# Supplementary material for: Comparative analyses of dynamic transcriptome profiles highlight key response genes and dominant isoforms for muscle development and growth in chicken
Source: Genet Sel Evol. 2023 Oct 23;55:73. doi: 10.1186/s12711-023-00849-4 (PMC10591418; doi:10.1186/s12711-023-00849-4)
Supplement: Supplementary file 1 — Additional file 1: Table S1. Information on the primer sequences used in this study. [file 12711_2023_849_MOESM1_ESM.xls]

## Sheet: Sheet1
Name	Ensembl_ID	Primer
ACTB	ENSGALG00010021232	GATATTGCTGCGCTCGTTG
		TTCAGGGTCAGGATACCTCTTT
MyoD1	ENSGALG00010024369	GCTACTACACGGAATCACCAAAT
		CTGGGCTCCACTGTCACTCA
MyoG	ENSGALG00010025215	CGGAGGCTGAAGAAGGTGAA
		CGGTCCTCTGCCTGGTCAT
MYH1D/F	ENSGALG00000055620	CTCCTCACGCTTTGGTAA
		TGATAGTCGTATGGGTTGGT
TMEM8C (Myomarker)	ENSGALG00010028873	TGGGTGTCCCTGATGGC
		CCCGATGGGTCCTGAGTAG
P21	ENSGALG00010025613	GCAGCAAAGCGTGCAGGAA
		GCGTCTCGGTCTCGAAGTTGA
PCNA	ENSGALG00010020374	GACAATGCGGATACGTTGGC
		TCACCAATGTGGCTGAGGTC
TNFRSF6B-X2	ENSGALG00010024963	CATCTGCTGTCTGGTGCTGA
		CATCCCCGCAGAGGCTCC
TNFRSF6B-X1	ENSGALG00010024963	CGGGAAGCTGTGAGCACTTA
		CCGCTCGGCTGTCCTCAG
pcDNA3.1-TNFRSF6B-X1	ENSGALG00010024963	CTCGGATCCATGTTCTTATATAACGCGCA
		AGACTCGAGCTACAAGAGGAAGCGCTCCCGTGCC
pcDNA3.1-TNFRSF6B-X2	ENSGALG00010024963	CTCGGATCCATGCTGTTCTGTCCCGACCCGA
		AGACTCGAGCTACAAGAGGAAGCGCTCCCGT
Cyclin B1	ENSGALG00015016190	CAGTAAAGGCTACGAAAG
		ACATCCATAGGGACAGG
Cyclin D1	ENSGALG00000007555	CAGAAGTGCGAAGAGGAAGT
		CTGATGGAGTTGTCGGTGTA
CDKN1B	ENSGALG00010021960	GCTGTGCTGGGCTGAA
		GGACGAAAGGATGTGGG
CDKN2B	ENSGALG00010001144	CACGGCTGCGGATGAACTAG
		TCCGACCGAAGGAGTTGACAG
