# Supplementary material for: Comparative analyses of dynamic transcriptome profiles highlight key response genes and dominant isoforms for muscle development and growth in chicken
Source: Genet Sel Evol. 2023 Oct 23;55:73. doi: 10.1186/s12711-023-00849-4 (PMC10591418; doi:10.1186/s12711-023-00849-4)
Supplement: Supplementary file 4 — Additional file 4: Table S3. List of all qualitative transcripts and the genes with expression levels higher than 1. [file 12711_2023_849_MOESM4_ESM.xls]

## Sheet: Total_gene
Transcript_id	Gene_id	Official_Symbol
ENSGALT00000098717	ENSGALG00000046983	-
ENSGALT00000093520	ENSGALG00000002273	LYRM1
ENSGALT00000098715	ENSGALG00000029145	DCUN1D2
ENSGALT00000093522	ENSGALG00000026284	IKBIP
ENSGALT00000093525	ENSGALG00000052537	-
ENSGALT00000098712	ENSGALG00000029027	SEPT12
ENSGALT00000093527	ENSGALG00000035919	EPN2
ENSGALT00000098710	ENSGALG00000028539	TRAPPC3L
ENSGALT00000015410	ENSGALG00000045246	GOLIM4
ENSGALT00000005443	ENSGALG00000003435	PGC
ENSGALT00000005447	ENSGALG00000003439	PLEKHM2
ENSGALT00000013873	ENSGALG00000008518	-
ENSGALT00000001353	ENSGALG00000000919	PIGR
ENSGALT00000001352	ENSGALG00000000918	CCDC103
ENSGALT00000013876	ENSGALG00000008519	NR2C2
ENSGALT00000058009	ENSGALG00000010313	MAST2
ENSGALT00000013878	ENSGALG00000008520	EIF4G1
ENSGALT00000102861	ENSGALG00000010500	NKX6-2
ENSGALT00000102863	ENSGALG00000027897	DTX1
ENSGALT00000102865	ENSGALG00000050049	C3orf70
ENSGALT00000102864	ENSGALG00000011682	CNOT4
ENSGALT00000088127	ENSGALG00000041013	TNS1
ENSGALT00000088126	ENSGALG00000045165	C1orf109
ENSGALT00000088120	ENSGALG00000046326	IL1R2
ENSGALT00000093523	ENSGALG00000050785	-
ENSGALT00000085067	ENSGALG00000044224	-
ENSGALT00000085066	ENSGALG00000044326	-
ENSGALT00000085064	ENSGALG00000040833	-
ENSGALT00000085061	ENSGALG00000003909	PIGT
ENSGALT00000098713	ENSGALG00000002647	PLS1
ENSGALT00000099044	ENSGALG00000004519	TRPV2
ENSGALT00000099047	ENSGALG00000038504	MID1
ENSGALT00000078251	ENSGALG00000013102	COBL
ENSGALT00000078253	ENSGALG00000026736	OGN
ENSGALT00000078255	ENSGALG00000035960	-
ENSGALT00000078257	ENSGALG00000005894	USP8
ENSGALT00000038931	ENSGALG00000020486	-
ENSGALT00000061988	ENSGALG00000005079	VCL
ENSGALT00000061989	ENSGALG00000033705	-
ENSGALT00000061982	ENSGALG00000038678	EPB41L3
ENSGALT00000091679	ENSGALG00000052169	-
ENSGALT00000091678	ENSGALG00000011283	-
ENSGALT00000063113	ENSGALG00000013684	SGCZ
ENSGALT00000091671	ENSGALG00000015181	GAREM1
ENSGALT00000063116	ENSGALG00000009520	2022-03-01
ENSGALT00000058919	ENSGALG00000041229	-
ENSGALT00000026304	ENSGALG00000016304	LRRC1
ENSGALT00000051336	ENSGALG00000031390	STAU2
ENSGALT00000032933	ENSGALG00000011058	LEPR
ENSGALT00000017839	ENSGALG00000010960	GALNT3
ENSGALT00000049683	ENSGALG00000006807	PLSCR5
ENSGALT00000096548	ENSGALG00000003146	CCDC92
ENSGALT00000023879	ENSGALG00000014791	WDR3
ENSGALT00000103802	ENSGALG00000010840	SNX13
ENSGALT00000103803	ENSGALG00000014213	PRR5
ENSGALT00000103804	ENSGALG00000032060	GPR153
ENSGALT00000043420	ENSGALG00000017139	-
ENSGALT00000043422	ENSGALG00000026692	N-RAS
ENSGALT00000096540	ENSGALG00000052868	-
ENSGALT00000096541	ENSGALG00000037744	CATSPER2
ENSGALT00000096544	ENSGALG00000017186	BIRC2
ENSGALT00000023875	ENSGALG00000014789	MRPS36
ENSGALT00000023876	ENSGALG00000014790	CDK7
ENSGALT00000047732	ENSGALG00000034493	DCLK3
ENSGALT00000015703	ENSGALG00000009641	COL1A2
ENSGALT00000015701	ENSGALG00000009640	CHRM5
ENSGALT00000015707	ENSGALG00000009645	ESRRG
ENSGALT00000015704	ENSGALG00000009642	AVEN
ENSGALT00000013871	ENSGALG00000008517	MCTS1
ENSGALT00000058000	ENSGALG00000037925	RND1
ENSGALT00000059654	ENSGALG00000039629	HOXD11
ENSGALT00000043399	ENSGALG00000027512	C5orf30
ENSGALT00000043394	ENSGALG00000029023	DMRTB1
ENSGALT00000043393	ENSGALG00000027374	KLF9
ENSGALT00000019956	ENSGALG00000012220	CDKN3
ENSGALT00000067914	ENSGALG00000017304	PGM2L1
ENSGALT00000067912	ENSGALG00000021225	CDCA9
ENSGALT00000067911	ENSGALG00000029760	NRBP2
ENSGALT00000067919	ENSGALG00000042836	KCNH2
ENSGALT00000097639	ENSGALG00000050603	-
ENSGALT00000100570	ENSGALG00000049269	-
ENSGALT00000013018	ENSGALG00000008023	TMEM94
ENSGALT00000100577	ENSGALG00000050905	-
ENSGALT00000100579	ENSGALG00000054224	-
ENSGALT00000013014	ENSGALG00000008021	RNF114
ENSGALT00000097633	ENSGALG00000054733	-
ENSGALT00000097634	ENSGALG00000013726	PAICS
ENSGALT00000097637	ENSGALG00000029582	EVI5
ENSGALT00000097636	ENSGALG00000054898	-
ENSGALT00000076343	ENSGALG00000039349	DISC1
ENSGALT00000076344	ENSGALG00000005379	SGSM1
ENSGALT00000076346	ENSGALG00000032887	CHIR-B3
ENSGALT00000076347	ENSGALG00000035100	EDMTF1
ENSGALT00000025020	ENSGALG00000015519	ROBO2
ENSGALT00000075925	ENSGALG00000006013	ZNF512B
ENSGALT00000030399	ENSGALG00000015473	ADPRH
ENSGALT00000030640	ENSGALG00000019336	CEP83
ENSGALT00000020012	ENSGALG00000012254	KCNJ4
ENSGALT00000020015	ENSGALG00000012256	UTRN
ENSGALT00000014542	ENSGALG00000008944	FBXO11
ENSGALT00000107977	ENSGALG00000026655	-
ENSGALT00000014546	ENSGALG00000008946	NHLRC2
ENSGALT00000014545	ENSGALG00000008945	NEXN
ENSGALT00000024772	ENSGALG00000015351	CBLB
ENSGALT00000024777	ENSGALG00000015353	BBX
ENSGALT00000024775	ENSGALG00000015352	-
ENSGALT00000012861	ENSGALG00000007920	PRR5L
ENSGALT00000012860	ENSGALG00000007919	EIF4E2
ENSGALT00000012866	ENSGALG00000007924	STK17B
ENSGALT00000047890	ENSGALG00000043025	-
ENSGALT00000077435	ENSGALG00000043245	-
ENSGALT00000077437	ENSGALG00000014931	RAB28
ENSGALT00000047899	ENSGALG00000033118	FAM83H
ENSGALT00000045003	ENSGALG00000025804	CLCN2
ENSGALT00000023090	ENSGALG00000014276	CIR1
ENSGALT00000023091	ENSGALG00000014277	RHOH
ENSGALT00000023094	ENSGALG00000014280	AICDA
ENSGALT00000032587	ENSGALG00000009978	DTD2
ENSGALT00000107138	ENSGALG00000049777	-
ENSGALT00000102323	ENSGALG00000015027	JAK2
ENSGALT00000107132	ENSGALG00000006106	TNFRSF6B
ENSGALT00000102326	ENSGALG00000047120	-
ENSGALT00000079973	ENSGALG00000017362	HAVCR1
ENSGALT00000102324	ENSGALG00000054659	-
ENSGALT00000107137	ENSGALG00000017343	FOLR1
ENSGALT00000031518	ENSGALG00000013101	-
ENSGALT00000104448	ENSGALG00000002992	DAW1
ENSGALT00000103498	ENSGALG00000030831	FBXW5
ENSGALT00000104440	ENSGALG00000036142	LOXL3
ENSGALT00000104443	ENSGALG00000008616	DDR1
ENSGALT00000103490	ENSGALG00000051148	-
ENSGALT00000104445	ENSGALG00000054125	-
ENSGALT00000104444	ENSGALG00000010580	STRN
ENSGALT00000103495	ENSGALG00000011421	HAL
ENSGALT00000104446	ENSGALG00000048226	-
ENSGALT00000099901	ENSGALG00000005831	DNAI1
ENSGALT00000099903	ENSGALG00000054583	CDHR4
ENSGALT00000099902	ENSGALG00000007646	-
ENSGALT00000099905	ENSGALG00000054666	-
ENSGALT00000080159	ENSGALG00000006205	GTF2B
ENSGALT00000099906	ENSGALG00000000217	PPFIA4
ENSGALT00000099909	ENSGALG00000032039	HOXD13
ENSGALT00000099908	ENSGALG00000030008	HHEX
ENSGALT00000080153	ENSGALG00000038678	EPB41L3
ENSGALT00000009566	ENSGALG00000005948	RPL27A
ENSGALT00000044355	ENSGALG00000025712	DEF8
ENSGALT00000009569	ENSGALG00000005951	VPS29L
ENSGALT00000022329	ENSGALG00000013740	SLC20A1
ENSGALT00000022327	ENSGALG00000013738	OPTN
ENSGALT00000022325	ENSGALG00000013737	TMEM181
ENSGALT00000103149	ENSGALG00000047009	-
ENSGALT00000103148	ENSGALG00000005368	CEP120
ENSGALT00000103145	ENSGALG00000055092	-
ENSGALT00000103144	ENSGALG00000047403	PIH1D2
ENSGALT00000103140	ENSGALG00000047718	-
ENSGALT00000103143	ENSGALG00000001037	SCAI
ENSGALT00000103142	ENSGALG00000039001	FILIP1
ENSGALT00000046850	ENSGALG00000013200	GABBR2
ENSGALT00000046857	ENSGALG00000036418	ANXA13
ENSGALT00000046856	ENSGALG00000010005	EPAS1
ENSGALT00000032098	ENSGALG00000020151	NMU
ENSGALT00000107790	ENSGALG00000039830	DHX30
ENSGALT00000107793	ENSGALG00000030276	SHTN1
ENSGALT00000107798	ENSGALG00000040739	TXNL4A
ENSGALT00000107799	ENSGALG00000043100	SRPX
ENSGALT00000078751	ENSGALG00000021213	UBE2D1
ENSGALT00000078750	ENSGALG00000042767	LPAR2
ENSGALT00000078753	ENSGALG00000009554	KLHL2
ENSGALT00000078754	ENSGALG00000002412	GBA2
ENSGALT00000105799	ENSGALG00000051680	-
ENSGALT00000054807	ENSGALG00000036491	DRAM2
ENSGALT00000105797	ENSGALG00000012934	BICD1
ENSGALT00000105794	ENSGALG00000004955	-
ENSGALT00000054804	ENSGALG00000003891	ZNF423
ENSGALT00000002480	ENSGALG00000001624	CWC25
ENSGALT00000103173	ENSGALG00000048002	CCS
ENSGALT00000054801	ENSGALG00000035351	-
ENSGALT00000075108	ENSGALG00000050814	-
ENSGALT00000019889	ENSGALG00000012181	RRH
ENSGALT00000070165	ENSGALG00000031835	TMEM68
ENSGALT00000082790	ENSGALG00000008942	FOXN2
ENSGALT00000082794	ENSGALG00000037933	-
ENSGALT00000019885	ENSGALG00000012178	PDGFB
ENSGALT00000019886	ENSGALG00000012179	SOCS4
ENSGALT00000107869	ENSGALG00000044996	TMEM71
ENSGALT00000107862	ENSGALG00000051624	-
ENSGALT00000107861	ENSGALG00000007408	MPP7
ENSGALT00000037609	ENSGALG00000015691	SMC2
ENSGALT00000072917	ENSGALG00000051623	-
ENSGALT00000037601	ENSGALG00000028537	NDUFB1
ENSGALT00000037607	ENSGALG00000012304	NFKB1
ENSGALT00000105420	ENSGALG00000042679	RETREG1
ENSGALT00000105422	ENSGALG00000053250	ESYT1
ENSGALT00000105423	ENSGALG00000050634	-
ENSGALT00000105424	ENSGALG00000032458	RABL2B
ENSGALT00000105425	ENSGALG00000049009	-
ENSGALT00000105426	ENSGALG00000041494	GOLGB1
ENSGALT00000087312	ENSGALG00000003196	RNASE6
ENSGALT00000087311	ENSGALG00000036876	TMEM230
ENSGALT00000034558	ENSGALG00000004237	PRKAR1A
ENSGALT00000065707	ENSGALG00000034618	DCAF13
ENSGALT00000056953	ENSGALG00000042851	PPARGC1A
ENSGALT00000006336	ENSGALG00000003977	TWF2
ENSGALT00000049924	ENSGALG00000040006	TBL1X
ENSGALT00000049925	ENSGALG00000028301	-
ENSGALT00000049922	ENSGALG00000000906	RALGPS1
ENSGALT00000049921	ENSGALG00000038374	SNX20
ENSGALT00000049928	ENSGALG00000014186	MPPED1
ENSGALT00000083547	ENSGALG00000034584	NEDD4L
ENSGALT00000083544	ENSGALG00000015069	B4GALT4
ENSGALT00000083545	ENSGALG00000052647	-
ENSGALT00000083543	ENSGALG00000051843	-
ENSGALT00000083541	ENSGALG00000014496	Prom1
ENSGALT00000006480	ENSGALG00000004074	KCNS1
ENSGALT00000006484	ENSGALG00000004078	-
ENSGALT00000006485	ENSGALG00000004079	ENOX2
ENSGALT00000006487	ENSGALG00000004081	TMCO4
ENSGALT00000091673	ENSGALG00000008373	STRADB
ENSGALT00000005687	ENSGALG00000003595	-
ENSGALT00000060456	ENSGALG00000052354	-
ENSGALT00000005683	ENSGALG00000003594	ANK1
ENSGALT00000005688	ENSGALG00000003596	TRRAP
ENSGALT00000094418	ENSGALG00000013042	MICAL3
ENSGALT00000080938	ENSGALG00000034369	-
ENSGALT00000050619	ENSGALG00000031789	-
ENSGALT00000080936	ENSGALG00000030587	-
ENSGALT00000050617	ENSGALG00000040465	ZEB2
ENSGALT00000094412	ENSGALG00000050329	-
ENSGALT00000080932	ENSGALG00000043130	-
ENSGALT00000094415	ENSGALG00000002527	-
ENSGALT00000080930	ENSGALG00000008045	SLC9A8
ENSGALT00000094417	ENSGALG00000046814	OR10C1
ENSGALT00000049214	ENSGALG00000033517	VSX2
ENSGALT00000049217	ENSGALG00000030436	ND3
ENSGALT00000049211	ENSGALG00000007167	CLEC16A
ENSGALT00000018493	ENSGALG00000011332	ANKZF1
ENSGALT00000075483	ENSGALG00000007057	LRRC28
ENSGALT00000075480	ENSGALG00000003256	ATP6V0A1
ENSGALT00000002308	ENSGALG00000001518	ZNF750
ENSGALT00000075489	ENSGALG00000002929	TRIP12
ENSGALT00000056515	ENSGALG00000013726	PAICS
ENSGALT00000041028	ENSGALG00000001364	CSNK1A1L
ENSGALT00000085261	ENSGALG00000002192	PTPRC
ENSGALT00000056511	ENSGALG00000037953	TUBA1A
ENSGALT00000085262	ENSGALG00000032730	NOP56
ENSGALT00000085268	ENSGALG00000012041	ACTR10
ENSGALT00000010139	ENSGALG00000008538	GINS1
ENSGALT00000010138	ENSGALG00000006273	MYLK2
ENSGALT00000010137	ENSGALG00000006272	-
ENSGALT00000010134	ENSGALG00000006270	SCNN1G
ENSGALT00000051059	ENSGALG00000038957	NAE1
ENSGALT00000004226	ENSGALG00000002682	BRD3
ENSGALT00000051056	ENSGALG00000032545	NKX6-1
ENSGALT00000011214	ENSGALG00000006919	POF1B
ENSGALT00000001768	ENSGALG00000001168	POLR2C
ENSGALT00000085885	ENSGALG00000021365	DCTN3
ENSGALT00000085887	ENSGALG00000045163	APH1A
ENSGALT00000085888	ENSGALG00000007350	-
ENSGALT00000001764	ENSGALG00000001165	PANK4
ENSGALT00000001767	ENSGALG00000001167	KCNJ1
ENSGALT00000026143	ENSGALG00000016217	-
ENSGALT00000088454	ENSGALG00000019215	ARL6
ENSGALT00000088450	ENSGALG00000049845	-
ENSGALT00000057642	ENSGALG00000008787	CEP68
ENSGALT00000084133	ENSGALG00000044851	-
ENSGALT00000084131	ENSGALG00000001332	RBL1
ENSGALT00000084136	ENSGALG00000032868	AHCYL2
ENSGALT00000084137	ENSGALG00000046504	-
ENSGALT00000096336	ENSGALG00000006441	GNPTG
ENSGALT00000003942	ENSGALG00000002499	-
ENSGALT00000003943	ENSGALG00000002500	GMPPB
ENSGALT00000003946	ENSGALG00000002503	SFTPA2
ENSGALT00000003947	ENSGALG00000002504	RO60
ENSGALT00000003944	ENSGALG00000002501	VKORC1L1
ENSGALT00000052504	ENSGALG00000040325	EMC2
ENSGALT00000052505	ENSGALG00000015058	PTPRD
ENSGALT00000055735	ENSGALG00000010246	OSBPL8
ENSGALT00000063214	ENSGALG00000047061	-
ENSGALT00000063215	ENSGALG00000035223	NDUFA6
ENSGALT00000063216	ENSGALG00000005332	CACNA1D
ENSGALT00000065684	ENSGALG00000041844	DERL2
ENSGALT00000065681	ENSGALG00000005476	PTH1R
ENSGALT00000042831	ENSGALG00000028236	PRRX2
ENSGALT00000042833	ENSGALG00000027778	-
ENSGALT00000042834	ENSGALG00000026153	FOXO6
ENSGALT00000042836	ENSGALG00000027960	GRPR
ENSGALT00000042838	ENSGALG00000015386	RNF170
ENSGALT00000019412	ENSGALG00000011894	CYP2D6
ENSGALT00000019419	ENSGALG00000011898	PHETA2
ENSGALT00000019418	ENSGALG00000011897	SMDT1
ENSGALT00000008146	ENSGALG00000005080	C8H1orf27
ENSGALT00000021491	ENSGALG00000013160	CHMP5
ENSGALT00000008145	ENSGALG00000005079	VCL
ENSGALT00000081786	ENSGALG00000007116	CABP1
ENSGALT00000081784	ENSGALG00000037633	WIPF2
ENSGALT00000090887	ENSGALG00000037467	NEU2
ENSGALT00000090885	ENSGALG00000012123	PAX6
ENSGALT00000090883	ENSGALG00000004902	TOM1L2
ENSGALT00000090880	ENSGALG00000026638	RELL2
ENSGALT00000090889	ENSGALG00000016285	-
ENSGALT00000000419	ENSGALG00000000313	TNNI1
ENSGALT00000000410	ENSGALG00000000309	-
ENSGALT00000000413	ENSGALG00000000311	DOCK5
ENSGALT00000102617	ENSGALG00000051589	CRH2
ENSGALT00000017540	ENSGALG00000010785	ACOT11
ENSGALT00000017547	ENSGALG00000010789	PARS2
ENSGALT00000062161	ENSGALG00000034352	MRPL43
ENSGALT00000062166	ENSGALG00000038054	ABRAXAS2
ENSGALT00000103800	ENSGALG00000030759	SRPRA
ENSGALT00000053364	ENSGALG00000008154	SRPK2
ENSGALT00000053361	ENSGALG00000039455	VAPA
ENSGALT00000096549	ENSGALG00000007929	DIXDC1
ENSGALT00000096838	ENSGALG00000037889	PTPRT
ENSGALT00000096839	ENSGALG00000036219	STK35
ENSGALT00000091829	ENSGALG00000008150	RASAL1
ENSGALT00000091827	ENSGALG00000054897	-
ENSGALT00000091824	ENSGALG00000015182	NEPRO
ENSGALT00000096837	ENSGALG00000028595	CCNO
ENSGALT00000091822	ENSGALG00000041802	LYRM9
ENSGALT00000096831	ENSGALG00000015144	ZFAND5
ENSGALT00000091820	ENSGALG00000003647	SLC13A2
ENSGALT00000103805	ENSGALG00000000452	TNFRSF10B
ENSGALT00000103807	ENSGALG00000030857	USP48
ENSGALT00000070803	ENSGALG00000038461	FECH
ENSGALT00000103808	ENSGALG00000000161	ISOC1
ENSGALT00000023871	ENSGALG00000014787	SLC30A5
ENSGALT00000051736	ENSGALG00000010301	EIF2B2
ENSGALT00000051737	ENSGALG00000040031	SLC35G2
ENSGALT00000043429	ENSGALG00000027167	-
ENSGALT00000096545	ENSGALG00000048900	-
ENSGALT00000106222	ENSGALG00000026594	HS3ST5
ENSGALT00000106221	ENSGALG00000034212	CFAP65
ENSGALT00000106227	ENSGALG00000001988	TXNRD2
ENSGALT00000106224	ENSGALG00000002845	CTNNA3
ENSGALT00000084215	ENSGALG00000044260	-
ENSGALT00000089720	ENSGALG00000010924	NFIA
ENSGALT00000038351	ENSGALG00000015053	GLDC
ENSGALT00000051888	ENSGALG00000029672	ABCB6
ENSGALT00000051889	ENSGALG00000039772	RGS7
ENSGALT00000038357	ENSGALG00000011207	MKP3
ENSGALT00000051881	ENSGALG00000040796	C9orf3
ENSGALT00000025556	ENSGALG00000015851	RWDD2A
ENSGALT00000025553	ENSGALG00000015849	ME1
ENSGALT00000052283	ENSGALG00000042657	WNT3A
ENSGALT00000025559	ENSGALG00000015854	PGM3
ENSGALT00000052286	ENSGALG00000043033	EYA1
ENSGALT00000065300	ENSGALG00000050824	-
ENSGALT00000068153	ENSGALG00000040672	IGFBP4
ENSGALT00000065307	ENSGALG00000042005	-
ENSGALT00000032642	ENSGALG00000008569	CHP1
ENSGALT00000068158	ENSGALG00000001602	NUTF2
ENSGALT00000101638	ENSGALG00000043009	WNT1
ENSGALT00000097877	ENSGALG00000054005	PPP1R37
ENSGALT00000023259	ENSGALG00000014395	DHX15
ENSGALT00000024208	ENSGALG00000015012	STX18
ENSGALT00000024209	ENSGALG00000015013	MSX1
ENSGALT00000097873	ENSGALG00000049193	IQGAP3
ENSGALT00000097872	ENSGALG00000034289	SLC41A3
ENSGALT00000097871	ENSGALG00000054787	-
ENSGALT00000097870	ENSGALG00000040182	-
ENSGALT00000066640	ENSGALG00000039458	GDF8
ENSGALT00000066642	ENSGALG00000008378	SRGAP3
ENSGALT00000066643	ENSGALG00000036589	GFRA4
ENSGALT00000089197	ENSGALG00000009621	ACTB
ENSGALT00000024204	ENSGALG00000015009	ZBTB49
ENSGALT00000097878	ENSGALG00000048013	HTD2
ENSGALT00000006875	ENSGALG00000004319	NUDT13
ENSGALT00000055937	ENSGALG00000049165	-
ENSGALT00000086219	ENSGALG00000045877	-
ENSGALT00000086215	ENSGALG00000038635	-
ENSGALT00000027951	ENSGALG00000017296	KLHL42
ENSGALT00000014155	ENSGALG00000008696	WDR63
ENSGALT00000098693	ENSGALG00000005938	-
ENSGALT00000098690	ENSGALG00000028817	OTX1
ENSGALT00000098691	ENSGALG00000012256	UTRN
ENSGALT00000077732	ENSGALG00000042125	AP2B1
ENSGALT00000098697	ENSGALG00000016994	NUDT15
ENSGALT00000098694	ENSGALG00000040703	FLOT1
ENSGALT00000098699	ENSGALG00000049767	-
ENSGALT00000014159	ENSGALG00000008700	PDCD4
ENSGALT00000077738	ENSGALG00000042976	UBTF
ENSGALT00000077739	ENSGALG00000026055	PALM
ENSGALT00000089448	ENSGALG00000012628	HABP4
ENSGALT00000043978	ENSGALG00000028517	EIF1
ENSGALT00000089445	ENSGALG00000046000	ICE2
ENSGALT00000089447	ENSGALG00000043654	-
ENSGALT00000008764	ENSGALG00000005460	SLCO4A1
ENSGALT00000089441	ENSGALG00000004818	RPL6
ENSGALT00000043970	ENSGALG00000014509	BST1
ENSGALT00000094991	ENSGALG00000004980	kcnma1
ENSGALT00000012890	ENSGALG00000007934	KCTD2
ENSGALT00000094997	ENSGALG00000052770	-
ENSGALT00000094999	ENSGALG00000032770	VRK2
ENSGALT00000077485	ENSGALG00000031327	-
ENSGALT00000098524	ENSGALG00000008059	ASCC2
ENSGALT00000098525	ENSGALG00000053106	FAM181B
ENSGALT00000062948	ENSGALG00000038688	ADAMTS17
ENSGALT00000098520	ENSGALG00000010031	ARHGAP10
ENSGALT00000098521	ENSGALG00000052319	-
ENSGALT00000062943	ENSGALG00000016575	GPM6B
ENSGALT00000022120	ENSGALG00000013594	PARD6G
ENSGALT00000098529	ENSGALG00000012056	GRAP2
ENSGALT00000022126	ENSGALG00000013600	-
ENSGALT00000012899	ENSGALG00000007941	C5H11orf74
ENSGALT00000085747	ENSGALG00000003815	RPN2
ENSGALT00000085748	ENSGALG00000037072	CCDC90B
ENSGALT00000078197	ENSGALG00000039391	ZC3H12B
ENSGALT00000095117	ENSGALG00000026239	MPV17
ENSGALT00000095115	ENSGALG00000053210	RGS13
ENSGALT00000095110	ENSGALG00000036017	NCOA2
ENSGALT00000078199	ENSGALG00000041392	-
ENSGALT00000067279	ENSGALG00000054196	-
ENSGALT00000088712	ENSGALG00000019042	ALG8
ENSGALT00000088714	ENSGALG00000044298	-
ENSGALT00000088715	ENSGALG00000038292	TMEM258
ENSGALT00000088718	ENSGALG00000053042	-
ENSGALT00000088719	ENSGALG00000046559	-
ENSGALT00000103303	ENSGALG00000016937	DIAPH3
ENSGALT00000103302	ENSGALG00000013406	EOGT
ENSGALT00000103301	ENSGALG00000042992	-
ENSGALT00000103307	ENSGALG00000047500	-
ENSGALT00000103306	ENSGALG00000054180	-
ENSGALT00000103305	ENSGALG00000032385	PFKFB4
ENSGALT00000103309	ENSGALG00000034688	TIMELESS
ENSGALT00000103308	ENSGALG00000048849	-
ENSGALT00000044744	ENSGALG00000026214	LRTM2
ENSGALT00000044740	ENSGALG00000026846	JMJD7
ENSGALT00000062531	ENSGALG00000014881	FAM184A
ENSGALT00000105222	ENSGALG00000035817	CIAO1
ENSGALT00000105220	ENSGALG00000052983	-
ENSGALT00000105221	ENSGALG00000027305	SKAP1
ENSGALT00000105229	ENSGALG00000048940	-
ENSGALT00000069706	ENSGALG00000008684	EIF4A2
ENSGALT00000068970	ENSGALG00000029476	XPO1
ENSGALT00000068971	ENSGALG00000035749	-
ENSGALT00000068972	ENSGALG00000005922	RPL5
ENSGALT00000068974	ENSGALG00000011289	NKIRAS1
ENSGALT00000067893	ENSGALG00000033760	PTGES2
ENSGALT00000012241	ENSGALG00000007570	-
ENSGALT00000012245	ENSGALG00000007572	MMS19
ENSGALT00000095804	ENSGALG00000055072	-
ENSGALT00000095806	ENSGALG00000047821	-
ENSGALT00000095800	ENSGALG00000006677	P4HA2
ENSGALT00000095801	ENSGALG00000054227	-
ENSGALT00000095803	ENSGALG00000014236	ATP8A1
ENSGALT00000095809	ENSGALG00000049685	-
ENSGALT00000046457	ENSGALG00000016622	STS
ENSGALT00000046455	ENSGALG00000010744	GALNT7
ENSGALT00000046450	ENSGALG00000036293	EBAG9
ENSGALT00000043218	ENSGALG00000026971	-
ENSGALT00000043216	ENSGALG00000026207	CNTF
ENSGALT00000101218	ENSGALG00000008725	KIF16B
ENSGALT00000101212	ENSGALG00000040325	EMC2
ENSGALT00000101211	ENSGALG00000029827	-
ENSGALT00000101216	ENSGALG00000008976	ADAM22
ENSGALT00000101215	ENSGALG00000053363	CTNNBIP1
ENSGALT00000101214	ENSGALG00000050362	-
ENSGALT00000045908	ENSGALG00000026253	TMEM144
ENSGALT00000103210	ENSGALG00000005083	SLC5A10
ENSGALT00000045905	ENSGALG00000027036	PKIB
ENSGALT00000103216	ENSGALG00000014740	IPO11
ENSGALT00000020198	ENSGALG00000012367	TRIM9
ENSGALT00000072048	ENSGALG00000040307	MORN2
ENSGALT00000020197	ENSGALG00000012370	GINM1
ENSGALT00000020195	ENSGALG00000012364	PPIL4
ENSGALT00000020190	ENSGALG00000012361	NIN
ENSGALT00000020191	ENSGALG00000012362	THSD7B
ENSGALT00000018407	ENSGALG00000011283	-
ENSGALT00000068071	ENSGALG00000005319	CDH8
ENSGALT00000097408	ENSGALG00000048178	SLC27A3
ENSGALT00000069369	ENSGALG00000035156	DCTN1
ENSGALT00000022976	ENSGALG00000020143	GABRG1
ENSGALT00000022977	ENSGALG00000028949	CORO6
ENSGALT00000048505	ENSGALG00000036258	PCDH8
ENSGALT00000048502	ENSGALG00000013794	MPPE1
ENSGALT00000022970	ENSGALG00000014203	PARVG
ENSGALT00000069361	ENSGALG00000016511	ADGRG2
ENSGALT00000020221	ENSGALG00000012386	LATS1
ENSGALT00000025610	ENSGALG00000015889	PHIP
ENSGALT00000020225	ENSGALG00000012387	NUP43
ENSGALT00000025614	ENSGALG00000015892	IRAK1BP1
ENSGALT00000025619	ENSGALG00000015897	IMPG1
ENSGALT00000078944	ENSGALG00000047647	PRSS3
ENSGALT00000078946	ENSGALG00000033231	RACGAP1
ENSGALT00000078947	ENSGALG00000002089	-
ENSGALT00000078943	ENSGALG00000010459	VIPAS39
ENSGALT00000078948	ENSGALG00000036829	RECK
ENSGALT00000082968	ENSGALG00000043768	ND2
ENSGALT00000082966	ENSGALG00000043435	CARNS1
ENSGALT00000082965	ENSGALG00000042614	NBAS
ENSGALT00000082963	ENSGALG00000040519	PEF1
ENSGALT00000009152	ENSGALG00000005706	HSCB
ENSGALT00000009158	ENSGALG00000005710	CTDSPL
ENSGALT00000058684	ENSGALG00000034001	SPAG9
ENSGALT00000023751	ENSGALG00000014727	PDE4D
ENSGALT00000023753	ENSGALG00000014730	ELOVL7
ENSGALT00000023752	ENSGALG00000014729	DEPDC1B
ENSGALT00000023755	ENSGALG00000014732	ERCC8
ENSGALT00000023759	ENSGALG00000014734	-
ENSGALT00000102178	ENSGALG00000034591	-
ENSGALT00000102173	ENSGALG00000000604	-
ENSGALT00000102171	ENSGALG00000030499	MOB2
ENSGALT00000102177	ENSGALG00000002024	COMT
ENSGALT00000072953	ENSGALG00000035853	SCRN2
ENSGALT00000102174	ENSGALG00000047462	-
ENSGALT00000081430	ENSGALG00000034007	ITGA6
ENSGALT00000087877	ENSGALG00000011318	DNPEP
ENSGALT00000087872	ENSGALG00000036774	RPL17
ENSGALT00000087873	ENSGALG00000032405	ZNF226L
ENSGALT00000087870	ENSGALG00000044592	-
ENSGALT00000087871	ENSGALG00000002937	PSME3
ENSGALT00000083367	ENSGALG00000009725	SCG5
ENSGALT00000055243	ENSGALG00000002192	PTPRC
ENSGALT00000055240	ENSGALG00000015083	DENND4C
ENSGALT00000083368	ENSGALG00000044226	-
ENSGALT00000055249	ENSGALG00000005332	CACNA1D
ENSGALT00000040276	ENSGALG00000003999	NAV2
ENSGALT00000074464	ENSGALG00000040844	GIT2
ENSGALT00000104638	ENSGALG00000039242	PGA5
ENSGALT00000104637	ENSGALG00000055047	-
ENSGALT00000104632	ENSGALG00000049848	CNR1
ENSGALT00000104630	ENSGALG00000053836	SIPA1
ENSGALT00000073602	ENSGALG00000010985	ATG4C
ENSGALT00000073601	ENSGALG00000042990	IFT27
ENSGALT00000073606	ENSGALG00000027240	TSPAN13
ENSGALT00000037104	ENSGALG00000014477	CD4
ENSGALT00000037100	ENSGALG00000013001	CTNND2
ENSGALT00000097638	ENSGALG00000036791	COA5
ENSGALT00000087293	ENSGALG00000007426	MKX
ENSGALT00000087296	ENSGALG00000010924	NFIA
ENSGALT00000039466	ENSGALG00000007606	PGAM1
ENSGALT00000027464	ENSGALG00000017002	FNDC3A
ENSGALT00000082144	ENSGALG00000016463	FAM49A
ENSGALT00000080477	ENSGALG00000042589	-
ENSGALT00000080474	ENSGALG00000032672	KRT5
ENSGALT00000032683	ENSGALG00000007037	PPP6R3
ENSGALT00000032685	ENSGALG00000020488	-
ENSGALT00000013010	ENSGALG00000008018	SNAI1
ENSGALT00000009300	ENSGALG00000005789	UQCRC1
ENSGALT00000092461	ENSGALG00000048117	DNLZ
ENSGALT00000002567	ENSGALG00000001678	PRKAB2
ENSGALT00000082189	ENSGALG00000041898	FAM43A
ENSGALT00000082188	ENSGALG00000032915	CHPF
ENSGALT00000082185	ENSGALG00000034132	CACFD1
ENSGALT00000082187	ENSGALG00000043129	DEDD
ENSGALT00000087127	ENSGALG00000044995	-
ENSGALT00000087121	ENSGALG00000014953	RWDD1
ENSGALT00000079719	ENSGALG00000034020	RHOBTB2
ENSGALT00000087128	ENSGALG00000010349	POLR1C
ENSGALT00000001149	ENSGALG00000000791	-
ENSGALT00000015139	ENSGALG00000009302	EMX2
ENSGALT00000001147	ENSGALG00000000790	DNAJC8
ENSGALT00000071548	ENSGALG00000040182	-
ENSGALT00000044167	ENSGALG00000027608	PIGC
ENSGALT00000037811	ENSGALG00000011683	CENPC
ENSGALT00000037814	ENSGALG00000011680	EPHA5
ENSGALT00000010282	ENSGALG00000006361	NEU4
ENSGALT00000011840	ENSGALG00000007319	BICDL1
ENSGALT00000097469	ENSGALG00000035602	ZNF536
ENSGALT00000056777	ENSGALG00000031826	MYOT
ENSGALT00000003775	ENSGALG00000002397	PSPH
ENSGALT00000003778	ENSGALG00000002399	-
ENSGALT00000015076	ENSGALG00000009265	KCNK18
ENSGALT00000086453	ENSGALG00000046217	PIT54
ENSGALT00000086450	ENSGALG00000010978	ANGPTL3
ENSGALT00000027076	ENSGALG00000016770	-
ENSGALT00000086455	ENSGALG00000008942	FOXN2
ENSGALT00000086459	ENSGALG00000005749	COX4I2
ENSGALT00000093774	ENSGALG00000051899	DND1
ENSGALT00000093775	ENSGALG00000008725	KIF16B
ENSGALT00000093777	ENSGALG00000035673	ADAM11
ENSGALT00000038760	ENSGALG00000023439	PJVK
ENSGALT00000038763	ENSGALG00000007362	ZDHHC5
ENSGALT00000038766	ENSGALG00000009455	MCMBP
ENSGALT00000011597	ENSGALG00000007160	-
ENSGALT00000011594	ENSGALG00000007157	TENT5D
ENSGALT00000011595	ENSGALG00000007158	SOCS1
ENSGALT00000011592	ENSGALG00000007155	RMI2
ENSGALT00000011599	ENSGALG00000007161	LRRK2
ENSGALT00000006698	ENSGALG00000004212	ADAM10
ENSGALT00000006691	ENSGALG00000004205	SOAT1
ENSGALT00000006695	ENSGALG00000004209	ELFN1
ENSGALT00000096035	ENSGALG00000028561	SZT2
ENSGALT00000086981	ENSGALG00000000811	IST1
ENSGALT00000015138	ENSGALG00000009301	CHRNA1
ENSGALT00000004926	ENSGALG00000003118	ADGRA2
ENSGALT00000004693	ENSGALG00000002967	ZNF365
ENSGALT00000004696	ENSGALG00000002969	MAU2
ENSGALT00000084589	ENSGALG00000010226	MUTYH
ENSGALT00000004694	ENSGALG00000002968	ZNF341
ENSGALT00000084586	ENSGALG00000043908	-
ENSGALT00000084583	ENSGALG00000034591	-
ENSGALT00000084580	ENSGALG00000049690	-
ENSGALT00000005348	ENSGALG00000003385	-
ENSGALT00000005346	ENSGALG00000003383	KPNA6
ENSGALT00000005344	ENSGALG00000003381	HERC1
ENSGALT00000085180	ENSGALG00000005336	GUK1
ENSGALT00000094208	ENSGALG00000052271	SLC23A3
ENSGALT00000056491	ENSGALG00000036666	ZCCHC10
ENSGALT00000085184	ENSGALG00000037407	FAM118B
ENSGALT00000085185	ENSGALG00000005425	OGT
ENSGALT00000099639	ENSGALG00000010555	OSBPL9
ENSGALT00000094201	ENSGALG00000006425	SLC6A6
ENSGALT00000094200	ENSGALG00000053383	-
ENSGALT00000089609	ENSGALG00000007170	SNRPA1
ENSGALT00000099634	ENSGALG00000003594	ANK1
ENSGALT00000094205	ENSGALG00000036833	PAXBP1
ENSGALT00000099632	ENSGALG00000015283	CEP57L1
ENSGALT00000099631	ENSGALG00000001405	IRF6
ENSGALT00000093870	ENSGALG00000001696	SAG
ENSGALT00000051158	ENSGALG00000003663	RBL2
ENSGALT00000054383	ENSGALG00000006054	CALCB
ENSGALT00000051153	ENSGALG00000019509	-
ENSGALT00000051157	ENSGALG00000005882	LRCH2
ENSGALT00000027420	ENSGALG00000016968	CCDC122
ENSGALT00000059383	ENSGALG00000031387	YWHAZ
ENSGALT00000027426	ENSGALG00000016974	GTF2F2
ENSGALT00000092914	ENSGALG00000011642	ANKRD17
ENSGALT00000027428	ENSGALG00000016975	KCTD4
ENSGALT00000056722	ENSGALG00000038089	EGFR
ENSGALT00000056728	ENSGALG00000030545	SLC35D3
ENSGALT00000010072	ENSGALG00000006231	SERGEF
ENSGALT00000010073	ENSGALG00000006211	BCL2L1
ENSGALT00000010070	ENSGALG00000006229	-
ENSGALT00000039415	ENSGALG00000006300	LDHA
ENSGALT00000039414	ENSGALG00000004620	LAMC1
ENSGALT00000010074	ENSGALG00000006233	GALNT11
ENSGALT00000007270	ENSGALG00000004568	CELA2A
ENSGALT00000090459	ENSGALG00000009214	CRLS1
ENSGALT00000007275	ENSGALG00000004570	NCOA3
ENSGALT00000007277	ENSGALG00000004571	PPP1CC
ENSGALT00000007278	ENSGALG00000004572	NPPC
ENSGALT00000007279	ENSGALG00000004573	LRRC8A
ENSGALT00000054655	ENSGALG00000034137	-
ENSGALT00000060975	ENSGALG00000008420	CAND2
ENSGALT00000060976	ENSGALG00000008722	MCOLN2
ENSGALT00000090457	ENSGALG00000050865	-
ENSGALT00000019598	ENSGALG00000012009	JKAMP
ENSGALT00000019599	ENSGALG00000012010	NDST3
ENSGALT00000019595	ENSGALG00000012007	ST13
ENSGALT00000019592	ENSGALG00000012005	-
ENSGALT00000019593	ENSGALG00000012006	RTN1
ENSGALT00000019591	ENSGALG00000012004	PRSS12
ENSGALT00000057796	ENSGALG00000012377	HNMT
ENSGALT00000100322	ENSGALG00000051144	EVI5L
ENSGALT00000100323	ENSGALG00000004394	-
ENSGALT00000100327	ENSGALG00000046960	-
ENSGALT00000021867	ENSGALG00000013406	EOGT
ENSGALT00000026488	ENSGALG00000016420	SH3KBP1
ENSGALT00000026489	ENSGALG00000016421	ITGB1BP1
ENSGALT00000026483	ENSGALG00000016418	BCLAF3
ENSGALT00000026486	ENSGALG00000016419	ASAP2
ENSGALT00000037261	ENSGALG00000015345	-
ENSGALT00000000594	ENSGALG00000000437	PGA3
ENSGALT00000000595	ENSGALG00000000438	ERMP1
ENSGALT00000019622	ENSGALG00000012024	MRTFA
ENSGALT00000011039	ENSGALG00000006830	CHID1
ENSGALT00000011038	ENSGALG00000006829	SMG1
ENSGALT00000000593	ENSGALG00000000436	RABIF
ENSGALT00000011035	ENSGALG00000006826	KLHL25
ENSGALT00000000598	ENSGALG00000000441	KCNA10
ENSGALT00000000599	ENSGALG00000000442	KCNA2
ENSGALT00000011032	ENSGALG00000006824	USP19
ENSGALT00000091329	ENSGALG00000007929	DIXDC1
ENSGALT00000016022	ENSGALG00000009855	TBC1D9
ENSGALT00000016025	ENSGALG00000009856	GNS
ENSGALT00000096118	ENSGALG00000012595	AGTPBP1
ENSGALT00000096115	ENSGALG00000016774	NPAS2
ENSGALT00000096114	ENSGALG00000054174	-
ENSGALT00000091325	ENSGALG00000014106	PPFIBP1
ENSGALT00000091324	ENSGALG00000048077	-
ENSGALT00000096111	ENSGALG00000051644	-
ENSGALT00000101059	ENSGALG00000001725	TNRC6C
ENSGALT00000086497	ENSGALG00000053902	-
ENSGALT00000088522	ENSGALG00000050179	-
ENSGALT00000101051	ENSGALG00000052964	-
ENSGALT00000101055	ENSGALG00000006439	ARHGEF6
ENSGALT00000101057	ENSGALG00000008403	PHF21A
ENSGALT00000014777	ENSGALG00000009082	COQ8B
ENSGALT00000014776	ENSGALG00000009081	ZNF106
ENSGALT00000014770	ENSGALG00000009078	GALNT14
ENSGALT00000021281	ENSGALG00000013036	ATP6V1E1
ENSGALT00000021280	ENSGALG00000013035	SBK2
ENSGALT00000021282	ENSGALG00000013037	BCL2L13
ENSGALT00000021284	ENSGALG00000013039	BID
ENSGALT00000021286	ENSGALG00000013041	CCT5
ENSGALT00000021288	ENSGALG00000013042	MICAL3
ENSGALT00000101582	ENSGALG00000002141	UGGT1
ENSGALT00000101581	ENSGALG00000040662	HSF3
ENSGALT00000101580	ENSGALG00000006064	TEKT1
ENSGALT00000101587	ENSGALG00000051790	-
ENSGALT00000101585	ENSGALG00000034085	-
ENSGALT00000107469	ENSGALG00000041808	ANO1
ENSGALT00000101588	ENSGALG00000048618	-
ENSGALT00000061311	ENSGALG00000015254	ST18
ENSGALT00000061317	ENSGALG00000033002	SLC7A3
ENSGALT00000061316	ENSGALG00000032882	EVA1C
ENSGALT00000061315	ENSGALG00000043584	-
ENSGALT00000061314	ENSGALG00000047475	HS3ST2
ENSGALT00000061318	ENSGALG00000030024	USP15
ENSGALT00000069160	ENSGALG00000017018	INTS6
ENSGALT00000097241	ENSGALG00000015528	JAKMIP1
ENSGALT00000069162	ENSGALG00000008985	SRI
ENSGALT00000097243	ENSGALG00000014262	-
ENSGALT00000053440	ENSGALG00000033619	-
ENSGALT00000053447	ENSGALG00000037675	COL14A1
ENSGALT00000021134	ENSGALG00000012956	TMTC1
ENSGALT00000015828	ENSGALG00000009725	SCG5
ENSGALT00000010857	ENSGALG00000006712	RSPH14
ENSGALT00000010851	ENSGALG00000006708	-
ENSGALT00000010853	ENSGALG00000006710	RAB36
ENSGALT00000015826	ENSGALG00000009723	FMN1
ENSGALT00000015827	ENSGALG00000009724	GREM1
ENSGALT00000015824	ENSGALG00000009722	DYNC1I1
ENSGALT00000067416	ENSGALG00000043510	-
ENSGALT00000067412	ENSGALG00000042481	FARS2
ENSGALT00000067413	ENSGALG00000030994	MRPL24
ENSGALT00000031766	ENSGALG00000013971	SGK1
ENSGALT00000031763	ENSGALG00000019961	SLC18B1
ENSGALT00000068690	ENSGALG00000035360	XPO6
ENSGALT00000067418	ENSGALG00000004004	PHKB
ENSGALT00000051969	ENSGALG00000008875	PLCB1
ENSGALT00000017089	ENSGALG00000010494	SLC5A9
ENSGALT00000051963	ENSGALG00000042123	CLDN23
ENSGALT00000017083	ENSGALG00000010491	PWWP2B
ENSGALT00000017087	ENSGALG00000010493	INPP5A
ENSGALT00000092140	ENSGALG00000015226	SPIDR
ENSGALT00000092142	ENSGALG00000008005	RIPOR3
ENSGALT00000092143	ENSGALG00000016427	ADAM17
ENSGALT00000024500	ENSGALG00000015182	NEPRO
ENSGALT00000062466	ENSGALG00000037366	GRID1
ENSGALT00000092147	ENSGALG00000036358	LMO3
ENSGALT00000106587	ENSGALG00000012030	QSER1
ENSGALT00000106584	ENSGALG00000012703	DTNBP1
ENSGALT00000106585	ENSGALG00000000685	MAP3K14
ENSGALT00000106582	ENSGALG00000004974	PPARG
ENSGALT00000024508	ENSGALG00000015190	GTPBP8
ENSGALT00000106580	ENSGALG00000010554	-
ENSGALT00000013503	ENSGALG00000008293	SH3PXD2A
ENSGALT00000058712	ENSGALG00000032598	MYO1A
ENSGALT00000106052	ENSGALG00000013615	MTUS1
ENSGALT00000106053	ENSGALG00000041687	SREBF2
ENSGALT00000106054	ENSGALG00000001363	MYBBP1A
ENSGALT00000013506	ENSGALG00000008294	ITPR1
ENSGALT00000106056	ENSGALG00000011309	PLXNC1
ENSGALT00000106058	ENSGALG00000009616	SPATA17
ENSGALT00000106059	ENSGALG00000029918	-
ENSGALT00000009315	ENSGALG00000005800	DCAF12
ENSGALT00000009316	ENSGALG00000005801	CHRNA4
ENSGALT00000009310	ENSGALG00000005796	XBP1
ENSGALT00000009312	ENSGALG00000005797	COL20A1
ENSGALT00000060193	ENSGALG00000003454	ZNF207
ENSGALT00000060190	ENSGALG00000033678	EHMT1
ENSGALT00000060197	ENSGALG00000052868	-
ENSGALT00000060194	ENSGALG00000034701	-
ENSGALT00000083605	ENSGALG00000017283	CCND2
ENSGALT00000083604	ENSGALG00000039101	ASIP
ENSGALT00000097932	ENSGALG00000044210	QPCTL
ENSGALT00000076657	ENSGALG00000039974	AKAP8L
ENSGALT00000076654	ENSGALG00000009825	SRGAP1
ENSGALT00000097931	ENSGALG00000051361	-
ENSGALT00000076652	ENSGALG00000038393	DMB2
ENSGALT00000036239	ENSGALG00000006802	LAMB2
ENSGALT00000076651	ENSGALG00000013768	PHACTR2
ENSGALT00000036237	ENSGALG00000006910	IMPDH2
ENSGALT00000036231	ENSGALG00000007302	-
ENSGALT00000076658	ENSGALG00000039558	TTC17
ENSGALT00000076659	ENSGALG00000001838	XPO7
ENSGALT00000102779	ENSGALG00000008850	TTLL7
ENSGALT00000102771	ENSGALG00000054991	-
ENSGALT00000102770	ENSGALG00000035384	TMEM241
ENSGALT00000102773	ENSGALG00000015458	ILDR2
ENSGALT00000102775	ENSGALG00000014977	GSK3B
ENSGALT00000102777	ENSGALG00000014103	FRYL
ENSGALT00000091774	ENSGALG00000051661	-
ENSGALT00000068346	ENSGALG00000039169	MLH1
ENSGALT00000098224	ENSGALG00000051274	B3GALT2
ENSGALT00000068343	ENSGALG00000029512	SPTBN1
ENSGALT00000068341	ENSGALG00000030280	PABPC1
ENSGALT00000093236	ENSGALG00000014800	ATP6V1A
ENSGALT00000065118	ENSGALG00000013505	-
ENSGALT00000027850	ENSGALG00000017229	FAT3
ENSGALT00000081103	ENSGALG00000004769	PSAP
ENSGALT00000027854	ENSGALG00000054821	NAALAD2
ENSGALT00000043839	ENSGALG00000028354	METRNL
ENSGALT00000043832	ENSGALG00000025959	MKRN2OS
ENSGALT00000043834	ENSGALG00000029033	-
ENSGALT00000059485	ENSGALG00000005237	FGD3
ENSGALT00000099574	ENSGALG00000002980	RTKN2
ENSGALT00000099576	ENSGALG00000053306	-
ENSGALT00000099577	ENSGALG00000050865	-
ENSGALT00000099572	ENSGALG00000052593	-
ENSGALT00000099578	ENSGALG00000015353	BBX
ENSGALT00000064448	ENSGALG00000001183	MYH10
ENSGALT00000016846	ENSGALG00000010347	CCNG2
ENSGALT00000064440	ENSGALG00000032097	TBX20
ENSGALT00000016840	ENSGALG00000010343	TSPAN16
ENSGALT00000045373	ENSGALG00000026316	TMEM136
ENSGALT00000045372	ENSGALG00000028183	-
ENSGALT00000045371	ENSGALG00000026077	ALDOC
ENSGALT00000043789	ENSGALG00000027345	SLC46A2
ENSGALT00000043785	ENSGALG00000029145	DCUN1D2
ENSGALT00000043786	ENSGALG00000045776	CPN2
ENSGALT00000045378	ENSGALG00000025842	BRT-1
ENSGALT00000043782	ENSGALG00000028822	RNF152
ENSGALT00000064999	ENSGALG00000037030	CREBL2
ENSGALT00000026816	ENSGALG00000016615	GPR143
ENSGALT00000043614	ENSGALG00000027688	NDUFB4
ENSGALT00000078549	ENSGALG00000033884	EEF2
ENSGALT00000078545	ENSGALG00000035260	RBM14
ENSGALT00000078547	ENSGALG00000036873	SIK2
ENSGALT00000070715	ENSGALG00000016446	ATP6V1C2
ENSGALT00000070714	ENSGALG00000015438	MPZL1
ENSGALT00000070717	ENSGALG00000042908	-
ENSGALT00000070716	ENSGALG00000012466	FKBP3
ENSGALT00000087416	ENSGALG00000003197	RPL7A
ENSGALT00000013337	ENSGALG00000008188	TRIM36
ENSGALT00000091358	ENSGALG00000052532	-
ENSGALT00000063479	ENSGALG00000013689	TMEM242
ENSGALT00000104346	ENSGALG00000050636	-
ENSGALT00000104347	ENSGALG00000054642	-
ENSGALT00000104344	ENSGALG00000043372	RUNX3
ENSGALT00000104345	ENSGALG00000048002	CCS
ENSGALT00000104343	ENSGALG00000048152	SAE1
ENSGALT00000072624	ENSGALG00000008653	MGA
ENSGALT00000079635	ENSGALG00000039751	PANX1
ENSGALT00000032448	ENSGALG00000012244	KLHDC2
ENSGALT00000032445	ENSGALG00000020342	-
ENSGALT00000032442	ENSGALG00000020340	TMX1
ENSGALT00000069902	ENSGALG00000024296	-
ENSGALT00000077297	ENSGALG00000008931	COMMD1
ENSGALT00000055152	ENSGALG00000032658	FMNL1
ENSGALT00000091355	ENSGALG00000050552	-
ENSGALT00000091356	ENSGALG00000007324	TP63
ENSGALT00000077438	ENSGALG00000036775	SETBP1
ENSGALT00000033316	ENSGALG00000008658	ZNHIT6
ENSGALT00000047207	ENSGALG00000002666	RAB11FIP3
ENSGALT00000015018	ENSGALG00000009229	ATP6V0C
ENSGALT00000047202	ENSGALG00000037879	PAF1
ENSGALT00000038720	ENSGALG00000001103	PSMB7
ENSGALT00000015011	ENSGALG00000009224	TTC30B
ENSGALT00000047209	ENSGALG00000039029	TAS2R4
ENSGALT00000095301	ENSGALG00000005722	SEC31B
ENSGALT00000095300	ENSGALG00000017323	FAM168A
ENSGALT00000095309	ENSGALG00000051280	DNAJB1
ENSGALT00000095308	ENSGALG00000006648	SPECC1L
ENSGALT00000100040	ENSGALG00000055012	-
ENSGALT00000100043	ENSGALG00000051620	-
ENSGALT00000100045	ENSGALG00000033660	PRDM10
ENSGALT00000100044	ENSGALG00000008691	SNX5
ENSGALT00000100047	ENSGALG00000009068	ITPKB
ENSGALT00000100049	ENSGALG00000016301	-
ENSGALT00000073973	ENSGALG00000012695	NOL7
ENSGALT00000046551	ENSGALG00000026591	GNG12
ENSGALT00000046557	ENSGALG00000035152	ALKBH2
ENSGALT00000046555	ENSGALG00000029673	TBC1D19
ENSGALT00000071199	ENSGALG00000030900	NCMAP
ENSGALT00000071192	ENSGALG00000033428	CA13
ENSGALT00000071193	ENSGALG00000031991	SHLD3
ENSGALT00000075635	ENSGALG00000008621	NRP2
ENSGALT00000075637	ENSGALG00000015808	SLC35A1
ENSGALT00000075639	ENSGALG00000036049	LETM2
ENSGALT00000035251	ENSGALG00000000544	-
ENSGALT00000035250	ENSGALG00000000551	C26H6orf89
ENSGALT00000023944	ENSGALG00000014833	RPL37
ENSGALT00000096655	ENSGALG00000026187	NMNAT3
ENSGALT00000096656	ENSGALG00000052949	-
ENSGALT00000096657	ENSGALG00000036001	SMAD2Z
ENSGALT00000023941	ENSGALG00000014831	TRMT11
ENSGALT00000096652	ENSGALG00000012929	DNM1L
ENSGALT00000096653	ENSGALG00000000775	CTSS
ENSGALT00000096658	ENSGALG00000052557	C4H4ORF46
ENSGALT00000043009	ENSGALG00000028265	SURF4
ENSGALT00000018286	ENSGALG00000011213	DEGS2
ENSGALT00000049065	ENSGALG00000037052	-
ENSGALT00000043007	ENSGALG00000026380	UBE2C
ENSGALT00000049062	ENSGALG00000036955	NEDD8
ENSGALT00000043005	ENSGALG00000028821	GLIPR2
ENSGALT00000053973	ENSGALG00000014784	MAST4
ENSGALT00000083911	ENSGALG00000005710	CTDSPL
ENSGALT00000077900	ENSGALG00000012425	FERMT2
ENSGALT00000077905	ENSGALG00000007572	MMS19
ENSGALT00000077906	ENSGALG00000002145	CAMSAP2
ENSGALT00000048338	ENSGALG00000038413	SURF6
ENSGALT00000072369	ENSGALG00000037695	OSR2
ENSGALT00000072361	ENSGALG00000037644	CNGB3
ENSGALT00000102320	ENSGALG00000013874	PEX7
ENSGALT00000042669	ENSGALG00000028815	-
ENSGALT00000042661	ENSGALG00000028774	S100A10
ENSGALT00000107136	ENSGALG00000002726	KIF1B
ENSGALT00000102325	ENSGALG00000053068	SMUG1
ENSGALT00000004719	ENSGALG00000002982	SLC2A6
ENSGALT00000003137	ENSGALG00000002016	PRKCD
ENSGALT00000079414	ENSGALG00000037904	EIF4EBP2
ENSGALT00000003135	ENSGALG00000002014	SMU1
ENSGALT00000009050	ENSGALG00000005643	LYVE1
ENSGALT00000044841	ENSGALG00000028685	SEMA5A
ENSGALT00000009056	ENSGALG00000005646	TSC2
ENSGALT00000044844	ENSGALG00000028570	C6orf132
ENSGALT00000054414	ENSGALG00000042505	DSEL
ENSGALT00000054416	ENSGALG00000012546	MCM5
ENSGALT00000054417	ENSGALG00000006623	ATP11C
ENSGALT00000054410	ENSGALG00000035094	CDH17
ENSGALT00000088828	ENSGALG00000009435	PPP1R3A
ENSGALT00000088820	ENSGALG00000009422	RGS10
ENSGALT00000088824	ENSGALG00000003189	NFYC
ENSGALT00000088825	ENSGALG00000016438	MELK
ENSGALT00000008906	ENSGALG00000005552	PTBP2
ENSGALT00000008904	ENSGALG00000005551	DKK3
ENSGALT00000008903	ENSGALG00000005550	ST6GAL1
ENSGALT00000008901	ENSGALG00000005549	CUEDC1
ENSGALT00000008909	ENSGALG00000005553	NLGN3
ENSGALT00000107084	ENSGALG00000003999	NAV2
ENSGALT00000108058	ENSGALG00000000977	MAPKAP1
ENSGALT00000108059	ENSGALG00000007141	LRRK1
ENSGALT00000107080	ENSGALG00000030055	RIPOR1
ENSGALT00000107082	ENSGALG00000037339	SMARCAD1
ENSGALT00000107083	ENSGALG00000033960	ADGRB1
ENSGALT00000108052	ENSGALG00000008407	IRAK2
ENSGALT00000108053	ENSGALG00000014391	CCDC149
ENSGALT00000108051	ENSGALG00000011379	SLC44A5
ENSGALT00000107088	ENSGALG00000001988	TXNRD2
ENSGALT00000107089	ENSGALG00000037193	HECW1
ENSGALT00000108054	ENSGALG00000014786	PIK3R1
ENSGALT00000080399	ENSGALG00000004683	TPD52L2
ENSGALT00000081669	ENSGALG00000039701	-
ENSGALT00000081666	ENSGALG00000042105	PLCB2
ENSGALT00000105824	ENSGALG00000016547	TXLNG
ENSGALT00000105825	ENSGALG00000006402	NRROS
ENSGALT00000105826	ENSGALG00000048818	-
ENSGALT00000100578	ENSGALG00000007075	ATP13A3
ENSGALT00000105821	ENSGALG00000009047	YPEL5
ENSGALT00000105822	ENSGALG00000005778	-
ENSGALT00000105823	ENSGALG00000054625	-
ENSGALT00000073104	ENSGALG00000037740	QRFPR
ENSGALT00000105828	ENSGALG00000005676	TTC28
ENSGALT00000105829	ENSGALG00000003876	TIMD4
ENSGALT00000107558	ENSGALG00000008947	PAK5
ENSGALT00000107559	ENSGALG00000003162	-
ENSGALT00000107557	ENSGALG00000008553	INO80
ENSGALT00000107554	ENSGALG00000052927	-
ENSGALT00000107551	ENSGALG00000010130	INTS10
ENSGALT00000039140	ENSGALG00000023546	-
ENSGALT00000019023	ENSGALG00000011642	ANKRD17
ENSGALT00000056811	ENSGALG00000040741	DNM2
ENSGALT00000019028	ENSGALG00000011643	UTP20
ENSGALT00000018998	ENSGALG00000011630	GLI2
ENSGALT00000083287	ENSGALG00000009850	NOVA1
ENSGALT00000083286	ENSGALG00000009740	RASGRP1
ENSGALT00000018991	ENSGALG00000011624	PNLDC1
ENSGALT00000018993	ENSGALG00000011626	COX18
ENSGALT00000018992	ENSGALG00000011625	MRPL18
ENSGALT00000083134	ENSGALG00000005653	NFKB2
ENSGALT00000083130	ENSGALG00000041949	AAMDC
ENSGALT00000080533	ENSGALG00000012407	LRP1B
ENSGALT00000080536	ENSGALG00000040561	GPR171
ENSGALT00000080537	ENSGALG00000033956	SFXN1
ENSGALT00000080534	ENSGALG00000014784	MAST4
ENSGALT00000080535	ENSGALG00000015495	POU1F1
ENSGALT00000020080	ENSGALG00000012287	ATP5S
ENSGALT00000032169	ENSGALG00000011455	CL2
ENSGALT00000070450	ENSGALG00000043421	-
ENSGALT00000072153	ENSGALG00000001793	MYL10
ENSGALT00000070455	ENSGALG00000041232	-
ENSGALT00000000864	ENSGALG00000000611	-
ENSGALT00000000866	ENSGALG00000000613	RAB11B
ENSGALT00000074342	ENSGALG00000038668	PCDHB4
ENSGALT00000053416	ENSGALG00000002182	NR5A2
ENSGALT00000087622	ENSGALG00000008918	LAMP5
ENSGALT00000080158	ENSGALG00000002576	ASL2
ENSGALT00000039230	ENSGALG00000004254	TMEM120B
ENSGALT00000092306	ENSGALG00000020479	SLC43A3
ENSGALT00000092304	ENSGALG00000010803	-
ENSGALT00000056107	ENSGALG00000016320	FBXO9
ENSGALT00000092303	ENSGALG00000000736	MATK
ENSGALT00000092301	ENSGALG00000013940	LNX1
ENSGALT00000056108	ENSGALG00000000978	CEP104
ENSGALT00000056109	ENSGALG00000039101	ASIP
ENSGALT00000092309	ENSGALG00000028409	SNRPG
ENSGALT00000048415	ENSGALG00000043734	LIPG
ENSGALT00000060359	ENSGALG00000040069	BARHL2
ENSGALT00000025920	ENSGALG00000016086	EGR4
ENSGALT00000022820	ENSGALG00000014096	ARNTL2
ENSGALT00000025924	ENSGALG00000016089	PRADC1
ENSGALT00000007842	ENSGALG00000004903	CHST8
ENSGALT00000007849	ENSGALG00000004907	KCTD15
ENSGALT00000005994	ENSGALG00000003778	TMEM38A
ENSGALT00000092783	ENSGALG00000049119	ZNF638
ENSGALT00000085575	ENSGALG00000051899	DND1
ENSGALT00000085574	ENSGALG00000002055	HES4
ENSGALT00000085571	ENSGALG00000044485	F2RL3
ENSGALT00000092786	ENSGALG00000008231	PACSIN3
ENSGALT00000053059	ENSGALG00000034230	SWT1
ENSGALT00000049506	ENSGALG00000029287	TMEM67
ENSGALT00000006717	ENSGALG00000021039	HKDC1
ENSGALT00000006710	ENSGALG00000004220	SERINC3
ENSGALT00000049501	ENSGALG00000030356	OTOP1
ENSGALT00000006712	ENSGALG00000004221	IL22RA1
ENSGALT00000051224	ENSGALG00000013981	TBPL1
ENSGALT00000006719	ENSGALG00000004222	HK1
ENSGALT00000098025	ENSGALG00000046962	-
ENSGALT00000098024	ENSGALG00000004195	KIF4A
ENSGALT00000098026	ENSGALG00000029867	MROH1
ENSGALT00000098020	ENSGALG00000050132	ZNF425
ENSGALT00000098022	ENSGALG00000008294	ITPR1
ENSGALT00000091540	ENSGALG00000034511	-
ENSGALT00000091543	ENSGALG00000008975	FAM3C
ENSGALT00000091547	ENSGALG00000003594	ANK1
ENSGALT00000091546	ENSGALG00000002457	SIL1
ENSGALT00000099800	ENSGALG00000054162	-
ENSGALT00000099778	ENSGALG00000014831	TRMT11
ENSGALT00000095528	ENSGALG00000029582	EVI5
ENSGALT00000099773	ENSGALG00000052513	-
ENSGALT00000099770	ENSGALG00000034645	USMG5
ENSGALT00000099771	ENSGALG00000005782	GCLM
ENSGALT00000099776	ENSGALG00000053889	-
ENSGALT00000099777	ENSGALG00000035182	CMKLR1
ENSGALT00000098799	ENSGALG00000049130	-
ENSGALT00000098798	ENSGALG00000034284	SLC4A2
ENSGALT00000098797	ENSGALG00000048011	SCLT1
ENSGALT00000052909	ENSGALG00000042137	ELK4
ENSGALT00000098795	ENSGALG00000003461	USP49
ENSGALT00000098792	ENSGALG00000035499	SKIV2L
ENSGALT00000098791	ENSGALG00000036837	PTGES3
ENSGALT00000094837	ENSGALG00000042388	-
ENSGALT00000099806	ENSGALG00000051954	RBM43
ENSGALT00000085391	ENSGALG00000003197	RPL7A
ENSGALT00000063191	ENSGALG00000010543	EPS15
ENSGALT00000054616	ENSGALG00000041437	FAM155B
ENSGALT00000094079	ENSGALG00000007431	MAGI1
ENSGALT00000085398	ENSGALG00000011239	OXNAD1
ENSGALT00000063199	ENSGALG00000034899	NKAIN3
ENSGALT00000094075	ENSGALG00000036358	LMO3
ENSGALT00000094072	ENSGALG00000035472	ZNF292
ENSGALT00000094073	ENSGALG00000008304	STN1
ENSGALT00000094071	ENSGALG00000054416	-
ENSGALT00000051481	ENSGALG00000048749	-
ENSGALT00000004716	ENSGALG00000002981	ERCC4
ENSGALT00000004715	ENSGALG00000002980	RTKN2
ENSGALT00000095703	ENSGALG00000030800	IL31RA
ENSGALT00000084623	ENSGALG00000014915	THOC1
ENSGALT00000084621	ENSGALG00000034572	-
ENSGALT00000084627	ENSGALG00000005670	CEP170P1
ENSGALT00000084624	ENSGALG00000008703	RFC4
ENSGALT00000049578	ENSGALG00000007078	ENTPD1
ENSGALT00000051486	ENSGALG00000033695	CYP26A1
ENSGALT00000058998	ENSGALG00000029610	RGS9
ENSGALT00000018035	ENSGALG00000028983	HOXA9
ENSGALT00000018031	ENSGALG00000026631	HOXA10
ENSGALT00000097214	ENSGALG00000053332	-
ENSGALT00000092898	ENSGALG00000009901	DYRK2
ENSGALT00000027389	ENSGALG00000016945	CNMD
ENSGALT00000092896	ENSGALG00000051895	-
ENSGALT00000092894	ENSGALG00000052095	-
ENSGALT00000027385	ENSGALG00000016943	OLFM4
ENSGALT00000092892	ENSGALG00000040453	SRA1
ENSGALT00000027383	ENSGALG00000016941	PCDH17
ENSGALT00000092890	ENSGALG00000007417	ARMC4
ENSGALT00000086957	ENSGALG00000014122	CYB5R3
ENSGALT00000062240	ENSGALG00000000458	TMPRSS9
ENSGALT00000062243	ENSGALG00000008073	NF2
ENSGALT00000027655	ENSGALG00000017118	MIPEP
ENSGALT00000062246	ENSGALG00000001568	NFS1
ENSGALT00000027657	ENSGALG00000017119	TNFRSF19
ENSGALT00000027658	ENSGALG00000017120	SACS
ENSGALT00000103889	ENSGALG00000008623	TOR4A
ENSGALT00000103880	ENSGALG00000012103	-
ENSGALT00000103881	ENSGALG00000015345	-
ENSGALT00000103884	ENSGALG00000000847	GARNL3
ENSGALT00000107794	ENSGALG00000046950	-
ENSGALT00000026387	ENSGALG00000016357	PRDX4
ENSGALT00000015251	ENSGALG00000009364	PRKCI
ENSGALT00000088381	ENSGALG00000044550	-
ENSGALT00000015253	ENSGALG00000009365	CYP51A1
ENSGALT00000026389	ENSGALG00000016358	PTCHD1
ENSGALT00000015254	ENSGALG00000009366	ASIC5
ENSGALT00000090795	ENSGALG00000047540	-
ENSGALT00000010703	ENSGALG00000006627	UPB1
ENSGALT00000088383	ENSGALG00000009570	ATP6V1D
ENSGALT00000090791	ENSGALG00000011682	CNOT4
ENSGALT00000051342	ENSGALG00000000550	STRADA
ENSGALT00000051341	ENSGALG00000020419	LIN52
ENSGALT00000088382	ENSGALG00000026809	SARS
ENSGALT00000015553	ENSGALG00000009554	KLHL2
ENSGALT00000100287	ENSGALG00000047027	-
ENSGALT00000100285	ENSGALG00000002750	NCKAP1
ENSGALT00000100282	ENSGALG00000013640	MBP
ENSGALT00000059647	ENSGALG00000042652	-
ENSGALT00000059645	ENSGALG00000005407	AGL
ENSGALT00000059641	ENSGALG00000016558	VEGFD
ENSGALT00000013363	ENSGALG00000008206	TESC
ENSGALT00000010708	ENSGALG00000006629	RBP4A
ENSGALT00000013361	ENSGALG00000008204	FEM1C
ENSGALT00000013365	ENSGALG00000008208	CASC4
ENSGALT00000013364	ENSGALG00000008207	FBXW8
ENSGALT00000016784	ENSGALG00000010312	PLCH1
ENSGALT00000013368	ENSGALG00000008211	ACP2
ENSGALT00000001874	ENSGALG00000001235	ANKRD24
ENSGALT00000001876	ENSGALG00000021570	ZBTB6
ENSGALT00000010558	ENSGALG00000006534	PEX11A
ENSGALT00000010555	ENSGALG00000006531	TRA2B
ENSGALT00000010554	ENSGALG00000006530	TSSC4
ENSGALT00000010556	ENSGALG00000006532	FOPNL
ENSGALT00000010551	ENSGALG00000006527	CRTAM
ENSGALT00000010550	ENSGALG00000006526	PLXNB3
ENSGALT00000015787	ENSGALG00000009698	SLC38A1
ENSGALT00000095678	ENSGALG00000052283	-
ENSGALT00000015789	ENSGALG00000009699	CCNL1
ENSGALT00000015788	ENSGALG00000008497	SLC38A2
ENSGALT00000095672	ENSGALG00000004676	-
ENSGALT00000017784	ENSGALG00000010932	NUDT9
ENSGALT00000017783	ENSGALG00000010931	B3GALT1
ENSGALT00000017789	ENSGALG00000010934	PATJ
ENSGALT00000013095	ENSGALG00000008066	UQCR10
ENSGALT00000013092	ENSGALG00000008063	NOX5
ENSGALT00000089386	ENSGALG00000045073	-
ENSGALT00000093851	ENSGALG00000050964	-
ENSGALT00000093853	ENSGALG00000001905	DTX2
ENSGALT00000093855	ENSGALG00000013131	C18orf21
ENSGALT00000093854	ENSGALG00000014186	MPPED1
ENSGALT00000093857	ENSGALG00000006992	MMP9
ENSGALT00000078758	ENSGALG00000008532	NELFB
ENSGALT00000065739	ENSGALG00000035673	ADAM11
ENSGALT00000026528	ENSGALG00000016445	NOL10
ENSGALT00000105795	ENSGALG00000012631	PWP1
ENSGALT00000061297	ENSGALG00000033120	SRSF7
ENSGALT00000061294	ENSGALG00000003731	FBXO42
ENSGALT00000100361	ENSGALG00000050817	-
ENSGALT00000002482	ENSGALG00000001626	-
ENSGALT00000105791	ENSGALG00000053625	STAC3
ENSGALT00000011200	ENSGALG00000006911	TMC5
ENSGALT00000011201	ENSGALG00000006912	CPEB3
ENSGALT00000096328	ENSGALG00000050528	-
ENSGALT00000016256	ENSGALG00000010007	EAPP
ENSGALT00000063676	ENSGALG00000005265	SYT9
ENSGALT00000016259	ENSGALG00000010009	TTC29
ENSGALT00000096326	ENSGALG00000013999	FBXO40
ENSGALT00000096327	ENSGALG00000009566	IARS2
ENSGALT00000058158	ENSGALG00000029836	GPLD1
ENSGALT00000001424	ENSGALG00000028612	-
ENSGALT00000041277	ENSGALG00000021688	CD320
ENSGALT00000061120	ENSGALG00000004323	RASAL2
ENSGALT00000061124	ENSGALG00000036432	DNAJC17
ENSGALT00000069736	ENSGALG00000031983	MPHOSPH6
ENSGALT00000069730	ENSGALG00000051054	-
ENSGALT00000069733	ENSGALG00000040247	AIP
ENSGALT00000106931	ENSGALG00000008653	MGA
ENSGALT00000106930	ENSGALG00000034347	KIF21B
ENSGALT00000036654	ENSGALG00000016241	ATP6AP2
ENSGALT00000106935	ENSGALG00000015324	-
ENSGALT00000019884	ENSGALG00000012177	-
ENSGALT00000106939	ENSGALG00000054615	-
ENSGALT00000106938	ENSGALG00000039549	SEL1L3
ENSGALT00000012579	ENSGALG00000007759	TMEFF2
ENSGALT00000012578	ENSGALG00000007758	OSBP2
ENSGALT00000082796	ENSGALG00000005135	SERPINE2
ENSGALT00000107184	ENSGALG00000046769	-
ENSGALT00000101626	ENSGALG00000042297	ANKRD13D
ENSGALT00000101624	ENSGALG00000030702	KIN
ENSGALT00000012572	ENSGALG00000007753	POLL
ENSGALT00000012575	ENSGALG00000007755	NEXMIF
ENSGALT00000050395	ENSGALG00000040770	-
ENSGALT00000012577	ENSGALG00000007757	CSTF1
ENSGALT00000101621	ENSGALG00000035762	-
ENSGALT00000047818	ENSGALG00000040480	NSMCE3
ENSGALT00000031049	ENSGALG00000019570	C1orf145
ENSGALT00000045084	ENSGALG00000028906	FEM1B
ENSGALT00000073764	ENSGALG00000029238	-
ENSGALT00000045083	ENSGALG00000053983	-
ENSGALT00000045089	ENSGALG00000028256	CCL19
ENSGALT00000045088	ENSGALG00000028988	ART7C
ENSGALT00000067607	ENSGALG00000008937	PPP1R21
ENSGALT00000060650	ENSGALG00000015086	OSBPL1A
ENSGALT00000009292	ENSGALG00000005782	GCLM
ENSGALT00000009297	ENSGALG00000005787	ZNF143
ENSGALT00000060659	ENSGALG00000007254	ARHGAP12
ENSGALT00000060658	ENSGALG00000039186	-
ENSGALT00000031596	ENSGALG00000016454	E2F6
ENSGALT00000031597	ENSGALG00000016449	PQLC3
ENSGALT00000031591	ENSGALG00000019873	RDH14
ENSGALT00000068062	ENSGALG00000006405	CEP19
ENSGALT00000068063	ENSGALG00000031355	-
ENSGALT00000068060	ENSGALG00000032868	AHCYL2
ENSGALT00000023545	ENSGALG00000014603	C1S
ENSGALT00000003389	ENSGALG00000002164	DDX59
ENSGALT00000022638	ENSGALG00000013967	NUDT5
ENSGALT00000022632	ENSGALG00000013962	HBS1L
ENSGALT00000022637	ENSGALG00000013964	SPATA18
ENSGALT00000014612	ENSGALG00000008983	GNB4
ENSGALT00000076194	ENSGALG00000029558	-
ENSGALT00000099989	ENSGALG00000053043	CARHSP1
ENSGALT00000058523	ENSGALG00000038810	-
ENSGALT00000073347	ENSGALG00000008308	BHLHE40
ENSGALT00000073346	ENSGALG00000003849	TRPM1
ENSGALT00000058529	ENSGALG00000030450	CLIP2
ENSGALT00000099982	ENSGALG00000048273	-
ENSGALT00000099985	ENSGALG00000012163	BDNF
ENSGALT00000099984	ENSGALG00000006880	SLC38A10
ENSGALT00000099987	ENSGALG00000005610	SLC44A3
ENSGALT00000107714	ENSGALG00000048477	-
ENSGALT00000107715	ENSGALG00000030344	ISYNA1
ENSGALT00000107717	ENSGALG00000036971	FGF12
ENSGALT00000107710	ENSGALG00000000636	MDM4
ENSGALT00000107713	ENSGALG00000049270	-
ENSGALT00000088585	ENSGALG00000045878	-
ENSGALT00000103413	ENSGALG00000049653	KMT2C
ENSGALT00000103411	ENSGALG00000003247	NFYA
ENSGALT00000103410	ENSGALG00000000692	CDK18
ENSGALT00000103417	ENSGALG00000050390	CYB561D2
ENSGALT00000066552	ENSGALG00000002229	FBXW11
ENSGALT00000071873	ENSGALG00000054324	-
ENSGALT00000071872	ENSGALG00000031681	M6PR
ENSGALT00000071871	ENSGALG00000012952	BASP1
ENSGALT00000032768	ENSGALG00000020523	-
ENSGALT00000045629	ENSGALG00000025759	TFDP2
ENSGALT00000075185	ENSGALG00000031440	PTPRU
ENSGALT00000075184	ENSGALG00000012421	ARHGAP15
ENSGALT00000070690	ENSGALG00000033500	PDCD6IP
ENSGALT00000070691	ENSGALG00000031542	EXT2
ENSGALT00000070694	ENSGALG00000009948	HHIP
ENSGALT00000070695	ENSGALG00000040308	BAHCC1
ENSGALT00000070697	ENSGALG00000038995	GRIA4
ENSGALT00000008659	ENSGALG00000005391	SELENOK
ENSGALT00000008658	ENSGALG00000005390	DCAF10
ENSGALT00000087421	ENSGALG00000050413	-
ENSGALT00000087420	ENSGALG00000000189	YTHDC2
ENSGALT00000043663	ENSGALG00000006043	RBBP6
ENSGALT00000043661	ENSGALG00000028573	-
ENSGALT00000087428	ENSGALG00000004290	ANGPTL1
ENSGALT00000018879	ENSGALG00000011573	MOB1B
ENSGALT00000105717	ENSGALG00000006989	-
ENSGALT00000105714	ENSGALG00000015331	GNE
ENSGALT00000105715	ENSGALG00000023781	TREM-A1
ENSGALT00000105712	ENSGALG00000003499	MAST3
ENSGALT00000105713	ENSGALG00000031824	HOOK2
ENSGALT00000105710	ENSGALG00000053556	-
ENSGALT00000089925	ENSGALG00000001962	PTBP1
ENSGALT00000105718	ENSGALG00000012783	MYBPC1
ENSGALT00000105719	ENSGALG00000054856	-
ENSGALT00000087394	ENSGALG00000031940	ORMDL2
ENSGALT00000087393	ENSGALG00000016345	APOO
ENSGALT00000087392	ENSGALG00000002131	NPRL2
ENSGALT00000087390	ENSGALG00000008698	MGME1
ENSGALT00000003128	ENSGALG00000002008	RNF157
ENSGALT00000003129	ENSGALG00000002009	FANCG
ENSGALT00000079405	ENSGALG00000016224	MAOA
ENSGALT00000071259	ENSGALG00000010711	NXPH1
ENSGALT00000071253	ENSGALG00000030580	RPS6KA5
ENSGALT00000071252	ENSGALG00000000215	DCP2
ENSGALT00000071251	ENSGALG00000008970	NRK
ENSGALT00000067380	ENSGALG00000040987	NDUFA8
ENSGALT00000067389	ENSGALG00000002579	RIMBP2
ENSGALT00000102605	ENSGALG00000033408	ZBTB7C
ENSGALT00000107232	ENSGALG00000016915	MYCBP2
ENSGALT00000074750	ENSGALG00000008054	-
ENSGALT00000102606	ENSGALG00000039468	-
ENSGALT00000095537	ENSGALG00000028561	SZT2
ENSGALT00000044675	ENSGALG00000006604	KIF3B
ENSGALT00000095531	ENSGALG00000047125	-
ENSGALT00000095532	ENSGALG00000051734	-
ENSGALT00000095533	ENSGALG00000039022	PDE1B
ENSGALT00000044679	ENSGALG00000028879	MRPS33
ENSGALT00000095538	ENSGALG00000039710	HDAC7
ENSGALT00000052755	ENSGALG00000009983	NUBPL
ENSGALT00000056225	ENSGALG00000032628	SRCIN1
ENSGALT00000046749	ENSGALG00000015451	ZNF462
ENSGALT00000046748	ENSGALG00000004529	VPS29
ENSGALT00000046741	ENSGALG00000037716	UBA52
ENSGALT00000056229	ENSGALG00000041183	SGPP1
ENSGALT00000050694	ENSGALG00000010985	ATG4C
ENSGALT00000050692	ENSGALG00000040796	C9orf3
ENSGALT00000050693	ENSGALG00000016463	FAM49A
ENSGALT00000050691	ENSGALG00000002921	LANCL1
ENSGALT00000049747	ENSGALG00000032231	C4
ENSGALT00000050699	ENSGALG00000033150	MIDN
ENSGALT00000005609	ENSGALG00000003547	SKP2
ENSGALT00000005607	ENSGALG00000003545	CFAP77
ENSGALT00000002650	ENSGALG00000001727	LZTS1
ENSGALT00000002653	ENSGALG00000001729	CD276
ENSGALT00000002652	ENSGALG00000001728	NACC2
ENSGALT00000005602	ENSGALG00000003540	CEP95
ENSGALT00000005601	ENSGALG00000003539	KIAA1522
ENSGALT00000002387	ENSGALG00000001571	MYO1F
ENSGALT00000002385	ENSGALG00000001569	RHOC
ENSGALT00000002384	ENSGALG00000001568	NFS1
ENSGALT00000056596	ENSGALG00000013657	ZNF236
ENSGALT00000056594	ENSGALG00000040241	NTRK3
ENSGALT00000056593	ENSGALG00000011007	OSBPL3
ENSGALT00000049298	ENSGALG00000001101	MBD3
ENSGALT00000049290	ENSGALG00000015858	DOP1A
ENSGALT00000083896	ENSGALG00000011697	SEC22A
ENSGALT00000031908	ENSGALG00000010026	PPP1CB
ENSGALT00000075401	ENSGALG00000038084	GNAT2
ENSGALT00000028108	ENSGALG00000006334	LAP3
ENSGALT00000004554	ENSGALG00000002888	CASZ1
ENSGALT00000028106	ENSGALG00000017418	-
ENSGALT00000004551	ENSGALG00000002886	NKX2-5
ENSGALT00000028102	ENSGALG00000017414	JUP
ENSGALT00000057179	ENSGALG00000037076	GART
ENSGALT00000057176	ENSGALG00000037193	HECW1
ENSGALT00000057177	ENSGALG00000050039	-
ENSGALT00000057174	ENSGALG00000038728	-
ENSGALT00000048168	ENSGALG00000034527	-
ENSGALT00000040376	ENSGALG00000001334	GNB1
ENSGALT00000048160	ENSGALG00000009932	THADA
ENSGALT00000085808	ENSGALG00000045127	-
ENSGALT00000085802	ENSGALG00000015775	UBE2J1
ENSGALT00000082857	ENSGALG00000036459	THAP7
ENSGALT00000057169	ENSGALG00000007651	STAT1
ENSGALT00000027807	ENSGALG00000017202	FAM76B
ENSGALT00000012106	ENSGALG00000007489	CNNM1
ENSGALT00000027800	ENSGALG00000017200	MTMR2
ENSGALT00000088987	ENSGALG00000016689	ASMTL
ENSGALT00000088986	ENSGALG00000010433	FAAH
ENSGALT00000088981	ENSGALG00000046517	-
ENSGALT00000021418	ENSGALG00000013123	PLCZ1
ENSGALT00000021411	ENSGALG00000013117	PIK3C2G
ENSGALT00000018546	ENSGALG00000011369	LHX8
ENSGALT00000018544	ENSGALG00000011368	ZNF839
ENSGALT00000018542	ENSGALG00000027991	TTLL4
ENSGALT00000018541	ENSGALG00000011366	MOK
ENSGALT00000050336	ENSGALG00000036850	DNAJA4
ENSGALT00000006334	ENSGALG00000003976	BCORL1
ENSGALT00000090803	ENSGALG00000012903	PIGN
ENSGALT00000014009	ENSGALG00000008603	ITPKA
ENSGALT00000090800	ENSGALG00000048929	-
ENSGALT00000055771	ENSGALG00000035325	PMAIP1
ENSGALT00000072453	ENSGALG00000015889	PHIP
ENSGALT00000084862	ENSGALG00000037860	-
ENSGALT00000053676	ENSGALG00000008520	EIF4G1
ENSGALT00000084864	ENSGALG00000014754	-
ENSGALT00000084865	ENSGALG00000046650	-
ENSGALT00000008017	ENSGALG00000005006	UBA2
ENSGALT00000108248	ENSGALG00000016409	KIDINS220
ENSGALT00000108240	ENSGALG00000016997	RB1
ENSGALT00000108246	ENSGALG00000007556	LTO1
ENSGALT00000108244	ENSGALG00000004378	ASB6
ENSGALT00000012676	ENSGALG00000007814	-
ENSGALT00000007145	ENSGALG00000004486	ZCCHC8
ENSGALT00000007141	ENSGALG00000004483	AHSA2P
ENSGALT00000007149	ENSGALG00000004489	-
ENSGALT00000089842	ENSGALG00000012339	ATL1
ENSGALT00000087983	ENSGALG00000044914	-
ENSGALT00000087980	ENSGALG00000042023	-
ENSGALT00000008018	ENSGALG00000005007	-
ENSGALT00000085832	ENSGALG00000011572	ASPG
ENSGALT00000083079	ENSGALG00000031862	BCL11B
ENSGALT00000057954	ENSGALG00000014711	PLPP1
ENSGALT00000065435	ENSGALG00000029301	BMP2
ENSGALT00000057958	ENSGALG00000031659	-
ENSGALT00000000929	ENSGALG00000000654	TMED6
ENSGALT00000074246	ENSGALG00000034585	BFSP2
ENSGALT00000086162	ENSGALG00000046548	-
ENSGALT00000052200	ENSGALG00000005674	USP10
ENSGALT00000086167	ENSGALG00000044449	LAG3
ENSGALT00000065380	ENSGALG00000037626	KCNQ3
ENSGALT00000065383	ENSGALG00000031663	SEC11C
ENSGALT00000061687	ENSGALG00000014727	PDE4D
ENSGALT00000025884	ENSGALG00000016067	HMGN1
ENSGALT00000086291	ENSGALG00000046646	FAM102B
ENSGALT00000025882	ENSGALG00000016065	BRWD1
ENSGALT00000060098	ENSGALG00000010133	PTCH2
ENSGALT00000092516	ENSGALG00000054174	-
ENSGALT00000092514	ENSGALG00000013869	IL20RA
ENSGALT00000092513	ENSGALG00000035031	HEY1
ENSGALT00000092512	ENSGALG00000053254	EHHADH
ENSGALT00000092511	ENSGALG00000051355	-
ENSGALT00000092510	ENSGALG00000043593	-
ENSGALT00000042737	ENSGALG00000028897	WDR25
ENSGALT00000039005	ENSGALG00000013294	CYP19A1
ENSGALT00000084124	ENSGALG00000034396	TMEM50B
ENSGALT00000093645	ENSGALG00000004940	TAMM41
ENSGALT00000098618	ENSGALG00000049326	-
ENSGALT00000098431	ENSGALG00000050166	-
ENSGALT00000093640	ENSGALG00000039461	TNFRSF1A
ENSGALT00000093641	ENSGALG00000046708	PTGES
ENSGALT00000093643	ENSGALG00000034029	FBXO3
ENSGALT00000098612	ENSGALG00000045846	PDK2
ENSGALT00000098611	ENSGALG00000009302	EMX2
ENSGALT00000098616	ENSGALG00000011036	HNRNPA2B1
ENSGALT00000098614	ENSGALG00000011164	-
ENSGALT00000098435	ENSGALG00000005610	SLC44A3
ENSGALT00000001255	ENSGALG00000000856	EIF2D
ENSGALT00000013934	ENSGALG00000008554	IL17REL
ENSGALT00000013935	ENSGALG00000008555	MXI1
ENSGALT00000001251	ENSGALG00000000853	SLC2A8
ENSGALT00000013930	ENSGALG00000008552	MAL
ENSGALT00000089114	ENSGALG00000044125	MLLT11
ENSGALT00000094910	ENSGALG00000043556	-
ENSGALT00000089119	ENSGALG00000037156	-
ENSGALT00000010376	ENSGALG00000006427	CARS
ENSGALT00000010371	ENSGALG00000006425	SLC6A6
ENSGALT00000094914	ENSGALG00000027484	C20orf85
ENSGALT00000058328	ENSGALG00000040045	DBH
ENSGALT00000013939	ENSGALG00000008557	ARL5B
ENSGALT00000086832	ENSGALG00000028960	NEU3
ENSGALT00000067459	ENSGALG00000004048	PTPRS
ENSGALT00000078117	ENSGALG00000041205	-
ENSGALT00000078114	ENSGALG00000002225	RFFL
ENSGALT00000089924	ENSGALG00000014754	-
ENSGALT00000038879	ENSGALG00000006072	-
ENSGALT00000011423	ENSGALG00000007052	PXK
ENSGALT00000063018	ENSGALG00000014066	-
ENSGALT00000063019	ENSGALG00000038469	CDC25A
ENSGALT00000063017	ENSGALG00000035994	-
ENSGALT00000091734	ENSGALG00000054780	-
ENSGALT00000024825	ENSGALG00000015389	TMPRSS7
ENSGALT00000024823	ENSGALG00000015387	ATG5
ENSGALT00000063010	ENSGALG00000041123	DSTYK
ENSGALT00000063011	ENSGALG00000037387	CLSTN2
ENSGALT00000058814	ENSGALG00000016731	MRPL19
ENSGALT00000099259	ENSGALG00000051260	-
ENSGALT00000099258	ENSGALG00000012082	FAIM
ENSGALT00000058813	ENSGALG00000000071	-
ENSGALT00000099255	ENSGALG00000050921	-
ENSGALT00000099254	ENSGALG00000051990	-
ENSGALT00000099251	ENSGALG00000005128	PTPDC1
ENSGALT00000099250	ENSGALG00000017220	-
ENSGALT00000099252	ENSGALG00000043448	ABLIM2
ENSGALT00000094732	ENSGALG00000001741	NPTN
ENSGALT00000088790	ENSGALG00000046248	ELMOD3
ENSGALT00000084470	ENSGALG00000010689	MAGOHB
ENSGALT00000096429	ENSGALG00000016997	RB1
ENSGALT00000096426	ENSGALG00000052879	-
ENSGALT00000096425	ENSGALG00000050781	-
ENSGALT00000066144	ENSGALG00000004424	SEC16B
ENSGALT00000079240	ENSGALG00000030255	AMBP
ENSGALT00000096422	ENSGALG00000024378	ZNF414
ENSGALT00000066141	ENSGALG00000032149	-
ENSGALT00000015428	ENSGALG00000009476	CDK6
ENSGALT00000015429	ENSGALG00000009477	PDCD10
ENSGALT00000015427	ENSGALG00000009475	FAM133B
ENSGALT00000015424	ENSGALG00000009473	EFCAB1
ENSGALT00000015423	ENSGALG00000020249	RAPGEF2
ENSGALT00000021994	ENSGALG00000013503	FAM149A
ENSGALT00000021997	ENSGALG00000013506	MED24
ENSGALT00000021996	ENSGALG00000013505	-
ENSGALT00000090606	ENSGALG00000051997	-
ENSGALT00000062426	ENSGALG00000014690	SLC12A2
ENSGALT00000060847	ENSGALG00000038336	SLC20A2
ENSGALT00000067812	ENSGALG00000029909	DHDDS
ENSGALT00000095733	ENSGALG00000037014	TSNARE1
ENSGALT00000095730	ENSGALG00000002336	EP400
ENSGALT00000095734	ENSGALG00000013134	PLEKHA5
ENSGALT00000013111	ENSGALG00000008077	-
ENSGALT00000013115	ENSGALG00000008080	C1QTNF4
ENSGALT00000013116	ENSGALG00000008081	PIK3CG
ENSGALT00000062428	ENSGALG00000050256	TRPT1
ENSGALT00000096283	ENSGALG00000014202	GABRA4
ENSGALT00000096282	ENSGALG00000051301	KHK
ENSGALT00000095888	ENSGALG00000005779	FBXO31
ENSGALT00000095885	ENSGALG00000041666	ASNSD1
ENSGALT00000095886	ENSGALG00000008056	B4GALT5
ENSGALT00000097774	ENSGALG00000016915	MYCBP2
ENSGALT00000097773	ENSGALG00000020201	CEP44
ENSGALT00000097486	ENSGALG00000047329	-
ENSGALT00000097484	ENSGALG00000017046	POSTN
ENSGALT00000097483	ENSGALG00000037065	SC5D
ENSGALT00000076221	ENSGALG00000052371	-
ENSGALT00000097488	ENSGALG00000052673	-
ENSGALT00000097489	ENSGALG00000053077	-
ENSGALT00000066858	ENSGALG00000007038	ASTN2
ENSGALT00000046234	ENSGALG00000014496	Prom1
ENSGALT00000066854	ENSGALG00000043178	SBF1
ENSGALT00000066857	ENSGALG00000043336	COPZ1
ENSGALT00000066856	ENSGALG00000041924	PFDN5
ENSGALT00000066853	ENSGALG00000006069	SMTNL2
ENSGALT00000066852	ENSGALG00000016774	NPAS2
ENSGALT00000101293	ENSGALG00000006460	TTLL9
ENSGALT00000101292	ENSGALG00000052665	-
ENSGALT00000101297	ENSGALG00000052122	-
ENSGALT00000101295	ENSGALG00000005646	TSC2
ENSGALT00000101294	ENSGALG00000047827	TMEM86A
ENSGALT00000101299	ENSGALG00000011180	FAM120B
ENSGALT00000094416	ENSGALG00000008663	DDAH1
ENSGALT00000100748	ENSGALG00000042112	EIF4E
ENSGALT00000100746	ENSGALG00000032628	SRCIN1
ENSGALT00000100745	ENSGALG00000008671	ST8SIA6
ENSGALT00000100742	ENSGALG00000003217	LITAF
ENSGALT00000100741	ENSGALG00000053912	-
ENSGALT00000106741	ENSGALG00000006385	UBXN7
ENSGALT00000106743	ENSGALG00000038923	-
ENSGALT00000106744	ENSGALG00000041797	-
ENSGALT00000106745	ENSGALG00000035749	-
ENSGALT00000106746	ENSGALG00000036938	RALYL
ENSGALT00000106748	ENSGALG00000039408	PNPLA6
ENSGALT00000106749	ENSGALG00000043016	-
ENSGALT00000020114	ENSGALG00000012307	GALR3
ENSGALT00000020115	ENSGALG00000012308	MANBA
ENSGALT00000098755	ENSGALG00000052354	-
ENSGALT00000028340	ENSGALG00000014023	H2AFZ
ENSGALT00000028346	ENSGALG00000017644	COTL1
ENSGALT00000019839	ENSGALG00000012145	TBPL2
ENSGALT00000064567	ENSGALG00000001994	PRR35
ENSGALT00000064561	ENSGALG00000016929	PIBF1
ENSGALT00000013848	ENSGALG00000008501	KLF7
ENSGALT00000002439	ENSGALG00000001604	-
ENSGALT00000069507	ENSGALG00000026822	WDR81
ENSGALT00000036926	ENSGALG00000015233	ATP1B1
ENSGALT00000069509	ENSGALG00000041052	-
ENSGALT00000036922	ENSGALG00000015249	-
ENSGALT00000036923	ENSGALG00000013775	CDH19
ENSGALT00000082721	ENSGALG00000006780	ARL6IP1
ENSGALT00000025694	ENSGALG00000049067	-
ENSGALT00000098937	ENSGALG00000039750	EDSC
ENSGALT00000068455	ENSGALG00000039733	-
ENSGALT00000098934	ENSGALG00000006649	TMEM41A
ENSGALT00000068453	ENSGALG00000015170	VPS13A
ENSGALT00000068452	ENSGALG00000032997	EMILIN2
ENSGALT00000068450	ENSGALG00000037950	ALPK3
ENSGALT00000056002	ENSGALG00000040971	KROX20
ENSGALT00000098939	ENSGALG00000012823	TRIM24
ENSGALT00000024129	ENSGALG00000014962	CALHM6
ENSGALT00000024123	ENSGALG00000014956	POLK
ENSGALT00000024121	ENSGALG00000014954	ZNF518B
ENSGALT00000024127	ENSGALG00000014960	-
ENSGALT00000024125	ENSGALG00000014958	ANKDD1B
ENSGALT00000024124	ENSGALG00000014957	WDR1
ENSGALT00000102249	ENSGALG00000037829	LOXHD1
ENSGALT00000102240	ENSGALG00000011998	SEC24D
ENSGALT00000102242	ENSGALG00000034253	ZNF644
ENSGALT00000102245	ENSGALG00000009480	DOCK4
ENSGALT00000102244	ENSGALG00000016036	DOP1B
ENSGALT00000031654	ENSGALG00000015906	COX7A2
ENSGALT00000074174	ENSGALG00000009595	TWF1
ENSGALT00000103598	ENSGALG00000043724	NFX1
ENSGALT00000074172	ENSGALG00000038884	SRL
ENSGALT00000103597	ENSGALG00000049437	-
ENSGALT00000008286	ENSGALG00000005160	VMP1
ENSGALT00000103592	ENSGALG00000012076	TIFA
ENSGALT00000008282	ENSGALG00000005158	WDFY1
ENSGALT00000103591	ENSGALG00000009234	AMDHD2
ENSGALT00000067035	ENSGALG00000034512	-
ENSGALT00000009482	ENSGALG00000005893	ZFAND4
ENSGALT00000067030	ENSGALG00000040023	MAPK11
ENSGALT00000020801	ENSGALG00000012747	NEDD9
ENSGALT00000020803	ENSGALG00000012748	ELOVL2
ENSGALT00000009489	ENSGALG00000005896	-
ENSGALT00000002879	ENSGALG00000001860	RSBN1
ENSGALT00000022408	ENSGALG00000013803	ADGRG6
ENSGALT00000002870	ENSGALG00000001852	LRWD1
ENSGALT00000002876	ENSGALG00000001857	C1QTNF12
ENSGALT00000076763	ENSGALG00000006794	-
ENSGALT00000076766	ENSGALG00000006969	USP28
ENSGALT00000073406	ENSGALG00000041382	EDCH2
ENSGALT00000076764	ENSGALG00000003717	MYO9B
ENSGALT00000009738	ENSGALG00000006045	SH3GL3
ENSGALT00000080742	ENSGALG00000035375	LRTOMT
ENSGALT00000009730	ENSGALG00000006041	BNC1
ENSGALT00000009737	ENSGALG00000006044	MAB21L4
ENSGALT00000009734	ENSGALG00000006043	RBBP6
ENSGALT00000075226	ENSGALG00000038355	GDF5
ENSGALT00000075225	ENSGALG00000020703	GRB14
ENSGALT00000070081	ENSGALG00000031122	NTNG1
ENSGALT00000070082	ENSGALG00000042009	HMMR
ENSGALT00000082459	ENSGALG00000017295	PTHLH
ENSGALT00000019968	ENSGALG00000012227	TSPAN5
ENSGALT00000070089	ENSGALG00000031117	STK17A
ENSGALT00000082455	ENSGALG00000042257	MYH1F
ENSGALT00000013841	ENSGALG00000008496	VPS18
ENSGALT00000103620	ENSGALG00000047924	-
ENSGALT00000103622	ENSGALG00000040737	-
ENSGALT00000103623	ENSGALG00000000722	-
ENSGALT00000103624	ENSGALG00000051879	-
ENSGALT00000103626	ENSGALG00000010986	GNG4
ENSGALT00000103627	ENSGALG00000030866	CPQ
ENSGALT00000073682	ENSGALG00000002347	DIPK2A
ENSGALT00000107909	ENSGALG00000049346	-
ENSGALT00000107905	ENSGALG00000047424	-
ENSGALT00000071933	ENSGALG00000037839	ARFIP2
ENSGALT00000107907	ENSGALG00000010464	GLRX3
ENSGALT00000107906	ENSGALG00000001143	ETS1
ENSGALT00000071936	ENSGALG00000053784	-
ENSGALT00000107900	ENSGALG00000029446	-
ENSGALT00000107903	ENSGALG00000005995	SLC13A5
ENSGALT00000107902	ENSGALG00000006486	RPP30
ENSGALT00000037720	ENSGALG00000011171	TBP
ENSGALT00000037727	ENSGALG00000010307	ACYP1
ENSGALT00000105507	ENSGALG00000054968	-
ENSGALT00000105506	ENSGALG00000052421	-
ENSGALT00000070338	ENSGALG00000041143	UMOD
ENSGALT00000105501	ENSGALG00000008907	PLCB4
ENSGALT00000013847	ENSGALG00000008500	RBSN
ENSGALT00000070336	ENSGALG00000043591	PLA2G4F
ENSGALT00000105509	ENSGALG00000006505	ZFAND6
ENSGALT00000064822	ENSGALG00000031305	FAM13C
ENSGALT00000033408	ENSGALG00000008493	METTL21A
ENSGALT00000064824	ENSGALG00000010561	GPATCH11
ENSGALT00000033404	ENSGALG00000020836	FAM237A
ENSGALT00000087214	ENSGALG00000040938	NLGN1
ENSGALT00000071685	ENSGALG00000032428	-
ENSGALT00000071680	ENSGALG00000034769	USP12-like
ENSGALT00000071682	ENSGALG00000033090	VDR
ENSGALT00000081903	ENSGALG00000043607	CENPX
ENSGALT00000037892	ENSGALG00000012135	ATF4
ENSGALT00000037896	ENSGALG00000023157	REEP5
ENSGALT00000037894	ENSGALG00000012119	MARCO
ENSGALT00000045711	ENSGALG00000028284	PTX3
ENSGALT00000044293	ENSGALG00000028465	IL17C
ENSGALT00000040944	ENSGALG00000003701	SGMS1
ENSGALT00000003085	ENSGALG00000001981	PARP6
ENSGALT00000003081	ENSGALG00000001978	MED16
ENSGALT00000003088	ENSGALG00000001983	-
ENSGALT00000047629	ENSGALG00000037492	MGRN1
ENSGALT00000004228	ENSGALG00000002683	DECR2
ENSGALT00000055942	ENSGALG00000035596	NT5DC2
ENSGALT00000047622	ENSGALG00000000990	SRSF6
ENSGALT00000047620	ENSGALG00000003554	OPTC
ENSGALT00000006565	ENSGALG00000004123	PABPC1L
ENSGALT00000006564	ENSGALG00000004122	PNRC2
ENSGALT00000006563	ENSGALG00000004121	LPAR4
ENSGALT00000006562	ENSGALG00000004120	CNR2
ENSGALT00000072242	ENSGALG00000007078	ENTPD1
ENSGALT00000035496	ENSGALG00000023780	TREM-B2
ENSGALT00000049155	ENSGALG00000031593	TMSB15B
ENSGALT00000048828	ENSGALG00000006207	HM13
ENSGALT00000002027	ENSGALG00000001331	ST14
ENSGALT00000005036	ENSGALG00000003175	-
ENSGALT00000005037	ENSGALG00000003176	-
ENSGALT00000002022	ENSGALG00000001328	BSG
ENSGALT00000048822	ENSGALG00000012522	PVALB
ENSGALT00000005033	ENSGALG00000003172	SLC16A9
ENSGALT00000085108	ENSGALG00000046223	GPR21
ENSGALT00000082338	ENSGALG00000000845	UVRAG
ENSGALT00000082339	ENSGALG00000042387	CRELD1
ENSGALT00000085100	ENSGALG00000012574	WDSUB1
ENSGALT00000085102	ENSGALG00000033729	-
ENSGALT00000085103	ENSGALG00000038290	P4HB
ENSGALT00000085104	ENSGALG00000048805	C19orf25
ENSGALT00000085105	ENSGALG00000007470	POLR1D
ENSGALT00000056414	ENSGALG00000038141	NCF4
ENSGALT00000082335	ENSGALG00000033920	-
ENSGALT00000007764	ENSGALG00000004860	RASD1
ENSGALT00000007763	ENSGALG00000004859	ZNFX1
ENSGALT00000007760	ENSGALG00000004858	FICD
ENSGALT00000054303	ENSGALG00000034166	ZCCHC14
ENSGALT00000100031	ENSGALG00000051061	-
ENSGALT00000105040	ENSGALG00000011116	VRK1
ENSGALT00000001647	ENSGALG00000001099	ANKHD1
ENSGALT00000100037	ENSGALG00000015111	APBA1
ENSGALT00000001642	ENSGALG00000001096	UQCR11
ENSGALT00000084278	ENSGALG00000043080	CCDC85A
ENSGALT00000059308	ENSGALG00000031286	APIP
ENSGALT00000059307	ENSGALG00000013537	TPM3
ENSGALT00000088551	ENSGALG00000008739	MINDY3
ENSGALT00000059301	ENSGALG00000015496	CHMP2B
ENSGALT00000088557	ENSGALG00000016921	UCHL3
ENSGALT00000011742	ENSGALG00000007254	ARHGAP12
ENSGALT00000011741	ENSGALG00000007253	IL1RAP
ENSGALT00000003862	ENSGALG00000002450	WDR24
ENSGALT00000003866	ENSGALG00000018534	-
ENSGALT00000003868	ENSGALG00000002452	AQP3
ENSGALT00000011749	ENSGALG00000007257	TEKT5
ENSGALT00000026779	ENSGALG00000016591	DRC1
ENSGALT00000026770	ENSGALG00000016584	EGFL6
ENSGALT00000065962	ENSGALG00000039708	-
ENSGALT00000026773	ENSGALG00000016586	CCDC25
ENSGALT00000065966	ENSGALG00000041744	OTOS
ENSGALT00000026777	ENSGALG00000016590	TLR7
ENSGALT00000042974	ENSGALG00000028505	PSMD4
ENSGALT00000004076	ENSGALG00000002588	PPARD
ENSGALT00000004075	ENSGALG00000002587	CRCP
ENSGALT00000081178	ENSGALG00000043190	-
ENSGALT00000004070	ENSGALG00000002583	PIK3CD
ENSGALT00000081175	ENSGALG00000029947	MMAB
ENSGALT00000057457	ENSGALG00000009645	ESRRG
ENSGALT00000081171	ENSGALG00000043799	DSCC1
ENSGALT00000019510	ENSGALG00000011963	PRDM5
ENSGALT00000078806	ENSGALG00000041036	FTO
ENSGALT00000019518	ENSGALG00000011966	RANGAP1
ENSGALT00000055167	ENSGALG00000011283	-
ENSGALT00000055165	ENSGALG00000048626	-
ENSGALT00000052791	ENSGALG00000041418	NDUFS2
ENSGALT00000055160	ENSGALG00000037371	TMEM65
ENSGALT00000055168	ENSGALG00000031424	SDC2
ENSGALT00000078501	ENSGALG00000031512	PAN2
ENSGALT00000000518	ENSGALG00000000378	SLC25A37
ENSGALT00000000519	ENSGALG00000000379	ITGB3
ENSGALT00000000510	ENSGALG00000000377	HNRNPM
ENSGALT00000021209	ENSGALG00000012992	WNK1
ENSGALT00000059229	ENSGALG00000020261	AKAP14
ENSGALT00000021201	ENSGALG00000012987	CCDC77
ENSGALT00000021202	ENSGALG00000012988	B4GALNT3
ENSGALT00000106468	ENSGALG00000000296	PCNX1
ENSGALT00000080226	ENSGALG00000001512	KCND1
ENSGALT00000050108	ENSGALG00000003073	RHOBTB1
ENSGALT00000080229	ENSGALG00000009230	TMEM131L
ENSGALT00000062757	ENSGALG00000036028	GNA13
ENSGALT00000062751	ENSGALG00000013722	-
ENSGALT00000088458	ENSGALG00000039101	ASIP
ENSGALT00000017370	ENSGALG00000010678	DESI2
ENSGALT00000005857	ENSGALG00000003693	MACF1
ENSGALT00000051475	ENSGALG00000029381	-
ENSGALT00000037552	ENSGALG00000013776	CEP135
ENSGALT00000103790	ENSGALG00000049446	SLC29A3
ENSGALT00000106505	ENSGALG00000016268	-
ENSGALT00000106503	ENSGALG00000038458	LOXL1
ENSGALT00000106500	ENSGALG00000003594	ANK1
ENSGALT00000106501	ENSGALG00000053335	-
ENSGALT00000038254	ENSGALG00000015080	SLC24A2
ENSGALT00000038256	ENSGALG00000011504	TMPO
ENSGALT00000038252	ENSGALG00000010642	IRF2
ENSGALT00000103797	ENSGALG00000007914	DNAJC1
ENSGALT00000086722	ENSGALG00000007319	BICDL1
ENSGALT00000063219	ENSGALG00000001522	PHF20
ENSGALT00000092490	ENSGALG00000047064	-
ENSGALT00000043743	ENSGALG00000026359	SERTAD4
ENSGALT00000092496	ENSGALG00000001895	PANK3
ENSGALT00000092494	ENSGALG00000038752	-
ENSGALT00000092498	ENSGALG00000028643	ANAPC10
ENSGALT00000092499	ENSGALG00000015517	KLHL32
ENSGALT00000014234	ENSGALG00000008745	APLF
ENSGALT00000025450	ENSGALG00000015783	IMMT
ENSGALT00000060443	ENSGALG00000014682	CAST
ENSGALT00000060444	ENSGALG00000040086	HNRNPKL
ENSGALT00000025455	ENSGALG00000050058	REEP1
ENSGALT00000025457	ENSGALG00000015787	RNGTT
ENSGALT00000068614	ENSGALG00000014892	CEP85L
ENSGALT00000068533	ENSGALG00000015267	CMSS1
ENSGALT00000068612	ENSGALG00000030396	HMGA1
ENSGALT00000052507	ENSGALG00000029670	CRYZL1
ENSGALT00000068536	ENSGALG00000034811	RPLP2
ENSGALT00000024329	ENSGALG00000015082	RPS6
ENSGALT00000092725	ENSGALG00000047145	SMARCA4
ENSGALT00000092720	ENSGALG00000010282	TMEM63B
ENSGALT00000023118	ENSGALG00000014298	RFC1
ENSGALT00000063931	ENSGALG00000033061	CAMK2B
ENSGALT00000063933	ENSGALG00000031120	HNRNPH2
ENSGALT00000063932	ENSGALG00000038128	UBE2D2
ENSGALT00000092728	ENSGALG00000002693	FAM149B1
ENSGALT00000024324	ENSGALG00000015078	MLLT3
ENSGALT00000063937	ENSGALG00000039326	HSBP1L1
ENSGALT00000024326	ENSGALG00000015079	UPK1B
ENSGALT00000006004	ENSGALG00000018700	PLPP7
ENSGALT00000006006	ENSGALG00000003786	BRD7
ENSGALT00000006001	ENSGALG00000003781	SUN1
ENSGALT00000049832	ENSGALG00000038964	-
ENSGALT00000086310	ENSGALG00000045876	-
ENSGALT00000086311	ENSGALG00000038338	GLYR1
ENSGALT00000086313	ENSGALG00000054014	-
ENSGALT00000065193	ENSGALG00000030419	GLS
ENSGALT00000065195	ENSGALG00000032647	CLASP2
ENSGALT00000065197	ENSGALG00000033705	-
ENSGALT00000014058	ENSGALG00000008628	-
ENSGALT00000014059	ENSGALG00000008638	MMR1L3
ENSGALT00000025237	ENSGALG00000015652	-
ENSGALT00000059840	ENSGALG00000027641	DUSP14
ENSGALT00000014051	ENSGALG00000008623	TOR4A
ENSGALT00000014052	ENSGALG00000008624	RPAP1
ENSGALT00000014053	ENSGALG00000008625	ANAPC2
ENSGALT00000014055	ENSGALG00000008627	TTBK1
ENSGALT00000094897	ENSGALG00000054408	-
ENSGALT00000094890	ENSGALG00000047142	-
ENSGALT00000094891	ENSGALG00000013022	CACNA1C
ENSGALT00000094893	ENSGALG00000036093	PTPN7
ENSGALT00000099861	ENSGALG00000049499	-
ENSGALT00000094898	ENSGALG00000040366	NDUFAF6
ENSGALT00000023915	ENSGALG00000014812	SIDT1
ENSGALT00000099864	ENSGALG00000005223	ADCYAP1R1
ENSGALT00000099865	ENSGALG00000015353	BBX
ENSGALT00000090384	ENSGALG00000043964	SPINK4
ENSGALT00000090385	ENSGALG00000041429	MPV17L2
ENSGALT00000090386	ENSGALG00000045305	-
ENSGALT00000090388	ENSGALG00000010091	ATP6V0B
ENSGALT00000096602	ENSGALG00000047947	-
ENSGALT00000098408	ENSGALG00000016268	-
ENSGALT00000022249	ENSGALG00000013684	SGCZ
ENSGALT00000098403	ENSGALG00000049027	-
ENSGALT00000077166	ENSGALG00000033469	KDM1A
ENSGALT00000022247	ENSGALG00000013683	ARID1B
ENSGALT00000098407	ENSGALG00000015377	PHLDB2
ENSGALT00000077162	ENSGALG00000029190	MBNL1
ENSGALT00000098405	ENSGALG00000034210	RPTOR
ENSGALT00000098404	ENSGALG00000035466	CACNB4
ENSGALT00000011482	ENSGALG00000007090	CPN1
ENSGALT00000089321	ENSGALG00000029324	-
ENSGALT00000085663	ENSGALG00000017611	NTMT1
ENSGALT00000085662	ENSGALG00000005357	COPB2
ENSGALT00000085665	ENSGALG00000007999	MRPS7
ENSGALT00000089325	ENSGALG00000024172	THOC3
ENSGALT00000094768	ENSGALG00000001383	HTR4
ENSGALT00000091799	ENSGALG00000000225	MGAT4C
ENSGALT00000089328	ENSGALG00000044299	-
ENSGALT00000094767	ENSGALG00000008385	PPIP5K1
ENSGALT00000094764	ENSGALG00000005194	CD72
ENSGALT00000094762	ENSGALG00000000977	MAPKAP1
ENSGALT00000094763	ENSGALG00000001446	GSN
ENSGALT00000094760	ENSGALG00000029279	-
ENSGALT00000090658	ENSGALG00000048139	-
ENSGALT00000090659	ENSGALG00000051597	-
ENSGALT00000090654	ENSGALG00000031062	BAG5
ENSGALT00000090655	ENSGALG00000051669	ARL5A
ENSGALT00000067131	ENSGALG00000038188	-
ENSGALT00000076705	ENSGALG00000033408	ZBTB7C
ENSGALT00000027141	ENSGALG00000016810	SH3RF3
ENSGALT00000027142	ENSGALG00000016811	SEPT10
ENSGALT00000027144	ENSGALG00000016813	CHAMP1
ENSGALT00000088054	ENSGALG00000003212	TSPO2
ENSGALT00000027147	ENSGALG00000016815	-
ENSGALT00000027148	ENSGALG00000016816	CDC16
ENSGALT00000027149	ENSGALG00000016817	RASA3
ENSGALT00000091792	ENSGALG00000041814	DYNC2H1
ENSGALT00000103025	ENSGALG00000049550	-
ENSGALT00000103021	ENSGALG00000002621	SLC25A42
ENSGALT00000065398	ENSGALG00000009301	CHRNA1
ENSGALT00000103029	ENSGALG00000011564	RUFY3
ENSGALT00000026894	ENSGALG00000016665	FDFT1
ENSGALT00000026897	ENSGALG00000016667	AvBD10
ENSGALT00000102999	ENSGALG00000012782	BLOC1S5
ENSGALT00000026890	ENSGALG00000016661	BLK
ENSGALT00000026893	ENSGALG00000016664	NEIL2
ENSGALT00000102996	ENSGALG00000053560	FBXO16
ENSGALT00000026898	ENSGALG00000016668	AvBD6
ENSGALT00000102992	ENSGALG00000005195	OSBPL2
ENSGALT00000015091	ENSGALG00000009276	LRAT
ENSGALT00000015096	ENSGALG00000009279	SFMBT2
ENSGALT00000095388	ENSGALG00000001329	EPB41
ENSGALT00000095387	ENSGALG00000048372	-
ENSGALT00000095386	ENSGALG00000003712	RAPGEF1
ENSGALT00000078327	ENSGALG00000016955	VWA8
ENSGALT00000044024	ENSGALG00000028595	CCNO
ENSGALT00000095382	ENSGALG00000047663	-
ENSGALT00000044026	ENSGALG00000028017	EFCAB2
ENSGALT00000044027	ENSGALG00000028872	TPT1
ENSGALT00000076460	ENSGALG00000008648	UBE2A
ENSGALT00000014942	ENSGALG00000009172	OSBPL6
ENSGALT00000014943	ENSGALG00000009173	GFRA1
ENSGALT00000026231	ENSGALG00000016268	-
ENSGALT00000026230	ENSGALG00000016267	PHF3
ENSGALT00000026237	ENSGALG00000016271	PTP4A1
ENSGALT00000105078	ENSGALG00000052512	NPS
ENSGALT00000105077	ENSGALG00000047497	-
ENSGALT00000105074	ENSGALG00000048332	GPR135
ENSGALT00000105073	ENSGALG00000008519	NR2C2
ENSGALT00000105072	ENSGALG00000008627	TTBK1
ENSGALT00000105070	ENSGALG00000051831	-
ENSGALT00000066268	ENSGALG00000009514	NRCAM
ENSGALT00000066267	ENSGALG00000017105	RNF6
ENSGALT00000012470	ENSGALG00000007695	SNAPC5
ENSGALT00000047428	ENSGALG00000010571	HEATR5B
ENSGALT00000012473	ENSGALG00000007697	OGA
ENSGALT00000012476	ENSGALG00000007699	-
ENSGALT00000012477	ENSGALG00000007700	CTTN
ENSGALT00000012478	ENSGALG00000007701	B3GNT7
ENSGALT00000012479	ENSGALG00000007702	XYLT2
ENSGALT00000047425	ENSGALG00000041573	IMPAD1
ENSGALT00000095968	ENSGALG00000034989	CEP112
ENSGALT00000095960	ENSGALG00000039701	-
ENSGALT00000095967	ENSGALG00000046794	-
ENSGALT00000095964	ENSGALG00000047847	-
ENSGALT00000016540	ENSGALG00000010174	SLC35B2
ENSGALT00000016542	ENSGALG00000010175	HSP90AB1
ENSGALT00000016546	ENSGALG00000010178	PUM3
ENSGALT00000016548	ENSGALG00000010179	RFX3
ENSGALT00000016549	ENSGALG00000010180	GLIS3
ENSGALT00000043553	ENSGALG00000026627	LRIT3
ENSGALT00000043083	ENSGALG00000028979	FN3KRP
ENSGALT00000043085	ENSGALG00000028484	TMED7
ENSGALT00000101314	ENSGALG00000017235	Nox4
ENSGALT00000043088	ENSGALG00000027643	RD3L
ENSGALT00000101312	ENSGALG00000039172	ASPSCR1
ENSGALT00000101310	ENSGALG00000005493	ITGB1BP2
ENSGALT00000084496	ENSGALG00000002555	RET
ENSGALT00000104844	ENSGALG00000033960	ADGRB1
ENSGALT00000104846	ENSGALG00000004902	TOM1L2
ENSGALT00000104841	ENSGALG00000046794	-
ENSGALT00000104843	ENSGALG00000038059	NR1H3
ENSGALT00000104842	ENSGALG00000035466	CACNB4
ENSGALT00000077983	ENSGALG00000045614	-
ENSGALT00000045863	ENSGALG00000003904	MLPH
ENSGALT00000045861	ENSGALG00000025950	PRKCA
ENSGALT00000069208	ENSGALG00000040875	EDC4
ENSGALT00000045865	ENSGALG00000027287	HK3
ENSGALT00000045864	ENSGALG00000028459	FAM180A
ENSGALT00000097524	ENSGALG00000049145	-
ENSGALT00000097527	ENSGALG00000001049	-
ENSGALT00000097526	ENSGALG00000009440	BMT2
ENSGALT00000069201	ENSGALG00000039750	EDSC
ENSGALT00000097523	ENSGALG00000050120	-
ENSGALT00000097522	ENSGALG00000038721	MAP1LC3A
ENSGALT00000013700	ENSGALG00000008411	GHRL
ENSGALT00000013707	ENSGALG00000008415	ALS2
ENSGALT00000105654	ENSGALG00000049466	-
ENSGALT00000020306	ENSGALG00000012424	GTDC1
ENSGALT00000020305	ENSGALG00000012422	-
ENSGALT00000025152	ENSGALG00000015599	SOHO-1
ENSGALT00000020302	ENSGALG00000012420	CG-1B
ENSGALT00000020301	ENSGALG00000012419	-
ENSGALT00000031281	ENSGALG00000006112	SCN5A
ENSGALT00000020309	ENSGALG00000012425	FERMT2
ENSGALT00000031283	ENSGALG00000006052	WDR48
ENSGALT00000075859	ENSGALG00000042621	HNF4G
ENSGALT00000075851	ENSGALG00000016767	AFF3
ENSGALT00000075854	ENSGALG00000009932	THADA
ENSGALT00000094316	ENSGALG00000029572	TOP1MT
ENSGALT00000036882	ENSGALG00000015362	TRAT1
ENSGALT00000036887	ENSGALG00000015358	MYH15
ENSGALT00000036884	ENSGALG00000016462	MYCN
ENSGALT00000099141	ENSGALG00000007112	LINS1
ENSGALT00000098872	ENSGALG00000015079	UPK1B
ENSGALT00000098873	ENSGALG00000054262	ITPRID1
ENSGALT00000098870	ENSGALG00000013376	CAPSL
ENSGALT00000098876	ENSGALG00000014828	ECHDC1
ENSGALT00000098874	ENSGALG00000012792	HIPK2
ENSGALT00000098875	ENSGALG00000013640	MBP
ENSGALT00000068559	ENSGALG00000029714	UNC45A
ENSGALT00000064247	ENSGALG00000036791	COA5
ENSGALT00000008986	ENSGALG00000005601	-
ENSGALT00000030736	ENSGALG00000007959	SLC26A3
ENSGALT00000008981	ENSGALG00000005598	ZNF598
ENSGALT00000023656	ENSGALG00000014680	-
ENSGALT00000073186	ENSGALG00000029820	NMRAL1
ENSGALT00000073180	ENSGALG00000007462	CTSZ
ENSGALT00000073182	ENSGALG00000050154	-
ENSGALT00000023658	ENSGALG00000014681	PCSK1
ENSGALT00000023659	ENSGALG00000014682	CAST
ENSGALT00000107008	ENSGALG00000047025	-
ENSGALT00000107009	ENSGALG00000029000	HYAL3
ENSGALT00000102038	ENSGALG00000042598	PUM1
ENSGALT00000102036	ENSGALG00000005412	SNAP47
ENSGALT00000107005	ENSGALG00000001042	MTMR4
ENSGALT00000107006	ENSGALG00000053838	-
ENSGALT00000107007	ENSGALG00000027789	RAB37
ENSGALT00000107000	ENSGALG00000004143	YWHAB
ENSGALT00000107001	ENSGALG00000047864	-
ENSGALT00000107002	ENSGALG00000012638	CRY1
ENSGALT00000081372	ENSGALG00000034326	TMEM158
ENSGALT00000045135	ENSGALG00000028402	-
ENSGALT00000081376	ENSGALG00000041432	STUB1
ENSGALT00000069274	ENSGALG00000003446	PRLR
ENSGALT00000067757	ENSGALG00000034171	EPB41L1
ENSGALT00000008363	ENSGALG00000005208	S1PR1
ENSGALT00000008360	ENSGALG00000005206	ACSL3
ENSGALT00000008364	ENSGALG00000005209	AQP1
ENSGALT00000055364	ENSGALG00000031776	NFASC
ENSGALT00000083206	ENSGALG00000012408	PSMC6
ENSGALT00000083203	ENSGALG00000053708	-
ENSGALT00000055362	ENSGALG00000029970	LIMS1
ENSGALT00000069270	ENSGALG00000033120	SRSF7
ENSGALT00000072851	ENSGALG00000036847	PLAC9
ENSGALT00000072854	ENSGALG00000036283	RBM8A
ENSGALT00000079807	ENSGALG00000017295	PTHLH
ENSGALT00000079804	ENSGALG00000009545	SLC25A12
ENSGALT00000079805	ENSGALG00000033653	-
ENSGALT00000072858	ENSGALG00000008684	EIF4A2
ENSGALT00000079809	ENSGALG00000012407	LRP1B
ENSGALT00000072596	ENSGALG00000004266	TNFAIP8L1
ENSGALT00000070986	ENSGALG00000034054	-
ENSGALT00000070987	ENSGALG00000036140	-
ENSGALT00000070988	ENSGALG00000036142	LOXL3
ENSGALT00000079361	ENSGALG00000009683	NEK1
ENSGALT00000032252	ENSGALG00000009813	SCOC
ENSGALT00000032250	ENSGALG00000009865	RNF150
ENSGALT00000029798	ENSGALG00000002042	-
ENSGALT00000082558	ENSGALG00000049254	-
ENSGALT00000082550	ENSGALG00000035530	TFCP2
ENSGALT00000104065	ENSGALG00000011320	TMCC3
ENSGALT00000104064	ENSGALG00000009670	SGCE
ENSGALT00000104062	ENSGALG00000008254	ANAPC1
ENSGALT00000104068	ENSGALG00000005020	-
ENSGALT00000054973	ENSGALG00000034655	ALDH18A1
ENSGALT00000054972	ENSGALG00000019690	WDR86
ENSGALT00000056188	ENSGALG00000038678	EPB41L3
ENSGALT00000054976	ENSGALG00000000906	RALGPS1
ENSGALT00000054975	ENSGALG00000010493	INPP5A
ENSGALT00000056185	ENSGALG00000034274	GRAMD4
ENSGALT00000056181	ENSGALG00000002968	ZNF341
ENSGALT00000056183	ENSGALG00000038556	CDC42EP1
ENSGALT00000033615	ENSGALG00000008146	MORF4L1
ENSGALT00000033617	ENSGALG00000008146	MORF4L1
ENSGALT00000087005	ENSGALG00000016345	APOO
ENSGALT00000071768	ENSGALG00000014526	TPI1
ENSGALT00000071760	ENSGALG00000033529	BRPF1
ENSGALT00000075072	ENSGALG00000042875	HMGB1
ENSGALT00000105335	ENSGALG00000051829	-
ENSGALT00000105336	ENSGALG00000004480	C11H19orf12
ENSGALT00000105337	ENSGALG00000034688	TIMELESS
ENSGALT00000105330	ENSGALG00000033570	-
ENSGALT00000105331	ENSGALG00000053670	MEGF9
ENSGALT00000105332	ENSGALG00000010954	MALSU1
ENSGALT00000105333	ENSGALG00000007123	-
ENSGALT00000005915	ENSGALG00000003727	HAUS8
ENSGALT00000005914	ENSGALG00000003726	EGFLAM
ENSGALT00000005910	ENSGALG00000003722	THG1L
ENSGALT00000001029	ENSGALG00000000726	ELAVL1
ENSGALT00000065104	ENSGALG00000051222	-
ENSGALT00000001027	ENSGALG00000000724	PM20D1
ENSGALT00000001026	ENSGALG00000000723	STX12
ENSGALT00000001022	ENSGALG00000000722	-
ENSGALT00000098603	ENSGALG00000015128	AQP4
ENSGALT00000093650	ENSGALG00000025996	-
ENSGALT00000053360	ENSGALG00000035751	ONECUT2
ENSGALT00000006247	ENSGALG00000003921	DBNDD2
ENSGALT00000006244	ENSGALG00000003919	MRPL22
ENSGALT00000083781	ENSGALG00000038301	NIPSNAP1
ENSGALT00000083784	ENSGALG00000012866	SERPINB6
ENSGALT00000083787	ENSGALG00000014863	TMEM267
ENSGALT00000093037	ENSGALG00000049024	CD7
ENSGALT00000083789	ENSGALG00000015917	EEF1A1
[truncated: 26,445 more rows]

## Sheet: FPKM>1
ENSGALG00000000003
ENSGALG00000000038
ENSGALG00000000044
ENSGALG00000000055
ENSGALG00000000059
ENSGALG00000000071
ENSGALG00000000081
ENSGALG00000000086
ENSGALG00000000091
ENSGALG00000000094
ENSGALG00000000109
ENSGALG00000000112
ENSGALG00000000122
ENSGALG00000000141
ENSGALG00000000142
ENSGALG00000000146
ENSGALG00000000151
ENSGALG00000000154
ENSGALG00000000156
ENSGALG00000000158
ENSGALG00000000161
ENSGALG00000000164
ENSGALG00000000168
ENSGALG00000000172
ENSGALG00000000186
ENSGALG00000000189
ENSGALG00000000195
ENSGALG00000000201
ENSGALG00000000208
ENSGALG00000000209
ENSGALG00000000215
ENSGALG00000000218
ENSGALG00000000220
ENSGALG00000000223
ENSGALG00000000225
ENSGALG00000000227
ENSGALG00000000233
ENSGALG00000000234
ENSGALG00000000235
ENSGALG00000000241
ENSGALG00000000242
ENSGALG00000000243
ENSGALG00000000244
ENSGALG00000000247
ENSGALG00000000253
ENSGALG00000000255
ENSGALG00000000259
ENSGALG00000000264
ENSGALG00000000273
ENSGALG00000000280
ENSGALG00000000284
ENSGALG00000000296
ENSGALG00000000299
ENSGALG00000000302
ENSGALG00000000309
ENSGALG00000000311
ENSGALG00000000313
ENSGALG00000000314
ENSGALG00000000317
ENSGALG00000000318
ENSGALG00000000329
ENSGALG00000000336
ENSGALG00000000337
ENSGALG00000000341
ENSGALG00000000349
ENSGALG00000000357
ENSGALG00000000374
ENSGALG00000000377
ENSGALG00000000378
ENSGALG00000000379
ENSGALG00000000396
ENSGALG00000000397
ENSGALG00000000400
ENSGALG00000000401
ENSGALG00000000402
ENSGALG00000000404
ENSGALG00000000407
ENSGALG00000000409
ENSGALG00000000410
ENSGALG00000000417
ENSGALG00000000419
ENSGALG00000000424
ENSGALG00000000430
ENSGALG00000000433
ENSGALG00000000436
ENSGALG00000000438
ENSGALG00000000442
ENSGALG00000000452
ENSGALG00000000469
ENSGALG00000000476
ENSGALG00000000478
ENSGALG00000000498
ENSGALG00000000504
ENSGALG00000000505
ENSGALG00000000510
ENSGALG00000000511
ENSGALG00000000518
ENSGALG00000000521
ENSGALG00000000525
ENSGALG00000000529
ENSGALG00000000533
ENSGALG00000000535
ENSGALG00000000538
ENSGALG00000000540
ENSGALG00000000541
ENSGALG00000000542
ENSGALG00000000549
ENSGALG00000000550
ENSGALG00000000551
ENSGALG00000000573
ENSGALG00000000576
ENSGALG00000000577
ENSGALG00000000579
ENSGALG00000000583
ENSGALG00000000589
ENSGALG00000000596
ENSGALG00000000599
ENSGALG00000000603
ENSGALG00000000604
ENSGALG00000000608
ENSGALG00000000611
ENSGALG00000000613
ENSGALG00000000615
ENSGALG00000000618
ENSGALG00000000619
ENSGALG00000000621
ENSGALG00000000625
ENSGALG00000000636
ENSGALG00000000637
ENSGALG00000000638
ENSGALG00000000643
ENSGALG00000000650
ENSGALG00000000652
ENSGALG00000000654
ENSGALG00000000657
ENSGALG00000000667
ENSGALG00000000668
ENSGALG00000000669
ENSGALG00000000672
ENSGALG00000000674
ENSGALG00000000678
ENSGALG00000000685
ENSGALG00000000690
ENSGALG00000000692
ENSGALG00000000693
ENSGALG00000000695
ENSGALG00000000713
ENSGALG00000000719
ENSGALG00000000720
ENSGALG00000000721
ENSGALG00000000723
ENSGALG00000000724
ENSGALG00000000726
ENSGALG00000000729
ENSGALG00000000731
ENSGALG00000000734
ENSGALG00000000736
ENSGALG00000000737
ENSGALG00000000740
ENSGALG00000000747
ENSGALG00000000751
ENSGALG00000000755
ENSGALG00000000761
ENSGALG00000000764
ENSGALG00000000769
ENSGALG00000000775
ENSGALG00000000776
ENSGALG00000000777
ENSGALG00000000787
ENSGALG00000000790
ENSGALG00000000791
ENSGALG00000000793
ENSGALG00000000795
ENSGALG00000000811
ENSGALG00000000812
ENSGALG00000000814
ENSGALG00000000816
ENSGALG00000000817
ENSGALG00000000818
ENSGALG00000000820
ENSGALG00000000824
ENSGALG00000000830
ENSGALG00000000835
ENSGALG00000000839
ENSGALG00000000843
ENSGALG00000000845
ENSGALG00000000847
ENSGALG00000000848
ENSGALG00000000853
ENSGALG00000000855
ENSGALG00000000856
ENSGALG00000000857
ENSGALG00000000862
ENSGALG00000000863
ENSGALG00000000864
ENSGALG00000000870
ENSGALG00000000871
ENSGALG00000000875
ENSGALG00000000881
ENSGALG00000000883
ENSGALG00000000884
ENSGALG00000000893
ENSGALG00000000895
ENSGALG00000000905
ENSGALG00000000906
ENSGALG00000000913
ENSGALG00000000918
ENSGALG00000000919
ENSGALG00000000927
ENSGALG00000000934
ENSGALG00000000943
ENSGALG00000000944
ENSGALG00000000946
ENSGALG00000000949
ENSGALG00000000950
ENSGALG00000000955
ENSGALG00000000966
ENSGALG00000000972
ENSGALG00000000975
ENSGALG00000000977
ENSGALG00000000978
ENSGALG00000000988
ENSGALG00000000990
ENSGALG00000000991
ENSGALG00000000993
ENSGALG00000000996
ENSGALG00000000997
ENSGALG00000001003
ENSGALG00000001006
ENSGALG00000001017
ENSGALG00000001024
ENSGALG00000001025
ENSGALG00000001030
ENSGALG00000001031
ENSGALG00000001034
ENSGALG00000001036
ENSGALG00000001037
ENSGALG00000001038
ENSGALG00000001042
ENSGALG00000001043
ENSGALG00000001046
ENSGALG00000001049
ENSGALG00000001051
ENSGALG00000001067
ENSGALG00000001073
ENSGALG00000001076
ENSGALG00000001091
ENSGALG00000001093
ENSGALG00000001096
ENSGALG00000001097
ENSGALG00000001099
ENSGALG00000001101
ENSGALG00000001103
ENSGALG00000001107
ENSGALG00000001110
ENSGALG00000001115
ENSGALG00000001117
ENSGALG00000001118
ENSGALG00000001122
ENSGALG00000001126
ENSGALG00000001130
ENSGALG00000001143
ENSGALG00000001144
ENSGALG00000001146
ENSGALG00000001153
ENSGALG00000001157
ENSGALG00000001158
ENSGALG00000001161
ENSGALG00000001163
ENSGALG00000001165
ENSGALG00000001168
ENSGALG00000001171
ENSGALG00000001174
ENSGALG00000001175
ENSGALG00000001177
ENSGALG00000001181
ENSGALG00000001182
ENSGALG00000001183
ENSGALG00000001189
ENSGALG00000001201
ENSGALG00000001204
ENSGALG00000001206
ENSGALG00000001207
ENSGALG00000001209
ENSGALG00000001220
ENSGALG00000001223
ENSGALG00000001225
ENSGALG00000001229
ENSGALG00000001231
ENSGALG00000001234
ENSGALG00000001238
ENSGALG00000001245
ENSGALG00000001250
ENSGALG00000001253
ENSGALG00000001256
ENSGALG00000001258
ENSGALG00000001262
ENSGALG00000001263
ENSGALG00000001270
ENSGALG00000001273
ENSGALG00000001275
ENSGALG00000001276
ENSGALG00000001279
ENSGALG00000001282
ENSGALG00000001283
ENSGALG00000001289
ENSGALG00000001304
ENSGALG00000001306
ENSGALG00000001309
ENSGALG00000001310
ENSGALG00000001313
ENSGALG00000001314
ENSGALG00000001315
ENSGALG00000001316
ENSGALG00000001317
ENSGALG00000001325
ENSGALG00000001328
ENSGALG00000001329
ENSGALG00000001331
ENSGALG00000001332
ENSGALG00000001334
ENSGALG00000001343
ENSGALG00000001362
ENSGALG00000001363
ENSGALG00000001364
ENSGALG00000001366
ENSGALG00000001369
ENSGALG00000001370
ENSGALG00000001373
ENSGALG00000001382
ENSGALG00000001383
ENSGALG00000001389
ENSGALG00000001394
ENSGALG00000001405
ENSGALG00000001407
ENSGALG00000001410
ENSGALG00000001412
ENSGALG00000001416
ENSGALG00000001419
ENSGALG00000001420
ENSGALG00000001428
ENSGALG00000001429
ENSGALG00000001433
ENSGALG00000001434
ENSGALG00000001437
ENSGALG00000001446
ENSGALG00000001459
ENSGALG00000001463
ENSGALG00000001473
ENSGALG00000001474
ENSGALG00000001475
ENSGALG00000001476
ENSGALG00000001479
ENSGALG00000001480
ENSGALG00000001483
ENSGALG00000001491
ENSGALG00000001492
ENSGALG00000001506
ENSGALG00000001513
ENSGALG00000001518
ENSGALG00000001521
ENSGALG00000001522
ENSGALG00000001525
ENSGALG00000001536
ENSGALG00000001540
ENSGALG00000001542
ENSGALG00000001545
ENSGALG00000001547
ENSGALG00000001550
ENSGALG00000001551
ENSGALG00000001555
ENSGALG00000001557
ENSGALG00000001561
ENSGALG00000001563
ENSGALG00000001564
ENSGALG00000001565
ENSGALG00000001568
ENSGALG00000001569
ENSGALG00000001571
ENSGALG00000001572
ENSGALG00000001573
ENSGALG00000001577
ENSGALG00000001602
ENSGALG00000001603
ENSGALG00000001604
ENSGALG00000001605
ENSGALG00000001606
ENSGALG00000001613
ENSGALG00000001615
ENSGALG00000001616
ENSGALG00000001617
ENSGALG00000001618
ENSGALG00000001624
ENSGALG00000001626
ENSGALG00000001633
ENSGALG00000001634
ENSGALG00000001637
ENSGALG00000001639
ENSGALG00000001640
ENSGALG00000001642
ENSGALG00000001645
ENSGALG00000001647
ENSGALG00000001651
ENSGALG00000001652
ENSGALG00000001653
ENSGALG00000001654
ENSGALG00000001655
ENSGALG00000001658
ENSGALG00000001664
ENSGALG00000001666
ENSGALG00000001668
ENSGALG00000001678
ENSGALG00000001682
ENSGALG00000001684
ENSGALG00000001688
ENSGALG00000001689
ENSGALG00000001690
ENSGALG00000001691
ENSGALG00000001697
ENSGALG00000001701
ENSGALG00000001702
ENSGALG00000001708
ENSGALG00000001718
ENSGALG00000001722
ENSGALG00000001725
ENSGALG00000001726
ENSGALG00000001727
ENSGALG00000001728
ENSGALG00000001729
ENSGALG00000001730
ENSGALG00000001731
ENSGALG00000001733
ENSGALG00000001737
ENSGALG00000001740
ENSGALG00000001741
ENSGALG00000001758
ENSGALG00000001765
ENSGALG00000001768
ENSGALG00000001773
ENSGALG00000001774
ENSGALG00000001777
ENSGALG00000001779
ENSGALG00000001782
ENSGALG00000001788
ENSGALG00000001790
ENSGALG00000001791
ENSGALG00000001792
ENSGALG00000001793
ENSGALG00000001800
ENSGALG00000001801
ENSGALG00000001802
ENSGALG00000001803
ENSGALG00000001805
ENSGALG00000001812
ENSGALG00000001816
ENSGALG00000001833
ENSGALG00000001838
ENSGALG00000001840
ENSGALG00000001844
ENSGALG00000001845
ENSGALG00000001848
ENSGALG00000001852
ENSGALG00000001856
ENSGALG00000001857
ENSGALG00000001860
ENSGALG00000001862
ENSGALG00000001864
ENSGALG00000001872
ENSGALG00000001889
ENSGALG00000001895
ENSGALG00000001901
ENSGALG00000001905
ENSGALG00000001907
ENSGALG00000001916
ENSGALG00000001918
ENSGALG00000001921
ENSGALG00000001925
ENSGALG00000001926
ENSGALG00000001938
ENSGALG00000001939
ENSGALG00000001942
ENSGALG00000001943
ENSGALG00000001944
ENSGALG00000001945
ENSGALG00000001946
ENSGALG00000001948
ENSGALG00000001949
ENSGALG00000001950
ENSGALG00000001951
ENSGALG00000001959
ENSGALG00000001962
ENSGALG00000001964
ENSGALG00000001965
ENSGALG00000001971
ENSGALG00000001972
ENSGALG00000001973
ENSGALG00000001978
ENSGALG00000001981
ENSGALG00000001983
ENSGALG00000001985
ENSGALG00000001986
ENSGALG00000001988
ENSGALG00000001992
ENSGALG00000002000
ENSGALG00000002001
ENSGALG00000002002
ENSGALG00000002003
ENSGALG00000002008
ENSGALG00000002009
ENSGALG00000002010
ENSGALG00000002012
ENSGALG00000002013
ENSGALG00000002014
ENSGALG00000002015
ENSGALG00000002016
ENSGALG00000002018
ENSGALG00000002022
ENSGALG00000002023
ENSGALG00000002024
ENSGALG00000002033
ENSGALG00000002038
ENSGALG00000002042
ENSGALG00000002044
ENSGALG00000002048
ENSGALG00000002050
ENSGALG00000002053
ENSGALG00000002055
ENSGALG00000002056
ENSGALG00000002060
ENSGALG00000002062
ENSGALG00000002064
ENSGALG00000002066
ENSGALG00000002067
ENSGALG00000002069
ENSGALG00000002070
ENSGALG00000002081
ENSGALG00000002082
ENSGALG00000002085
ENSGALG00000002089
ENSGALG00000002099
ENSGALG00000002106
ENSGALG00000002107
ENSGALG00000002108
ENSGALG00000002110
ENSGALG00000002121
ENSGALG00000002123
ENSGALG00000002124
ENSGALG00000002125
ENSGALG00000002127
ENSGALG00000002129
ENSGALG00000002131
ENSGALG00000002132
ENSGALG00000002138
ENSGALG00000002141
ENSGALG00000002142
ENSGALG00000002143
ENSGALG00000002144
ENSGALG00000002145
ENSGALG00000002155
ENSGALG00000002157
ENSGALG00000002158
ENSGALG00000002159
ENSGALG00000002160
ENSGALG00000002165
ENSGALG00000002167
ENSGALG00000002169
ENSGALG00000002175
ENSGALG00000002179
ENSGALG00000002180
ENSGALG00000002182
ENSGALG00000002183
ENSGALG00000002186
ENSGALG00000002187
ENSGALG00000002189
ENSGALG00000002192
ENSGALG00000002193
ENSGALG00000002198
ENSGALG00000002199
ENSGALG00000002201
ENSGALG00000002203
ENSGALG00000002205
ENSGALG00000002207
ENSGALG00000002210
ENSGALG00000002216
ENSGALG00000002219
ENSGALG00000002222
ENSGALG00000002225
ENSGALG00000002229
ENSGALG00000002232
ENSGALG00000002234
ENSGALG00000002237
ENSGALG00000002239
ENSGALG00000002240
ENSGALG00000002242
ENSGALG00000002246
ENSGALG00000002247
ENSGALG00000002249
ENSGALG00000002250
ENSGALG00000002253
ENSGALG00000002260
ENSGALG00000002262
ENSGALG00000002263
ENSGALG00000002272
ENSGALG00000002273
ENSGALG00000002276
ENSGALG00000002282
ENSGALG00000002283
ENSGALG00000002284
ENSGALG00000002285
ENSGALG00000002286
ENSGALG00000002287
ENSGALG00000002288
ENSGALG00000002294
ENSGALG00000002298
ENSGALG00000002311
ENSGALG00000002313
ENSGALG00000002316
ENSGALG00000002321
ENSGALG00000002326
ENSGALG00000002329
ENSGALG00000002336
ENSGALG00000002362
ENSGALG00000002364
ENSGALG00000002370
ENSGALG00000002371
ENSGALG00000002374
ENSGALG00000002375
ENSGALG00000002377
ENSGALG00000002379
ENSGALG00000002383
ENSGALG00000002388
ENSGALG00000002394
ENSGALG00000002397
ENSGALG00000002399
ENSGALG00000002403
ENSGALG00000002414
ENSGALG00000002419
ENSGALG00000002421
ENSGALG00000002424
ENSGALG00000002426
ENSGALG00000002427
ENSGALG00000002430
ENSGALG00000002439
ENSGALG00000002445
ENSGALG00000002447
ENSGALG00000002452
ENSGALG00000002457
ENSGALG00000002458
ENSGALG00000002466
ENSGALG00000002467
ENSGALG00000002469
ENSGALG00000002473
ENSGALG00000002478
ENSGALG00000002479
ENSGALG00000002484
ENSGALG00000002485
ENSGALG00000002486
ENSGALG00000002487
ENSGALG00000002488
ENSGALG00000002489
ENSGALG00000002490
ENSGALG00000002492
ENSGALG00000002495
ENSGALG00000002496
ENSGALG00000002497
ENSGALG00000002499
ENSGALG00000002500
ENSGALG00000002501
ENSGALG00000002503
ENSGALG00000002504
ENSGALG00000002506
ENSGALG00000002507
ENSGALG00000002510
ENSGALG00000002514
ENSGALG00000002515
ENSGALG00000002517
ENSGALG00000002519
ENSGALG00000002524
ENSGALG00000002525
ENSGALG00000002527
ENSGALG00000002528
ENSGALG00000002529
ENSGALG00000002531
ENSGALG00000002532
ENSGALG00000002536
ENSGALG00000002539
ENSGALG00000002542
ENSGALG00000002543
ENSGALG00000002544
ENSGALG00000002548
ENSGALG00000002549
ENSGALG00000002551
ENSGALG00000002553
ENSGALG00000002554
ENSGALG00000002555
ENSGALG00000002556
ENSGALG00000002557
ENSGALG00000002561
ENSGALG00000002562
ENSGALG00000002563
ENSGALG00000002569
ENSGALG00000002576
ENSGALG00000002577
ENSGALG00000002578
ENSGALG00000002579
ENSGALG00000002581
ENSGALG00000002583
ENSGALG00000002587
ENSGALG00000002588
ENSGALG00000002594
ENSGALG00000002595
ENSGALG00000002598
ENSGALG00000002606
ENSGALG00000002612
ENSGALG00000002615
ENSGALG00000002616
ENSGALG00000002621
ENSGALG00000002622
ENSGALG00000002623
ENSGALG00000002624
ENSGALG00000002630
ENSGALG00000002631
ENSGALG00000002632
ENSGALG00000002643
ENSGALG00000002644
ENSGALG00000002645
ENSGALG00000002649
ENSGALG00000002651
ENSGALG00000002655
ENSGALG00000002661
ENSGALG00000002663
ENSGALG00000002666
ENSGALG00000002667
ENSGALG00000002671
ENSGALG00000002679
ENSGALG00000002682
ENSGALG00000002683
ENSGALG00000002686
ENSGALG00000002688
ENSGALG00000002693
ENSGALG00000002699
ENSGALG00000002701
ENSGALG00000002705
ENSGALG00000002706
ENSGALG00000002707
ENSGALG00000002708
ENSGALG00000002709
ENSGALG00000002710
ENSGALG00000002714
ENSGALG00000002722
ENSGALG00000002723
ENSGALG00000002726
ENSGALG00000002728
ENSGALG00000002729
ENSGALG00000002734
ENSGALG00000002744
ENSGALG00000002750
ENSGALG00000002761
ENSGALG00000002762
ENSGALG00000002763
ENSGALG00000002764
ENSGALG00000002765
ENSGALG00000002766
ENSGALG00000002774
ENSGALG00000002775
ENSGALG00000002781
ENSGALG00000002783
ENSGALG00000002784
ENSGALG00000002786
ENSGALG00000002789
ENSGALG00000002790
ENSGALG00000002797
ENSGALG00000002798
ENSGALG00000002813
ENSGALG00000002818
ENSGALG00000002820
ENSGALG00000002827
ENSGALG00000002830
ENSGALG00000002831
ENSGALG00000002832
ENSGALG00000002836
ENSGALG00000002837
ENSGALG00000002845
ENSGALG00000002850
ENSGALG00000002853
ENSGALG00000002854
ENSGALG00000002856
ENSGALG00000002861
ENSGALG00000002863
ENSGALG00000002864
ENSGALG00000002866
ENSGALG00000002868
ENSGALG00000002877
ENSGALG00000002878
ENSGALG00000002880
ENSGALG00000002881
ENSGALG00000002882
ENSGALG00000002883
ENSGALG00000002888
ENSGALG00000002891
ENSGALG00000002892
ENSGALG00000002897
ENSGALG00000002904
ENSGALG00000002906
ENSGALG00000002907
ENSGALG00000002908
ENSGALG00000002911
ENSGALG00000002913
ENSGALG00000002919
ENSGALG00000002921
ENSGALG00000002922
ENSGALG00000002925
ENSGALG00000002929
ENSGALG00000002932
ENSGALG00000002937
ENSGALG00000002942
ENSGALG00000002943
ENSGALG00000002944
ENSGALG00000002945
ENSGALG00000002952
ENSGALG00000002954
ENSGALG00000002955
ENSGALG00000002958
ENSGALG00000002959
ENSGALG00000002960
ENSGALG00000002964
ENSGALG00000002967
ENSGALG00000002968
ENSGALG00000002969
ENSGALG00000002973
ENSGALG00000002980
ENSGALG00000002981
ENSGALG00000002982
ENSGALG00000002990
ENSGALG00000002993
ENSGALG00000003005
ENSGALG00000003010
ENSGALG00000003015
ENSGALG00000003016
ENSGALG00000003026
ENSGALG00000003029
ENSGALG00000003031
ENSGALG00000003033
ENSGALG00000003039
ENSGALG00000003042
ENSGALG00000003045
ENSGALG00000003046
ENSGALG00000003047
ENSGALG00000003052
ENSGALG00000003053
ENSGALG00000003065
ENSGALG00000003067
ENSGALG00000003068
ENSGALG00000003071
ENSGALG00000003072
ENSGALG00000003073
ENSGALG00000003074
ENSGALG00000003079
ENSGALG00000003081
ENSGALG00000003082
ENSGALG00000003084
ENSGALG00000003085
ENSGALG00000003086
ENSGALG00000003096
ENSGALG00000003099
ENSGALG00000003101
ENSGALG00000003107
ENSGALG00000003108
ENSGALG00000003111
ENSGALG00000003113
ENSGALG00000003114
ENSGALG00000003120
ENSGALG00000003122
ENSGALG00000003123
ENSGALG00000003126
ENSGALG00000003128
ENSGALG00000003129
ENSGALG00000003130
ENSGALG00000003131
ENSGALG00000003135
ENSGALG00000003136
ENSGALG00000003137
ENSGALG00000003143
ENSGALG00000003144
ENSGALG00000003146
ENSGALG00000003153
ENSGALG00000003154
ENSGALG00000003155
ENSGALG00000003160
ENSGALG00000003161
ENSGALG00000003162
ENSGALG00000003163
ENSGALG00000003165
ENSGALG00000003169
ENSGALG00000003172
ENSGALG00000003175
ENSGALG00000003179
ENSGALG00000003181
ENSGALG00000003183
ENSGALG00000003185
ENSGALG00000003189
ENSGALG00000003193
ENSGALG00000003194
ENSGALG00000003195
ENSGALG00000003196
ENSGALG00000003197
ENSGALG00000003199
ENSGALG00000003201
ENSGALG00000003203
ENSGALG00000003204
ENSGALG00000003205
ENSGALG00000003206
ENSGALG00000003208
ENSGALG00000003211
ENSGALG00000003212
ENSGALG00000003213
ENSGALG00000003217
ENSGALG00000003219
ENSGALG00000003221
ENSGALG00000003226
ENSGALG00000003227
ENSGALG00000003245
ENSGALG00000003247
ENSGALG00000003248
ENSGALG00000003249
ENSGALG00000003250
ENSGALG00000003254
ENSGALG00000003256
ENSGALG00000003258
ENSGALG00000003259
ENSGALG00000003260
ENSGALG00000003261
ENSGALG00000003265
ENSGALG00000003273
ENSGALG00000003281
ENSGALG00000003283
ENSGALG00000003287
ENSGALG00000003293
ENSGALG00000003294
ENSGALG00000003295
ENSGALG00000003297
ENSGALG00000003298
ENSGALG00000003301
ENSGALG00000003304
ENSGALG00000003307
ENSGALG00000003308
ENSGALG00000003313
ENSGALG00000003321
ENSGALG00000003322
ENSGALG00000003323
ENSGALG00000003324
ENSGALG00000003325
ENSGALG00000003326
ENSGALG00000003329
ENSGALG00000003331
ENSGALG00000003333
ENSGALG00000003336
ENSGALG00000003337
ENSGALG00000003344
ENSGALG00000003345
ENSGALG00000003348
ENSGALG00000003349
ENSGALG00000003353
ENSGALG00000003355
ENSGALG00000003357
ENSGALG00000003358
ENSGALG00000003359
ENSGALG00000003360
ENSGALG00000003362
ENSGALG00000003365
ENSGALG00000003373
ENSGALG00000003374
ENSGALG00000003377
ENSGALG00000003378
ENSGALG00000003381
ENSGALG00000003383
ENSGALG00000003385
ENSGALG00000003387
ENSGALG00000003391
ENSGALG00000003396
ENSGALG00000003397
ENSGALG00000003398
ENSGALG00000003403
ENSGALG00000003408
ENSGALG00000003409
ENSGALG00000003412
ENSGALG00000003416
ENSGALG00000003419
ENSGALG00000003420
ENSGALG00000003433
ENSGALG00000003434
ENSGALG00000003435
ENSGALG00000003439
ENSGALG00000003441
ENSGALG00000003443
ENSGALG00000003445
ENSGALG00000003447
ENSGALG00000003454
ENSGALG00000003456
ENSGALG00000003457
ENSGALG00000003458
ENSGALG00000003461
ENSGALG00000003466
ENSGALG00000003474
ENSGALG00000003475
ENSGALG00000003476
ENSGALG00000003495
ENSGALG00000003498
ENSGALG00000003499
ENSGALG00000003500
ENSGALG00000003503
ENSGALG00000003510
ENSGALG00000003517
ENSGALG00000003518
ENSGALG00000003520
ENSGALG00000003521
ENSGALG00000003522
ENSGALG00000003523
ENSGALG00000003526
ENSGALG00000003527
ENSGALG00000003529
ENSGALG00000003532
ENSGALG00000003533
ENSGALG00000003539
ENSGALG00000003540
ENSGALG00000003547
ENSGALG00000003548
ENSGALG00000003549
ENSGALG00000003550
ENSGALG00000003558
ENSGALG00000003559
ENSGALG00000003560
ENSGALG00000003562
ENSGALG00000003563
ENSGALG00000003566
ENSGALG00000003567
ENSGALG00000003569
ENSGALG00000003570
ENSGALG00000003574
ENSGALG00000003575
ENSGALG00000003578
ENSGALG00000003580
ENSGALG00000003582
ENSGALG00000003584
ENSGALG00000003588
ENSGALG00000003589
ENSGALG00000003590
ENSGALG00000003594
ENSGALG00000003595
ENSGALG00000003596
ENSGALG00000003597
ENSGALG00000003601
ENSGALG00000003602
ENSGALG00000003605
ENSGALG00000003614
ENSGALG00000003625
ENSGALG00000003628
ENSGALG00000003631
ENSGALG00000003636
ENSGALG00000003641
ENSGALG00000003642
ENSGALG00000003644
ENSGALG00000003652
ENSGALG00000003655
ENSGALG00000003657
ENSGALG00000003658
ENSGALG00000003660
ENSGALG00000003661
ENSGALG00000003663
ENSGALG00000003665
ENSGALG00000003670
ENSGALG00000003672
ENSGALG00000003674
ENSGALG00000003675
ENSGALG00000003677
ENSGALG00000003681
ENSGALG00000003682
ENSGALG00000003689
ENSGALG00000003690
ENSGALG00000003693
ENSGALG00000003699
ENSGALG00000003701
ENSGALG00000003705
ENSGALG00000003708
ENSGALG00000003709
ENSGALG00000003712
ENSGALG00000003716
ENSGALG00000003717
ENSGALG00000003720
ENSGALG00000003722
ENSGALG00000003726
ENSGALG00000003727
ENSGALG00000003731
ENSGALG00000003732
ENSGALG00000003733
ENSGALG00000003734
ENSGALG00000003738
ENSGALG00000003741
ENSGALG00000003748
ENSGALG00000003750
ENSGALG00000003753
ENSGALG00000003757
ENSGALG00000003758
ENSGALG00000003759
ENSGALG00000003766
ENSGALG00000003767
ENSGALG00000003770
ENSGALG00000003771
ENSGALG00000003774
ENSGALG00000003775
ENSGALG00000003777
ENSGALG00000003778
ENSGALG00000003781
ENSGALG00000003786
ENSGALG00000003789
ENSGALG00000003793
ENSGALG00000003795
ENSGALG00000003802
ENSGALG00000003803
ENSGALG00000003806
ENSGALG00000003807
ENSGALG00000003812
ENSGALG00000003814
ENSGALG00000003815
ENSGALG00000003816
ENSGALG00000003818
ENSGALG00000003820
ENSGALG00000003821
ENSGALG00000003824
ENSGALG00000003826
ENSGALG00000003829
ENSGALG00000003837
ENSGALG00000003851
ENSGALG00000003854
ENSGALG00000003855
ENSGALG00000003862
ENSGALG00000003863
ENSGALG00000003870
ENSGALG00000003875
ENSGALG00000003876
ENSGALG00000003878
ENSGALG00000003879
ENSGALG00000003880
ENSGALG00000003881
ENSGALG00000003882
ENSGALG00000003885
ENSGALG00000003886
ENSGALG00000003891
ENSGALG00000003901
ENSGALG00000003906
ENSGALG00000003907
ENSGALG00000003909
ENSGALG00000003913
ENSGALG00000003916
ENSGALG00000003919
ENSGALG00000003921
ENSGALG00000003922
ENSGALG00000003923
ENSGALG00000003925
ENSGALG00000003929
ENSGALG00000003930
ENSGALG00000003932
ENSGALG00000003933
ENSGALG00000003935
ENSGALG00000003936
ENSGALG00000003941
ENSGALG00000003942
ENSGALG00000003944
ENSGALG00000003947
ENSGALG00000003950
ENSGALG00000003952
ENSGALG00000003955
ENSGALG00000003959
ENSGALG00000003965
ENSGALG00000003966
ENSGALG00000003969
ENSGALG00000003976
ENSGALG00000003977
ENSGALG00000003979
ENSGALG00000003985
ENSGALG00000003986
ENSGALG00000003991
ENSGALG00000003995
ENSGALG00000003999
ENSGALG00000004002
ENSGALG00000004003
ENSGALG00000004004
ENSGALG00000004017
ENSGALG00000004028
ENSGALG00000004034
ENSGALG00000004038
ENSGALG00000004039
ENSGALG00000004040
ENSGALG00000004042
ENSGALG00000004044
ENSGALG00000004045
ENSGALG00000004046
ENSGALG00000004047
ENSGALG00000004048
ENSGALG00000004049
ENSGALG00000004052
ENSGALG00000004055
ENSGALG00000004057
ENSGALG00000004058
ENSGALG00000004059
ENSGALG00000004063
ENSGALG00000004065
ENSGALG00000004071
ENSGALG00000004078
ENSGALG00000004079
ENSGALG00000004081
ENSGALG00000004082
ENSGALG00000004085
ENSGALG00000004087
ENSGALG00000004088
ENSGALG00000004093
ENSGALG00000004096
ENSGALG00000004097
ENSGALG00000004098
ENSGALG00000004103
ENSGALG00000004106
ENSGALG00000004108
ENSGALG00000004110
ENSGALG00000004121
ENSGALG00000004122
ENSGALG00000004123
ENSGALG00000004127
ENSGALG00000004128
ENSGALG00000004129
ENSGALG00000004133
ENSGALG00000004140
ENSGALG00000004141
ENSGALG00000004143
ENSGALG00000004144
ENSGALG00000004150
ENSGALG00000004152
ENSGALG00000004153
ENSGALG00000004155
ENSGALG00000004156
ENSGALG00000004161
ENSGALG00000004165
ENSGALG00000004166
ENSGALG00000004168
ENSGALG00000004169
ENSGALG00000004170
ENSGALG00000004171
ENSGALG00000004172
ENSGALG00000004174
ENSGALG00000004176
ENSGALG00000004180
ENSGALG00000004184
ENSGALG00000004186
ENSGALG00000004189
ENSGALG00000004190
ENSGALG00000004191
ENSGALG00000004192
ENSGALG00000004193
ENSGALG00000004195
ENSGALG00000004197
ENSGALG00000004198
ENSGALG00000004200
ENSGALG00000004203
ENSGALG00000004205
ENSGALG00000004209
ENSGALG00000004212
ENSGALG00000004215
ENSGALG00000004216
ENSGALG00000004220
ENSGALG00000004221
ENSGALG00000004222
ENSGALG00000004224
ENSGALG00000004225
ENSGALG00000004227
ENSGALG00000004231
ENSGALG00000004234
ENSGALG00000004236
ENSGALG00000004237
ENSGALG00000004238
ENSGALG00000004240
ENSGALG00000004244
ENSGALG00000004246
ENSGALG00000004247
ENSGALG00000004249
ENSGALG00000004254
ENSGALG00000004255
ENSGALG00000004259
ENSGALG00000004261
ENSGALG00000004263
ENSGALG00000004266
ENSGALG00000004268
ENSGALG00000004270
ENSGALG00000004272
ENSGALG00000004273
ENSGALG00000004274
ENSGALG00000004286
ENSGALG00000004290
ENSGALG00000004294
ENSGALG00000004295
ENSGALG00000004300
ENSGALG00000004304
ENSGALG00000004306
ENSGALG00000004309
ENSGALG00000004310
ENSGALG00000004311
ENSGALG00000004319
ENSGALG00000004321
ENSGALG00000004323
ENSGALG00000004324
ENSGALG00000004325
ENSGALG00000004326
ENSGALG00000004328
ENSGALG00000004329
ENSGALG00000004333
ENSGALG00000004341
ENSGALG00000004342
ENSGALG00000004350
ENSGALG00000004353
ENSGALG00000004355
ENSGALG00000004357
ENSGALG00000004362
ENSGALG00000004363
ENSGALG00000004364
ENSGALG00000004366
ENSGALG00000004369
ENSGALG00000004370
ENSGALG00000004372
ENSGALG00000004375
ENSGALG00000004376
ENSGALG00000004378
ENSGALG00000004379
ENSGALG00000004383
ENSGALG00000004386
ENSGALG00000004387
ENSGALG00000004390
ENSGALG00000004397
ENSGALG00000004398
ENSGALG00000004400
ENSGALG00000004410
ENSGALG00000004420
ENSGALG00000004425
ENSGALG00000004435
ENSGALG00000004436
ENSGALG00000004437
ENSGALG00000004440
ENSGALG00000004442
ENSGALG00000004444
ENSGALG00000004448
ENSGALG00000004455
ENSGALG00000004460
ENSGALG00000004465
ENSGALG00000004467
ENSGALG00000004469
ENSGALG00000004477
ENSGALG00000004480
ENSGALG00000004483
ENSGALG00000004486
ENSGALG00000004489
ENSGALG00000004491
ENSGALG00000004492
ENSGALG00000004493
ENSGALG00000004494
ENSGALG00000004496
ENSGALG00000004498
ENSGALG00000004500
ENSGALG00000004508
ENSGALG00000004509
ENSGALG00000004514
ENSGALG00000004515
ENSGALG00000004517
ENSGALG00000004518
ENSGALG00000004519
ENSGALG00000004521
ENSGALG00000004523
ENSGALG00000004528
ENSGALG00000004529
ENSGALG00000004530
ENSGALG00000004531
ENSGALG00000004532
ENSGALG00000004538
ENSGALG00000004542
ENSGALG00000004550
ENSGALG00000004553
ENSGALG00000004554
ENSGALG00000004555
ENSGALG00000004562
ENSGALG00000004568
ENSGALG00000004569
ENSGALG00000004570
ENSGALG00000004571
ENSGALG00000004578
ENSGALG00000004581
ENSGALG00000004582
ENSGALG00000004583
ENSGALG00000004587
ENSGALG00000004588
ENSGALG00000004590
ENSGALG00000004591
ENSGALG00000004593
ENSGALG00000004594
ENSGALG00000004597
ENSGALG00000004604
ENSGALG00000004611
ENSGALG00000004613
ENSGALG00000004618
ENSGALG00000004620
ENSGALG00000004621
ENSGALG00000004622
ENSGALG00000004623
ENSGALG00000004625
ENSGALG00000004628
ENSGALG00000004631
ENSGALG00000004637
ENSGALG00000004640
ENSGALG00000004645
ENSGALG00000004646
ENSGALG00000004650
ENSGALG00000004655
ENSGALG00000004659
ENSGALG00000004660
ENSGALG00000004661
ENSGALG00000004662
ENSGALG00000004663
ENSGALG00000004667
ENSGALG00000004669
ENSGALG00000004671
ENSGALG00000004675
ENSGALG00000004676
ENSGALG00000004679
ENSGALG00000004683
ENSGALG00000004687
ENSGALG00000004691
ENSGALG00000004693
ENSGALG00000004695
ENSGALG00000004696
ENSGALG00000004701
ENSGALG00000004702
ENSGALG00000004705
ENSGALG00000004710
ENSGALG00000004711
ENSGALG00000004719
ENSGALG00000004725
ENSGALG00000004727
ENSGALG00000004728
ENSGALG00000004734
ENSGALG00000004736
ENSGALG00000004738
ENSGALG00000004740
ENSGALG00000004741
ENSGALG00000004747
ENSGALG00000004749
ENSGALG00000004750
ENSGALG00000004756
ENSGALG00000004758
ENSGALG00000004759
ENSGALG00000004760
ENSGALG00000004763
ENSGALG00000004767
ENSGALG00000004769
ENSGALG00000004771
ENSGALG00000004777
ENSGALG00000004778
ENSGALG00000004781
ENSGALG00000004796
ENSGALG00000004801
ENSGALG00000004804
ENSGALG00000004806
ENSGALG00000004809
ENSGALG00000004812
ENSGALG00000004813
ENSGALG00000004814
ENSGALG00000004816
ENSGALG00000004817
ENSGALG00000004818
ENSGALG00000004832
ENSGALG00000004833
ENSGALG00000004834
ENSGALG00000004837
ENSGALG00000004839
ENSGALG00000004840
ENSGALG00000004841
ENSGALG00000004842
ENSGALG00000004845
ENSGALG00000004848
ENSGALG00000004850
ENSGALG00000004852
ENSGALG00000004853
ENSGALG00000004858
ENSGALG00000004859
ENSGALG00000004860
ENSGALG00000004869
ENSGALG00000004871
ENSGALG00000004878
ENSGALG00000004881
ENSGALG00000004882
ENSGALG00000004885
ENSGALG00000004889
ENSGALG00000004899
ENSGALG00000004900
ENSGALG00000004901
ENSGALG00000004902
ENSGALG00000004903
ENSGALG00000004907
ENSGALG00000004908
ENSGALG00000004918
ENSGALG00000004920
ENSGALG00000004921
ENSGALG00000004926
ENSGALG00000004927
ENSGALG00000004929
ENSGALG00000004930
ENSGALG00000004935
ENSGALG00000004937
ENSGALG00000004940
ENSGALG00000004943
ENSGALG00000004947
ENSGALG00000004948
ENSGALG00000004949
ENSGALG00000004952
ENSGALG00000004956
ENSGALG00000004958
ENSGALG00000004959
ENSGALG00000004960
ENSGALG00000004963
ENSGALG00000004971
ENSGALG00000004974
ENSGALG00000004975
ENSGALG00000004980
ENSGALG00000004981
ENSGALG00000004986
ENSGALG00000004998
ENSGALG00000004999
ENSGALG00000005000
ENSGALG00000005001
ENSGALG00000005002
ENSGALG00000005004
ENSGALG00000005005
ENSGALG00000005006
ENSGALG00000005007
ENSGALG00000005016
ENSGALG00000005017
ENSGALG00000005019
ENSGALG00000005020
ENSGALG00000005021
ENSGALG00000005022
ENSGALG00000005024
ENSGALG00000005028
ENSGALG00000005030
ENSGALG00000005031
ENSGALG00000005034
ENSGALG00000005035
ENSGALG00000005036
ENSGALG00000005038
ENSGALG00000005042
ENSGALG00000005043
ENSGALG00000005046
ENSGALG00000005057
ENSGALG00000005061
ENSGALG00000005063
ENSGALG00000005064
ENSGALG00000005065
ENSGALG00000005066
ENSGALG00000005070
ENSGALG00000005071
ENSGALG00000005077
ENSGALG00000005078
ENSGALG00000005079
ENSGALG00000005080
ENSGALG00000005088
ENSGALG00000005090
ENSGALG00000005092
ENSGALG00000005093
ENSGALG00000005094
ENSGALG00000005095
ENSGALG00000005096
ENSGALG00000005099
ENSGALG00000005105
ENSGALG00000005108
ENSGALG00000005118
ENSGALG00000005125
ENSGALG00000005126
ENSGALG00000005128
ENSGALG00000005132
ENSGALG00000005134
ENSGALG00000005135
ENSGALG00000005138
ENSGALG00000005139
ENSGALG00000005145
ENSGALG00000005146
ENSGALG00000005147
ENSGALG00000005150
ENSGALG00000005158
ENSGALG00000005160
ENSGALG00000005171
ENSGALG00000005181
ENSGALG00000005188
ENSGALG00000005195
ENSGALG00000005200
ENSGALG00000005203
ENSGALG00000005204
ENSGALG00000005205
ENSGALG00000005206
ENSGALG00000005207
ENSGALG00000005208
ENSGALG00000005209
ENSGALG00000005214
ENSGALG00000005215
ENSGALG00000005223
ENSGALG00000005230
ENSGALG00000005232
ENSGALG00000005237
ENSGALG00000005241
ENSGALG00000005243
ENSGALG00000005248
ENSGALG00000005249
ENSGALG00000005251
ENSGALG00000005253
ENSGALG00000005254
ENSGALG00000005265
ENSGALG00000005266
ENSGALG00000005268
ENSGALG00000005269
ENSGALG00000005277
ENSGALG00000005279
ENSGALG00000005284
ENSGALG00000005290
ENSGALG00000005291
ENSGALG00000005292
ENSGALG00000005293
ENSGALG00000005294
ENSGALG00000005295
ENSGALG00000005298
ENSGALG00000005299
ENSGALG00000005302
ENSGALG00000005303
ENSGALG00000005305
ENSGALG00000005319
ENSGALG00000005321
ENSGALG00000005323
ENSGALG00000005326
ENSGALG00000005327
ENSGALG00000005328
ENSGALG00000005329
ENSGALG00000005330
ENSGALG00000005331
ENSGALG00000005336
ENSGALG00000005337
ENSGALG00000005345
ENSGALG00000005346
ENSGALG00000005347
ENSGALG00000005349
ENSGALG00000005350
ENSGALG00000005352
ENSGALG00000005353
ENSGALG00000005354
ENSGALG00000005357
ENSGALG00000005365
ENSGALG00000005367
ENSGALG00000005368
ENSGALG00000005369
ENSGALG00000005374
ENSGALG00000005377
ENSGALG00000005378
ENSGALG00000005379
ENSGALG00000005383
ENSGALG00000005385
ENSGALG00000005390
ENSGALG00000005391
ENSGALG00000005393
ENSGALG00000005395
ENSGALG00000005397
ENSGALG00000005398
ENSGALG00000005400
ENSGALG00000005402
ENSGALG00000005407
ENSGALG00000005412
ENSGALG00000005414
ENSGALG00000005415
ENSGALG00000005417
ENSGALG00000005418
ENSGALG00000005419
ENSGALG00000005420
ENSGALG00000005422
ENSGALG00000005423
ENSGALG00000005425
ENSGALG00000005426
ENSGALG00000005430
ENSGALG00000005438
ENSGALG00000005441
ENSGALG00000005448
ENSGALG00000005450
ENSGALG00000005451
ENSGALG00000005452
ENSGALG00000005458
ENSGALG00000005460
ENSGALG00000005462
ENSGALG00000005464
ENSGALG00000005465
ENSGALG00000005467
ENSGALG00000005468
ENSGALG00000005470
ENSGALG00000005472
ENSGALG00000005473
ENSGALG00000005474
ENSGALG00000005475
ENSGALG00000005476
ENSGALG00000005478
ENSGALG00000005481
ENSGALG00000005487
ENSGALG00000005489
ENSGALG00000005490
ENSGALG00000005493
ENSGALG00000005503
ENSGALG00000005505
ENSGALG00000005506
ENSGALG00000005507
ENSGALG00000005509
ENSGALG00000005512
ENSGALG00000005516
ENSGALG00000005517
ENSGALG00000005519
ENSGALG00000005521
ENSGALG00000005522
ENSGALG00000005524
ENSGALG00000005525
ENSGALG00000005527
ENSGALG00000005530
ENSGALG00000005531
ENSGALG00000005533
ENSGALG00000005534
ENSGALG00000005535
ENSGALG00000005540
ENSGALG00000005541
ENSGALG00000005547
ENSGALG00000005549
ENSGALG00000005550
ENSGALG00000005551
ENSGALG00000005552
ENSGALG00000005553
ENSGALG00000005554
ENSGALG00000005558
ENSGALG00000005567
ENSGALG00000005569
ENSGALG00000005571
ENSGALG00000005572
ENSGALG00000005575
ENSGALG00000005580
ENSGALG00000005582
ENSGALG00000005583
ENSGALG00000005584
ENSGALG00000005587
ENSGALG00000005589
ENSGALG00000005595
ENSGALG00000005597
ENSGALG00000005598
ENSGALG00000005599
ENSGALG00000005608
ENSGALG00000005609
ENSGALG00000005610
ENSGALG00000005612
ENSGALG00000005613
ENSGALG00000005614
ENSGALG00000005616
ENSGALG00000005618
ENSGALG00000005619
ENSGALG00000005621
ENSGALG00000005622
ENSGALG00000005623
ENSGALG00000005626
ENSGALG00000005637
ENSGALG00000005638
ENSGALG00000005643
ENSGALG00000005646
ENSGALG00000005647
ENSGALG00000005652
ENSGALG00000005653
ENSGALG00000005654
ENSGALG00000005656
ENSGALG00000005657
ENSGALG00000005659
ENSGALG00000005660
ENSGALG00000005662
ENSGALG00000005667
ENSGALG00000005668
ENSGALG00000005670
ENSGALG00000005672
ENSGALG00000005673
ENSGALG00000005674
ENSGALG00000005676
ENSGALG00000005678
ENSGALG00000005682
ENSGALG00000005683
ENSGALG00000005684
ENSGALG00000005685
ENSGALG00000005687
ENSGALG00000005688
ENSGALG00000005694
ENSGALG00000005695
ENSGALG00000005696
ENSGALG00000005698
ENSGALG00000005699
ENSGALG00000005700
ENSGALG00000005701
ENSGALG00000005702
ENSGALG00000005703
ENSGALG00000005704
ENSGALG00000005706
ENSGALG00000005707
ENSGALG00000005710
ENSGALG00000005713
ENSGALG00000005714
ENSGALG00000005716
ENSGALG00000005722
ENSGALG00000005725
ENSGALG00000005737
ENSGALG00000005739
ENSGALG00000005744
ENSGALG00000005745
ENSGALG00000005747
ENSGALG00000005749
ENSGALG00000005754
ENSGALG00000005757
ENSGALG00000005763
ENSGALG00000005767
ENSGALG00000005769
ENSGALG00000005770
ENSGALG00000005772
ENSGALG00000005775
ENSGALG00000005778
ENSGALG00000005779
ENSGALG00000005781
ENSGALG00000005782
ENSGALG00000005784
ENSGALG00000005787
ENSGALG00000005788
ENSGALG00000005789
ENSGALG00000005790
ENSGALG00000005794
ENSGALG00000005796
ENSGALG00000005797
ENSGALG00000005800
ENSGALG00000005801
ENSGALG00000005803
ENSGALG00000005805
ENSGALG00000005807
ENSGALG00000005808
ENSGALG00000005809
ENSGALG00000005814
ENSGALG00000005815
ENSGALG00000005821
ENSGALG00000005823
ENSGALG00000005826
ENSGALG00000005830
ENSGALG00000005831
ENSGALG00000005834
ENSGALG00000005840
ENSGALG00000005843
ENSGALG00000005845
ENSGALG00000005846
ENSGALG00000005848
ENSGALG00000005849
ENSGALG00000005854
ENSGALG00000005855
ENSGALG00000005856
ENSGALG00000005857
ENSGALG00000005860
ENSGALG00000005861
ENSGALG00000005867
ENSGALG00000005872
ENSGALG00000005878
ENSGALG00000005891
ENSGALG00000005893
ENSGALG00000005894
ENSGALG00000005897
ENSGALG00000005900
ENSGALG00000005902
ENSGALG00000005904
ENSGALG00000005905
ENSGALG00000005914
ENSGALG00000005918
ENSGALG00000005922
ENSGALG00000005923
ENSGALG00000005924
ENSGALG00000005930
ENSGALG00000005931
ENSGALG00000005936
ENSGALG00000005948
ENSGALG00000005953
ENSGALG00000005959
ENSGALG00000005964
ENSGALG00000005966
ENSGALG00000005968
ENSGALG00000005969
ENSGALG00000005971
ENSGALG00000005972
ENSGALG00000005973
ENSGALG00000005974
ENSGALG00000005975
ENSGALG00000005976
ENSGALG00000005977
ENSGALG00000005981
ENSGALG00000005982
ENSGALG00000005983
ENSGALG00000005985
ENSGALG00000005986
ENSGALG00000005992
ENSGALG00000005994
ENSGALG00000005997
ENSGALG00000005999
ENSGALG00000006001
ENSGALG00000006002
ENSGALG00000006008
ENSGALG00000006011
ENSGALG00000006013
ENSGALG00000006015
ENSGALG00000006016
ENSGALG00000006017
ENSGALG00000006019
ENSGALG00000006022
ENSGALG00000006025
ENSGALG00000006027
ENSGALG00000006034
ENSGALG00000006035
ENSGALG00000006037
ENSGALG00000006038
ENSGALG00000006040
ENSGALG00000006041
ENSGALG00000006043
ENSGALG00000006045
ENSGALG00000006048
ENSGALG00000006052
ENSGALG00000006054
ENSGALG00000006056
ENSGALG00000006062
ENSGALG00000006064
ENSGALG00000006068
ENSGALG00000006069
ENSGALG00000006073
ENSGALG00000006074
ENSGALG00000006076
ENSGALG00000006077
ENSGALG00000006088
ENSGALG00000006094
ENSGALG00000006096
ENSGALG00000006097
ENSGALG00000006101
ENSGALG00000006104
ENSGALG00000006106
ENSGALG00000006108
ENSGALG00000006109
ENSGALG00000006110
ENSGALG00000006112
ENSGALG00000006113
ENSGALG00000006117
ENSGALG00000006118
ENSGALG00000006120
ENSGALG00000006121
ENSGALG00000006122
ENSGALG00000006123
ENSGALG00000006127
ENSGALG00000006137
ENSGALG00000006138
ENSGALG00000006147
ENSGALG00000006149
ENSGALG00000006152
ENSGALG00000006153
ENSGALG00000006160
ENSGALG00000006165
ENSGALG00000006167
ENSGALG00000006170
ENSGALG00000006172
ENSGALG00000006173
ENSGALG00000006174
ENSGALG00000006175
ENSGALG00000006179
ENSGALG00000006180
ENSGALG00000006181
ENSGALG00000006182
ENSGALG00000006188
ENSGALG00000006189
ENSGALG00000006190
ENSGALG00000006197
ENSGALG00000006201
ENSGALG00000006203
ENSGALG00000006205
ENSGALG00000006207
ENSGALG00000006211
ENSGALG00000006217
ENSGALG00000006219
ENSGALG00000006220
ENSGALG00000006221
ENSGALG00000006229
ENSGALG00000006231
ENSGALG00000006233
ENSGALG00000006237
ENSGALG00000006253
ENSGALG00000006254
ENSGALG00000006260
ENSGALG00000006267
ENSGALG00000006270
ENSGALG00000006273
[truncated: 11,189 more rows]
