# Supplementary material for: Comparative analyses of dynamic transcriptome profiles highlight key response genes and dominant isoforms for muscle development and growth in chicken
Source: Genet Sel Evol. 2023 Oct 23;55:73. doi: 10.1186/s12711-023-00849-4 (PMC10591418; doi:10.1186/s12711-023-00849-4)
Supplement: Supplementary file 5 — Additional file 5: Table S4. Evolutionary analysis. The numbers used to name the sublists correspond to the number of different types of the orthologous genes in Fig. 2. [file 12711_2023_849_MOESM5_ESM.xls]

## Sheet: Readme
16878: represent 16878 genes from this transcriptome
12464: represent 12464 orthologous genes common in chicken, mammals and the vertebrates that predate the chicken.
3567: represent 3567 orthologous genes common in chicken and the vertebrates that predate the chicken.
819: represent 819 orthologous genes common in chicken and mammals.
15718: represent 15718 orthologous genes originated in early chicken evolution.
1160: represent 1160 orthologous genes specially in chicken compare with the vertebrates that predate the chicken.
1897: represent 1897 orthologous genes existed in all eight species.
27: represent 27 lineage-specific genes in chicken, including 10 annotated genes related to immunity.

## Sheet: 16878
ID	Official_Symbol
ENSGALG00000041091	ATP6
ENSGALG00000043768	ND2
ENSGALG00000032142	COX1
ENSGALG00000035334	COX3
ENSGALG00000032465	ATP8
ENSGALG00000036229	ND4
ENSGALG00000032079	CYTB
ENSGALG00000032456	COII
ENSGALG00000042478	ND4L
ENSGALG00000029500	ND5
ENSGALG00000042750	ND1
ENSGALG00000030436	ND3
ENSGALG00000037838	ND6
ENSGALG00000048665	-
ENSGALG00000048542	-
ENSGALG00000052405	-
ENSGALG00000046886	-
ENSGALG00000052920	-
ENSGALG00000048307	-
ENSGALG00000054546	-
ENSGALG00000038064	-
ENSGALG00000035998	Wpkci-7
ENSGALG00000049351	-
ENSGALG00000040780	UBAP2
ENSGALG00000040263	-
ENSGALG00000049073	-
ENSGALG00000026991	-
ENSGALG00000051422	-
ENSGALG00000054658	-
ENSGALG00000052997	-
ENSGALG00000053841	-
ENSGALG00000052752	-
ENSGALG00000054257	-
ENSGALG00000039023	NIPBLL
ENSGALG00000044734	-
ENSGALG00000046757	-
ENSGALG00000054371	-
ENSGALG00000027170	-
ENSGALG00000041500	-
ENSGALG00000041221	-
ENSGALG00000054809	-
ENSGALG00000047682	-
ENSGALG00000049069	-
ENSGALG00000047164	-
ENSGALG00000047434	-
ENSGALG00000049732	-
ENSGALG00000046864	-
ENSGALG00000052623	-
ENSGALG00000049219	-
ENSGALG00000053798	-
ENSGALG00000043758	-
ENSGALG00000054122	-
ENSGALG00000047839	-
ENSGALG00000034488	-
ENSGALG00000040086	HNRNPKL
ENSGALG00000049970	-
ENSGALG00000045131	-
ENSGALG00000049210	-
ENSGALG00000048633	-
ENSGALG00000030707	-
ENSGALG00000044674	-
ENSGALG00000047426	-
ENSGALG00000050274	-
ENSGALG00000051123	-
ENSGALG00000054870	-
ENSGALG00000033827	-
ENSGALG00000049167	-
ENSGALG00000033705	-
ENSGALG00000053933	-
ENSGALG00000054989	-
ENSGALG00000054501	-
ENSGALG00000029545	Smad7b
ENSGALG00000051237	-
ENSGALG00000046966	-
ENSGALG00000050141	-
ENSGALG00000051197	-
ENSGALG00000052041	-
ENSGALG00000030382	-
ENSGALG00000031355	-
ENSGALG00000050817	-
ENSGALG00000034905	-
ENSGALG00000046681	-
ENSGALG00000051508	-
ENSGALG00000051624	-
ENSGALG00000045984	-
ENSGALG00000049305	-
ENSGALG00000052395	-
ENSGALG00000035780	-
ENSGALG00000014184	-
ENSGALG00000035785	-
ENSGALG00000048170	-
ENSGALG00000052946	-
ENSGALG00000049534	-
ENSGALG00000050647	-
ENSGALG00000047355	-
ENSGALG00000045335	-
ENSGALG00000050520	-
ENSGALG00000046789	-
ENSGALG00000050881	-
ENSGALG00000055012	-
ENSGALG00000043838	-
ENSGALG00000048286	-
ENSGALG00000051568	-
ENSGALG00000047588	-
ENSGALG00000048432	-
ENSGALG00000053504	-
ENSGALG00000050356	-
ENSGALG00000048839	-
ENSGALG00000047904	-
ENSGALG00000053584	-
ENSGALG00000050474	-
ENSGALG00000053189	-
ENSGALG00000051283	-
ENSGALG00000040704	SPIN1W
ENSGALG00000050905	-
ENSGALG00000031327	-
ENSGALG00000015180	PSAT1
ENSGALG00000020534	AK6
ENSGALG00000015184	TLE4Z1
ENSGALG00000039151	ST8SIA3Z
ENSGALG00000020538	SLC49A3
ENSGALG00000028256	CCL19
ENSGALG00000053207	IFNAL3
ENSGALG00000029118	-
ENSGALG00000053444	-
ENSGALG00000005368	CEP120
ENSGALG00000051021	-
ENSGALG00000044978	-
ENSGALG00000031663	SEC11C
ENSGALG00000040136	PSTPIP2
ENSGALG00000028267	-
ENSGALG00000028026	NDUFS4
ENSGALG00000048099	-
ENSGALG00000027389	RGS7BP
ENSGALG00000052345	-
ENSGALG00000015166	GCNT1
ENSGALG00000015167	PRUNE2
ENSGALG00000021843	AUH
ENSGALG00000044725	-
ENSGALG00000044727	ANKRD34B
ENSGALG00000021848	-
ENSGALG00000005395	POLR1E
ENSGALG00000027140	MARVELD2
ENSGALG00000005390	DCAF10
ENSGALG00000032749	-
ENSGALG00000015170	VPS13A
ENSGALG00000028005	GADD45G
ENSGALG00000015177	GNAQ
ENSGALG00000020523	-
ENSGALG00000015176	-
ENSGALG00000020528	INIP
ENSGALG00000015179	CEP78
ENSGALG00000028484	TMED7
ENSGALG00000044541	-
ENSGALG00000048900	-
ENSGALG00000046720	-
ENSGALG00000053014	-
ENSGALG00000054345	RFKL
ENSGALG00000045636	-
ENSGALG00000045877	-
ENSGALG00000054104	-
ENSGALG00000052164	-
ENSGALG00000008204	FEM1C
ENSGALG00000034505	CDKN2A
ENSGALG00000028298	CNTLN
ENSGALG00000033419	-
ENSGALG00000013809	-
ENSGALG00000053248	-
ENSGALG00000054337	-
ENSGALG00000047802	-
ENSGALG00000046715	-
ENSGALG00000001801	IFT74
ENSGALG00000052152	-
ENSGALG00000014908	FST
ENSGALG00000014906	MOCS2
ENSGALG00000014903	ITGA2
ENSGALG00000033408	ZBTB7C
ENSGALG00000020554	ADAMTSL1
ENSGALG00000028039	AVR2
ENSGALG00000008229	ALDH7A1
ENSGALG00000020557	KDM4C
ENSGALG00000005194	CD72
ENSGALG00000020561	-
ENSGALG00000020569	DIMT1
ENSGALG00000033862	-
ENSGALG00000032776	WDR7
ENSGALG00000040397	HAUS1
ENSGALG00000050344	-
ENSGALG00000054942	-
ENSGALG00000002023	PIGO
ENSGALG00000016431	PAX5
ENSGALG00000015101	BNC2
ENSGALG00000038461	FECH
ENSGALG00000015108	FXN
ENSGALG00000015109	TJP2
ENSGALG00000016438	MELK
ENSGALG00000015349	-
ENSGALG00000015107	PIP5K1B
ENSGALG00000015589	MSH3
ENSGALG00000015105	PSIP1
ENSGALG00000015103	CCDC171
ENSGALG00000003353	RAI14
ENSGALG00000002022	B4GALT1
ENSGALG00000027564	NDUFAF2
ENSGALG00000028411	-
ENSGALG00000047170	-
ENSGALG00000051426	-
ENSGALG00000002014	SMU1
ENSGALG00000027334	-
ENSGALG00000015111	APBA1
ENSGALG00000015352	-
ENSGALG00000015110	FAM189A2
ENSGALG00000052991	-
ENSGALG00000004437	LHFPL2
ENSGALG00000004438	ARSB
ENSGALG00000015118	SMC5
ENSGALG00000015115	MAMDC2
ENSGALG00000003582	SLC1A3
ENSGALG00000015598	RASGRF2
ENSGALG00000015113	PTAR1
ENSGALG00000027332	TMEM167A
ENSGALG00000030730	NOL6
ENSGALG00000049580	-
ENSGALG00000002250	DTWD2
ENSGALG00000026001	C9orf85
ENSGALG00000052503	-
ENSGALG00000027785	CCBE1
ENSGALG00000015320	NANS
ENSGALG00000005316	SRFBP1
ENSGALG00000015326	CLTA
ENSGALG00000003373	BRIX1
ENSGALG00000046064	-
ENSGALG00000052979	-
ENSGALG00000027314	SAXO1
ENSGALG00000050555	-
ENSGALG00000015332	CPLX1
ENSGALG00000003365	RAD1
ENSGALG00000015331	GNE
ENSGALG00000015572	CCDC125
ENSGALG00000015571	RAD17
ENSGALG00000040506	NARS
ENSGALG00000015336	CHRNA7L
ENSGALG00000015577	-
ENSGALG00000015576	-
ENSGALG00000036259	-
ENSGALG00000015333	PCGF3
ENSGALG00000047385	-
ENSGALG00000002069	FAM214B
ENSGALG00000051478	-
ENSGALG00000015144	ZFAND5
ENSGALG00000015145	TMC1
ENSGALG00000015386	RNF170
ENSGALG00000015385	THAP1
ENSGALG00000005337	SNX2
ENSGALG00000015384	CHRNB3
ENSGALG00000038260	PTCD2
ENSGALG00000015141	GDA
ENSGALG00000015382	CHRNA6
ENSGALG00000005330	SNCAIP
ENSGALG00000015148	ANXA1
ENSGALG00000015147	ALDH1A1
ENSGALG00000049152	-
ENSGALG00000002064	STOML2
ENSGALG00000049397	-
ENSGALG00000053407	-
ENSGALG00000015390	HOOK3
ENSGALG00000052796	-
ENSGALG00000053886	-
ENSGALG00000015155	CARNMT1
ENSGALG00000005323	DIRAS2
ENSGALG00000003387	-
ENSGALG00000015156	NMRK1
ENSGALG00000015397	FNTA
ENSGALG00000015154	TRPM6
ENSGALG00000037160	-
ENSGALG00000015150	RORB
ENSGALG00000015391	-
ENSGALG00000015399	FUT10
ENSGALG00000019756	MLANA
ENSGALG00000027374	KLF9
ENSGALG00000002294	SEMA6A
ENSGALG00000053878	-
ENSGALG00000027345	SLC46A2
ENSGALG00000018874	SNX24
ENSGALG00000038241	CARTPT
ENSGALG00000005351	PRDM6
ENSGALG00000015126	TRPM3
ENSGALG00000015368	TMEM175
ENSGALG00000005354	ZBTB5
ENSGALG00000015366	-
ENSGALG00000002087	NCBP1
ENSGALG00000028675	ZCCHC7
ENSGALG00000028673	44988
ENSGALG00000047198	-
ENSGALG00000026028	SREK1IP1
ENSGALG00000003168	MTMR12
ENSGALG00000053864	-
ENSGALG00000015376	IDUA
ENSGALG00000005346	PPIC
ENSGALG00000015374	RBP4
ENSGALG00000050110	-
ENSGALG00000015373	PDE6B
ENSGALG00000015372	ATP5ME
ENSGALG00000004491	DMGDH
ENSGALG00000017558	-
ENSGALG00000015138	ABHD17B
ENSGALG00000040796	C9orf3
ENSGALG00000041882	KATNAL2
ENSGALG00000048270	-
ENSGALG00000049364	-
ENSGALG00000000247	WDR36
ENSGALG00000027963	COX7C
ENSGALG00000000244	CAMK4
ENSGALG00000000241	STARD4
ENSGALG00000047578	SELENOP1
ENSGALG00000014891	ITGA1
ENSGALG00000014650	-
ENSGALG00000035595	-
ENSGALG00000014651	LYSMD3
ENSGALG00000044064	-
ENSGALG00000003747	-
ENSGALG00000023379	F2RL2
ENSGALG00000002413	-
ENSGALG00000000234	EPB41L4A
ENSGALG00000002412	GBA2
ENSGALG00000048416	-
ENSGALG00000026884	-
ENSGALG00000014661	FAM172A
ENSGALG00000002419	KIAA1328
ENSGALG00000014668	MCTP1
ENSGALG00000008197	PGGT1B
ENSGALG00000014664	-
ENSGALG00000015753	-
ENSGALG00000050727	-
ENSGALG00000049973	TMEM252
ENSGALG00000021163	FAM240B
ENSGALG00000047315	-
ENSGALG00000000264	-
ENSGALG00000003775	RICTOR
ENSGALG00000027707	ESM1
ENSGALG00000032061	IER3IP1
ENSGALG00000006803	-
ENSGALG00000013546	-
ENSGALG00000014877	EMB
ENSGALG00000054082	-
ENSGALG00000014875	HCN1
ENSGALG00000032066	-
ENSGALG00000015721	SVEP1
ENSGALG00000014874	MRPS30
ENSGALG00000014872	FGF10
ENSGALG00000015729	LPAR1
ENSGALG00000015728	MUSK
ENSGALG00000013548	GZMA
ENSGALG00000027714	ATG10
ENSGALG00000048874	IFNA1
ENSGALG00000050712	-
ENSGALG00000046698	-
ENSGALG00000000255	MAN2A1
ENSGALG00000044037	FAM81B
ENSGALG00000002430	SMN
ENSGALG00000000253	SLC25A46
ENSGALG00000014880	PARP8
ENSGALG00000002439	-
ENSGALG00000014645	MEF2C
ENSGALG00000014642	CHD1Z
ENSGALG00000014884	ISL1
ENSGALG00000035325	PMAIP1
ENSGALG00000014648	CETN3
ENSGALG00000014649	MBLAC2
ENSGALG00000046046	-
ENSGALG00000002227	DMXL1
ENSGALG00000048227	-
ENSGALG00000050302	-
ENSGALG00000003310	SLC45A2
ENSGALG00000015540	RAD23B
ENSGALG00000014691	PHAX
ENSGALG00000014692	LMNB1
ENSGALG00000036001	SMAD2Z
ENSGALG00000014690	SLC12A2
ENSGALG00000003558	NADK2
ENSGALG00000038426	CPLX4
ENSGALG00000015548	RNF20
ENSGALG00000014699	MEGF10
ENSGALG00000015544	ALDOB
ENSGALG00000015543	MRPL50
ENSGALG00000015301	LNPEP
ENSGALG00000003792	FYB
ENSGALG00000015542	PLPPR1
ENSGALG00000027761	TNFAIP8
ENSGALG00000048460	-
ENSGALG00000000280	EFNA5
ENSGALG00000049550	-
ENSGALG00000000276	FBXL17
ENSGALG00000002452	AQP3
ENSGALG00000023179	CNTNAP4
ENSGALG00000026203	FAM174A
ENSGALG00000015551	GRIN3A
ENSGALG00000013372	IL7R
ENSGALG00000003547	SKP2
ENSGALG00000015799	ELAVL2
ENSGALG00000015315	TRIM14
ENSGALG00000013377	LMBRD2
ENSGALG00000015311	RNF38
ENSGALG00000013376	CAPSL
ENSGALG00000000273	FER
ENSGALG00000026899	CHSY3
ENSGALG00000027747	TROJANZ
ENSGALG00000026655	-
ENSGALG00000014672	ARSK
ENSGALG00000014670	TTC37
ENSGALG00000004425	SCAMP1
ENSGALG00000040959	GRP
ENSGALG00000005759	IFNW1
ENSGALG00000002009	FANCG
ENSGALG00000035136	SHOC1
ENSGALG00000014678	ELL2
ENSGALG00000014675	RHOBTB3
ENSGALG00000014673	RFESD
ENSGALG00000017706	-
ENSGALG00000051844	SKOR2
ENSGALG00000048435	-
ENSGALG00000051843	-
ENSGALG00000027512	C5orf30
ENSGALG00000029932	LURAP1L
ENSGALG00000023157	REEP5
ENSGALG00000014682	CAST
ENSGALG00000014681	PCSK1
ENSGALG00000003326	AMACR
ENSGALG00000014448	CDC37L1
ENSGALG00000014447	AK3
ENSGALG00000014686	FBN2
ENSGALG00000014684	ERAP1
ENSGALG00000021340	CA9
ENSGALG00000025945	AVD
ENSGALG00000035751	ONECUT2
ENSGALG00000030063	MALT1
ENSGALG00000010697	SEMA4D
ENSGALG00000014810	TENT2
ENSGALG00000010694	SECISBP2
ENSGALG00000014819	JMY
ENSGALG00000014813	HOMER1
ENSGALG00000021353	-
ENSGALG00000021355	-
ENSGALG00000047964	-
ENSGALG00000029073	-
ENSGALG00000031142	ACAA2
ENSGALG00000014826	TTC33
ENSGALG00000014824	PTGER4
ENSGALG00000025921	-
ENSGALG00000046863	-
ENSGALG00000046868	-
ENSGALG00000054245	-
ENSGALG00000002605	MRPL17
ENSGALG00000047718	-
ENSGALG00000012610	CTSV
ENSGALG00000012612	FBP2
ENSGALG00000012618	FANCC
ENSGALG00000033558	-
ENSGALG00000012613	FBP1
ENSGALG00000001986	VCP
ENSGALG00000054474	-
ENSGALG00000012621	ERCC6L2
ENSGALG00000012620	PTCH1
ENSGALG00000012623	CFC1
ENSGALG00000012629	ZNF367
ENSGALG00000012628	HABP4
ENSGALG00000014807	MTX3
ENSGALG00000014804	THBS4
ENSGALG00000010688	SHC3
ENSGALG00000029056	-
ENSGALG00000012624	PRXL2C
ENSGALG00000012627	CDC14B
ENSGALG00000003716	GDNF
ENSGALG00000049714	-
ENSGALG00000000208	MCC
ENSGALG00000014855	GHR
ENSGALG00000015702	PTGR1
ENSGALG00000014851	FBXO4
ENSGALG00000014859	ZNF131
ENSGALG00000014857	-
ENSGALG00000015704	TXN
ENSGALG00000047764	HSPB3
ENSGALG00000001765	CAAP1
ENSGALG00000002854	PDZD2
ENSGALG00000027932	SLF1
ENSGALG00000003708	WDR70
ENSGALG00000000438	ERMP1
ENSGALG00000014867	PAIP1
ENSGALG00000014865	C5orf34
ENSGALG00000014862	HMGCS1
ENSGALG00000014863	TMEM267
ENSGALG00000014861	NIM1KZ
ENSGALG00000050924	IFNA1
ENSGALG00000038817	CKS2
ENSGALG00000014869	NNT
ENSGALG00000050920	-
ENSGALG00000026811	-
ENSGALG00000021365	DCTN3
ENSGALG00000000220	APC
ENSGALG00000047518	-
ENSGALG00000027907	NR2F1
ENSGALG00000003733	LIFR
ENSGALG00000008188	TRIM36
ENSGALG00000033353	RIT2
ENSGALG00000014833	RPL37
ENSGALG00000035773	PIK3C3
ENSGALG00000014832	PRKAA1
ENSGALG00000014835	C7
ENSGALG00000000215	DCP2
ENSGALG00000003726	EGFLAM
ENSGALG00000021378	UBAP1
ENSGALG00000001782	PLAA
ENSGALG00000023552	SPEF2
ENSGALG00000054278	-
ENSGALG00000000218	SRP19
ENSGALG00000014845	PLCXD3
ENSGALG00000013511	ANKRA2
ENSGALG00000013512	BTF3
ENSGALG00000014840	C6
ENSGALG00000013510	UTP15
ENSGALG00000008174	MTAP
ENSGALG00000014846	OXCT1
ENSGALG00000051399	-
ENSGALG00000005016	ZNF608
ENSGALG00000015062	-
ENSGALG00000026192	ST8SIA4
ENSGALG00000031794	-
ENSGALG00000034821	LMAN1
ENSGALG00000028135	-
ENSGALG00000035912	-
ENSGALG00000026195	GALT
ENSGALG00000015071	FOCAD
ENSGALG00000054416	-
ENSGALG00000054655	-
ENSGALG00000028149	MED18
ENSGALG00000015078	MLLT3
ENSGALG00000045708	-
ENSGALG00000028142	HACD4
ENSGALG00000027295	NUDT2
ENSGALG00000028140	CNTFR
ENSGALG00000004390	AP3B1
ENSGALG00000051139	-
ENSGALG00000028118	MSMP
ENSGALG00000053314	-
ENSGALG00000054645	-
ENSGALG00000053556	-
ENSGALG00000015045	-
ENSGALG00000015288	RIOK2
ENSGALG00000015284	RGMB
ENSGALG00000028595	CCNO
ENSGALG00000034801	HDHD2
ENSGALG00000049056	-
ENSGALG00000053309	-
ENSGALG00000015290	LIX1
ENSGALG00000052213	-
ENSGALG00000045920	HSD17B3
ENSGALG00000015052	-
ENSGALG00000053781	-
ENSGALG00000015053	GLDC
ENSGALG00000015050	KIAA2026
ENSGALG00000001900	PHF24
ENSGALG00000015058	PTPRD
ENSGALG00000049285	-
ENSGALG00000021304	RANBP3L
ENSGALG00000001933	CORO2A
ENSGALG00000033770	-
ENSGALG00000010896	TMEM161B
ENSGALG00000054698	-
ENSGALG00000025915	ARRDC3
ENSGALG00000012601	GOLM1
ENSGALG00000001918	DNAJB5
ENSGALG00000012607	ZCCHC6
ENSGALG00000012606	ISCA1
ENSGALG00000029035	-
ENSGALG00000012608	DAPK1
ENSGALG00000029034	CTXN3
ENSGALG00000015081	ACER2
ENSGALG00000015082	RPS6
ENSGALG00000015080	SLC24A2
ENSGALG00000054205	-
ENSGALG00000043556	-
ENSGALG00000015083	DENND4C
ENSGALG00000001954	APTX
ENSGALG00000015090	PLIN2
ENSGALG00000015091	HAUS6
ENSGALG00000043541	SREK1
ENSGALG00000053589	-
ENSGALG00000001947	ELP1
ENSGALG00000015096	SH3GL2
ENSGALG00000001944	TBC1D2
ENSGALG00000035927	ST8SIA5
ENSGALG00000050226	-
ENSGALG00000051796	-
ENSGALG00000026598	NXNL2
ENSGALG00000023089	SSBP2
ENSGALG00000053731	-
ENSGALG00000002386	TMEM8B
ENSGALG00000052882	-
ENSGALG00000003235	-
ENSGALG00000005416	TTC39B
ENSGALG00000017405	NPR3
ENSGALG00000039434	PIAS2
ENSGALG00000002142	DGKQ
ENSGALG00000002383	CD72AG
ENSGALG00000047053	-
ENSGALG00000023083	KIAA1958
ENSGALG00000048135	-
ENSGALG00000049466	-
ENSGALG00000050695	-
ENSGALG00000052632	-
ENSGALG00000004311	-
ENSGALG00000017411	-
ENSGALG00000017658	GAS1
ENSGALG00000046192	CCL21
ENSGALG00000002371	RUSC2
ENSGALG00000027692	MINAR2
ENSGALG00000027428	ZDHHC21
ENSGALG00000046188	CDC20B
ENSGALG00000023066	DNAJA1
ENSGALG00000028998	XPA
ENSGALG00000028996	SIGMAR1
ENSGALG00000027423	SLC26A1
ENSGALG00000015684	-
ENSGALG00000015442	FSD1L
ENSGALG00000015683	GNG10
ENSGALG00000005434	CER1
ENSGALG00000015682	UGCG
ENSGALG00000015208	ROR2
ENSGALG00000015689	ECPAS
ENSGALG00000015205	TYRP1
ENSGALG00000015443	FKTN
ENSGALG00000045092	CCDC112
ENSGALG00000002165	UNC13B
ENSGALG00000002162	ACO1
ENSGALG00000030845	ENHO
ENSGALG00000015209	NFIL3
ENSGALG00000050678	-
ENSGALG00000002399	-
ENSGALG00000005423	GRHPR
ENSGALG00000050672	-
ENSGALG00000015451	ZNF462
ENSGALG00000015691	SMC2
ENSGALG00000005426	FREM1
ENSGALG00000003248	SUB1
ENSGALG00000004339	-
ENSGALG00000015216	SYK
ENSGALG00000015213	TPPP2
ENSGALG00000002394	RGP1
ENSGALG00000049443	-
ENSGALG00000030834	ATP8B1
ENSGALG00000049039	-
ENSGALG00000052209	IFNAL2
ENSGALG00000051598	-
ENSGALG00000052688	-
ENSGALG00000051593	-
ENSGALG00000015024	RCL1
ENSGALG00000052443	-
ENSGALG00000015021	TMEM174
ENSGALG00000043734	LIPG
ENSGALG00000015264	PPIP5K2
ENSGALG00000037299	LYRM7
ENSGALG00000015020	TMEM171
ENSGALG00000015027	JAK2
ENSGALG00000031991	SHLD3
ENSGALG00000015028	RLN3
ENSGALG00000017447	OSTF1
ENSGALG00000015268	NUDT12
ENSGALG00000002187	HSD17B4
ENSGALG00000018534	-
ENSGALG00000026395	TRABD2A
ENSGALG00000002183	PRR16
ENSGALG00000027483	GLRX
ENSGALG00000054616	-
ENSGALG00000050497	-
ENSGALG00000027258	CDC42SE2
ENSGALG00000043964	SPINK4
ENSGALG00000015032	-
ENSGALG00000045905	-
ENSGALG00000004350	WDR41
ENSGALG00000005441	NFIB
ENSGALG00000004353	TBCA
ENSGALG00000015036	RIC1
ENSGALG00000047088	-
ENSGALG00000028340	-
ENSGALG00000054848	-
ENSGALG00000053757	-
ENSGALG00000053753	-
ENSGALG00000052665	-
ENSGALG00000026137	CDKN2B
ENSGALG00000050241	-
ENSGALG00000015002	MRPS27
ENSGALG00000053752	IFN-A
ENSGALG00000042626	SYT4
ENSGALG00000015008	ZNF366
ENSGALG00000003295	ADAMTS12
ENSGALG00000052413	-
ENSGALG00000028324	-
ENSGALG00000003288	TARS
ENSGALG00000015019	-
ENSGALG00000015014	TNPO1
ENSGALG00000015257	GIN1
ENSGALG00000015256	PAM
ENSGALG00000048151	-
ENSGALG00000027472	TMEM38B
ENSGALG00000048153	-
ENSGALG00000052800	-
ENSGALG00000026757	DHFR
ENSGALG00000047454	-
ENSGALG00000012591	-
ENSGALG00000012593	SLC28A3
ENSGALG00000003631	CPLANE1
ENSGALG00000012350	TDRD7
ENSGALG00000010173	KCNV2
ENSGALG00000012592	RMI1
ENSGALG00000002308	COMMD10
ENSGALG00000005814	-
ENSGALG00000002548	TLN1
ENSGALG00000010178	PUM3
ENSGALG00000010179	RFX3
ENSGALG00000012598	NAA35
ENSGALG00000015624	VCAN
ENSGALG00000012595	AGTPBP1
ENSGALG00000012594	NTRK2
ENSGALG00000015620	XRCC4
ENSGALG00000014773	ERBIN
ENSGALG00000015627	HAPLN1
ENSGALG00000047687	-
ENSGALG00000005806	KIF24
ENSGALG00000026768	-
ENSGALG00000045028	-
ENSGALG00000037880	ATP5A1Z
ENSGALG00000002539	KCNN2
ENSGALG00000005800	DCAF12
ENSGALG00000010180	GLIS3
ENSGALG00000014789	MRPS36
ENSGALG00000014787	SLC30A5
ENSGALG00000014788	CENPH
ENSGALG00000014786	PIK3R1
ENSGALG00000010187	SLC1A1
ENSGALG00000015630	EDIL3
ENSGALG00000014784	MAST4
ENSGALG00000002326	-
ENSGALG00000005839	ARID3C
ENSGALG00000005831	DNAI1
ENSGALG00000014756	PPWD1
ENSGALG00000010156	DOCK8
ENSGALG00000012577	FRMD3
ENSGALG00000038723	RPP25L
ENSGALG00000015603	ZCCHC9
ENSGALG00000014999	MAP1B
ENSGALG00000012576	RASEF
ENSGALG00000015602	CKMT2
ENSGALG00000010158	KANK1
ENSGALG00000014994	CRHBP
ENSGALG00000014753	CENPK
ENSGALG00000014995	PGM5
ENSGALG00000012575	TLE1
ENSGALG00000014751	ADAMTS6
ENSGALG00000033279	RAX
ENSGALG00000026744	OTP
ENSGALG00000050834	-
ENSGALG00000047424	-
ENSGALG00000010160	DMRT1
ENSGALG00000010161	DMRT3
ENSGALG00000005821	FAM219A
ENSGALG00000002318	LVRN
ENSGALG00000014767	TRAPPC13
ENSGALG00000012588	KIF27
ENSGALG00000036775	SETBP1
ENSGALG00000014768	SGTB
ENSGALG00000036774	RPL17
ENSGALG00000014765	TRIM23
ENSGALG00000012589	C9orf64
ENSGALG00000010164	SMARCA2
ENSGALG00000012583	IDNK
ENSGALG00000012586	GKAP1
ENSGALG00000010166	VLDLR
ENSGALG00000012585	UBQLN1
ENSGALG00000015618	ATP6AP1L
ENSGALG00000015617	-
ENSGALG00000014769	NLN
ENSGALG00000015616	ACOT12
ENSGALG00000002345	ATG12
ENSGALG00000048108	-
ENSGALG00000026553	-
ENSGALG00000027887	-
ENSGALG00000003432	AGXT2
ENSGALG00000015660	SNX30
ENSGALG00000015428	-
ENSGALG00000015669	PTBP3
ENSGALG00000033098	C5orf51
ENSGALG00000015425	LPL
ENSGALG00000015422	NRG1
ENSGALG00000015663	HSDL2
ENSGALG00000002341	AP3S1
ENSGALG00000000161	ISOC1
ENSGALG00000045074	-
ENSGALG00000053928	ARL14EPL
ENSGALG00000026790	DMRT2
ENSGALG00000004518	-
ENSGALG00000005848	IL11RA
ENSGALG00000027418	-
ENSGALG00000051502	-
ENSGALG00000002578	-
ENSGALG00000027658	TESK1
ENSGALG00000013493	SPTLC1
ENSGALG00000005846	MPDZ
ENSGALG00000015439	SLC44A1
ENSGALG00000015677	SUSD1
ENSGALG00000015433	ABCA1
ENSGALG00000000151	ADAMTS19
ENSGALG00000027891	NREP
ENSGALG00000050649	-
ENSGALG00000047240	-
ENSGALG00000047236	-
ENSGALG00000002125	TMOD1
ENSGALG00000048329	-
ENSGALG00000046148	-
ENSGALG00000000189	YTHDC2
ENSGALG00000014790	CDK7
ENSGALG00000014798	SERINC5
ENSGALG00000015641	CCNH
ENSGALG00000000184	SLC27A6
ENSGALG00000048320	chPKCI
ENSGALG00000030800	IL31RA
ENSGALG00000053907	-
ENSGALG00000048563	-
ENSGALG00000053902	-
ENSGALG00000026547	TPGS2
ENSGALG00000002358	CDO1
ENSGALG00000002599	ARHGEF39
ENSGALG00000026300	-
ENSGALG00000023036	-
ENSGALG00000003446	PRLR
ENSGALG00000003688	NUP155
ENSGALG00000055085	-
ENSGALG00000037426	DYM
ENSGALG00000015656	-
ENSGALG00000055083	-
ENSGALG00000002110	TSTD2
ENSGALG00000027630	NPR2
ENSGALG00000045280	-
ENSGALG00000051958	-
ENSGALG00000045282	-
ENSGALG00000048706	-
ENSGALG00000001856	MOB3B
ENSGALG00000014933	HEXB
ENSGALG00000014930	ENC1
ENSGALG00000014939	GFM2
ENSGALG00000023411	CD180
ENSGALG00000001840	TEK
ENSGALG00000046996	IFNA1
ENSGALG00000026928	-
ENSGALG00000052198	-
ENSGALG00000054131	TAL2
ENSGALG00000014943	FAM169A
ENSGALG00000014944	GCNT4
ENSGALG00000014700	DHX29
ENSGALG00000014942	NSA2
ENSGALG00000008237	GRAMD2B
ENSGALG00000014709	SKIV2L2
ENSGALG00000014948	HMGCR
ENSGALG00000014703	PRRC1
ENSGALG00000023622	-
ENSGALG00000054368	IFNAL1
ENSGALG00000054123	-
ENSGALG00000051097	-
ENSGALG00000014911	ARL15
ENSGALG00000014916	SPIN1Z
ENSGALG00000031018	RNF165
ENSGALG00000014914	SNX18
ENSGALG00000041052	-
ENSGALG00000001864	C9orf72
ENSGALG00000003803	DAB2
ENSGALG00000001869	LINGO2
ENSGALG00000014923	ARHGEF28
ENSGALG00000049830	-
ENSGALG00000049835	S1PR3
ENSGALG00000046568	-
ENSGALG00000023443	SMIM15
ENSGALG00000025868	TAF1C
ENSGALG00000014734	-
ENSGALG00000014732	ERCC8
ENSGALG00000034584	NEDD4L
ENSGALG00000014730	ELOVL7
ENSGALG00000033256	PCSK5
ENSGALG00000037611	-
ENSGALG00000014978	IQGAP2
ENSGALG00000014737	KIF2A
ENSGALG00000048972	-
ENSGALG00000055028	-
ENSGALG00000055022	-
ENSGALG00000014743	RNF180
ENSGALG00000010147	CBWD1
ENSGALG00000014983	F2R
ENSGALG00000014742	HTR1A
ENSGALG00000014984	F2RL1
ENSGALG00000038930	-
ENSGALG00000014740	IPO11
ENSGALG00000014747	CWC27
ENSGALG00000014989	S100Z
ENSGALG00000025842	BRT-1
ENSGALG00000002523	CREB3
ENSGALG00000047630	IFNA1
ENSGALG00000048964	-
ENSGALG00000046788	-
ENSGALG00000002529	MCCC2
ENSGALG00000014712	SLC38A9
ENSGALG00000014713	DDX4
ENSGALG00000014952	COL4A3BP
ENSGALG00000014711	PLPP1
ENSGALG00000014718	MAP3K1
ENSGALG00000014719	-
ENSGALG00000014716	IL6ST
ENSGALG00000014958	ANKDD1B
ENSGALG00000014717	ANKRD55
ENSGALG00000014956	POLK
ENSGALG00000003605	-
ENSGALG00000041081	-
ENSGALG00000054396	-
ENSGALG00000026704	GPX8
ENSGALG00000001668	UBE2R2
ENSGALG00000013634	LRRC2
ENSGALG00000014724	-
ENSGALG00000014721	-
ENSGALG00000014960	-
ENSGALG00000037829	LOXHD1
ENSGALG00000014729	DEPDC1B
ENSGALG00000014727	PDE4D
ENSGALG00000014725	PLK2
ENSGALG00000014967	SV2C
ENSGALG00000014726	RAB3C
ENSGALG00000052369	-
ENSGALG00000019300	-
ENSGALG00000046920	-
ENSGALG00000052368	-
ENSGALG00000051033	-
ENSGALG00000017125	MICU2
ENSGALG00000053694	OVST
ENSGALG00000051034	-
ENSGALG00000017122	SGCG
ENSGALG00000014096	ARNTL2
ENSGALG00000017120	SACS
ENSGALG00000052360	-
ENSGALG00000014094	STK38L
ENSGALG00000050180	-
ENSGALG00000017129	SAP18
ENSGALG00000009975	CCT2
ENSGALG00000017128	SKA3
ENSGALG00000030101	CSDC2
ENSGALG00000041236	CBX7
ENSGALG00000017126	ZDHHC20
ENSGALG00000040388	PUDP
ENSGALG00000028254	WASHC4
ENSGALG00000032768	SOX5
ENSGALG00000034944	UBE3A
ENSGALG00000029583	PLBD1
ENSGALG00000033619	-
ENSGALG00000010975	TMTC2
ENSGALG00000016281	DMD
ENSGALG00000019312	-
ENSGALG00000052354	-
ENSGALG00000017136	GJB6
ENSGALG00000046911	-
ENSGALG00000016288	IL1RAPL1
ENSGALG00000017135	CRYL1
ENSGALG00000016287	NR0B1
ENSGALG00000017134	IFT88
ENSGALG00000050177	-
ENSGALG00000008635	-
ENSGALG00000009966	FRS2
ENSGALG00000016286	CXorf21
ENSGALG00000017133	EEF1AKMT1
ENSGALG00000016285	-
ENSGALG00000017132	XPO4
ENSGALG00000016284	TAB3
ENSGALG00000044739	-
ENSGALG00000053680	HIST1H46L2
ENSGALG00000030571	-
ENSGALG00000009963	LYZ
ENSGALG00000017139	-
ENSGALG00000041225	-
ENSGALG00000017137	GJA3
ENSGALG00000042554	ABCD2
ENSGALG00000019316	TOMM22
ENSGALG00000034932	BACE2
ENSGALG00000011838	GUCY2C
ENSGALG00000043872	-
ENSGALG00000039376	DPT
ENSGALG00000038044	NME6
ENSGALG00000017103	WASF3
ENSGALG00000006489	CHCHD3
ENSGALG00000017102	GPR12
ENSGALG00000009514	NRCAM
ENSGALG00000016254	OTC
ENSGALG00000046904	-
ENSGALG00000016251	-
ENSGALG00000014071	ITPR2
ENSGALG00000051492	-
ENSGALG00000031890	YBX3
ENSGALG00000049171	-
ENSGALG00000040369	PFKFB3
ENSGALG00000016259	DYNLT3
ENSGALG00000017106	ATP8A2
ENSGALG00000016258	SYTL5
ENSGALG00000017105	RNF6
ENSGALG00000017104	CDK8
ENSGALG00000011803	EMP1
ENSGALG00000010958	PPFIA2
ENSGALG00000011800	FAM234B
ENSGALG00000028230	SUN2
ENSGALG00000011802	GSG1
ENSGALG00000049176	-
ENSGALG00000053667	-
ENSGALG00000050157	-
ENSGALG00000053665	ens-2
ENSGALG00000054512	-
ENSGALG00000011809	GRIN2B
ENSGALG00000009505	PNPLA8
ENSGALG00000054994	-
ENSGALG00000016266	PRRG1
ENSGALG00000016265	LANCL3
ENSGALG00000017112	MTMR6
ENSGALG00000017111	NUP58
ENSGALG00000054992	-
ENSGALG00000014084	FGFR1OP2
ENSGALG00000014085	TM7SF3
ENSGALG00000016262	XK
ENSGALG00000016261	CYBB
ENSGALG00000014083	INTS13
ENSGALG00000006473	PLXNA4
ENSGALG00000017119	TNFRSF19
ENSGALG00000030550	ATP2B1
ENSGALG00000017118	MIPEP
ENSGALG00000017117	-
ENSGALG00000041687	SREBF2
ENSGALG00000016268	-
ENSGALG00000011814	ATF7IP
ENSGALG00000049165	-
ENSGALG00000043451	DNAL4
ENSGALG00000046960	-
ENSGALG00000046962	-
ENSGALG00000017169	ELMOD1
ENSGALG00000017168	SLN
ENSGALG00000017167	SLC35F2
ENSGALG00000017166	RAB39A
ENSGALG00000017165	CUL5
ENSGALG00000017163	ACAT1
ENSGALG00000009530	PDZRN4
ENSGALG00000030140	CCDC3
ENSGALG00000028290	C1H21ORF91
ENSGALG00000011863	POLDIP3
ENSGALG00000009532	GXYLT1
ENSGALG00000035836	LDHB
ENSGALG00000029145	DCUN1D2
ENSGALG00000034504	-
ENSGALG00000011866	RRP7A
ENSGALG00000035839	TMEM255B
ENSGALG00000011867	SERHL2
ENSGALG00000017172	VMO1
ENSGALG00000017171	CWF19L2
ENSGALG00000019352	-
ENSGALG00000017170	ALKBH8
ENSGALG00000019355	CPSF6
ENSGALG00000019358	LLPH
ENSGALG00000017179	PDGFD
ENSGALG00000046958	-
ENSGALG00000017177	MSANTD4
ENSGALG00000017173	GUCY1A2
ENSGALG00000052391	-
ENSGALG00000011872	-
ENSGALG00000009523	CNTN1
ENSGALG00000032313	KDELR3
ENSGALG00000032796	PRSS2
ENSGALG00000035824	ARSA
ENSGALG00000041263	DCLK1
ENSGALG00000014901	METTL16
ENSGALG00000011878	TCF20
ENSGALG00000019322	TNFRSF13C
ENSGALG00000044763	GPR82
ENSGALG00000051055	MAPK8IP2
ENSGALG00000017145	MPHOSPH8
ENSGALG00000044768	-
ENSGALG00000043437	CAPZA2
ENSGALG00000054564	KLHL15
ENSGALG00000017142	PSPC1
ENSGALG00000045619	GPR19
ENSGALG00000010992	SLC6A15
ENSGALG00000008222	SLC26A5
ENSGALG00000031450	MYO7A
ENSGALG00000009556	PRICKLE1
ENSGALG00000017148	CENPJ
ENSGALG00000007378	FAM162A
ENSGALG00000031457	TDG
ENSGALG00000030125	ANKRD10
ENSGALG00000034967	GDPD5
ENSGALG00000011847	TTC26
ENSGALG00000041251	HDAC10
ENSGALG00000028273	HBE1
ENSGALG00000022980	CDKN1B
ENSGALG00000043421	-
ENSGALG00000019336	CEP83
ENSGALG00000017158	KDELC2
ENSGALG00000051043	-
ENSGALG00000017156	DDX10
ENSGALG00000009547	PPHLN1
ENSGALG00000045605	-
ENSGALG00000017155	C11orf87
ENSGALG00000017154	ZC3H12C
ENSGALG00000054550	-
ENSGALG00000017153	RDX
ENSGALG00000045606	-
ENSGALG00000050195	-
ENSGALG00000009540	YAF2
ENSGALG00000017159	ATM
ENSGALG00000042577	CFAP44
ENSGALG00000009544	ZCRB1
ENSGALG00000011859	GBE
ENSGALG00000035803	THRSP
ENSGALG00000029135	YEATS4
ENSGALG00000042572	-
ENSGALG00000011854	UBN2
ENSGALG00000040393	BORCS5
ENSGALG00000042570	-
ENSGALG00000011856	FMC1
ENSGALG00000028658	KBTBD3
ENSGALG00000052767	-
ENSGALG00000014011	LRMP
ENSGALG00000015342	-
ENSGALG00000050583	ens-2
ENSGALG00000036284	RPGR
ENSGALG00000014490	P3H3
ENSGALG00000015348	ALCAM
ENSGALG00000015347	ZPLD1
ENSGALG00000013168	IAPP
ENSGALG00000038467	SELENOO
ENSGALG00000015346	NFKBIZ
ENSGALG00000015344	NXPE3
ENSGALG00000049591	-
ENSGALG00000048265	-
ENSGALG00000030506	-
ENSGALG00000048258	-
ENSGALG00000050576	-
ENSGALG00000039783	MRPL57
ENSGALG00000016685	ASMT
ENSGALG00000015353	BBX
ENSGALG00000013173	PYROXD1
ENSGALG00000015351	CBLB
ENSGALG00000013174	RECQL
ENSGALG00000038454	-
ENSGALG00000016681	ZBED1
ENSGALG00000041619	MTPN
ENSGALG00000015358	MYH15
ENSGALG00000016205	PDXK
ENSGALG00000016689	ASMTL
ENSGALG00000039302	RIOX1
ENSGALG00000015356	IFT57
ENSGALG00000013177	BCAT1
ENSGALG00000016687	P2RY8
ENSGALG00000015355	CD47
ENSGALG00000016202	HSF2BP
ENSGALG00000016686	AKAP17A
ENSGALG00000028638	CNP1
ENSGALG00000006409	PODXL
ENSGALG00000051894	-
ENSGALG00000013143	PDE3A
ENSGALG00000034083	-
ENSGALG00000012293	C22orf23
ENSGALG00000012296	EIF3L
ENSGALG00000012290	SOX10
ENSGALG00000012291	POLR2F
ENSGALG00000015328	TRMT10C
ENSGALG00000015327	TXNL4B
ENSGALG00000014477	CD4
ENSGALG00000015324	-
ENSGALG00000016655	GYG2
ENSGALG00000016654	-
ENSGALG00000015322	IMPG2
ENSGALG00000012299	ANKRD54
ENSGALG00000048235	-
ENSGALG00000028648	CCDC59
ENSGALG00000052731	-
ENSGALG00000009901	DYRK2
ENSGALG00000013154	SLCO1C1
ENSGALG00000015330	PCNP
ENSGALG00000009905	MDM1
ENSGALG00000009903	IFNG
ENSGALG00000009904	IL22
ENSGALG00000042936	SYCE3
ENSGALG00000036258	PCDH8
ENSGALG00000015339	RPL24
ENSGALG00000041604	NPTXR
ENSGALG00000034078	GLT8D2
ENSGALG00000036255	WNT7B
ENSGALG00000039764	-
ENSGALG00000015334	ZBTB11
ENSGALG00000029970	LIMS1
ENSGALG00000027791	FGF23
ENSGALG00000049563	-
ENSGALG00000054905	-
ENSGALG00000048231	-
ENSGALG00000053657	LATS2
ENSGALG00000009934	NUP107
ENSGALG00000051473	-
ENSGALG00000054982	-
ENSGALG00000016232	RPL8
ENSGALG00000054981	-
ENSGALG00000016231	DDX3X
ENSGALG00000038026	AEBP2
ENSGALG00000016238	MED14
ENSGALG00000015389	TMPRSS7
ENSGALG00000016236	-
ENSGALG00000010935	PTPRQ
ENSGALG00000040342	ADAMTS1
ENSGALG00000031874	HIST1H101
ENSGALG00000010936	MYF6
ENSGALG00000050139	-
ENSGALG00000052317	-
ENSGALG00000042990	IFT27
ENSGALG00000051466	NDFIP2
ENSGALG00000042992	-
ENSGALG00000010939	LIN7A
ENSGALG00000014066	-
ENSGALG00000016245	BCOR
ENSGALG00000015396	CD200
ENSGALG00000015395	CD200L
ENSGALG00000037167	HIST1H103
ENSGALG00000009927	RAP1B
ENSGALG00000016241	ATP6AP2
ENSGALG00000022926	GPR162
ENSGALG00000014060	EED
ENSGALG00000006891	ITIH5
ENSGALG00000010940	ACSS3
ENSGALG00000048294	-
ENSGALG00000050127	-
ENSGALG00000054968	-
ENSGALG00000050123	-
ENSGALG00000015364	GUCA1C
ENSGALG00000015363	HJURP
ENSGALG00000014031	ETFRF1
ENSGALG00000015362	TRAT1
ENSGALG00000016693	CSF2RA
ENSGALG00000015360	KIAA1524
ENSGALG00000014030	CASC1
ENSGALG00000016691	SLC25A6
ENSGALG00000009959	-
ENSGALG00000016217	-
ENSGALG00000016215	DIPK2B
ENSGALG00000014038	CDC123
ENSGALG00000015367	NECTIN3
ENSGALG00000016698	SHOX
ENSGALG00000006443	MADPRT1
ENSGALG00000030526	-
ENSGALG00000026490	RPS16
ENSGALG00000050117	-
ENSGALG00000049127	-
ENSGALG00000050119	LAMTOR1
ENSGALG00000052779	-
ENSGALG00000053623	-
ENSGALG00000009945	CPM
ENSGALG00000015375	PLCXD2
ENSGALG00000016222	NDP
ENSGALG00000014042	SSPN
ENSGALG00000051442	TSC22D1
ENSGALG00000016221	EFHC2
ENSGALG00000050594	-
ENSGALG00000016228	NYX
ENSGALG00000016227	GPR34
ENSGALG00000015379	TAGLN3
ENSGALG00000041644	ATP11A
ENSGALG00000009942	MDM2
ENSGALG00000015378	ABHD10
ENSGALG00000015377	PHLDB2
ENSGALG00000009940	SLC35E3
ENSGALG00000016224	MAOA
ENSGALG00000030515	UBE2N
ENSGALG00000047336	-
ENSGALG00000035351	-
ENSGALG00000012236	DMC1
ENSGALG00000015746	JAM2
ENSGALG00000014413	CCDC58
ENSGALG00000015742	MRPL39
ENSGALG00000014412	CSTA
ENSGALG00000013565	-
ENSGALG00000014410	CSTB
ENSGALG00000051829	-
ENSGALG00000048658	-
ENSGALG00000047329	-
ENSGALG00000035345	TXNRD1
ENSGALG00000014426	KPNA1
ENSGALG00000016602	ARHGAP6
ENSGALG00000037520	CCDC89
ENSGALG00000037521	PRCP
ENSGALG00000015751	ATP5PF
ENSGALG00000036677	ITSN1
ENSGALG00000047320	MFAP5
ENSGALG00000014428	TAPBPL
ENSGALG00000008193	RELN
ENSGALG00000016607	CLCN4
ENSGALG00000012691	ALDH1L2
ENSGALG00000012697	SLC41A2
ENSGALG00000054083	H2A-VII
ENSGALG00000012694	-
ENSGALG00000054080	RIPPLY3
ENSGALG00000015720	CHODL
ENSGALG00000034004	TRIM3
ENSGALG00000012218	CBY1
ENSGALG00000045122	AKR1B10L1
ENSGALG00000011377	METAP2
ENSGALG00000038834	MAGI2
ENSGALG00000034473	PARP4
ENSGALG00000009066	KCND2
ENSGALG00000010049	PTPRB
ENSGALG00000037989	IL10R2
ENSGALG00000010042	CNOT2
ENSGALG00000033149	GCC1
ENSGALG00000010044	KCNMB4
ENSGALG00000015730	TMPRSS15
ENSGALG00000015737	NCAM2
ENSGALG00000054904	-
ENSGALG00000051879	-
ENSGALG00000054902	-
ENSGALG00000048223	-
ENSGALG00000012272	TMEM184B
ENSGALG00000039751	PANX1
ENSGALG00000015307	-
ENSGALG00000014457	ING4
ENSGALG00000014455	LPAR5
ENSGALG00000013125	CAPZA3
ENSGALG00000014453	TENT5C
ENSGALG00000013123	PLCZ1
ENSGALG00000012277	MAFF
ENSGALG00000027762	PGAP2
ENSGALG00000030943	KRAS
ENSGALG00000048222	-
ENSGALG00000028627	TIMP3
ENSGALG00000051865	-
ENSGALG00000051868	-
ENSGALG00000048212	H2A-VII
ENSGALG00000012285	BAIAP2L2
ENSGALG00000028629	TM4SF1a
ENSGALG00000012281	PLA2G6
ENSGALG00000016648	-
ENSGALG00000014468	MLF2
ENSGALG00000014466	PIANP
ENSGALG00000014467	COPS7A
ENSGALG00000036238	LUC7L2
ENSGALG00000013134	PLEKHA5
ENSGALG00000015795	ADAMTS5
ENSGALG00000027772	NANOG
ENSGALG00000030933	C1H12ORF73
ENSGALG00000048687	-
ENSGALG00000049532	-
ENSGALG00000029921	CSRP2
ENSGALG00000049536	-
ENSGALG00000051852	-
ENSGALG00000026896	-
ENSGALG00000033199	-
ENSGALG00000038405	CASR
ENSGALG00000016615	GPR143
ENSGALG00000014435	MRPL51
ENSGALG00000035375	LRTOMT
ENSGALG00000012254	KCNJ4
ENSGALG00000015763	GABPA
ENSGALG00000016618	PNPLA4
ENSGALG00000045168	-
ENSGALG00000040709	-
ENSGALG00000015770	APP
ENSGALG00000006833	ITIH2
ENSGALG00000050991	-
ENSGALG00000049529	-
ENSGALG00000013117	PIK3C2G
ENSGALG00000033186	LRRC58
ENSGALG00000012265	MICALL1
ENSGALG00000016622	STS
ENSGALG00000014442	GAPDH
ENSGALG00000013112	RERGL
ENSGALG00000014443	IFFO1
ENSGALG00000048672	-
ENSGALG00000016628	NLGN4X
ENSGALG00000041193	NFYB
ENSGALG00000017084	UBL3
ENSGALG00000017083	KATNAL1
ENSGALG00000046885	-
ENSGALG00000054029	-
ENSGALG00000046889	-
ENSGALG00000017089	SLC46A3
ENSGALG00000019261	ARHGAP8
ENSGALG00000019262	-
ENSGALG00000017085	SLC7A1
ENSGALG00000012631	PWP1
ENSGALG00000009454	ZNF277
ENSGALG00000008123	RINT1
ENSGALG00000014812	SIDT1
ENSGALG00000011783	HIST1H111R
ENSGALG00000032247	ATP1A1
ENSGALG00000011309	PLXNC1
ENSGALG00000012639	MTERF2
ENSGALG00000014818	TRIM45
ENSGALG00000012638	CRY1
ENSGALG00000013967	NUDT5
ENSGALG00000045540	-
ENSGALG00000019276	-
ENSGALG00000019277	SLCO1B3
ENSGALG00000017092	PAN3
ENSGALG00000017091	FLT1
ENSGALG00000017090	POMP
ENSGALG00000043367	LHFPL3
ENSGALG00000047728	-
ENSGALG00000009448	IFRD1
ENSGALG00000049903	-
ENSGALG00000054014	-
ENSGALG00000017099	RASL11A
ENSGALG00000017098	GTF3A
ENSGALG00000017097	MTIF3
ENSGALG00000017096	LNX2
ENSGALG00000008111	MEST
ENSGALG00000011796	-
ENSGALG00000009443	TMEM168
ENSGALG00000009440	BMT2
ENSGALG00000011798	HEBP1
ENSGALG00000014820	VTCN1
ENSGALG00000009446	LSMEM1
ENSGALG00000008115	ATXN7L1
ENSGALG00000030056	-
ENSGALG00000011794	DDX47
ENSGALG00000012640	TMEM263
ENSGALG00000012647	RFX4
ENSGALG00000011799	-
ENSGALG00000042030	P4HA3
ENSGALG00000017062	NBEA
ENSGALG00000022891	B4GALT3
ENSGALG00000017068	KL
ENSGALG00000017065	-
ENSGALG00000017064	RFC3
ENSGALG00000019240	-
ENSGALG00000029040	-
ENSGALG00000008144	COPG2
ENSGALG00000012611	RTCB
ENSGALG00000031375	CHST7
ENSGALG00000012619	PRDM4
ENSGALG00000042023	-
ENSGALG00000042491	-
ENSGALG00000017073	BRCA2
ENSGALG00000017072	-
ENSGALG00000017071	-
ENSGALG00000017070	PDS5B
ENSGALG00000053146	-
ENSGALG00000017079	USPL1
ENSGALG00000017077	HSPH1
ENSGALG00000017076	B3GLCT
ENSGALG00000017075	FRY
ENSGALG00000014800	ATP6V1A
ENSGALG00000033541	FRMPD4
ENSGALG00000008132	PUS7
ENSGALG00000035726	FLT3
ENSGALG00000044263	DEUP1
ENSGALG00000045596	-
ENSGALG00000048620	-
ENSGALG00000000681	PAK1
ENSGALG00000026838	MDFIC
ENSGALG00000009497	AVPR2
ENSGALG00000008167	KMT2E
ENSGALG00000015701	-
ENSGALG00000008168	ANKRD16
ENSGALG00000011342	FGD6
ENSGALG00000008169	GDI2
ENSGALG00000008162	FBH1
ENSGALG00000009494	THAP5
ENSGALG00000044260	-
ENSGALG00000010018	CTSEAL
ENSGALG00000009492	DNAJB9
ENSGALG00000047768	ACR
ENSGALG00000048616	-
ENSGALG00000026849	SIAH3
ENSGALG00000009002	CPED1
ENSGALG00000009485	IMMP2L
ENSGALG00000011357	VEZT
ENSGALG00000008154	SRPK2
ENSGALG00000009488	LRRN3
ENSGALG00000037962	C1H21ORF59
ENSGALG00000035309	HBBR
ENSGALG00000010029	BEST3
ENSGALG00000009480	DOCK4
ENSGALG00000047752	-
ENSGALG00000019286	PEX26
ENSGALG00000048604	-
ENSGALG00000053198	-
ENSGALG00000019284	-
ENSGALG00000011323	SNAPC3
ENSGALG00000053194	-
ENSGALG00000011325	NDUFA12
ENSGALG00000012655	POLR3B
ENSGALG00000011320	TMCC3
ENSGALG00000050918	-
ENSGALG00000012658	TCP11L2
ENSGALG00000011327	NR2C1
ENSGALG00000012659	-
ENSGALG00000043393	CADM2
ENSGALG00000044238	-
ENSGALG00000053188	-
ENSGALG00000019290	SLC6A12
ENSGALG00000019291	-
ENSGALG00000054032	-
ENSGALG00000053183	-
ENSGALG00000008175	ORC5
ENSGALG00000009023	ING3
ENSGALG00000033589	SYN3
ENSGALG00000009029	TSPAN12
ENSGALG00000012662	NUAK1
ENSGALG00000032257	CSNK1E
ENSGALG00000000690	GDPD4
ENSGALG00000033106	TMTC3
ENSGALG00000050907	-
ENSGALG00000034438	GNB3
ENSGALG00000013999	FBXO40
ENSGALG00000043771	DENND6B
ENSGALG00000052244	-
ENSGALG00000016157	-
ENSGALG00000050065	CYSLTR2
ENSGALG00000017004	CDADC1
ENSGALG00000050064	-
ENSGALG00000017003	MLNR
ENSGALG00000017002	FNDC3A
ENSGALG00000009856	GNS
ENSGALG00000017000	RCBTB2
ENSGALG00000009859	TBC1D30
ENSGALG00000017009	KPNA3
ENSGALG00000017008	RCBTB1
ENSGALG00000033974	HGF
ENSGALG00000017006	SETDB2
ENSGALG00000017005	CAB39L
ENSGALG00000032645	H2A-VII
ENSGALG00000037082	ASCL1
ENSGALG00000017015	RNASEH2B
ENSGALG00000053565	-
ENSGALG00000016165	TFF2
ENSGALG00000017012	KCNRG
ENSGALG00000016164	ABCG1
ENSGALG00000017011	TRIM13
ENSGALG00000017010	SPRYD7
ENSGALG00000050052	-
ENSGALG00000017493	-
ENSGALG00000045949	EFCAB10
ENSGALG00000009842	RASSF3
ENSGALG00000006332	RBM17
ENSGALG00000017019	WDFY2
ENSGALG00000017018	INTS6
ENSGALG00000009840	TBK1
ENSGALG00000017017	SERPINE3
ENSGALG00000016169	TMPRSS3
ENSGALG00000017016	-
ENSGALG00000033966	TENM4
ENSGALG00000033965	SCAF4
ENSGALG00000011717	-
ENSGALG00000027296	CPA5
ENSGALG00000050046	-
ENSGALG00000029446	-
ENSGALG00000009879	-
ENSGALG00000037076	GART
ENSGALG00000022813	NDUFV3
ENSGALG00000050043	-
ENSGALG00000015287	LNP1
ENSGALG00000015285	TOMM70
ENSGALG00000016132	IGSF5
ENSGALG00000037072	CCDC90B
ENSGALG00000045936	FAM83F
ENSGALG00000009875	HMGA2
ENSGALG00000016138	DSCAM
ENSGALG00000009873	LEMD3
ENSGALG00000050039	-
ENSGALG00000050036	-
ENSGALG00000053547	-
ENSGALG00000015299	TFG
ENSGALG00000016144	TMPRSS2
ENSGALG00000039245	STAB2
ENSGALG00000016142	MX1
ENSGALG00000015294	ADGRG7
ENSGALG00000045925	-
ENSGALG00000015293	TMEM45A
ENSGALG00000016140	FAM3B
ENSGALG00000008539	ALG12
ENSGALG00000042419	KCTD17
ENSGALG00000016148	C2CD2
ENSGALG00000006356	MKLN1
ENSGALG00000016147	ZBTB21
ENSGALG00000041564	-
ENSGALG00000032614	AT2
ENSGALG00000022871	HHLA2
ENSGALG00000017040	-
ENSGALG00000016191	PKNOX1
ENSGALG00000025906	-
ENSGALG00000017048	EXOSC8
ENSGALG00000017047	SUPT20H
ENSGALG00000052286	MGAT1
ENSGALG00000016199	CRYAA
ENSGALG00000017046	POSTN
ENSGALG00000046848	-
ENSGALG00000016198	U2AF1
ENSGALG00000052284	H2A-VII
ENSGALG00000017044	TRPC4
ENSGALG00000053132	-
ENSGALG00000016196	-
ENSGALG00000017042	UFM1
ENSGALG00000032681	SYTL2
ENSGALG00000013920	SUV39H2
ENSGALG00000011740	MGP
ENSGALG00000011743	SMCO3
ENSGALG00000011742	ART4
ENSGALG00000030024	USP15
ENSGALG00000009895	GRIP1
ENSGALG00000017049	ALG5
ENSGALG00000019228	SFT2D2
ENSGALG00000013926	DCLRE1C
ENSGALG00000011745	-
ENSGALG00000011747	-
ENSGALG00000019231	CD200R1
ENSGALG00000017050	SMAD9
ENSGALG00000019233	-
ENSGALG00000053127	-
ENSGALG00000017053	SPART
ENSGALG00000017052	CCNA1
ENSGALG00000008551	CRELD2
ENSGALG00000031340	E2F7
ENSGALG00000008554	IL17REL
ENSGALG00000009885	HELB
ENSGALG00000028186	RERG
ENSGALG00000028187	FUNDC1
ENSGALG00000042471	IL2RA
ENSGALG00000019201	HSPA13
ENSGALG00000044642	SENP7
ENSGALG00000029006	SYPL1
ENSGALG00000009439	GPR85
ENSGALG00000017026	VPS36
ENSGALG00000053114	-
ENSGALG00000017025	CKAP2
ENSGALG00000017024	NEK3
ENSGALG00000017023	NEK5
ENSGALG00000052262	KCNA5
ENSGALG00000017022	ALG11
ENSGALG00000053594	-
ENSGALG00000017021	ATP7B
ENSGALG00000050082	-
ENSGALG00000016173	UBASH3A
ENSGALG00000032660	IFNGR2
ENSGALG00000009435	PPP1R3A
ENSGALG00000017029	-
ENSGALG00000008103	CEP41
ENSGALG00000011727	AGBL3
ENSGALG00000033997	ZNF800
ENSGALG00000028155	DUSP16
ENSGALG00000029002	XG
ENSGALG00000029484	RIC8B
ENSGALG00000011722	STRA8
ENSGALG00000011724	WDR91
ENSGALG00000019211	MAEL
ENSGALG00000053106	FAM181B
ENSGALG00000019215	ARL6
ENSGALG00000017036	LHFPL6
ENSGALG00000022866	ZNF654
ENSGALG00000017035	COG6
ENSGALG00000016187	WDR4
ENSGALG00000017034	FOXO1
ENSGALG00000016186	PDE9A
ENSGALG00000017033	MRPS31
ENSGALG00000016185	SLC37A1
ENSGALG00000017032	SLC25A15
ENSGALG00000017031	-
ENSGALG00000008574	CLNS1A
ENSGALG00000009424	FOXP2
ENSGALG00000017039	STOML3
ENSGALG00000017038	PROSER1
ENSGALG00000011738	ARHGDIB
ENSGALG00000040275	RCSD1
ENSGALG00000041122	SLC17A8
ENSGALG00000011739	ERP27
ENSGALG00000034834	WWC3
ENSGALG00000040272	ALG10
ENSGALG00000032659	ZBED4
ENSGALG00000013911	ZC3HAV1
ENSGALG00000049088	-
ENSGALG00000052649	H2B-V
ENSGALG00000027688	NDUFB4
ENSGALG00000052645	-
ENSGALG00000054821	NAALAD2
ENSGALG00000051313	-
ENSGALG00000015221	CCDC181
ENSGALG00000016552	ZRSR2
ENSGALG00000016551	AP1S2
ENSGALG00000013042	MICAL3
ENSGALG00000008926	CADPS2
ENSGALG00000016559	PIGA
ENSGALG00000016558	VEGFD
ENSGALG00000040666	ATP6V0A4
ENSGALG00000016557	BMX
ENSGALG00000015225	BLZF1
ENSGALG00000037015	DACH1
ENSGALG00000013045	TUBA8B
ENSGALG00000016554	ACE2
ENSGALG00000027682	C12orf66
ENSGALG00000054818	-
ENSGALG00000051789	-
ENSGALG00000054812	-
ENSGALG00000027213	ALX1
ENSGALG00000015233	ATP1B1
ENSGALG00000051781	-
ENSGALG00000006731	TAF3
ENSGALG00000016563	ASB9
ENSGALG00000037485	QTRT2
ENSGALG00000016562	ASB11
ENSGALG00000015230	NME7
ENSGALG00000041988	SIK1
ENSGALG00000016569	FANCB
ENSGALG00000016568	MOSPD2
ENSGALG00000015235	XCL1
ENSGALG00000013056	-
ENSGALG00000013057	-
ENSGALG00000030853	-
ENSGALG00000054808	-
ENSGALG00000026360	SOWAHC
ENSGALG00000048127	-
ENSGALG00000048124	-
ENSGALG00000054802	-
ENSGALG00000050442	-
ENSGALG00000027665	SYNGR1
ENSGALG00000050444	-
ENSGALG00000036140	-
ENSGALG00000013022	CACNA1C
ENSGALG00000012172	RPL3
ENSGALG00000050441	-
ENSGALG00000015681	NRIP1
ENSGALG00000039659	-
ENSGALG00000041978	K123
ENSGALG00000039658	GGA1
ENSGALG00000016538	RAI2
ENSGALG00000016537	SCML2
ENSGALG00000015204	ATG3
ENSGALG00000008941	FEZF1
ENSGALG00000013026	HDHD5
ENSGALG00000012178	PDGFB
ENSGALG00000045093	-
ENSGALG00000030844	DMTF1
ENSGALG00000047269	TMEM135
ENSGALG00000052611	-
ENSGALG00000006753	ATP5F1C
ENSGALG00000016541	-
ENSGALG00000015693	USP25
ENSGALG00000013031	ADA2
ENSGALG00000014362	CD86
ENSGALG00000015218	SLC19A2
ENSGALG00000016549	CTPS2
ENSGALG00000016548	SYAP1
ENSGALG00000013039	BID
ENSGALG00000041965	MIOX
ENSGALG00000016547	TXLNG
ENSGALG00000013036	ATP6V1E1
ENSGALG00000016546	RBBP7
ENSGALG00000013037	BCL2L13
ENSGALG00000016545	REPS2
ENSGALG00000013034	CECR2
ENSGALG00000016543	NHS
ENSGALG00000050027	NMS
ENSGALG00000052684	-
ENSGALG00000052200	-
ENSGALG00000013085	PTPRO
ENSGALG00000015263	-
ENSGALG00000016592	PRPS2
ENSGALG00000009815	RXYLT1
ENSGALG00000016590	TLR7
ENSGALG00000045907	-
ENSGALG00000015267	CMSS1
ENSGALG00000042400	CASK
ENSGALG00000048185	-
ENSGALG00000048183	-
ENSGALG00000013091	EPS8
ENSGALG00000053526	NTF3
ENSGALG00000053527	-
ENSGALG00000013098	MGST1
ENSGALG00000042875	HMGB1
ENSGALG00000008953	AASS
ENSGALG00000015275	NIT2
ENSGALG00000013097	SLC15A5
ENSGALG00000015273	TBC1D23
ENSGALG00000013095	DERA
ENSGALG00000015271	-
ENSGALG00000013092	STRAP
ENSGALG00000022804	-
ENSGALG00000009805	PPM1H
ENSGALG00000016128	B3GALT5
ENSGALG00000016127	-
ENSGALG00000016125	LCA5L
ENSGALG00000049023	-
ENSGALG00000051334	-
ENSGALG00000050486	-
ENSGALG00000053511	APOLD1
ENSGALG00000015244	TBX19
ENSGALG00000009835	XPOT
ENSGALG00000016575	GPM6B
ENSGALG00000053510	-
ENSGALG00000016574	GEMIN8
ENSGALG00000015240	-
ENSGALG00000016571	GLRA2
ENSGALG00000037030	CREBL2
ENSGALG00000015249	-
ENSGALG00000013069	BPGM
ENSGALG00000016579	RAB9A
ENSGALG00000015247	GPR161
ENSGALG00000016578	TRAPPC2
ENSGALG00000015246	TIPRL
ENSGALG00000016576	OFD1
ENSGALG00000030885	OR51Q1
ENSGALG00000026373	KCNJ8
ENSGALG00000031734	AQP11
ENSGALG00000040681	-
ENSGALG00000026372	MANSC4
ENSGALG00000053509	DDX11
ENSGALG00000053507	-
ENSGALG00000054836	-
ENSGALG00000054834	-
ENSGALG00000029416	TRPC6
ENSGALG00000051325	-
ENSGALG00000051324	-
ENSGALG00000009825	SRGAP1
ENSGALG00000008975	FAM3C
ENSGALG00000015253	COL8A1
ENSGALG00000043701	ELK3
ENSGALG00000016584	EGFL6
ENSGALG00000015252	ST3GAL6
ENSGALG00000013072	AKR1B10L2
ENSGALG00000016581	TCEANC
ENSGALG00000039682	HCLS1
ENSGALG00000041528	LMF2
ENSGALG00000039209	WIF1
ENSGALG00000015258	DCBLD2
ENSGALG00000028560	OC3
ENSGALG00000026383	TMSB4X
ENSGALG00000050866	HSD3B1
ENSGALG00000033051	CAMK1D
ENSGALG00000037414	DNAJC28
ENSGALG00000016955	VWA8
ENSGALG00000008087	CPA1
ENSGALG00000014776	TBX15
ENSGALG00000011269	EPYC
ENSGALG00000016954	RGCC
ENSGALG00000016951	MTRF1
ENSGALG00000014772	WARS2
ENSGALG00000008081	PIK3CG
ENSGALG00000016959	DGKH
ENSGALG00000049865	RPL18A
ENSGALG00000011271	LUM
ENSGALG00000011270	KERA
ENSGALG00000048539	BHLHE41
ENSGALG00000047209	-
ENSGALG00000016968	CCDC122
ENSGALG00000016967	ENOX1
ENSGALG00000035223	NDUFA6
ENSGALG00000016965	DNAJC15
ENSGALG00000016964	-
ENSGALG00000035228	-
ENSGALG00000011274	DCN
ENSGALG00000011277	C12orf74
ENSGALG00000011276	BTG1
ENSGALG00000036556	MORC3
ENSGALG00000016969	-
ENSGALG00000049853	VAMP1
ENSGALG00000049859	H2A-IX
ENSGALG00000016934	-
ENSGALG00000034366	ACR
ENSGALG00000035696	RRP1B
ENSGALG00000014754	-
ENSGALG00000016932	MZT1
ENSGALG00000013424	TULP3
ENSGALG00000016931	BORA
ENSGALG00000016930	DIS3
ENSGALG00000013422	RHNO1
ENSGALG00000014750	-
ENSGALG00000013420	FOXM1
ENSGALG00000025881	-
ENSGALG00000016937	DIAPH3
ENSGALG00000016936	TDRD3
ENSGALG00000014759	STYK1
ENSGALG00000044155	TMEM140
ENSGALG00000050833	-
ENSGALG00000016946	SUGT1
ENSGALG00000016945	CNMD
ENSGALG00000035201	HSPA14
ENSGALG00000008098	NAMPT
ENSGALG00000016943	OLFM4
ENSGALG00000014766	HAO2
ENSGALG00000016941	PCDH17
ENSGALG00000038710	MANSC1
ENSGALG00000016949	WBP4
ENSGALG00000016947	ELF1
ENSGALG00000049435	-
ENSGALG00000053931	-
ENSGALG00000026311	C12orf75
ENSGALG00000051751	-
ENSGALG00000048109	-
ENSGALG00000015662	-
ENSGALG00000016993	SUCLA2
ENSGALG00000016992	HTR2A
ENSGALG00000003674	DHTKD1
ENSGALG00000012150	TAB1
ENSGALG00000014331	FKBP4
ENSGALG00000016991	ESD
ENSGALG00000016990	LRCH1
ENSGALG00000041949	AAMDC
ENSGALG00000013007	-
ENSGALG00000013008	CHUNK-1
ENSGALG00000013489	CCDC82
ENSGALG00000016997	RB1
ENSGALG00000040621	IL18R1
ENSGALG00000016996	ITM2B
ENSGALG00000014335	ITFG2
ENSGALG00000040620	LSAMP
ENSGALG00000016995	MED4
ENSGALG00000016511	ADGRG2
ENSGALG00000016994	NUDT15
ENSGALG00000049432	-
ENSGALG00000016518	PHKA2
ENSGALG00000028988	ART7C
ENSGALG00000028989	-
ENSGALG00000049427	RELT
ENSGALG00000047248	DESI1
ENSGALG00000014342	TEAD4
ENSGALG00000013018	TPRKB
ENSGALG00000036114	SMO
ENSGALG00000036598	SHISAL1
ENSGALG00000014347	-
ENSGALG00000035266	ANOS1
ENSGALG00000014346	TSPAN9
ENSGALG00000016523	RS1
ENSGALG00000015675	-
ENSGALG00000016522	PPEF1
ENSGALG00000016529	CDKL5
ENSGALG00000053912	-
ENSGALG00000050404	-
ENSGALG00000026776	-
ENSGALG00000016971	-
ENSGALG00000003213	LGALS2
ENSGALG00000014791	WDR3
ENSGALG00000033074	ARID2
ENSGALG00000011280	EEA1
ENSGALG00000016979	SLC25A30
ENSGALG00000016975	KCTD4
ENSGALG00000011285	-
ENSGALG00000016974	GTF2F2
ENSGALG00000036106	SMPD1
ENSGALG00000012135	ATF4
ENSGALG00000014794	GDAP2
ENSGALG00000016972	NUFIP1
ENSGALG00000037435	-
ENSGALG00000053908	-
ENSGALG00000045052	MAB21L1
ENSGALG00000048560	-
ENSGALG00000030802	SHROOM2
ENSGALG00000048553	OR52R1
ENSGALG00000047223	-
ENSGALG00000027633	RASSF9
ENSGALG00000046379	-
ENSGALG00000029810	RPS19BP1
ENSGALG00000011293	MRPL42
ENSGALG00000016981	SPERT
ENSGALG00000016980	COG3
ENSGALG00000049408	HIST1H2B8
ENSGALG00000034396	TMEM50B
ENSGALG00000035244	-
ENSGALG00000016988	RUBCNL
ENSGALG00000011297	CRADD
ENSGALG00000016986	LCP1
ENSGALG00000012144	MIEF1
ENSGALG00000016985	CPB2
ENSGALG00000014324	SLC2A14
ENSGALG00000016984	ZC3H13
ENSGALG00000028960	NEU3
ENSGALG00000026781	ALOX5AP
ENSGALG00000014329	FOXJ2
ENSGALG00000019147	-
ENSGALG00000043257	-
ENSGALG00000008009	BCAP29
ENSGALG00000054387	-
ENSGALG00000012994	ERC1
ENSGALG00000008486	CACNA2D1
ENSGALG00000034788	-
ENSGALG00000028091	MYF5
ENSGALG00000036964	-
ENSGALG00000011662	NUP205
ENSGALG00000008003	ZC3HC1
ENSGALG00000012992	WNK1
ENSGALG00000041078	MID1IP1
ENSGALG00000035636	PHYH
ENSGALG00000012998	WNT5B
ENSGALG00000019157	SMPX
ENSGALG00000012522	PVALB
ENSGALG00000014701	RAP1GAP1
ENSGALG00000032595	NDUFB2
ENSGALG00000032599	ZNF384
ENSGALG00000010342	OTOGL
ENSGALG00000008477	EXOC4
[truncated: 14,879 more rows]
[truncated: 8 more columns]

## Sheet: 12464
ID	Official_Symbol
ENSGALG00000000390	ENTPD4
ENSGALG00000001111	-
ENSGALG00000001695	GABRA6
ENSGALG00000001845	PHTF1
ENSGALG00000002132	KCNIP1
ENSGALG00000002138	HYAL2
ENSGALG00000002675	SCUBE3
ENSGALG00000002892	-
ENSGALG00000003011	TOM1L1
ENSGALG00000003068	EZH1
ENSGALG00000003143	ZC3H7A
ENSGALG00000003323	NECAB2
ENSGALG00000003572	-
ENSGALG00000003699	EBF1
ENSGALG00000004571	PPP1CC
ENSGALG00000004902	TOM1L2
ENSGALG00000005180	-
ENSGALG00000005206	ACSL3
ENSGALG00000005237	FGD3
ENSGALG00000005415	TEAD1
ENSGALG00000005774	NKAIN4
ENSGALG00000005976	TCEA2
ENSGALG00000006069	SMTNL2
ENSGALG00000006121	PIK3C2A
ENSGALG00000006143	-
ENSGALG00000006413	CEMIP
ENSGALG00000007820	BTRC
ENSGALG00000007841	-
ENSGALG00000008326	-
ENSGALG00000008335	PHTF2
ENSGALG00000008365	CHRM4
ENSGALG00000008525	ABHD12
ENSGALG00000008591	CACNB2
ENSGALG00000008659	HACD1
ENSGALG00000008747	ITGA8
ENSGALG00000008776	HYAL6
ENSGALG00000008797	WASL
ENSGALG00000009298	-
ENSGALG00000009483	MARK1
ENSGALG00000009514	NRCAM
ENSGALG00000009554	KLHL2
ENSGALG00000010180	GLIS3
ENSGALG00000010207	LARP1B
ENSGALG00000010333	CNOT6L
ENSGALG00000010461	EBF3
ENSGALG00000010540	TTC39A
ENSGALG00000010680	TTC7B
ENSGALG00000010721	GLIS1
ENSGALG00000010889	HOOK1
ENSGALG00000011207	MKP3
ENSGALG00000011468	IGFBP5
ENSGALG00000011505	MARK3
ENSGALG00000011528	-
ENSGALG00000011633	SLC5A8
ENSGALG00000011704	HACD2
ENSGALG00000011801	ESR2
ENSGALG00000011865	SMTN
ENSGALG00000011965	ZC3H7B
ENSGALG00000012144	MIEF1
ENSGALG00000012536	GALNT13
ENSGALG00000012552	TOM1
ENSGALG00000012973	ESR1
ENSGALG00000013135	GALNT1
ENSGALG00000013304	SLC5A12
ENSGALG00000013505	-
ENSGALG00000013867	PTPN2
ENSGALG00000014178	-
ENSGALG00000014843	TPD52L1
ENSGALG00000014923	ARHGEF28
ENSGALG00000014933	HEXB
ENSGALG00000014936	ESCO1
ENSGALG00000015016	SLC22A15
ENSGALG00000015083	DENND4C
ENSGALG00000015090	PLIN2
ENSGALG00000015101	BNC2
ENSGALG00000015105	PSIP1
ENSGALG00000015109	TJP2
ENSGALG00000015274	TCEA1
ENSGALG00000015428	-
ENSGALG00000015436	SDCBP
ENSGALG00000015842	TIAM1
ENSGALG00000015917	EEF1A1
ENSGALG00000015969	FAM135A
ENSGALG00000016547	TXLNG
ENSGALG00000016583	ESCO2
ENSGALG00000016605	EFR3B
ENSGALG00000016843	COL4A2
ENSGALG00000017283	CCND2
ENSGALG00000019291	-
ENSGALG00000019489	CHST9
ENSGALG00000023691	ENTPD7
ENSGALG00000025788	CACNB1
ENSGALG00000026241	GRIN3B
ENSGALG00000026955	DIRAS1
ENSGALG00000027068	HDGFL2
ENSGALG00000028994	SAP30L
ENSGALG00000029190	MBNL1
ENSGALG00000029392	GABRB3
ENSGALG00000029509	NECAB1
ENSGALG00000029523	RAD21
ENSGALG00000030384	-
ENSGALG00000030660	DNAJC5B
ENSGALG00000030836	PSD2
ENSGALG00000031076	ESRP1
ENSGALG00000031487	FSTL4
ENSGALG00000031538	PI4K2B
ENSGALG00000031729	MOB3A
ENSGALG00000031776	NFASC
ENSGALG00000032161	SCUBE2
ENSGALG00000032681	SYTL2
ENSGALG00000032746	ENPP2
ENSGALG00000032889	RBFOX3
ENSGALG00000033203	TRIM54
ENSGALG00000033591	-
ENSGALG00000034831	YTHDF2
ENSGALG00000035242	RMDN3
ENSGALG00000035378	DNAJC5
ENSGALG00000035701	SMAD3
ENSGALG00000036001	SMAD2Z
ENSGALG00000036005	TIAM2
ENSGALG00000036255	WNT7B
ENSGALG00000036527	SYBU
ENSGALG00000037043	PIK3C2B
ENSGALG00000037274	SNPH
ENSGALG00000037387	CLSTN2
ENSGALG00000037856	CHL1
ENSGALG00000037940	IGFBP3
ENSGALG00000037995	STRIP1
ENSGALG00000039139	TNS3
ENSGALG00000039533	EFR3A
ENSGALG00000039774	YTHDF3
ENSGALG00000040167	TPD52
ENSGALG00000041013	TNS1
ENSGALG00000041327	TRIM55
ENSGALG00000041403	DENND4A
ENSGALG00000041650	DUSP7
ENSGALG00000041736	FSTL5
ENSGALG00000042552	TJP1
ENSGALG00000042584	44996
ENSGALG00000043513	TEAD3
ENSGALG00000043828	HEXA
ENSGALG00000048775	TXLNA
ENSGALG00000051957	PTPN12
ENSGALG00000053597	MBNL3
ENSGALG00000054733	-
ENSGALG00000000003	PANX2
ENSGALG00000000011	C10orf88
ENSGALG00000000055	LAMTOR3
ENSGALG00000000059	TUBB3
ENSGALG00000000067	SPR
ENSGALG00000000071	-
ENSGALG00000000081	IL4I1
ENSGALG00000000086	TIMM17A
ENSGALG00000000091	INTS4
ENSGALG00000000094	ADIPOR1
ENSGALG00000000102	UBE2T
ENSGALG00000000106	LRIF1
ENSGALG00000000107	TRIM7
ENSGALG00000000109	AFMID
ENSGALG00000000120	BMP10
ENSGALG00000000122	GNB2L1
ENSGALG00000000129	TCF25
ENSGALG00000000141	BLB1
ENSGALG00000000142	CEPT1
ENSGALG00000000146	SUPT6H
ENSGALG00000000150	RPL9
ENSGALG00000000154	DENND2D
ENSGALG00000000156	BRD2
ENSGALG00000000158	MHCDMA
ENSGALG00000000161	ISOC1
ENSGALG00000000164	MYBPH
ENSGALG00000000168	ADORA1
ENSGALG00000000172	MYOG
ENSGALG00000000186	MTCH1
ENSGALG00000000189	YTHDC2
ENSGALG00000000195	SLC23A2
ENSGALG00000000201	PLEKHM1
ENSGALG00000000208	MCC
ENSGALG00000000215	DCP2
ENSGALG00000000218	SRP19
ENSGALG00000000220	APC
ENSGALG00000000223	TMEM183A
ENSGALG00000000226	TMEM9
ENSGALG00000000233	SP2
ENSGALG00000000234	EPB41L4A
ENSGALG00000000241	STARD4
ENSGALG00000000242	EBF2
ENSGALG00000000243	RDM1
ENSGALG00000000244	CAMK4
ENSGALG00000000247	WDR36
ENSGALG00000000249	GH
ENSGALG00000000251	CD79B
ENSGALG00000000253	SLC25A46
ENSGALG00000000255	MAN2A1
ENSGALG00000000259	PSMF1
ENSGALG00000000264	-
ENSGALG00000000273	FER
ENSGALG00000000275	KCTD9
ENSGALG00000000276	FBXL17
ENSGALG00000000277	GnRH-I
ENSGALG00000000284	HOXB4
ENSGALG00000000295	-
ENSGALG00000000296	PCNX1
ENSGALG00000000299	PKP1
ENSGALG00000000309	-
ENSGALG00000000313	TNNI1
ENSGALG00000000314	NEFL
ENSGALG00000000317	NEFM
ENSGALG00000000318	CSRP1
ENSGALG00000000329	AHCYL1
ENSGALG00000000337	CTXN1
ENSGALG00000000349	PSMC5
ENSGALG00000000352	TIMM44
ENSGALG00000000367	ASIC2
ENSGALG00000000371	CRHR1
ENSGALG00000000374	RNPEP
ENSGALG00000000377	HNRNPM
ENSGALG00000000379	ITGB3
ENSGALG00000000394	SLC6A17
ENSGALG00000000396	METTL2A
ENSGALG00000000397	IPO9
ENSGALG00000000400	KCNC4
ENSGALG00000000401	RBM15
ENSGALG00000000402	LOXL2
ENSGALG00000000404	COPS2
ENSGALG00000000417	SLC16A4
ENSGALG00000000419	LAMTOR5
ENSGALG00000000424	BNAS2
ENSGALG00000000430	SPPL2B
ENSGALG00000000433	-
ENSGALG00000000436	RABIF
ENSGALG00000000437	PGA3
ENSGALG00000000438	ERMP1
ENSGALG00000000441	KCNA10
ENSGALG00000000442	KCNA2
ENSGALG00000000451	MEIG1
ENSGALG00000000458	TMPRSS9
ENSGALG00000000461	-
ENSGALG00000000466	LCK
ENSGALG00000000469	ADRA1A
ENSGALG00000000470	LMNB2
ENSGALG00000000474	RPL36
ENSGALG00000000476	LRRTM4
ENSGALG00000000478	TANC2
ENSGALG00000000498	ACE
ENSGALG00000000504	ETV7
ENSGALG00000000505	KCNH6
ENSGALG00000000507	CPNE7
ENSGALG00000000510	DCAF7
ENSGALG00000000513	ZNF276
ENSGALG00000000516	FANCA
ENSGALG00000000518	KLHL12
ENSGALG00000000523	STK38
ENSGALG00000000525	MAP3K3
ENSGALG00000000528	DBNDD1
ENSGALG00000000529	LIMD2
ENSGALG00000000533	SRSF3
ENSGALG00000000535	ERRFI1
ENSGALG00000000538	RNF113A
ENSGALG00000000541	ZC3H11A
ENSGALG00000000542	ZNF593
ENSGALG00000000544	-
ENSGALG00000000545	REN
ENSGALG00000000549	URAH
ENSGALG00000000551	C26H6orf89
ENSGALG00000000558	SLC1A6
ENSGALG00000000560	-
ENSGALG00000000564	CCDC47
ENSGALG00000000573	PER3
ENSGALG00000000576	RRNAD1
ENSGALG00000000577	RANBP3
ENSGALG00000000579	VAMP3
ENSGALG00000000581	DDX42
ENSGALG00000000585	MYL4
ENSGALG00000000589	BTN1A1
ENSGALG00000000596	CDC27
ENSGALG00000000599	44987
ENSGALG00000000606	ARL8A
ENSGALG00000000607	GPR37L1
ENSGALG00000000613	RAB11B
ENSGALG00000000615	SNRNP40
ENSGALG00000000616	ELF3
ENSGALG00000000618	ZCCHC17
ENSGALG00000000619	ANGPTL4
ENSGALG00000000621	KANK3
ENSGALG00000000625	MAPT
ENSGALG00000000629	-
ENSGALG00000000630	HAS3
ENSGALG00000000632	CHTF8
ENSGALG00000000636	MDM4
ENSGALG00000000637	ZBTB48
ENSGALG00000000638	UTP4
ENSGALG00000000643	ANKS3
ENSGALG00000000645	-
ENSGALG00000000650	NIP7
ENSGALG00000000652	ACOT7
ENSGALG00000000653	CNTN2
ENSGALG00000000657	TERF2
ENSGALG00000000660	CYB5B
ENSGALG00000000667	EDN2
ENSGALG00000000668	RBBP5
ENSGALG00000000674	MYO1D
ENSGALG00000000678	CITED4
ENSGALG00000000681	PAK1
ENSGALG00000000684	KLHDC8A
ENSGALG00000000685	MAP3K14
ENSGALG00000000692	CDK18
ENSGALG00000000703	SLC45A3
ENSGALG00000000719	RPL22
ENSGALG00000000720	-
ENSGALG00000000721	SLC41A1
ENSGALG00000000723	STX12
ENSGALG00000000724	PM20D1
ENSGALG00000000726	ELAVL1
ENSGALG00000000731	THEMIS2
ENSGALG00000000734	RPA4
ENSGALG00000000736	MATK
ENSGALG00000000737	SMPDL3B
ENSGALG00000000747	CHD5
ENSGALG00000000748	TJP3
ENSGALG00000000751	ARNT
ENSGALG00000000755	ACER3
ENSGALG00000000761	TSKU
ENSGALG00000000764	SSR2
ENSGALG00000000775	CTSS
ENSGALG00000000776	BRPF3
ENSGALG00000000777	EYA3
ENSGALG00000000783	PTAFR
ENSGALG00000000784	PIP5K1C
ENSGALG00000000785	HYAL1
ENSGALG00000000786	CTSE
ENSGALG00000000787	DHX38
ENSGALG00000000788	AVPR1B
ENSGALG00000000790	DNAJC8
ENSGALG00000000791	-
ENSGALG00000000793	VPS72
ENSGALG00000000795	MFSD12
ENSGALG00000000802	DHODH
ENSGALG00000000806	LINGO3
ENSGALG00000000808	-
ENSGALG00000000811	IST1
ENSGALG00000000812	OAZ
ENSGALG00000000817	ZNF821
ENSGALG00000000820	-
ENSGALG00000000824	-
ENSGALG00000000830	-
ENSGALG00000000835	PLEKHJ1
ENSGALG00000000836	RFX5
ENSGALG00000000838	THAP12
ENSGALG00000000839	WNT11
ENSGALG00000000843	DOT1L
ENSGALG00000000845	UVRAG
ENSGALG00000000847	GARNL3
ENSGALG00000000855	ZMPSTE24
ENSGALG00000000856	EIF2D
ENSGALG00000000862	RLF
ENSGALG00000000863	DYRK3
ENSGALG00000000864	FBXW2
ENSGALG00000000866	SELENBP1
ENSGALG00000000868	RNF121
ENSGALG00000000870	DCAKD
ENSGALG00000000871	ART1
ENSGALG00000000881	GPATCH3
ENSGALG00000000883	MAPKAPK2
ENSGALG00000000884	CXXC5
ENSGALG00000000887	NR0B2
ENSGALG00000000893	TAT
ENSGALG00000000895	NUDC
ENSGALG00000000901	-
ENSGALG00000000902	KDF1
ENSGALG00000000903	TERF2IP
ENSGALG00000000905	PSMB4
ENSGALG00000000906	RALGPS1
ENSGALG00000000907	KARS
ENSGALG00000000909	GFAP
ENSGALG00000000913	CHST6
ENSGALG00000000914	FAM187A
ENSGALG00000000918	CCDC103
ENSGALG00000000927	ANGPTL2
ENSGALG00000000934	ZBTB43
ENSGALG00000000943	WDTC1
ENSGALG00000000944	SUPT4H1
ENSGALG00000000946	PFDN1
ENSGALG00000000949	HBEGF
ENSGALG00000000950	MVB12B
ENSGALG00000000955	TMEM222
ENSGALG00000000962	PUS3
ENSGALG00000000966	NPHP4
ENSGALG00000000972	PBX3
ENSGALG00000000975	C1orf174
ENSGALG00000000977	MAPKAP1
ENSGALG00000000978	CEP104
ENSGALG00000000988	EFTUD2
ENSGALG00000000990	SRSF6
ENSGALG00000000991	TAF12
ENSGALG00000000993	GAPVD1
ENSGALG00000000996	-
ENSGALG00000000997	GJC1
ENSGALG00000000998	MTFR1L
ENSGALG00000000999	ZNF319
ENSGALG00000001000	HSPA5
ENSGALG00000001003	-
ENSGALG00000001006	TP73
ENSGALG00000001013	PPP6C
ENSGALG00000001019	BTBD2
ENSGALG00000001021	MYOCD
ENSGALG00000001025	GOLGA1
ENSGALG00000001028	-
ENSGALG00000001034	AAR2
ENSGALG00000001035	-
ENSGALG00000001036	ELAC2
ENSGALG00000001038	MAN1C1
ENSGALG00000001042	MTMR4
ENSGALG00000001043	REXO1
ENSGALG00000001046	DLGAP4
ENSGALG00000001048	OLFML2A
ENSGALG00000001049	-
ENSGALG00000001054	C20H20ORF24
ENSGALG00000001055	NSF
ENSGALG00000001056	ABHD11
ENSGALG00000001058	ARHGEF16
ENSGALG00000001062	GGT7
ENSGALG00000001067	TMEM57
ENSGALG00000001073	NR6A1
ENSGALG00000001076	LIMK1
ENSGALG00000001079	WNT3
ENSGALG00000001080	NR5A1
ENSGALG00000001081	TTC34
ENSGALG00000001084	ATP8B3
ENSGALG00000001093	TCF3
ENSGALG00000001094	ADGRD2
ENSGALG00000001097	WNT9B
ENSGALG00000001099	ANKHD1
ENSGALG00000001103	PSMB7
ENSGALG00000001107	GOSR2
ENSGALG00000001108	MIER2
ENSGALG00000001109	GTSF1
ENSGALG00000001110	-
ENSGALG00000001115	MMEL1
ENSGALG00000001117	PFKFB2
ENSGALG00000001121	SH3GL1
ENSGALG00000001126	CHAF1A
ENSGALG00000001130	GALNT17
ENSGALG00000001132	APBB3
ENSGALG00000001141	HES5
ENSGALG00000001143	ETS1
ENSGALG00000001144	ZNF346
ENSGALG00000001153	AUTS2
ENSGALG00000001157	DENND1A
ENSGALG00000001158	UIMC1
ENSGALG00000001165	PANK4
ENSGALG00000001167	KCNJ1
ENSGALG00000001168	POLR2C
ENSGALG00000001169	CRB2
ENSGALG00000001171	SEMA6B
ENSGALG00000001174	RCC1L
ENSGALG00000001175	C4BPA
ENSGALG00000001181	KCNJ5
ENSGALG00000001182	NCOA6
ENSGALG00000001183	MYH10
ENSGALG00000001189	NCF1
ENSGALG00000001191	MEOX1
ENSGALG00000001203	TMEM45B
ENSGALG00000001204	ENKD1
ENSGALG00000001207	PLCH2
ENSGALG00000001209	TP53INP2
ENSGALG00000001214	PARD6A
ENSGALG00000001219	PIGU
ENSGALG00000001220	HERPUD1
ENSGALG00000001223	PEX10
ENSGALG00000001225	RABGAP1
ENSGALG00000001231	SAMHD1
ENSGALG00000001234	CETP
ENSGALG00000001238	STX8
ENSGALG00000001244	-
ENSGALG00000001245	SIRT6
ENSGALG00000001250	APLP2
ENSGALG00000001253	RC3H2
ENSGALG00000001262	CLIC4
ENSGALG00000001263	GTF2IRD1
ENSGALG00000001270	PRKCZ
ENSGALG00000001273	C2CD4C
ENSGALG00000001275	PDCL
ENSGALG00000001276	HOXB9
ENSGALG00000001279	ZNF652
ENSGALG00000001282	GABRD
ENSGALG00000001288	-
ENSGALG00000001289	-
ENSGALG00000001304	-
ENSGALG00000001306	NFRKB
ENSGALG00000001309	SNF8
ENSGALG00000001310	TRNAU1AP
ENSGALG00000001313	EIF4H
ENSGALG00000001314	PTGS1
ENSGALG00000001315	UBE2Z
ENSGALG00000001316	CPNE2
ENSGALG00000001319	CAMK1G
ENSGALG00000001328	BSG
ENSGALG00000001329	EPB41
ENSGALG00000001330	ATP5MC1
ENSGALG00000001331	ST14
ENSGALG00000001332	RBL1
ENSGALG00000001333	MRRF
ENSGALG00000001334	GNB1
ENSGALG00000001335	FAM18B1
ENSGALG00000001342	HCN2
ENSGALG00000001343	LAMB3
ENSGALG00000001347	LHX6
ENSGALG00000001348	TEKT3
ENSGALG00000001350	RSPRY1
ENSGALG00000001363	MYBBP1A
ENSGALG00000001364	CSNK1A1L
ENSGALG00000001366	CASP9
ENSGALG00000001369	-
ENSGALG00000001370	ADAMTS8
ENSGALG00000001371	HS3ST3A1
ENSGALG00000001373	TRAF3IP3
ENSGALG00000001374	SLC35E2B
ENSGALG00000001375	COX10
ENSGALG00000001376	ARID3B
ENSGALG00000001377	POLRMT
ENSGALG00000001382	CDK11A
ENSGALG00000001387	-
ENSGALG00000001391	PLLP
ENSGALG00000001392	MMP23B
ENSGALG00000001394	UBL7
ENSGALG00000001405	IRF6
ENSGALG00000001407	ADAMTS15
ENSGALG00000001412	SEMA7A
ENSGALG00000001418	GUCA1B
ENSGALG00000001419	DAB2IP
ENSGALG00000001428	EFHD1
ENSGALG00000001431	GUCA1A
ENSGALG00000001433	B3GNTL1
ENSGALG00000001434	STOM
ENSGALG00000001437	NTM
ENSGALG00000001439	RANBP10
ENSGALG00000001441	UBE2G1
ENSGALG00000001442	OPCML
ENSGALG00000001445	FABP6
ENSGALG00000001446	GSN
ENSGALG00000001450	IGSF9B
ENSGALG00000001452	ATP5PB
ENSGALG00000001462	ADORA3
ENSGALG00000001463	PDIK1L
ENSGALG00000001465	RPL38
ENSGALG00000001467	ANKFY1
ENSGALG00000001470	STOML1
ENSGALG00000001472	JAM3
ENSGALG00000001473	MIB2
ENSGALG00000001474	RAB14
ENSGALG00000001476	-
ENSGALG00000001479	CYB5D2
ENSGALG00000001480	INKA2
ENSGALG00000001486	ZAP70
ENSGALG00000001489	SSU72
ENSGALG00000001490	KCNJ13
ENSGALG00000001491	NCAPD3
ENSGALG00000001492	NDRG3
ENSGALG00000001501	MAPK1
ENSGALG00000001502	UTP11
ENSGALG00000001503	TBCD
ENSGALG00000001504	DDX20
ENSGALG00000001512	KCND1
ENSGALG00000001513	CNTRL
ENSGALG00000001518	ZNF750
ENSGALG00000001521	VPS26B
ENSGALG00000001522	PHF20
ENSGALG00000001525	-
ENSGALG00000001527	VWA1
ENSGALG00000001529	THYN1
ENSGALG00000001531	-
ENSGALG00000001533	-
ENSGALG00000001534	TMEM88B
ENSGALG00000001540	SF3A3
ENSGALG00000001545	RAB40B
ENSGALG00000001546	ZZEF1
ENSGALG00000001547	CAPZA1
ENSGALG00000001550	RBM39
ENSGALG00000001551	CCNL2
ENSGALG00000001555	AURKAIP1
ENSGALG00000001557	ACAD8
ENSGALG00000001559	ZP3
ENSGALG00000001561	MXRA8
ENSGALG00000001563	WDR45B
ENSGALG00000001565	C5
ENSGALG00000001568	NFS1
ENSGALG00000001569	RHOC
ENSGALG00000001571	MYO1F
ENSGALG00000001572	COMMD4
ENSGALG00000001573	P2RX1
ENSGALG00000001577	FOXK2
ENSGALG00000001586	NEIL1
ENSGALG00000001592	ACER1
ENSGALG00000001595	PHF19
ENSGALG00000001596	MLLT1
ENSGALG00000001597	PSMB3
ENSGALG00000001602	NUTF2
ENSGALG00000001603	NARF
ENSGALG00000001604	-
ENSGALG00000001605	PPM1J
ENSGALG00000001606	INPP5B
ENSGALG00000001607	CYBC1
ENSGALG00000001608	UNC5D
ENSGALG00000001611	B3GAT1
ENSGALG00000001613	GNL3
ENSGALG00000001615	MAN2C1
ENSGALG00000001616	CDC45
ENSGALG00000001617	CAMKK1
ENSGALG00000001618	OGFOD3
ENSGALG00000001619	ATG16L1
ENSGALG00000001620	-
ENSGALG00000001621	cldn5
ENSGALG00000001624	CWC25
ENSGALG00000001626	-
ENSGALG00000001633	DUSP26
ENSGALG00000001634	RPL23
ENSGALG00000001637	PSMD5
ENSGALG00000001639	MTF1
ENSGALG00000001642	GLT8D1
ENSGALG00000001644	SIN3A
ENSGALG00000001645	KCNT1
ENSGALG00000001647	PSKH2
ENSGALG00000001651	TTI2
ENSGALG00000001653	MANEAL
ENSGALG00000001654	C1QBP
ENSGALG00000001655	SPCS1
ENSGALG00000001658	RPL19
ENSGALG00000001661	SLC22A7
ENSGALG00000001663	MAK16
ENSGALG00000001664	PTPN9
ENSGALG00000001666	RPAIN
ENSGALG00000001678	PRKAB2
ENSGALG00000001682	FBXL20
ENSGALG00000001684	SEC14L1
ENSGALG00000001688	SEPT5
ENSGALG00000001689	SCAMP2
ENSGALG00000001691	INTS11
ENSGALG00000001693	SLC18A1
ENSGALG00000001696	SAG
ENSGALG00000001697	-
ENSGALG00000001698	GABRA1
ENSGALG00000001702	EXOC3L1
ENSGALG00000001708	MED1
ENSGALG00000001709	MUSTN1
ENSGALG00000001711	PPCDC
ENSGALG00000001714	PUSL1
ENSGALG00000001716	C10H15ORF59
ENSGALG00000001717	SLC16A1
ENSGALG00000001720	-
ENSGALG00000001721	-
ENSGALG00000001725	TNRC6C
ENSGALG00000001726	NUDCD2
ENSGALG00000001728	NACC2
ENSGALG00000001729	CD276
ENSGALG00000001731	CDK12
ENSGALG00000001733	LRIG2
ENSGALG00000001737	RABEP1
ENSGALG00000001740	MGAT5B
ENSGALG00000001741	NPTN
ENSGALG00000001749	ACSBG2
ENSGALG00000001750	MAT2B
ENSGALG00000001753	SFMBT1
ENSGALG00000001758	QSOX2
ENSGALG00000001773	RFX2
ENSGALG00000001774	NEO1
ENSGALG00000001777	MFSD11
ENSGALG00000001779	KIAA0895L
ENSGALG00000001780	PROC
ENSGALG00000001788	ADPGK
ENSGALG00000001790	METTL23
ENSGALG00000001792	MRPS34
ENSGALG00000001793	MYL10
ENSGALG00000001798	BBS4
ENSGALG00000001800	-
ENSGALG00000001801	IFT74
ENSGALG00000001802	JMJD6
ENSGALG00000001803	IWS1
ENSGALG00000001805	-
ENSGALG00000001806	-
ENSGALG00000001812	ATCAY
ENSGALG00000001816	MAGI3
ENSGALG00000001817	CTCFL
ENSGALG00000001823	HIKESHI
ENSGALG00000001833	PRKRIP1
ENSGALG00000001837	ORAI2
ENSGALG00000001844	ALKBH4
ENSGALG00000001848	UBE2J2
ENSGALG00000001849	BSN
ENSGALG00000001852	LRWD1
ENSGALG00000001860	RSBN1
ENSGALG00000001862	ST6GALNAC1
ENSGALG00000001883	ST6GALNAC2
ENSGALG00000001889	CARD9
ENSGALG00000001892	CYGB
ENSGALG00000001900	PHF24
ENSGALG00000001901	ARIH1
ENSGALG00000001905	DTX2
ENSGALG00000001917	SSC4D
ENSGALG00000001918	DNAJB5
ENSGALG00000001921	-
ENSGALG00000001926	HSPB1
ENSGALG00000001933	CORO2A
ENSGALG00000001934	OPN4
ENSGALG00000001936	MYO7B
ENSGALG00000001938	SLC25A24
ENSGALG00000001939	HIPK1
ENSGALG00000001942	SPDL1
ENSGALG00000001943	RHBDF2
ENSGALG00000001944	TBC1D2
ENSGALG00000001945	RFT1
ENSGALG00000001946	RSPO1
ENSGALG00000001947	ELP1
ENSGALG00000001948	-
ENSGALG00000001949	MDH2
ENSGALG00000001950	PMPCA
ENSGALG00000001951	-
ENSGALG00000001954	APTX
ENSGALG00000001955	AANAT
ENSGALG00000001956	OLFML3
ENSGALG00000001959	HENMT1
ENSGALG00000001962	PTBP1
ENSGALG00000001963	-
ENSGALG00000001964	INPP5E
ENSGALG00000001965	AARS
ENSGALG00000001968	SYT6
ENSGALG00000001971	UBE2O
ENSGALG00000001972	-
ENSGALG00000001973	GNL2
ENSGALG00000001978	MED16
ENSGALG00000001983	-
ENSGALG00000001985	PIGQ
ENSGALG00000001986	VCP
ENSGALG00000001992	PKM
ENSGALG00000001994	PRR35
ENSGALG00000001995	LIMS2
ENSGALG00000001998	R3HDM4
ENSGALG00000002000	GRAMD2A
ENSGALG00000002001	STXBP3
ENSGALG00000002002	BCAS2
ENSGALG00000002003	BMPR1A
ENSGALG00000002008	RNF157
ENSGALG00000002009	FANCG
ENSGALG00000002010	SNIP1
ENSGALG00000002012	-
ENSGALG00000002013	MEAF6
ENSGALG00000002014	SMU1
ENSGALG00000002016	PRKCD
ENSGALG00000002018	CAPN15
ENSGALG00000002021	ZC3H12A
ENSGALG00000002022	B4GALT1
ENSGALG00000002023	PIGO
ENSGALG00000002028	GPRC5B
ENSGALG00000002029	TMEM259
ENSGALG00000002033	NDUFB6
ENSGALG00000002044	EEF2KMT
ENSGALG00000002046	-
ENSGALG00000002048	GPRIN2
ENSGALG00000002050	EXOC7
ENSGALG00000002053	POR
ENSGALG00000002055	HES4
ENSGALG00000002056	TANGO2
ENSGALG00000002057	POLR2D
ENSGALG00000002060	TAF15
ENSGALG00000002062	SRP68
ENSGALG00000002064	STOML2
ENSGALG00000002066	NCOA4
ENSGALG00000002067	-
ENSGALG00000002069	FAM214B
ENSGALG00000002070	SAP130
ENSGALG00000002081	MMP28
ENSGALG00000002082	AMPD1
ENSGALG00000002085	FZR1
ENSGALG00000002086	RASL10B
ENSGALG00000002087	NCBP1
ENSGALG00000002088	GALR2
ENSGALG00000002089	-
ENSGALG00000002090	GPSM2
ENSGALG00000002091	-
ENSGALG00000002094	TRMT2A
ENSGALG00000002095	CHMP4B
ENSGALG00000002098	GRIK3
ENSGALG00000002099	-
ENSGALG00000002103	TPPP3
ENSGALG00000002106	CLCC1
ENSGALG00000002107	RANBP1
ENSGALG00000002108	-
ENSGALG00000002112	CSF3R
ENSGALG00000002113	LCP2
ENSGALG00000002116	TEN1
ENSGALG00000002117	PARG
ENSGALG00000002119	VPS35L
ENSGALG00000002121	PLEKHN1
ENSGALG00000002123	OSCP1
ENSGALG00000002124	ZDHHC8
ENSGALG00000002125	TMOD1
ENSGALG00000002127	LSM10
ENSGALG00000002129	WDR47
ENSGALG00000002131	NPRL2
ENSGALG00000002137	PGAM5
ENSGALG00000002139	CSDE1
ENSGALG00000002141	UGGT1
ENSGALG00000002142	DGKQ
ENSGALG00000002143	ANKLE2
ENSGALG00000002144	THRAP3
ENSGALG00000002145	CAMSAP2
ENSGALG00000002147	SIKE1
ENSGALG00000002150	CPEB1
ENSGALG00000002151	PEX12
ENSGALG00000002157	RPS17
ENSGALG00000002158	GOLGA3
ENSGALG00000002164	DDX59
ENSGALG00000002165	UNC13B
ENSGALG00000002167	PATL2
ENSGALG00000002170	-
ENSGALG00000002172	FAM168B
ENSGALG00000002175	KIF14
ENSGALG00000002179	FBF1
ENSGALG00000002186	UNC45B
ENSGALG00000002189	SNX1
ENSGALG00000002191	TLX3
ENSGALG00000002192	PTPRC
ENSGALG00000002193	ARHGEF4
ENSGALG00000002194	MRPL38
ENSGALG00000002199	KLHL17
ENSGALG00000002201	PPL
ENSGALG00000002203	FGF18
ENSGALG00000002204	SLC7A4
ENSGALG00000002205	FBRSL1
ENSGALG00000002207	ATP6V1G3
ENSGALG00000002216	NEK7
ENSGALG00000002219	WBP2
ENSGALG00000002222	NOC2L
ENSGALG00000002223	LHX9
ENSGALG00000002234	UNC13D
ENSGALG00000002237	ATP6V0D1
ENSGALG00000002239	REXO5
ENSGALG00000002240	C3orf18
ENSGALG00000002244	AGRP
ENSGALG00000002247	SETD6
ENSGALG00000002253	HEMK1
ENSGALG00000002260	CISH
ENSGALG00000002262	ETF1
ENSGALG00000002267	DCUN1D3
ENSGALG00000002272	NOC4L
ENSGALG00000002273	LYRM1
ENSGALG00000002277	KLHL24
ENSGALG00000002278	UNK
ENSGALG00000002282	TMEM200A
ENSGALG00000002284	TRAPPC3
ENSGALG00000002285	SPSB3
ENSGALG00000002286	H3F3B
ENSGALG00000002287	CRB1
ENSGALG00000002288	LIG3
ENSGALG00000002294	SEMA6A
ENSGALG00000002298	COL8A2
ENSGALG00000002299	RGR
ENSGALG00000002301	CNOT1
ENSGALG00000002304	ADPRHL2
ENSGALG00000002305	ZBTB41
ENSGALG00000002307	LRIT2
ENSGALG00000002308	COMMD10
ENSGALG00000002311	GALK1
ENSGALG00000002312	TMEM132E
ENSGALG00000002313	SLC38A7
ENSGALG00000002314	CDHR1
ENSGALG00000002315	-
ENSGALG00000002316	NUBP2
ENSGALG00000002318	LVRN
ENSGALG00000002319	TEKT2
ENSGALG00000002321	GOT2
ENSGALG00000002325	IGFALS
ENSGALG00000002336	EP400
ENSGALG00000002341	AP3S1
ENSGALG00000002345	ATG12
ENSGALG00000002346	CLSPN
ENSGALG00000002347	DIPK2A
ENSGALG00000002354	PUS1
ENSGALG00000002356	CMTR2
ENSGALG00000002358	CDO1
ENSGALG00000002363	HSPA9
ENSGALG00000002364	SEC16A
ENSGALG00000002371	RUSC2
ENSGALG00000002374	SLC9A9
ENSGALG00000002375	NOTCH1
ENSGALG00000002377	ENO1
ENSGALG00000002379	MRPS17
ENSGALG00000002383	CD72AG
ENSGALG00000002386	TMEM8B
ENSGALG00000002388	NIPSNAP2
ENSGALG00000002394	RGP1
ENSGALG00000002397	PSPH
ENSGALG00000002399	-
ENSGALG00000002403	ULK1
ENSGALG00000002407	HYDIN
ENSGALG00000002408	NCDN
ENSGALG00000002412	GBA2
ENSGALG00000002414	TSPAN14
ENSGALG00000002415	SAP30BP
ENSGALG00000002417	GMPPA
ENSGALG00000002419	KIAA1328
ENSGALG00000002421	SELENOU
ENSGALG00000002424	RECQL5
ENSGALG00000002428	ZP2
ENSGALG00000002430	SMN
ENSGALG00000002431	-
ENSGALG00000002432	DYDC1
ENSGALG00000002437	DIPK1B
ENSGALG00000002439	-
ENSGALG00000002443	FBXL16
ENSGALG00000002445	KIAA0319L
ENSGALG00000002448	CCT6A
ENSGALG00000002450	WDR24
ENSGALG00000002455	LRRTM2
ENSGALG00000002457	SIL1
ENSGALG00000002458	VAC14
ENSGALG00000002463	-
ENSGALG00000002467	MTSS1L
ENSGALG00000002469	CDC73
ENSGALG00000002473	GPR157
ENSGALG00000002478	MATR3
ENSGALG00000002484	CRYM
ENSGALG00000002485	PHKG1
ENSGALG00000002487	SFSWAP
ENSGALG00000002488	PAIP2B
ENSGALG00000002489	PPP1R26
ENSGALG00000002490	UQCRC2
ENSGALG00000002492	H6PD
ENSGALG00000002495	CHCHD2
ENSGALG00000002497	RHOT2
ENSGALG00000002499	-
ENSGALG00000002500	GMPPB
ENSGALG00000002501	VKORC1L1
ENSGALG00000002503	SFTPA2
ENSGALG00000002504	RO60
ENSGALG00000002506	SPSB1
ENSGALG00000002507	MBL2
ENSGALG00000002510	IP6K1
ENSGALG00000002511	-
ENSGALG00000002514	SFPQ
ENSGALG00000002515	OLFM1
ENSGALG00000002517	TMEM35B
ENSGALG00000002523	CREB3
ENSGALG00000002524	UCHL5
ENSGALG00000002527	-
ENSGALG00000002528	DNAJC18
ENSGALG00000002529	MCCC2
ENSGALG00000002531	SF3B3
ENSGALG00000002536	STX2
ENSGALG00000002539	KCNN2
ENSGALG00000002542	GUSB
ENSGALG00000002543	CSGALNACT2
ENSGALG00000002544	PCDH12
ENSGALG00000002549	RGS1
ENSGALG00000002551	CFAP70
ENSGALG00000002553	PCDH1
ENSGALG00000002554	TSPAN2
ENSGALG00000002557	GPR133
ENSGALG00000002558	ASL1
ENSGALG00000002561	-
ENSGALG00000002562	ARAP3
ENSGALG00000002564	RGS4
ENSGALG00000002569	RAN
ENSGALG00000002576	ASL2
ENSGALG00000002583	PIK3CD
ENSGALG00000002588	PPARD
ENSGALG00000002591	POLR2E
ENSGALG00000002594	TFPI
ENSGALG00000002595	GPX4
ENSGALG00000002597	MSS51
ENSGALG00000002598	TPST1
ENSGALG00000002599	ARHGEF39
ENSGALG00000002603	COG4
ENSGALG00000002605	MRPL17
ENSGALG00000002612	U2SURP
ENSGALG00000002615	DEF6
ENSGALG00000002616	LZIC
ENSGALG00000002618	KCTD7
ENSGALG00000002621	SLC25A42
ENSGALG00000002622	FCHSD1
ENSGALG00000002623	PCOLCE2
ENSGALG00000002624	BMS1
ENSGALG00000002630	ZNF76
ENSGALG00000002631	LRRC75A
ENSGALG00000002632	CALCRL
ENSGALG00000002634	HDAC3
ENSGALG00000002637	RBP7
ENSGALG00000002639	TRPC1
ENSGALG00000002643	-
ENSGALG00000002644	RPL10A
ENSGALG00000002646	FAM171B
ENSGALG00000002647	PLS1
ENSGALG00000002649	UBE4B
ENSGALG00000002651	ST3GAL2
ENSGALG00000002653	NCBP3
ENSGALG00000002655	ITGAV
ENSGALG00000002656	CRK
ENSGALG00000002661	YWHAE
ENSGALG00000002663	ATR
ENSGALG00000002666	RAB11FIP3
ENSGALG00000002667	OLFML2B
ENSGALG00000002679	GLT1D1
ENSGALG00000002682	BRD3
ENSGALG00000002683	DECR2
ENSGALG00000002688	NME4
ENSGALG00000002689	NUP35
ENSGALG00000002690	PDPR
ENSGALG00000002693	FAM149B1
ENSGALG00000002703	TFAM
ENSGALG00000002705	CISD1
ENSGALG00000002706	XRN1
ENSGALG00000002707	CHRNB2
ENSGALG00000002708	LINGO1
ENSGALG00000002709	MYO1C
ENSGALG00000002710	IPMK
ENSGALG00000002719	CSNK1D
ENSGALG00000002723	ANKS1A
ENSGALG00000002725	UAP1
ENSGALG00000002728	SLC16A3
ENSGALG00000002729	GK5
ENSGALG00000002734	UHMK1
ENSGALG00000002735	TAF11
ENSGALG00000002744	PCDH15
ENSGALG00000002750	NCKAP1
ENSGALG00000002762	UHRF1BP1
ENSGALG00000002763	FRZB
ENSGALG00000002764	ATP1B3
ENSGALG00000002769	DNAJC12
ENSGALG00000002771	CRIP1
ENSGALG00000002773	SNRPC
ENSGALG00000002775	FA2H
ENSGALG00000002781	BRCA1
ENSGALG00000002783	SLC43A2
ENSGALG00000002784	APEH
ENSGALG00000002789	MAP2
ENSGALG00000002792	SPDEF
ENSGALG00000002797	PGD
ENSGALG00000002798	WDR59
ENSGALG00000002800	GRK7
ENSGALG00000002804	RND2
ENSGALG00000002813	RPS10
ENSGALG00000002816	STK10
ENSGALG00000002818	VAT1
ENSGALG00000002820	DFFA
ENSGALG00000002827	GPS1
ENSGALG00000002830	NUDT3
ENSGALG00000002831	SH3PXD2B
ENSGALG00000002832	IFI35
ENSGALG00000002836	PEX14
ENSGALG00000002837	RPL27
ENSGALG00000002841	RFNG
ENSGALG00000002843	RILP
ENSGALG00000002846	NEURL1B
ENSGALG00000002849	DCXR
ENSGALG00000002850	RASA2
ENSGALG00000002853	CFDP1
ENSGALG00000002854	PDZD2
ENSGALG00000002856	RUNDC1
ENSGALG00000002861	TMEM170A
ENSGALG00000002863	ERGIC1
ENSGALG00000002866	KANSL1L
ENSGALG00000002868	RPL26L1
ENSGALG00000002870	LEMD2
ENSGALG00000002877	LRRC45
ENSGALG00000002878	CREBRF
ENSGALG00000002880	AARSD1
ENSGALG00000002881	C26H6ORF125
ENSGALG00000002883	SCAPER
ENSGALG00000002886	NKX2-5
ENSGALG00000002888	CASZ1
ENSGALG00000002897	SLC16A14
ENSGALG00000002899	AACS
ENSGALG00000002900	NOTUM
ENSGALG00000002906	TARDBP
ENSGALG00000002908	TRAIP
ENSGALG00000002911	MOXD1
ENSGALG00000002913	BRI3BP
ENSGALG00000002921	LANCL1
ENSGALG00000002922	NOTCH2
ENSGALG00000002925	ETFA
ENSGALG00000002929	TRIP12
ENSGALG00000002932	NME2
ENSGALG00000002937	PSME3
ENSGALG00000002942	JMJD1C
ENSGALG00000002954	MBTD1
ENSGALG00000002958	DNER
ENSGALG00000002959	NRBF2
ENSGALG00000002960	HMGCS2
ENSGALG00000002963	PID1
ENSGALG00000002964	DHX37
ENSGALG00000002968	ZNF341
ENSGALG00000002973	BECN1
ENSGALG00000002980	RTKN2
ENSGALG00000002981	ERCC4
ENSGALG00000002982	SLC2A6
ENSGALG00000002984	RAB24
ENSGALG00000002985	UTP18
ENSGALG00000002987	SERPINF2
ENSGALG00000002990	PRELID1
ENSGALG00000002992	DAW1
ENSGALG00000002993	CA10
ENSGALG00000003005	CHRNB4
ENSGALG00000003010	NUP93
ENSGALG00000003014	CHRNA3
ENSGALG00000003015	SERPINF1
ENSGALG00000003016	MASP2
ENSGALG00000003021	CHRNA5
ENSGALG00000003022	-
ENSGALG00000003025	-
ENSGALG00000003026	-
ENSGALG00000003029	PLPP6
ENSGALG00000003031	SMYD4
ENSGALG00000003033	STXBP4
ENSGALG00000003034	SS2
ENSGALG00000003039	SRM
ENSGALG00000003042	PXMP4
ENSGALG00000003045	E2F1
ENSGALG00000003052	AGFG1
ENSGALG00000003053	PRDX6
ENSGALG00000003059	HLF
ENSGALG00000003063	HYKK
ENSGALG00000003067	MRPL44
ENSGALG00000003071	OGFOD1
ENSGALG00000003072	RPA1
ENSGALG00000003074	-
ENSGALG00000003075	SLC34A1
ENSGALG00000003076	FASLG
ENSGALG00000003081	SUCO
ENSGALG00000003084	NUDT21
ENSGALG00000003085	CDK1
ENSGALG00000003091	PARN
ENSGALG00000003092	ERLIN2
ENSGALG00000003096	CBFA2T2
ENSGALG00000003099	PCTP
ENSGALG00000003105	ANKFN1
ENSGALG00000003106	TOX2
ENSGALG00000003107	AMFR
ENSGALG00000003111	BFAR
ENSGALG00000003113	RGS14
ENSGALG00000003114	NOG
ENSGALG00000003118	ADGRA2
ENSGALG00000003120	NCOR2
ENSGALG00000003124	BRF2
ENSGALG00000003128	EDEM2
ENSGALG00000003129	RAB11FIP1
ENSGALG00000003130	DDX49
ENSGALG00000003131	DGKE
ENSGALG00000003135	ANK3
ENSGALG00000003136	IKZF2
ENSGALG00000003137	RFLNA
ENSGALG00000003138	OXTR
ENSGALG00000003142	PRLHRL
ENSGALG00000003144	TRIM25
ENSGALG00000003146	CCDC92
ENSGALG00000003147	TRPC4AP
ENSGALG00000003153	COPE
ENSGALG00000003154	TXNDC11
ENSGALG00000003155	SRR
ENSGALG00000003160	CERS1
ENSGALG00000003161	GDF3
ENSGALG00000003162	-
ENSGALG00000003163	GNAO1
ENSGALG00000003164	-
ENSGALG00000003168	MTMR12
ENSGALG00000003169	CBFB
ENSGALG00000003175	-
ENSGALG00000003179	ANGPTL7
ENSGALG00000003181	SURF2
ENSGALG00000003185	SCPEP1
ENSGALG00000003189	NFYC
ENSGALG00000003194	ATP6V0A2
ENSGALG00000003195	TRADD
ENSGALG00000003196	RNASE6
ENSGALG00000003197	RPL7A
ENSGALG00000003199	MLX
ENSGALG00000003201	FBXL8
ENSGALG00000003204	MED22
ENSGALG00000003205	EIF4EBP1
ENSGALG00000003206	EEF1AKNMT
ENSGALG00000003211	POLDIP2
ENSGALG00000003213	LGALS2
ENSGALG00000003217	LITAF
ENSGALG00000003220	UPF1
ENSGALG00000003221	WDR61
ENSGALG00000003224	HSF4
ENSGALG00000003226	APOBEC2
ENSGALG00000003227	RAB11FIP4
ENSGALG00000003228	OARD1
ENSGALG00000003238	GNA11
ENSGALG00000003241	CCDC28B
ENSGALG00000003242	STAR
ENSGALG00000003245	LSM1
ENSGALG00000003249	CHUK
ENSGALG00000003250	ITPA
ENSGALG00000003254	BAG4
ENSGALG00000003258	DNAAF1
ENSGALG00000003259	EIF2B1
ENSGALG00000003260	UTP6
ENSGALG00000003261	CAVIN1
ENSGALG00000003267	STAT3
ENSGALG00000003272	KHDRBS1
ENSGALG00000003281	GSS
ENSGALG00000003282	STAT5B
ENSGALG00000003283	-
ENSGALG00000003284	CRLF3
ENSGALG00000003285	CDHR2
ENSGALG00000003286	ACSBG1
ENSGALG00000003287	TMEM39B
ENSGALG00000003293	MBTPS1
ENSGALG00000003294	ATAD5
ENSGALG00000003295	ADAMTS12
ENSGALG00000003297	HDAC1
ENSGALG00000003298	DDX55
ENSGALG00000003299	NSD3
ENSGALG00000003302	SLC38A8
ENSGALG00000003304	CRTC1
ENSGALG00000003307	TMED2
ENSGALG00000003310	SLC45A2
ENSGALG00000003314	RILPL1
ENSGALG00000003318	SNRNP35
ENSGALG00000003321	RILPL2
ENSGALG00000003322	TBC1D2B
ENSGALG00000003325	-
ENSGALG00000003326	AMACR
ENSGALG00000003329	GORAB
ENSGALG00000003331	FAF2
ENSGALG00000003336	DAPK2
ENSGALG00000003337	EIF3I
ENSGALG00000003339	MTOR
ENSGALG00000003340	GBGT1
ENSGALG00000003344	CLTB
ENSGALG00000003345	-
ENSGALG00000003348	-
ENSGALG00000003353	RAI14
ENSGALG00000003354	KCNH4
ENSGALG00000003355	-
ENSGALG00000003356	TM2D2
ENSGALG00000003357	FKBP8
ENSGALG00000003358	UBIAD1
ENSGALG00000003359	RAB5C
ENSGALG00000003360	ARL10
ENSGALG00000003362	ACSS2
ENSGALG00000003365	RAD1
ENSGALG00000003369	KAT2A
ENSGALG00000003370	KIAA1191
ENSGALG00000003373	BRIX1
ENSGALG00000003377	SIMC1
ENSGALG00000003381	HERC1
ENSGALG00000003383	KPNA6
ENSGALG00000003391	EIF2AK1
ENSGALG00000003392	SBNO1
ENSGALG00000003397	RHOT1
ENSGALG00000003398	ADAM9
ENSGALG00000003400	AIMP2
ENSGALG00000003403	ZNF385C
ENSGALG00000003405	BSDC1
ENSGALG00000003408	ZBTB8B
ENSGALG00000003409	SOGA1
ENSGALG00000003412	-
ENSGALG00000003416	FAM160A2
ENSGALG00000003419	-
ENSGALG00000003420	ZBTB8A
ENSGALG00000003424	LMX1A
ENSGALG00000003426	RHBDL3
ENSGALG00000003427	-
ENSGALG00000003429	PBX1
ENSGALG00000003432	AGXT2
ENSGALG00000003433	DPEP2
ENSGALG00000003434	C17orf75
ENSGALG00000003438	NUF2
ENSGALG00000003439	PLEKHM2
ENSGALG00000003441	GTF3C5
ENSGALG00000003443	LRRC52
ENSGALG00000003445	MGST3
ENSGALG00000003447	FRS3
ENSGALG00000003456	CA12
ENSGALG00000003457	CNP
ENSGALG00000003458	CCZ1
ENSGALG00000003461	USP49
ENSGALG00000003462	OCM
ENSGALG00000003464	-
ENSGALG00000003467	BYSL
ENSGALG00000003470	ZMAT4
ENSGALG00000003472	VWC2L
ENSGALG00000003473	SFRP1
ENSGALG00000003474	MED20
ENSGALG00000003475	ACLY
ENSGALG00000003478	GFI1B
ENSGALG00000003484	BARD1
ENSGALG00000003485	CCND3
ENSGALG00000003487	RAB8B
ENSGALG00000003495	ALDH9A1
ENSGALG00000003496	TEX2
ENSGALG00000003498	TAF8
ENSGALG00000003499	MAST3
ENSGALG00000003500	-
ENSGALG00000003503	MYBL2
ENSGALG00000003505	LACTB
ENSGALG00000003509	SPACA9
ENSGALG00000003510	UCK2
ENSGALG00000003512	SPIK7
ENSGALG00000003520	POLG2
ENSGALG00000003523	IFT52
ENSGALG00000003526	TUBGCP2
ENSGALG00000003527	ARRDC2
ENSGALG00000003529	SYNC
ENSGALG00000003532	DDX5
ENSGALG00000003533	ZNF511
ENSGALG00000003537	SGK2
ENSGALG00000003539	KIAA1522
ENSGALG00000003540	CEP95
ENSGALG00000003547	SKP2
ENSGALG00000003549	MTG1
ENSGALG00000003550	ARHGAP40
ENSGALG00000003554	OPTC
ENSGALG00000003558	NADK2
ENSGALG00000003559	ACTR5
ENSGALG00000003560	SLC6A2
ENSGALG00000003567	FNDC5
ENSGALG00000003568	PPP1R16B
ENSGALG00000003570	PURH
ENSGALG00000003573	HPCA
ENSGALG00000003574	LPCAT2
ENSGALG00000003575	-
ENSGALG00000003578	FN1
ENSGALG00000003580	MMP2
ENSGALG00000003582	SLC1A3
ENSGALG00000003588	IRX5
ENSGALG00000003589	VTN
ENSGALG00000003594	ANK1
ENSGALG00000003595	-
ENSGALG00000003596	TRRAP
ENSGALG00000003602	RPGRIP1L
ENSGALG00000003604	SLC46A1
ENSGALG00000003605	-
ENSGALG00000003624	KLHL10
ENSGALG00000003625	NDUFS5
ENSGALG00000003631	CPLANE1
ENSGALG00000003634	PTEN
ENSGALG00000003636	FBLIM1
ENSGALG00000003642	PDGFA
ENSGALG00000003645	-
ENSGALG00000003647	SLC13A2
ENSGALG00000003648	SVIP
ENSGALG00000003650	NOL11
ENSGALG00000003651	NT5C3B
ENSGALG00000003652	ATAD1
ENSGALG00000003655	GAS2
ENSGALG00000003657	UNC119
ENSGALG00000003658	DHX35
ENSGALG00000003660	FANCF
ENSGALG00000003661	SETX
ENSGALG00000003663	RBL2
ENSGALG00000003665	PIGS
ENSGALG00000003670	MAFB
ENSGALG00000003674	DHTKD1
ENSGALG00000003675	PRKAR1B
ENSGALG00000003677	NTNG2
ENSGALG00000003681	TOP1
ENSGALG00000003682	ARL6IP4
ENSGALG00000003683	MED27
ENSGALG00000003684	-
ENSGALG00000003688	NUP155
ENSGALG00000003689	PAPSS2
ENSGALG00000003693	MACF1
ENSGALG00000003695	MINPP1
ENSGALG00000003701	SGMS1
ENSGALG00000003703	USE1
ENSGALG00000003708	WDR70
ENSGALG00000003712	RAPGEF1
ENSGALG00000003716	GDNF
ENSGALG00000003717	MYO9B
ENSGALG00000003720	FANCD2
ENSGALG00000003722	THG1L
ENSGALG00000003727	HAUS8
ENSGALG00000003731	FBXO42
ENSGALG00000003732	UCK1
ENSGALG00000003733	LIFR
ENSGALG00000003734	SZRD1
ENSGALG00000003736	ABCB9
ENSGALG00000003738	EMC3
ENSGALG00000003741	MYO18A
ENSGALG00000003742	CPAMD8
ENSGALG00000003743	VPS37B
ENSGALG00000003745	NECAP2
ENSGALG00000003747	-
ENSGALG00000003750	PLCG1
ENSGALG00000003751	-
ENSGALG00000003757	POMT1
ENSGALG00000003758	MREG
ENSGALG00000003765	A1CF
ENSGALG00000003766	KIAA0100
ENSGALG00000003767	NKD1
ENSGALG00000003770	ANXA2
ENSGALG00000003771	SIN3B
ENSGALG00000003775	RICTOR
ENSGALG00000003777	NELL1
ENSGALG00000003778	TMEM38A
ENSGALG00000003786	BRD7
ENSGALG00000003788	BNIP2
ENSGALG00000003789	-
ENSGALG00000003794	SLC35E1
ENSGALG00000003798	GET4
ENSGALG00000003799	USP4
ENSGALG00000003800	PABPC4
ENSGALG00000003802	OTUD7A
ENSGALG00000003805	-
ENSGALG00000003806	RHOA
ENSGALG00000003807	GPN3
ENSGALG00000003812	UBE2F
ENSGALG00000003815	RPN2
ENSGALG00000003816	NT5C1A
ENSGALG00000003818	CYFIP2
ENSGALG00000003819	-
ENSGALG00000003820	ARPC3
ENSGALG00000003824	CHERP
ENSGALG00000003829	HPCAL4
ENSGALG00000003832	TEX264
ENSGALG00000003836	-
ENSGALG00000003837	ADCY7
ENSGALG00000003839	GRM2
ENSGALG00000003842	GHRH
ENSGALG00000003845	MKNK2
ENSGALG00000003851	TRIT1
ENSGALG00000003854	IFT81
ENSGALG00000003855	SRC
ENSGALG00000003859	KRT222
ENSGALG00000003860	MID2
ENSGALG00000003861	-
ENSGALG00000003862	LRRFIP1
ENSGALG00000003870	MED7
ENSGALG00000003875	ABL1
ENSGALG00000003878	PIN4
ENSGALG00000003879	MFSD2A
ENSGALG00000003880	STX10
ENSGALG00000003881	ERCC6L
ENSGALG00000003882	SMARCE1
ENSGALG00000003883	MTMR10
ENSGALG00000003885	-
ENSGALG00000003891	ZNF423
ENSGALG00000003893	XPR1
ENSGALG00000003899	RAB17
ENSGALG00000003901	P2RX4
ENSGALG00000003904	MLPH
ENSGALG00000003907	N4BP1
ENSGALG00000003908	SLC6A5
ENSGALG00000003911	CACNG5
ENSGALG00000003913	MCEE
ENSGALG00000003916	SIAH1
ENSGALG00000003919	MRPL22
ENSGALG00000003920	-
ENSGALG00000003921	DBNDD2
ENSGALG00000003922	TOP2A
ENSGALG00000003924	LHX4-AS1
ENSGALG00000003928	LHX3
ENSGALG00000003929	SYS1
ENSGALG00000003930	APBA2
ENSGALG00000003932	SDC4
ENSGALG00000003933	QSOX1
ENSGALG00000003935	PBLD
ENSGALG00000003937	GEMIN5
ENSGALG00000003939	KLF2
ENSGALG00000003941	FUBP3
ENSGALG00000003942	LONP2
ENSGALG00000003947	HNRNPH3
ENSGALG00000003948	ALAS2
ENSGALG00000003950	CNOT8
ENSGALG00000003952	RBPJL
ENSGALG00000003955	CEP350
ENSGALG00000003958	PRMT3
ENSGALG00000003959	AP1M1
ENSGALG00000003965	DBX1
ENSGALG00000003966	RPL23A
ENSGALG00000003969	EMC1
ENSGALG00000003977	TWF2
ENSGALG00000003978	CIB3
ENSGALG00000003980	IQCA1
ENSGALG00000003986	PITHD1
ENSGALG00000003987	TRAF4
ENSGALG00000003991	MRTO4
ENSGALG00000003995	ERAL1
ENSGALG00000003999	NAV2
ENSGALG00000004002	LYPLA2
ENSGALG00000004003	AIFM1
ENSGALG00000004004	PHKB
ENSGALG00000004005	AKR7L
ENSGALG00000004017	TOR1AIP2
ENSGALG00000004019	MARS2
ENSGALG00000004033	GALNT10
ENSGALG00000004034	CAPZB
ENSGALG00000004035	CRYBA1
ENSGALG00000004037	DNA2
ENSGALG00000004038	ADAL
ENSGALG00000004039	MINOS1
ENSGALG00000004040	MFAP3
ENSGALG00000004042	NUFIP2
ENSGALG00000004044	CSRP3
ENSGALG00000004045	AGAP1
ENSGALG00000004046	LARP6
ENSGALG00000004047	GALE
ENSGALG00000004049	ITFG1
ENSGALG00000004052	GPR107
ENSGALG00000004057	HMGCL
ENSGALG00000004058	GPR146
ENSGALG00000004059	LRRC49
ENSGALG00000004064	GPER1
ENSGALG00000004065	SLC25A16
ENSGALG00000004066	HTR6
ENSGALG00000004068	FAM114A2
ENSGALG00000004069	GPR119
ENSGALG00000004074	KCNS1
ENSGALG00000004079	ENOX2
ENSGALG00000004081	TMCO4
ENSGALG00000004082	TAOK1
ENSGALG00000004087	THSD4
ENSGALG00000004088	FNBP1
ENSGALG00000004096	CHRNA7
ENSGALG00000004097	LRRC38
ENSGALG00000004098	STK4
ENSGALG00000004102	C1orf158
ENSGALG00000004103	FAM81A
ENSGALG00000004106	DHCR7
ENSGALG00000004107	ITM2A
ENSGALG00000004108	-
ENSGALG00000004110	-
ENSGALG00000004111	GPR174
ENSGALG00000004112	FUCA1
ENSGALG00000004113	P2RY10
ENSGALG00000004116	TRPM8
ENSGALG00000004120	CNR2
ENSGALG00000004121	LPAR4
ENSGALG00000004122	PNRC2
ENSGALG00000004123	PABPC1L
ENSGALG00000004128	CYSLTR1
ENSGALG00000004133	SRSF10
ENSGALG00000004140	SH3BP4
ENSGALG00000004144	-
ENSGALG00000004150	MYO1E
ENSGALG00000004153	NADSYN1
ENSGALG00000004156	KIF1BP
ENSGALG00000004161	CCNB2
ENSGALG00000004162	SLC16A6
ENSGALG00000004163	NPHS2
ENSGALG00000004166	VPS51
ENSGALG00000004169	-
ENSGALG00000004170	ADA
ENSGALG00000004171	RNF111
ENSGALG00000004172	BET1L
ENSGALG00000004173	-
ENSGALG00000004174	VPS26A
ENSGALG00000004176	ATOX1
ENSGALG00000004179	ANAPC5
ENSGALG00000004180	TOR1B
ENSGALG00000004184	SPARC
ENSGALG00000004186	NSRP1
ENSGALG00000004190	RNF34
ENSGALG00000004191	RIC8A
ENSGALG00000004192	-
ENSGALG00000004193	ARSG
ENSGALG00000004195	KIF4A
ENSGALG00000004197	SUPV3L1
ENSGALG00000004198	PDZD11
ENSGALG00000004200	DPP9
ENSGALG00000004203	PSMG3
ENSGALG00000004204	MINDY2
ENSGALG00000004205	SOAT1
ENSGALG00000004212	ADAM10
ENSGALG00000004215	WIPI1
ENSGALG00000004220	SERINC3
ENSGALG00000004221	IL22RA1
ENSGALG00000004222	HK1
ENSGALG00000004224	MAD1L1
ENSGALG00000004228	USP40
ENSGALG00000004230	LIPC
ENSGALG00000004231	-
ENSGALG00000004234	PGGHG
ENSGALG00000004238	MRM2
ENSGALG00000004239	IFITM5
ENSGALG00000004240	ORAI1
ENSGALG00000004244	TTPAL
ENSGALG00000004245	NUDT1
ENSGALG00000004247	MORN3
ENSGALG00000004249	GRHL3
ENSGALG00000004251	ARR3
ENSGALG00000004252	-
ENSGALG00000004254	TMEM120B
ENSGALG00000004255	SNX8
ENSGALG00000004257	TSPAN15
ENSGALG00000004259	BLMH
ENSGALG00000004261	AQP9
ENSGALG00000004262	TMIGD1
ENSGALG00000004263	MYDGF
ENSGALG00000004267	SIGIRR
ENSGALG00000004268	NIPAL3
ENSGALG00000004270	ALDH1A2
ENSGALG00000004272	ASB1
ENSGALG00000004273	RALGPS2
ENSGALG00000004285	HNF4A
ENSGALG00000004288	HDAC4
ENSGALG00000004290	ANGPTL1
ENSGALG00000004293	-
ENSGALG00000004294	CGNL1
ENSGALG00000004295	CPD
ENSGALG00000004300	PTDSS2
ENSGALG00000004302	NDUFA10
ENSGALG00000004304	TCF12
ENSGALG00000004306	SYT12
ENSGALG00000004309	GDAP1L1
ENSGALG00000004310	TTYH3
ENSGALG00000004321	OSER1
ENSGALG00000004323	RASAL2
ENSGALG00000004324	SETD1B
ENSGALG00000004325	P4HA1
ENSGALG00000004326	GOSR1
ENSGALG00000004328	IGHMBP2
ENSGALG00000004332	PLA2G12B
ENSGALG00000004333	ABCA5
ENSGALG00000004334	MYLK3
ENSGALG00000004336	INPPL1
ENSGALG00000004342	ORC6
ENSGALG00000004343	HPD
ENSGALG00000004346	P2RY4
ENSGALG00000004348	BRAT1
ENSGALG00000004350	WDR41
ENSGALG00000004352	PSMD9
ENSGALG00000004353	TBCA
ENSGALG00000004355	MCU
ENSGALG00000004357	ANXA6
ENSGALG00000004358	AMZ1
ENSGALG00000004362	MRPL21
ENSGALG00000004363	-
ENSGALG00000004364	ABR
ENSGALG00000004365	-
ENSGALG00000004366	BAP1
ENSGALG00000004367	AWAT1
ENSGALG00000004369	PYGO1
ENSGALG00000004372	MICU1
ENSGALG00000004373	KCNJ16
ENSGALG00000004375	VPS35
ENSGALG00000004376	KCNJ2
ENSGALG00000004383	TIMM22
ENSGALG00000004394	-
ENSGALG00000004400	-
ENSGALG00000004410	ANAPC16
ENSGALG00000004412	DIABLO
ENSGALG00000004413	SLC39A11
ENSGALG00000004416	TTC19
ENSGALG00000004418	SSTR2
ENSGALG00000004425	SCAMP1
ENSGALG00000004428	-
ENSGALG00000004431	SAR1A
ENSGALG00000004436	CYP3A4
ENSGALG00000004437	LHFPL2
ENSGALG00000004438	ARSB
ENSGALG00000004440	-
ENSGALG00000004442	PPA1
ENSGALG00000004444	SHCBP1
ENSGALG00000004446	NPFFR1
ENSGALG00000004448	BRINP2
ENSGALG00000004455	USP34
ENSGALG00000004465	PALD1
ENSGALG00000004469	TP53RK
ENSGALG00000004472	ASTN1
ENSGALG00000004474	PLEKHF1
ENSGALG00000004476	SEMA3G
ENSGALG00000004480	C11H19orf12
ENSGALG00000004486	ZCCHC8
ENSGALG00000004491	DMGDH
ENSGALG00000004492	PIGL
ENSGALG00000004494	CCNE1
ENSGALG00000004496	TNIP1
ENSGALG00000004498	SLC2A10
ENSGALG00000004503	-
ENSGALG00000004506	URI1
ENSGALG00000004508	EYA2
ENSGALG00000004509	UBB
ENSGALG00000004514	PDE6G
ENSGALG00000004517	PARP3
ENSGALG00000004518	-
ENSGALG00000004523	MFN2
ENSGALG00000004525	TSPAN10
ENSGALG00000004526	TNR
ENSGALG00000004528	TSHZ3
ENSGALG00000004529	VPS29
ENSGALG00000004530	MMD2
ENSGALG00000004531	PLOD1
ENSGALG00000004532	ZNF507
ENSGALG00000004533	KIAA2013
ENSGALG00000004538	TNN
ENSGALG00000004542	ZMYND8
ENSGALG00000004545	WDR72
ENSGALG00000004550	PPTC7
ENSGALG00000004553	SGPL1
ENSGALG00000004554	CACYBP
ENSGALG00000004557	WIPI2
ENSGALG00000004559	DPY19L3
ENSGALG00000004562	HVCN1
ENSGALG00000004568	CELA2A
ENSGALG00000004569	UNC5B
ENSGALG00000004570	NCOA3
ENSGALG00000004573	LRRC8A
ENSGALG00000004578	RABGAP1L
ENSGALG00000004587	RC3H1
ENSGALG00000004588	RPS14
ENSGALG00000004591	SERPINC1
ENSGALG00000004594	Ii
ENSGALG00000004597	ZBTB37
ENSGALG00000004598	CUX2
ENSGALG00000004610	SH2B3
ENSGALG00000004612	MTHFR
ENSGALG00000004613	P2RX5
ENSGALG00000004614	NPL
ENSGALG00000004618	TAX1BP3
ENSGALG00000004621	PREX1
ENSGALG00000004622	SPOUT1
ENSGALG00000004623	AGTRAP
ENSGALG00000004625	ATXN2
ENSGALG00000004628	CTNS
ENSGALG00000004629	RNF216
ENSGALG00000004631	DRAXIN
ENSGALG00000004637	-
ENSGALG00000004640	MAD2L2
ENSGALG00000004642	NMNAT2
ENSGALG00000004645	TBC1D13
ENSGALG00000004646	-
ENSGALG00000004648	PDCD5
ENSGALG00000004649	TRPV1
ENSGALG00000004650	BRAP
ENSGALG00000004657	FBXO2
ENSGALG00000004659	ZER1
ENSGALG00000004660	-
ENSGALG00000004662	DISP3
ENSGALG00000004667	SMG7
ENSGALG00000004669	ASPA
ENSGALG00000004670	ATRIP
ENSGALG00000004671	ANKRD27
ENSGALG00000004675	RGS9BP
ENSGALG00000004683	TPD52L2
ENSGALG00000004684	IPPK
ENSGALG00000004687	CENPP
ENSGALG00000004689	PKN1
ENSGALG00000004691	NLE1
ENSGALG00000004693	ARPC1A
ENSGALG00000004695	ECM2
ENSGALG00000004696	LEO1
ENSGALG00000004700	NCF2
ENSGALG00000004701	SET
ENSGALG00000004702	WDR34
ENSGALG00000004704	-
ENSGALG00000004707	CSE1L
ENSGALG00000004710	TMOD3
ENSGALG00000004714	CPSF4
ENSGALG00000004719	SPTAN1
ENSGALG00000004727	ULK2
ENSGALG00000004728	RGL1
ENSGALG00000004729	SLC7A10
ENSGALG00000004738	GLE1
ENSGALG00000004740	TMOD2
ENSGALG00000004742	BMP15
ENSGALG00000004743	MAPKAPK5
ENSGALG00000004749	TMEM11
ENSGALG00000004750	NOL8
ENSGALG00000004756	CEP89
ENSGALG00000004758	KCNB1
ENSGALG00000004759	DHRS7B
ENSGALG00000004760	TMEM116
ENSGALG00000004763	ALDH3A2
ENSGALG00000004767	ODF2
ENSGALG00000004769	PSAP
ENSGALG00000004771	C1QB
ENSGALG00000004777	AIFM2
ENSGALG00000004778	SLC47A2
ENSGALG00000004781	ZBTB40
ENSGALG00000004782	TSEN15
ENSGALG00000004783	C17H9orf16
ENSGALG00000004793	-
ENSGALG00000004794	H2AFY2
ENSGALG00000004796	CDC42
ENSGALG00000004798	MPRIP
ENSGALG00000004799	-
ENSGALG00000004800	C1orf50
ENSGALG00000004801	PHKA1
ENSGALG00000004804	-
ENSGALG00000004812	FAM129A
ENSGALG00000004814	-
ENSGALG00000004817	GEMIN4
ENSGALG00000004818	RPL6
ENSGALG00000004820	-
ENSGALG00000004821	PTPN11
ENSGALG00000004831	RPS4X
ENSGALG00000004832	RBM41
ENSGALG00000004833	P3H1
ENSGALG00000004837	CCNDBP1
ENSGALG00000004839	GPATCH1
ENSGALG00000004840	-
ENSGALG00000004841	APLNR
ENSGALG00000004845	TIMM10
ENSGALG00000004848	YBX1
ENSGALG00000004849	WSCD2
ENSGALG00000004850	ZMIZ1
ENSGALG00000004852	DNM1
ENSGALG00000004853	LRP3
ENSGALG00000004856	NUP62
ENSGALG00000004858	FICD
ENSGALG00000004859	ZNFX1
ENSGALG00000004870	PIH1D3
ENSGALG00000004871	RPS24
ENSGALG00000004874	PPIH
ENSGALG00000004875	PEMT
ENSGALG00000004879	SLC6A11
ENSGALG00000004881	-
ENSGALG00000004885	SLC24A5
ENSGALG00000004889	SLC2A1
ENSGALG00000004893	TMEM119
ENSGALG00000004897	GTSE1
ENSGALG00000004900	RFLNB
ENSGALG00000004901	CORO1C
ENSGALG00000004907	KCTD15
ENSGALG00000004908	-
ENSGALG00000004918	RAB9B
ENSGALG00000004920	TRUB2
ENSGALG00000004926	ATPAF2
ENSGALG00000004927	COQ4
ENSGALG00000004932	ATG7
ENSGALG00000004935	LSM14A
ENSGALG00000004936	GLRA4
ENSGALG00000004937	VGLL4
ENSGALG00000004940	TAMM41
ENSGALG00000004943	SS18L2
ENSGALG00000004945	SLC12A1
ENSGALG00000004947	POLR3A
ENSGALG00000004948	GLA
ENSGALG00000004949	KIAA0355
ENSGALG00000004952	RPL36AL
ENSGALG00000004953	DRG2
ENSGALG00000004955	-
ENSGALG00000004956	GPI
ENSGALG00000004957	RHBDD1
ENSGALG00000004958	BTK
ENSGALG00000004959	IRS1
ENSGALG00000004960	-
ENSGALG00000004963	TIMM8A
ENSGALG00000004966	NYAP2
ENSGALG00000004969	TIMP4
ENSGALG00000004971	URM1
ENSGALG00000004974	PPARG
ENSGALG00000004980	kcnma1
ENSGALG00000004981	TSEN2
ENSGALG00000004986	CERCAM
ENSGALG00000004991	MKRN2
ENSGALG00000004998	RAF1
ENSGALG00000004999	TAF7L
ENSGALG00000005001	ZCCHC13
ENSGALG00000005002	VDAC2
ENSGALG00000005006	UBA2
ENSGALG00000005007	-
ENSGALG00000005011	-
ENSGALG00000005012	-
ENSGALG00000005014	-
ENSGALG00000005017	DUSP13
ENSGALG00000005021	RAB43
ENSGALG00000005022	GP9
ENSGALG00000005024	-
ENSGALG00000005028	TOP3A
ENSGALG00000005031	DRP2
ENSGALG00000005034	ACAD9
ENSGALG00000005038	CENPI
ENSGALG00000005054	DKC1
ENSGALG00000005057	ADK
ENSGALG00000005061	PPM1E
ENSGALG00000005062	FOXN4
ENSGALG00000005063	ST6GALNAC4
ENSGALG00000005064	PRPSAP2
ENSGALG00000005065	PLA2G4A
ENSGALG00000005066	DPM2
ENSGALG00000005070	AP3M1
ENSGALG00000005071	MPP1
ENSGALG00000005074	FAM102A
ENSGALG00000005076	-
ENSGALG00000005083	SLC5A10
ENSGALG00000005086	PLAU
ENSGALG00000005087	FAM83G
ENSGALG00000005090	SKA2
ENSGALG00000005092	HDAC11
ENSGALG00000005093	-
ENSGALG00000005094	GRAP
ENSGALG00000005095	SLC25A25
ENSGALG00000005096	B9D1
ENSGALG00000005102	CDH4
ENSGALG00000005103	GDPD1
ENSGALG00000005105	TPR
ENSGALG00000005108	CUL3
ENSGALG00000005118	FAM124B
ENSGALG00000005120	FBLN2
ENSGALG00000005121	TAF4
ENSGALG00000005122	MYO1H
ENSGALG00000005126	DHX40
ENSGALG00000005128	PTPDC1
ENSGALG00000005132	CIAO2B
ENSGALG00000005134	ZSWIM8
ENSGALG00000005135	SERPINE2
ENSGALG00000005138	KCTD10
ENSGALG00000005139	CLTC
ENSGALG00000005140	RRAD
ENSGALG00000005145	SS18L1
ENSGALG00000005146	PDP2
ENSGALG00000005147	AMY1A
ENSGALG00000005150	PTRH2
ENSGALG00000005158	WDFY1
ENSGALG00000005160	VMP1
ENSGALG00000005162	RNPC3
ENSGALG00000005164	MTG2
ENSGALG00000005170	HRH3
ENSGALG00000005173	TUBD1
ENSGALG00000005188	MINDY4
ENSGALG00000005195	OSBPL2
ENSGALG00000005198	RPS6KB1
ENSGALG00000005200	ADRM1
ENSGALG00000005203	OLFM3
ENSGALG00000005204	-
ENSGALG00000005205	RNFT1
ENSGALG00000005207	SYNPO2L
ENSGALG00000005208	S1PR1
ENSGALG00000005209	AQP1
ENSGALG00000005212	GHRHR
ENSGALG00000005214	TERB1
ENSGALG00000005215	CACNA1H
ENSGALG00000005217	MOGAT1
ENSGALG00000005223	ADCYAP1R1
ENSGALG00000005226	MYOZ1
ENSGALG00000005229	DPH5
ENSGALG00000005230	MED13
ENSGALG00000005232	USP54
ENSGALG00000005236	FARSB
ENSGALG00000005241	DYNC1LI2
ENSGALG00000005247	TEKT4
ENSGALG00000005248	CDC14A
ENSGALG00000005249	BICD2
ENSGALG00000005251	CMTM4
ENSGALG00000005252	GPR88
ENSGALG00000005253	C1QTNF8
ENSGALG00000005257	-
ENSGALG00000005259	VIPR1
ENSGALG00000005265	SYT9
ENSGALG00000005268	SEC22C
ENSGALG00000005269	INTS2
ENSGALG00000005277	RTCA
ENSGALG00000005279	BRIP1
ENSGALG00000005280	DBT
ENSGALG00000005283	SLC25A36
ENSGALG00000005284	LRRC39
ENSGALG00000005285	TBX4
ENSGALG00000005290	TRMT13
ENSGALG00000005292	KLHL40
ENSGALG00000005293	GNG13
ENSGALG00000005294	PPFIBP2
ENSGALG00000005295	BCAS3
ENSGALG00000005297	HHATL
ENSGALG00000005298	-
ENSGALG00000005299	ANXA7
ENSGALG00000005302	SASS6
ENSGALG00000005314	APPBP2
ENSGALG00000005315	RPUSD1
ENSGALG00000005318	OVCH2
ENSGALG00000005326	EIF3F
ENSGALG00000005328	IBA57
ENSGALG00000005329	MFSD14B
ENSGALG00000005330	SNCAIP
ENSGALG00000005331	GJC2
ENSGALG00000005336	GUK1
ENSGALG00000005338	RPS21
ENSGALG00000005340	SLC35A2
ENSGALG00000005345	CABLES2
ENSGALG00000005349	MSLN
ENSGALG00000005350	-
ENSGALG00000005353	FAR1
ENSGALG00000005363	CHDH
ENSGALG00000005365	NARFL
ENSGALG00000005369	BTBD10
ENSGALG00000005374	MYO19
ENSGALG00000005377	WWOX
ENSGALG00000005378	ARNTL
ENSGALG00000005379	SGSM1
ENSGALG00000005383	BRCC3
ENSGALG00000005385	ACTR8
ENSGALG00000005391	SELENOK
ENSGALG00000005393	ARF1
ENSGALG00000005395	POLR1E
ENSGALG00000005397	GGNBP2
ENSGALG00000005398	HAGH
ENSGALG00000005401	WNT9A
ENSGALG00000005402	DYNLRB2
ENSGALG00000005403	DHRS11
ENSGALG00000005407	AGL
ENSGALG00000005409	LHX1
ENSGALG00000005411	MEIOB
ENSGALG00000005412	SNAP47
ENSGALG00000005414	MSRB1
ENSGALG00000005417	JMJD4
[truncated: 10,465 more rows]

## Sheet: 3567
ID	Official_Symbol
ENSGALG00000007785	PROK2
ENSGALG00000005156	-
ENSGALG00000020768	EVX2
ENSGALG00000017169	ELMOD1
ENSGALG00000042122	LARP4
ENSGALG00000005171	AP1S3
ENSGALG00000030120	ITGB1BP3
ENSGALG00000007710	RASL11AL
ENSGALG00000036284	RPGR
ENSGALG00000007703	-
ENSGALG00000006401	OSBPL5
ENSGALG00000036263	-
ENSGALG00000007758	OSBP2
ENSGALG00000006427	CARS
ENSGALG00000012239	METAP1
ENSGALG00000050544	-
ENSGALG00000000280	EFNA5
ENSGALG00000000274	-
ENSGALG00000026896	-
ENSGALG00000000293	-
ENSGALG00000031381	VAMP4
ENSGALG00000029072	NTN3
ENSGALG00000002848	OPN1MSW
ENSGALG00000017072	-
ENSGALG00000031360	-
ENSGALG00000030038	C3
ENSGALG00000038810	-
ENSGALG00000026816	-
ENSGALG00000043381	-
ENSGALG00000005020	-
ENSGALG00000017048	EXOSC8
ENSGALG00000042001	-
ENSGALG00000002802	PACSIN1
ENSGALG00000005077	F8
ENSGALG00000017029	-
ENSGALG00000007638	HMOX2
ENSGALG00000006325	-
ENSGALG00000013427	SORBS2
ENSGALG00000026741	CETN1
ENSGALG00000044574	PLPP5
ENSGALG00000026727	SLC30A10
ENSGALG00000002761	SIRT1
ENSGALG00000028016	-
ENSGALG00000044970	LARP6L
ENSGALG00000017342	-
ENSGALG00000004063	SLC25A14
ENSGALG00000029383	SLC25A11
ENSGALG00000043689	-
ENSGALG00000053002	-
ENSGALG00000030350	-
ENSGALG00000030351	ILF3
ENSGALG00000042330	PPP1R9B
ENSGALG00000035191	PRLHR2
ENSGALG00000035185	SEPT4
ENSGALG00000032915	CHPF
ENSGALG00000005319	CDH8
ENSGALG00000023195	DLX6
ENSGALG00000023193	SOCS1L
ENSGALG00000017336	-
ENSGALG00000031626	-
ENSGALG00000036447	-
ENSGALG00000050719	-
ENSGALG00000050774	-
ENSGALG00000049780	-
ENSGALG00000006608	-
ENSGALG00000006602	SYT8
ENSGALG00000030291	IRF10
ENSGALG00000001723	-
ENSGALG00000043597	RAD54B
ENSGALG00000042254	-
ENSGALG00000037735	CenpA
ENSGALG00000013762	-
ENSGALG00000013771	KIAA1211
ENSGALG00000006571	SETD5
ENSGALG00000005242	-
ENSGALG00000006597	DZIP1L
ENSGALG00000031597	HBM
ENSGALG00000042241	GBX1
ENSGALG00000005287	ZBTB47
ENSGALG00000043555	NPNT
ENSGALG00000001701	-
ENSGALG00000007821	DNAJA3
ENSGALG00000035063	-
ENSGALG00000035068	DNAJC13
ENSGALG00000017216	-
ENSGALG00000006563	SEMA3D
ENSGALG00000047060	-
ENSGALG00000026994	FAM155A
ENSGALG00000050608	-
ENSGALG00000026971	-
ENSGALG00000036300	SEC61A2
ENSGALG00000050656	-
ENSGALG00000036358	LMO3
ENSGALG00000035017	-
ENSGALG00000013600	-
ENSGALG00000054136	-
ENSGALG00000017196	ARHGAP42
ENSGALG00000031482	Pou5f3
ENSGALG00000037611	-
ENSGALG00000000336	PPP1R12B
ENSGALG00000041238	-
ENSGALG00000030599	TYK2
ENSGALG00000029502	CLIC2
ENSGALG00000005543	-
ENSGALG00000034070	GAD1
ENSGALG00000004243	IFITM1
ENSGALG00000028210	-
ENSGALG00000049996	OVOL1
ENSGALG00000009050	CAPN3
ENSGALG00000009069	CAPN14
ENSGALG00000006838	-
ENSGALG00000025929	HOXA5
ENSGALG00000001981	PARP6
ENSGALG00000012621	ERCC6L2
ENSGALG00000009035	GTPBP10
ENSGALG00000000690	GDPD4
ENSGALG00000016157	-
ENSGALG00000005493	ITGB1BP2
ENSGALG00000029446	-
ENSGALG00000030492	ASCL2
ENSGALG00000000627	DNAJC11
ENSGALG00000042462	-
ENSGALG00000053107	-
ENSGALG00000013911	ZC3HAV1
ENSGALG00000031754	KCNG2
ENSGALG00000006795	ABCG4
ENSGALG00000012576	RASEF
ENSGALG00000037860	-
ENSGALG00000006724	-
ENSGALG00000013851	UBE3B
ENSGALG00000049838	-
ENSGALG00000025872	-
ENSGALG00000000557	ETNK2
ENSGALG00000000584	-
ENSGALG00000013878	PCYOX1
ENSGALG00000015183	-
ENSGALG00000042796	DNAJC7
ENSGALG00000052154	-
ENSGALG00000011630	GLI2
ENSGALG00000011637	TCP1
ENSGALG00000028415	-
ENSGALG00000016443	HPCAL1
ENSGALG00000005790	-
ENSGALG00000015153	OPN5L1
ENSGALG00000016483	-
ENSGALG00000009288	RNPS1
ENSGALG00000005708	HNF4beta
ENSGALG00000034294	ATP6V0D2
ENSGALG00000034289	SLC41A3
ENSGALG00000047591	-
ENSGALG00000010225	-
ENSGALG00000036837	PTGES3
ENSGALG00000036824	CDH23
ENSGALG00000053382	-
ENSGALG00000010202	ENTPD5
ENSGALG00000036870	ZNF767
ENSGALG00000010269	KCNAB1
ENSGALG00000034213	TNFRSF1B
ENSGALG00000023546	-
ENSGALG00000023542	ALPL
ENSGALG00000010238	NAP1L1
ENSGALG00000048830	EIF4EBP3
ENSGALG00000015078	MLLT3
ENSGALG00000015075	B3GAT1L
ENSGALG00000004397	MLXIP
ENSGALG00000054648	-
ENSGALG00000040008	STK11
ENSGALG00000042664	CBLN1
ENSGALG00000042657	WNT3A
ENSGALG00000015059	-
ENSGALG00000039072	-
ENSGALG00000012847	-
ENSGALG00000040044	-
ENSGALG00000041372	-
ENSGALG00000000853	SLC2A8
ENSGALG00000052014	PCK2
ENSGALG00000006989	-
ENSGALG00000042606	-
ENSGALG00000006976	-
ENSGALG00000005648	-
ENSGALG00000031932	AGPAT3
ENSGALG00000042647	-
ENSGALG00000016357	PRDX4
ENSGALG00000005683	ARHGAP29
ENSGALG00000003047	SUGP2
ENSGALG00000003046	PSMA4
ENSGALG00000004379	-
ENSGALG00000006900	-
ENSGALG00000009176	TTBK2
ENSGALG00000009170	NCEH1
ENSGALG00000048776	-
ENSGALG00000022166	PNKD
ENSGALG00000006926	-
ENSGALG00000006922	-
ENSGALG00000035457	-
ENSGALG00000009185	ROM1
ENSGALG00000046164	APBB1
ENSGALG00000047480	-
ENSGALG00000006968	HNF1A
ENSGALG00000053296	-
ENSGALG00000012747	NEDD9
ENSGALG00000026070	-
ENSGALG00000009512	TFPI2
ENSGALG00000026055	PALM
ENSGALG00000011816	ENGASE
ENSGALG00000047813	APBB2
ENSGALG00000047814	-
ENSGALG00000023844	-
ENSGALG00000023847	-
ENSGALG00000011861	SYT16
ENSGALG00000034502	SCD5
ENSGALG00000008220	BZW1
ENSGALG00000002024	COMT
ENSGALG00000015345	-
ENSGALG00000039302	RIOX1
ENSGALG00000027305	SKAP1
ENSGALG00000030968	-
ENSGALG00000042928	-
ENSGALG00000015336	CHRNA7L
ENSGALG00000042992	-
ENSGALG00000041662	OPN4-1
ENSGALG00000015364	GUCA1C
ENSGALG00000039336	Otx5
ENSGALG00000016699	OPN5L2
ENSGALG00000015304	SNX3
ENSGALG00000030929	STMN4
ENSGALG00000005961	DGUOK
ENSGALG00000005964	-
ENSGALG00000003301	FAM167B
ENSGALG00000030931	HTRA2
ENSGALG00000005995	SLC13A5
ENSGALG00000003324	PRRX1
ENSGALG00000023760	CHIA
ENSGALG00000008166	TLR15
ENSGALG00000009497	AVPR2
ENSGALG00000047741	-
ENSGALG00000040269	-
ENSGALG00000029862	-
ENSGALG00000005884	MAPKKK3L
ENSGALG00000030855	-
ENSGALG00000030857	USP48
ENSGALG00000003256	ATP6V0A1
ENSGALG00000004572	NPPC
ENSGALG00000015263	-
ENSGALG00000039221	-
ENSGALG00000016579	RAB9A
ENSGALG00000033058	FASTK
ENSGALG00000045023	-
ENSGALG00000033038	STARD3NL
ENSGALG00000047669	-
ENSGALG00000042804	SAMD4B
ENSGALG00000004519	TRPV2
ENSGALG00000003212	TSPO2
ENSGALG00000005862	SBSPONL
ENSGALG00000036950	CASP14
ENSGALG00000010315	GTPBP2
ENSGALG00000009372	PHC3
ENSGALG00000034328	MCOLN1
ENSGALG00000008054	-
ENSGALG00000010737	PLD5
ENSGALG00000022720	GJB2
ENSGALG00000008415	ALS2
ENSGALG00000007118	-
ENSGALG00000022762	-
ENSGALG00000014252	-
ENSGALG00000028895	-
ENSGALG00000015595	GPR78
ENSGALG00000015599	SOHO-1
ENSGALG00000014267	RBM47
ENSGALG00000026278	-
ENSGALG00000040586	TUBA3E
ENSGALG00000053885	-
ENSGALG00000051209	-
ENSGALG00000053868	CCLL4
ENSGALG00000053860	-
ENSGALG00000002225	RFFL
ENSGALG00000044098	-
ENSGALG00000015554	SORCS2
ENSGALG00000044071	ABI3
ENSGALG00000035994	-
ENSGALG00000019030	-
ENSGALG00000007027	SGSH
ENSGALG00000019063	MMP10
ENSGALG00000044014	-
ENSGALG00000016802	-
ENSGALG00000008398	MPP4
ENSGALG00000004825	-
ENSGALG00000021362	GPRC5C
ENSGALG00000007080	-
ENSGALG00000023920	PHYKPL
ENSGALG00000009603	PRLL
ENSGALG00000009606	-
ENSGALG00000038160	-
ENSGALG00000008302	CIB1
ENSGALG00000009628	-
ENSGALG00000040474	ITCH
ENSGALG00000010657	-
ENSGALG00000003492	GINS4
ENSGALG00000038129	PTGES3L
ENSGALG00000016713	PLA2G7
ENSGALG00000016722	-
ENSGALG00000004747	-
ENSGALG00000045251	-
ENSGALG00000033260	ST3GAL5
ENSGALG00000027418	-
ENSGALG00000003425	GALR1L
ENSGALG00000015435	-
ENSGALG00000010577	ARHGEF38
ENSGALG00000008231	PACSIN3
ENSGALG00000022531	-
ENSGALG00000034511	-
ENSGALG00000033259	SRSF5A
ENSGALG00000050166	-
ENSGALG00000008653	MGA
ENSGALG00000033653	-
ENSGALG00000034988	RDH5
ENSGALG00000008675	SLC25A5
ENSGALG00000052741	-
ENSGALG00000039764	-
ENSGALG00000009935	-
ENSGALG00000034903	-
ENSGALG00000008615	-
ENSGALG00000008616	DDR1
ENSGALG00000014412	CSTA
ENSGALG00000003792	FYB
ENSGALG00000013123	PLCZ1
ENSGALG00000027778	-
ENSGALG00000026449	-
ENSGALG00000002486	RNF123
ENSGALG00000022891	B4GALT3
ENSGALG00000044230	ARHGAP27
ENSGALG00000032250	COQ10A
ENSGALG00000037072	CCDC90B
ENSGALG00000008567	-
ENSGALG00000034868	KRT7
ENSGALG00000010899	G6PC2
ENSGALG00000008555	MXI1
ENSGALG00000046826	GYS1
ENSGALG00000007247	PXN
ENSGALG00000040662	HSF3
ENSGALG00000027695	PCBP4
ENSGALG00000026364	ASAH1
ENSGALG00000027665	SYNGR1
ENSGALG00000038313	EFHD2
ENSGALG00000026395	TRABD2A
ENSGALG00000040681	-
ENSGALG00000044187	-
ENSGALG00000004965	SLC27A4
ENSGALG00000028949	CORO6
ENSGALG00000003644	-
ENSGALG00000027645	-
ENSGALG00000015664	ADD1
ENSGALG00000053917	CD164
ENSGALG00000016971	-
ENSGALG00000015645	GRK4
ENSGALG00000026301	-
ENSGALG00000033452	-
ENSGALG00000008881	RGS3
ENSGALG00000007570	-
ENSGALG00000050395	-
ENSGALG00000007596	-
ENSGALG00000032545	NKX6-1
ENSGALG00000050344	-
ENSGALG00000008803	-
ENSGALG00000012080	-
ENSGALG00000051654	YLPM1
ENSGALG00000012055	-
ENSGALG00000012092	ESYT3
ENSGALG00000007538	-
ENSGALG00000012094	SLC35F4
ENSGALG00000007525	-
ENSGALG00000008858	MDH1
ENSGALG00000008850	TTLL7
ENSGALG00000038624	-
ENSGALG00000040925	RNF215
ENSGALG00000015995	PTPRA
ENSGALG00000043198	-
ENSGALG00000026687	PLCD4
ENSGALG00000026663	CX3CL1
ENSGALG00000045792	-
ENSGALG00000045796	-
ENSGALG00000043103	PKNOX2
ENSGALG00000015953	-
ENSGALG00000003979	-
ENSGALG00000001317	-
ENSGALG00000031175	LZTR1
ENSGALG00000007431	MAGI1
ENSGALG00000007434	RHBDF1
ENSGALG00000008759	LAMP3
ENSGALG00000008752	-
ENSGALG00000052883	-
ENSGALG00000026578	-
ENSGALG00000026585	FAM19A3
ENSGALG00000049260	-
ENSGALG00000051564	-
ENSGALG00000015864	IBTK
ENSGALG00000001201	GFOD2
ENSGALG00000003863	P2RX7
ENSGALG00000015844	SOD1
ENSGALG00000039817	NOG2
ENSGALG00000040844	GIT2
ENSGALG00000014561	PTPN6
ENSGALG00000019397	CERK
ENSGALG00000003838	-
ENSGALG00000031071	-
ENSGALG00000043033	EYA1
ENSGALG00000053456	-
ENSGALG00000050186	-
ENSGALG00000032645	H2A-VII
ENSGALG00000049073	-
ENSGALG00000015191	CD200R1L
ENSGALG00000019551	OVALY
ENSGALG00000053446	-
ENSGALG00000054532	-
ENSGALG00000023936	-
ENSGALG00000044734	-
ENSGALG00000046911	-
ENSGALG00000009602	MYO3B
ENSGALG00000008635	-
ENSGALG00000006572	TNNT3
ENSGALG00000035903	FAM46A
ENSGALG00000048095	-
ENSGALG00000049069	-
ENSGALG00000052108	-
ENSGALG00000054402	-
ENSGALG00000053798	-
ENSGALG00000052583	-
ENSGALG00000021848	-
ENSGALG00000007575	-
ENSGALG00000029203	sTnT
ENSGALG00000028489	-
ENSGALG00000054995	-
ENSGALG00000000814	HNRNPR
ENSGALG00000051001	-
ENSGALG00000050154	-
ENSGALG00000051482	-
ENSGALG00000027036	PKIB
ENSGALG00000033827	-
ENSGALG00000052049	-
ENSGALG00000052284	H2A-VII
ENSGALG00000052041	-
ENSGALG00000054582	-
ENSGALG00000001932	SRRM3
ENSGALG00000042125	AP2B1
ENSGALG00000010417	VDHAP
ENSGALG00000019231	CD200R1
ENSGALG00000045984	-
ENSGALG00000052158	-
ENSGALG00000053245	-
ENSGALG00000052030	H2A-VII
ENSGALG00000053121	CCAH221
ENSGALG00000005043	-
ENSGALG00000014907	DCBLD1
ENSGALG00000044642	SENP7
ENSGALG00000028039	AVR2
ENSGALG00000016058	ERG
ENSGALG00000008228	PPIL3
ENSGALG00000053475	-
ENSGALG00000046707	-
ENSGALG00000054682	-
ENSGALG00000031571	H2A-VII
ENSGALG00000030121	-
ENSGALG00000008346	CASP18
ENSGALG00000045962	-
ENSGALG00000054795	-
ENSGALG00000053343	-
ENSGALG00000050072	EMID1
ENSGALG00000001824	-
ENSGALG00000051283	-
ENSGALG00000049083	-
ENSGALG00000042213	AP1B1
ENSGALG00000050102	-
ENSGALG00000050464	-
ENSGALG00000052645	-
ENSGALG00000052887	-
ENSGALG00000051313	-
ENSGALG00000052522	-
ENSGALG00000005778	-
ENSGALG00000049351	-
ENSGALG00000047170	-
ENSGALG00000048381	-
ENSGALG00000047053	-
ENSGALG00000052638	-
ENSGALG00000053848	-
ENSGALG00000052635	-
ENSGALG00000048015	-
ENSGALG00000050454	-
ENSGALG00000052513	-
ENSGALG00000052997	-
ENSGALG00000051424	-
ENSGALG00000053841	-
ENSGALG00000042956	-
ENSGALG00000036395	IGHVL
ENSGALG00000041502	ANGPT1L
ENSGALG00000041621	LY6E
ENSGALG00000038579	-
ENSGALG00000001161	FLI1
ENSGALG00000031702	KMT2D
ENSGALG00000049341	-
ENSGALG00000054926	-
ENSGALG00000048124	-
ENSGALG00000053834	-
ENSGALG00000002169	PLEKHB2
ENSGALG00000027546	BZFP1
ENSGALG00000049219	-
ENSGALG00000008700	PDCD4
ENSGALG00000005439	ACACA
ENSGALG00000042819	-
ENSGALG00000051522	-
ENSGALG00000002395	-
ENSGALG00000054501	-
ENSGALG00000016475	-
ENSGALG00000044818	-
ENSGALG00000027002	-
ENSGALG00000050139	-
ENSGALG00000049027	-
ENSGALG00000049268	H2A-VII
ENSGALG00000054856	-
ENSGALG00000050497	-
ENSGALG00000053886	-
ENSGALG00000054730	-
ENSGALG00000039585	-
ENSGALG00000048291	-
ENSGALG00000048294	-
ENSGALG00000049499	-
ENSGALG00000054964	-
ENSGALG00000005599	-
ENSGALG00000006320	-
ENSGALG00000048288	-
ENSGALG00000049254	-
ENSGALG00000050359	-
ENSGALG00000053628	-
ENSGALG00000053504	-
ENSGALG00000050356	-
ENSGALG00000016465	ZPAX
ENSGALG00000007647	MYO3A
ENSGALG00000049483	-
ENSGALG00000048665	-
ENSGALG00000003753	CYLD
ENSGALG00000048309	-
ENSGALG00000039839	HEXD
ENSGALG00000049991	-
ENSGALG00000046235	-
ENSGALG00000001206	-
ENSGALG00000047682	-
ENSGALG00000037408	ADMP
ENSGALG00000008073	NF2
ENSGALG00000014754	-
ENSGALG00000054083	H2A-VII
ENSGALG00000014750	-
ENSGALG00000045131	-
ENSGALG00000050833	-
ENSGALG00000025899	-
ENSGALG00000054196	-
ENSGALG00000033381	-
ENSGALG00000012222	RAP1GDS1
ENSGALG00000051916	-
ENSGALG00000046572	-
ENSGALG00000050826	-
ENSGALG00000053933	-
ENSGALG00000001136	-
ENSGALG00000048109	-
ENSGALG00000050660	-
ENSGALG00000003435	PGC
ENSGALG00000006944	-
ENSGALG00000041833	-
ENSGALG00000027520	-
ENSGALG00000049551	-
ENSGALG00000051508	-
ENSGALG00000050537	-
ENSGALG00000048212	H2A-VII
ENSGALG00000002577	-
ENSGALG00000053921	-
ENSGALG00000034054	-
ENSGALG00000033089	-
ENSGALG00000036117	TENT5B
ENSGALG00000014585	-
ENSGALG00000050409	-
ENSGALG00000049653	KMT2C
ENSGALG00000050520	-
ENSGALG00000047119	-
ENSGALG00000026655	-
ENSGALG00000012018	UGT8
ENSGALG00000011287	SULT
ENSGALG00000049652	-
ENSGALG00000049772	-
ENSGALG00000052818	-
ENSGALG00000048560	-
ENSGALG00000049887	-
ENSGALG00000048432	-
ENSGALG00000032092	PPP4R1
ENSGALG00000038635	-
ENSGALG00000005861	-
ENSGALG00000049520	-
ENSGALG00000048671	-
ENSGALG00000048940	-
ENSGALG00000043252	OVALX
ENSGALG00000048822	-
ENSGALG00000025945	AVD
ENSGALG00000053173	-
ENSGALG00000015901	SENP6
ENSGALG00000029066	-
ENSGALG00000037816	-
ENSGALG00000046877	-
ENSGALG00000054257	-
ENSGALG00000048815	-
ENSGALG00000047968	-
ENSGALG00000046517	-
ENSGALG00000054493	-
ENSGALG00000006053	SLC2A11
ENSGALG00000052072	-
ENSGALG00000008355	CASP8
ENSGALG00000000302	TNNT2
ENSGALG00000023622	-
ENSGALG00000047834	-
ENSGALG00000021686	-
ENSGALG00000047953	-
ENSGALG00000048925	-
ENSGALG00000047839	-
ENSGALG00000033314	-
ENSGALG00000029286	-
ENSGALG00000010678	DESI2
ENSGALG00000021451	-
ENSGALG00000043582	-
ENSGALG00000001863	VTG2
ENSGALG00000044674	-
ENSGALG00000043223	COL26A1
ENSGALG00000047706	-
ENSGALG00000048919	-
ENSGALG00000047828	-
ENSGALG00000001866	MCHR2
ENSGALG00000012869	OVA
ENSGALG00000049710	-
ENSGALG00000044026	-
ENSGALG00000045238	-
ENSGALG00000016913	SLAIN1
ENSGALG00000014854	MYL12A
ENSGALG00000013409	-
ENSGALG00000016918	GATD3A
ENSGALG00000046681	-
ENSGALG00000048857	-
ENSGALG00000049949	-
ENSGALG00000055025	-
ENSGALG00000013778	EXOC1
ENSGALG00000015830	SYNCRIP
ENSGALG00000021126	SLC2A11L1
ENSGALG00000045335	-
ENSGALG00000034204	-
ENSGALG00000001791	-
ENSGALG00000044238	-
ENSGALG00000048839	-
ENSGALG00000054035	-
ENSGALG00000009387	-
ENSGALG00000050905	-
ENSGALG00000020160	ADH6
ENSGALG00000042052	PPIL2
ENSGALG00000012307	GALR3
ENSGALG00000020775	-
ENSGALG00000009971	CDC20
ENSGALG00000005125	LSM14B
ENSGALG00000023812	CCNI2
ENSGALG00000030561	-
ENSGALG00000012721	C2H6orf52
ENSGALG00000041257	ACVR1C
ENSGALG00000010513	OPNVA
ENSGALG00000006034	PITPNM3
ENSGALG00000029980	QARS
ENSGALG00000013174	RECQL
ENSGALG00000003349	PLEKHA2
ENSGALG00000048251	-
ENSGALG00000001163	NDEL1
ENSGALG00000004225	KDM2B
ENSGALG00000016654	-
ENSGALG00000054915	-
ENSGALG00000007727	-
ENSGALG00000040756	PI4KA
ENSGALG00000006871	SLCO3A1
ENSGALG00000037163	-
ENSGALG00000015374	RBP4
ENSGALG00000010924	NFIA
ENSGALG00000010057	KIF6
ENSGALG00000009041	-
ENSGALG00000046455	-
ENSGALG00000001583	TRAF1
ENSGALG00000037983	LUC7L
ENSGALG00000012223	ZRANB3
ENSGALG00000034065	-
ENSGALG00000051868	-
ENSGALG00000015311	RNF38
ENSGALG00000040725	-
ENSGALG00000035365	-
ENSGALG00000043372	RUNX3
ENSGALG00000045557	MTTPL
ENSGALG00000001977	LDB3
ENSGALG00000007260	ZEB1
ENSGALG00000013943	-
ENSGALG00000013951	AHI1
ENSGALG00000010440	MKNK1
ENSGALG00000001538	ST7L
ENSGALG00000001536	-
ENSGALG00000020292	GABRE
ENSGALG00000010018	CTSEAL
ENSGALG00000035780	-
ENSGALG00000033106	TMTC3
ENSGALG00000052240	-
ENSGALG00000054415	-
ENSGALG00000050054	-
ENSGALG00000008518	-
ENSGALG00000007683	-
ENSGALG00000007236	-
ENSGALG00000002803	MTA1
ENSGALG00000007240	TRAIL-LIKE
ENSGALG00000032658	FMNL1
ENSGALG00000029012	-
ENSGALG00000008945	NEXN
ENSGALG00000039659	-
ENSGALG00000003248	SUB1
ENSGALG00000005421	-
ENSGALG00000006309	SMAD5
ENSGALG00000020626	-
ENSGALG00000008504	HNRNPLL
ENSGALG00000005475	RHOGL
ENSGALG00000049491	-
ENSGALG00000006317	ING5
ENSGALG00000049877	-
ENSGALG00000015626	-
ENSGALG00000000112	PLP1
ENSGALG00000032199	FGR
ENSGALG00000014786	PIK3R1
ENSGALG00000005839	ARID3C
ENSGALG00000025884	NABP1
ENSGALG00000020193	PLAC8L1
ENSGALG00000002790	ABLIM3
ENSGALG00000008097	CELF1
ENSGALG00000026315	RAB34
ENSGALG00000049422	ATF3
ENSGALG00000001483	-
ENSGALG00000049402	-
ENSGALG00000000511	KCTD20
ENSGALG00000014701	RAP1GAP1
ENSGALG00000004924	OPNP
ENSGALG00000011224	SLC4A3
ENSGALG00000016910	RBM26
ENSGALG00000000550	STRADA
ENSGALG00000000104	CRY4
ENSGALG00000019175	-
ENSGALG00000010360	NSUN4
ENSGALG00000011210	ABRAXAS1
ENSGALG00000054783	NDRG1
ENSGALG00000008403	PHF21A
ENSGALG00000008883	TCF7L2
ENSGALG00000039141	CERS2
ENSGALG00000012921	ETV6
ENSGALG00000007579	APBB1IP
ENSGALG00000030324	KIAA1324L
ENSGALG00000051244	-
ENSGALG00000040594	GNPDA1
ENSGALG00000007119	DAGLB
ENSGALG00000008439	CD36
ENSGALG00000033885	RAP1GAP2
ENSGALG00000010303	-
ENSGALG00000012929	DNM1L
ENSGALG00000044527	-
ENSGALG00000001835	SCNN1D
ENSGALG00000009312	RPL22L1
ENSGALG00000027565	-
ENSGALG00000038222	-
ENSGALG00000003108	SMG6
ENSGALG00000005763	VILL
ENSGALG00000005762	BIRC7
ENSGALG00000050796	-
ENSGALG00000040995	-
ENSGALG00000003122	ZFAND2A
ENSGALG00000047141	-
ENSGALG00000004477	-
ENSGALG00000039573	-
ENSGALG00000053871	-
ENSGALG00000024077	-
ENSGALG00000049369	-
ENSGALG00000040557	TFEC
ENSGALG00000047563	-
ENSGALG00000052907	-
ENSGALG00000046226	SCARB1
ENSGALG00000012453	EPC2
ENSGALG00000040908	HIP1
ENSGALG00000047125	-
ENSGALG00000052952	-
ENSGALG00000049774	-
ENSGALG00000002242	GALNT9
ENSGALG00000046261	-
ENSGALG00000047109	-
ENSGALG00000004899	PEPD
ENSGALG00000010214	JADE1
ENSGALG00000009699	CCNL1
ENSGALG00000011549	ANKS1B
ENSGALG00000007023	PRKAR2A
ENSGALG00000040098	EEF1D
ENSGALG00000047954	-
ENSGALG00000033303	-
ENSGALG00000039901	PUF60
ENSGALG00000003976	BCORL1
ENSGALG00000004813	IARS
ENSGALG00000042297	ANKRD13D
ENSGALG00000051152	LDB3
ENSGALG00000003065	NECAB3
ENSGALG00000044841	-
ENSGALG00000015045	-
ENSGALG00000039001	FILIP1
ENSGALG00000015051	CDK19
ENSGALG00000026182	CTTNBP2NL
ENSGALG00000030268	NKTR
ENSGALG00000030259	-
ENSGALG00000009670	SGCE
ENSGALG00000035925	-
ENSGALG00000004322	AHR1B
ENSGALG00000016314	ELOVL5
ENSGALG00000015478	USP45
ENSGALG00000048373	SPTSSBL
ENSGALG00000026159	PDLIM7
ENSGALG00000043938	LIG1
ENSGALG00000004722	ASPN
ENSGALG00000004734	-
ENSGALG00000004736	STAU1
ENSGALG00000036359	RUVBL2
ENSGALG00000037203	CTNNB1
ENSGALG00000049654	VWA3A
ENSGALG00000037678	-
ENSGALG00000016739	HERC2
ENSGALG00000010576	GTF2A1
ENSGALG00000011428	AZI2
ENSGALG00000001600	DVL1
ENSGALG00000035853	SCRN2
ENSGALG00000011476	SEPT11
ENSGALG00000045218	MYO18B
ENSGALG00000013627	SLC7A2
ENSGALG00000019300	-
ENSGALG00000023806	PITPNA
ENSGALG00000009738	CTBP2
ENSGALG00000004282	RCAN3
ENSGALG00000046914	-
ENSGALG00000053794	-
ENSGALG00000005036	SH2D3C
ENSGALG00000038396	-
ENSGALG00000039363	TXNRD3
ENSGALG00000000722	-
ENSGALG00000028183	-
ENSGALG00000039173	RGMA
ENSGALG00000014258	-
ENSGALG00000049348	-
ENSGALG00000038574	-
ENSGALG00000010902	CERS6
ENSGALG00000051776	-
ENSGALG00000004467	CLIP1
ENSGALG00000037112	-
ENSGALG00000029304	SMARCD2
ENSGALG00000029783	-
ENSGALG00000004590	CLCN6
ENSGALG00000041533	SLC11A2
ENSGALG00000032702	ITGA3
ENSGALG00000014163	TTLL1
ENSGALG00000035081	HTR7L
ENSGALG00000007642	CTBPL
ENSGALG00000010186	CAPN11
ENSGALG00000023581	UTS2R5
ENSGALG00000001256	NLRC5
ENSGALG00000005612	CCM2
ENSGALG00000036111	ITM2C
ENSGALG00000001030	SCAMP4
ENSGALG00000043137	-
ENSGALG00000012994	ERC1
ENSGALG00000005088	CAMK2G
ENSGALG00000002722	MST1
ENSGALG00000007298	BACE1
ENSGALG00000003803	DAB2
ENSGALG00000000410	TLK2
ENSGALG00000020486	-
ENSGALG00000001988	TXNRD2
ENSGALG00000010565	NRDC
ENSGALG00000007286	SIRT7
ENSGALG00000011349	-
ENSGALG00000033120	SRSF7
ENSGALG00000013655	ZDHHC2
ENSGALG00000047875	-
ENSGALG00000006031	BRDT
ENSGALG00000015324	-
ENSGALG00000009942	MDM2
ENSGALG00000039710	HDAC7
ENSGALG00000003774	ATP13A2
ENSGALG00000018815	PCGF2
ENSGALG00000013941	PDE7B
ENSGALG00000005901	PCMTD2
ENSGALG00000031340	E2F7
ENSGALG00000039682	HCLS1
ENSGALG00000033411	-
ENSGALG00000038209	TRIM39.1
ENSGALG00000024094	UBAP2L
ENSGALG00000007533	NPEPL1
ENSGALG00000001797	GPSM1
ENSGALG00000027909	GPN2
ENSGALG00000037712	FCHO1
ENSGALG00000031160	GRSF1
ENSGALG00000020895	-
ENSGALG00000017291	FAR2
ENSGALG00000006522	HCK
ENSGALG00000035058	CAMKV
ENSGALG00000001692	CAMSAP1
ENSGALG00000034992	FRMD4A
ENSGALG00000054999	-
ENSGALG00000054870	-
ENSGALG00000000603	KANSL1
ENSGALG00000047904	-
ENSGALG00000041618	-
ENSGALG00000014233	FBLN1
ENSGALG00000004370	MAP2K6
ENSGALG00000015970	COL9A1
ENSGALG00000011255	MCCC2L
ENSGALG00000025809	TMEM161A
ENSGALG00000013708	CYB5A
ENSGALG00000001311	ARHGAP44
ENSGALG00000021286	-
ENSGALG00000005951	VPS29L
ENSGALG00000012419	-
ENSGALG00000044064	-
ENSGALG00000043768	ND2
ENSGALG00000014184	-
ENSGALG00000035047	-
ENSGALG00000041347	PROM2
ENSGALG00000014904	CLUL1
ENSGALG00000014901	METTL16
ENSGALG00000050582	-
ENSGALG00000049587	-
ENSGALG00000048280	-
ENSGALG00000001593	UFD1
ENSGALG00000014881	FAM184A
ENSGALG00000049557	-
ENSGALG00000036229	ND4
ENSGALG00000014857	-
ENSGALG00000002882	BNIP1
ENSGALG00000001542	MRPL20
ENSGALG00000050440	-
ENSGALG00000051766	-
ENSGALG00000012113	C7H2ORF76
ENSGALG00000013422	RHNO1
ENSGALG00000014765	TRIM23
ENSGALG00000012100	CFAP221
ENSGALG00000013430	-
ENSGALG00000037455	PBRM1
ENSGALG00000051734	-
ENSGALG00000014740	IPO11
ENSGALG00000002766	MLKL
ENSGALG00000002765	NBR1
ENSGALG00000001420	RALGAPB
ENSGALG00000035199	ODF1
ENSGALG00000025796	ADI1
ENSGALG00000000497	-
ENSGALG00000036412	TMEM108
ENSGALG00000050787	PORCN
ENSGALG00000048449	-
ENSGALG00000048448	-
ENSGALG00000024488	CD99
ENSGALG00000000407	-
ENSGALG00000013764	AASDH
ENSGALG00000013748	CD226
ENSGALG00000048370	-
ENSGALG00000048369	-
ENSGALG00000047031	-
ENSGALG00000050668	-
ENSGALG00000037699	-
ENSGALG00000037671	-
ENSGALG00000002943	PRPF8
ENSGALG00000013615	MTUS1
ENSGALG00000002969	MAU2
ENSGALG00000001652	SEPT2L
ENSGALG00000012317	-
ENSGALG00000000729	PPP1R8
ENSGALG00000034085	-
ENSGALG00000050965	-
ENSGALG00000035334	COX3
ENSGALG00000012695	NOL7
ENSGALG00000011377	METAP2
ENSGALG00000047361	-
ENSGALG00000046032	CD83
ENSGALG00000025959	MKRN2OS
ENSGALG00000013971	SGK1
ENSGALG00000012684	DEK
ENSGALG00000036625	NDUFV2
ENSGALG00000001907	WAPL
ENSGALG00000025906	-
ENSGALG00000001925	GNB1L
ENSGALG00000047204	HES2
ENSGALG00000049851	-
ENSGALG00000011244	DLK1
ENSGALG00000001841	ROGDI
ENSGALG00000001872	SDF4
ENSGALG00000025811	-
ENSGALG00000001894	-
ENSGALG00000011237	DPH3P1
ENSGALG00000050806	-
ENSGALG00000012569	FBXO7
ENSGALG00000012530	FOXRED2
ENSGALG00000037838	ND6
ENSGALG00000012544	-
ENSGALG00000012540	RBFOX2
ENSGALG00000012919	YARS2
ENSGALG00000012903	PIGN
ENSGALG00000012952	BASP1
ENSGALG00000011619	SIVA1
ENSGALG00000011612	GC
ENSGALG00000010293	RBP
ENSGALG00000048879	SAMD13
ENSGALG00000012876	SSBP1
ENSGALG00000011544	BCL2L14
ENSGALG00000036846	-
ENSGALG00000010218	-
ENSGALG00000048814	-
ENSGALG00000035506	FAU
ENSGALG00000000891	NSUN5
ENSGALG00000047534	-
ENSGALG00000048866	MARK2
ENSGALG00000036883	MET
ENSGALG00000009252	PLD1
ENSGALG00000047516	-
ENSGALG00000012898	RELCH
ENSGALG00000009272	-
ENSGALG00000000803	-
ENSGALG00000000818	-
ENSGALG00000010170	-
ENSGALG00000047442	-
ENSGALG00000035465	WDR76
ENSGALG00000036783	-
ENSGALG00000010193	ZNF410
ENSGALG00000012760	WASHC3
ENSGALG00000010109	RNF220
ENSGALG00000023454	C9ORF152
ENSGALG00000048721	-
ENSGALG00000011452	ARPC2
ENSGALG00000039385	-
ENSGALG00000040363	ABHD4
ENSGALG00000014081	OCIAD1
ENSGALG00000014083	INTS13
ENSGALG00000038097	EI24
ENSGALG00000016676	MCM3
ENSGALG00000015353	BBX
ENSGALG00000004679	AKAP10
ENSGALG00000015355	CD47
ENSGALG00000016651	-
ENSGALG00000053659	-
ENSGALG00000038026	AEBP2
ENSGALG00000028696	FTL
ENSGALG00000053647	-
ENSGALG00000054978	-
ENSGALG00000015396	CD200
ENSGALG00000039349	DISC1
ENSGALG00000003385	-
ENSGALG00000015363	HJURP
ENSGALG00000054951	-
ENSGALG00000029909	DHDDS
ENSGALG00000029947	MMAB
ENSGALG00000028629	TM4SF1a
ENSGALG00000016642	-
ENSGALG00000003333	GHDC
ENSGALG00000005998	RRAS2
ENSGALG00000052295	-
ENSGALG00000053565	-
ENSGALG00000053555	-
ENSGALG00000039250	-
ENSGALG00000040291	-
ENSGALG00000053594	-
ENSGALG00000052251	-
ENSGALG00000003233	ASH2L
ENSGALG00000042845	-
ENSGALG00000041514	-
ENSGALG00000030853	-
ENSGALG00000004583	NPLOC4
ENSGALG00000003247	NFYA
ENSGALG00000004574	NPPA
ENSGALG00000040220	TWIST3
ENSGALG00000053523	-
ENSGALG00000003265	PTP4A2
ENSGALG00000042863	SMIM4
ENSGALG00000042850	-
ENSGALG00000004500	COP1
ENSGALG00000004505	CCDC137
ENSGALG00000005826	DLEC1
ENSGALG00000016516	ZNF513
ENSGALG00000004515	-
ENSGALG00000005878	MLST8
ENSGALG00000005872	BANP
ENSGALG00000038292	TMEM258
ENSGALG00000003597	AK2
ENSGALG00000014262	-
ENSGALG00000041867	IFNAR2
ENSGALG00000041858	-
ENSGALG00000039538	CLDND1
ENSGALG00000052560	-
ENSGALG00000053883	-
ENSGALG00000053884	-
ENSGALG00000039576	KNSTRN
ENSGALG00000052532	-
ENSGALG00000052529	RNF4
ENSGALG00000003517	ZBTB8OS
ENSGALG00000004869	ISCU
ENSGALG00000004882	PPCS
ENSGALG00000027533	RNF24
ENSGALG00000014226	KIAA0930
ENSGALG00000028830	-
ENSGALG00000004806	EDEM3
ENSGALG00000016808	-
ENSGALG00000016806	GCC2
ENSGALG00000051187	CCDC130
ENSGALG00000051184	-
ENSGALG00000015461	-
ENSGALG00000015474	CD80
ENSGALG00000002160	B2M
ENSGALG00000053703	-
ENSGALG00000014126	-
ENSGALG00000038141	NCF4
ENSGALG00000027483	GLRX
ENSGALG00000002180	CHFR
ENSGALG00000026161	-
ENSGALG00000027492	TEDC1
ENSGALG00000053742	-
ENSGALG00000015491	GPR89B
ENSGALG00000040433	-
ENSGALG00000003454	ZNF207
ENSGALG00000002111	-
ENSGALG00000050178	-
ENSGALG00000050173	TCEA3
ENSGALG00000051492	-
ENSGALG00000049176	-
ENSGALG00000039791	DOLPP1
ENSGALG00000037138	KCNQ1
ENSGALG00000040783	MAP4
ENSGALG00000001172	KBP
ENSGALG00000013177	BCAT1
ENSGALG00000040773	C9orf116
ENSGALG00000051404	-
ENSGALG00000001184	COQ9
ENSGALG00000026460	-
ENSGALG00000052726	-
ENSGALG00000003795	DENR
ENSGALG00000038421	RWDD3
ENSGALG00000013125	CAPZA3
ENSGALG00000038411	CENPL
ENSGALG00000039733	-
ENSGALG00000001146	UBXN6
ENSGALG00000026424	TOR2A
ENSGALG00000040709	-
ENSGALG00000015701	-
ENSGALG00000051392	-
ENSGALG00000041993	UGDH
ENSGALG00000038338	GLYR1
ENSGALG00000027696	-
ENSGALG00000041978	K123
ENSGALG00000013039	BID
ENSGALG00000051347	-
ENSGALG00000052652	-
ENSGALG00000001017	WRAP73
ENSGALG00000041949	AAMDC
ENSGALG00000013007	-
ENSGALG00000015666	TNIP2
ENSGALG00000013002	DAP
ENSGALG00000028985	-
ENSGALG00000001037	SCAI
ENSGALG00000003696	-
ENSGALG00000015649	NOP14
ENSGALG00000001022	CCDC43
ENSGALG00000003687	OGFOD2
ENSGALG00000002350	-
ENSGALG00000004916	DRC3
ENSGALG00000016900	-
ENSGALG00000012074	ALPK1
ENSGALG00000051651	-
ENSGALG00000052976	-
ENSGALG00000048067	DUS2
ENSGALG00000027961	PCASP2
ENSGALG00000039958	-
ENSGALG00000003990	-
ENSGALG00000038666	-
ENSGALG00000024024	TGFA
ENSGALG00000052949	-
ENSGALG00000051612	-
ENSGALG00000037314	-
ENSGALG00000027982	-
ENSGALG00000014680	-
ENSGALG00000038639	AGBL5
ENSGALG00000003909	PIGT
ENSGALG00000003936	PPT1
ENSGALG00000002638	-
ENSGALG00000001299	GIP
ENSGALG00000037256	GTPBP3
ENSGALG00000050210	-
ENSGALG00000001283	SRRM1
ENSGALG00000051589	CRH2
ENSGALG00000015860	UBE3D
ENSGALG00000015846	SNAP91
ENSGALG00000014513	CDCA3
ENSGALG00000001258	NUMA1
ENSGALG00000002587	CRCP
ENSGALG00000039865	HAX1
ENSGALG00000002570	-
ENSGALG00000014501	FGFBP2
ENSGALG00000032763	MECR
ENSGALG00000044733	-
ENSGALG00000017132	XPO4
ENSGALG00000006455	SMPD4
ENSGALG00000031461	CTDP1
ENSGALG00000031457	TDG
ENSGALG00000006407	DDTNFR23
ENSGALG00000006418	PDPK1
ENSGALG00000005084	TRIM37
ENSGALG00000005080	C8H1orf27
ENSGALG00000029056	-
ENSGALG00000054048	-
ENSGALG00000017004	CDADC1
ENSGALG00000032644	-
ENSGALG00000045949	EFCAB10
ENSGALG00000007694	PRTFDC1
ENSGALG00000045925	-
ENSGALG00000017047	SUPT20H
ENSGALG00000006387	RNF32
ENSGALG00000030028	MRPS14
ENSGALG00000029035	-
ENSGALG00000017024	NEK3
ENSGALG00000032660	IFNGR2
ENSGALG00000019690	WDR86
ENSGALG00000043245	-
ENSGALG00000031263	TBL2
ENSGALG00000031243	ABCB8
ENSGALG00000031296	-
ENSGALG00000005361	-
ENSGALG00000006697	TOLLIP
ENSGALG00000042309	CHURC1
ENSGALG00000031650	BBS9
ENSGALG00000032986	CFTR
ENSGALG00000032988	PCMT1L
ENSGALG00000004055	C7orf50
ENSGALG00000053013	-
ENSGALG00000041036	FTO
ENSGALG00000043681	DAPP1
ENSGALG00000041014	-
ENSGALG00000054317	-
ENSGALG00000016067	HMGN1
ENSGALG00000019932	-
ENSGALG00000017330	RPS3
ENSGALG00000006658	FANCI
ENSGALG00000007981	CLN6
ENSGALG00000017319	MRPL48
ENSGALG00000017314	-
ENSGALG00000030276	SHTN1
ENSGALG00000029296	MPI
ENSGALG00000017250	ANKRD42
ENSGALG00000019894	TMEM14A
ENSGALG00000020884	-
ENSGALG00000005266	BEAN1
ENSGALG00000054224	-
ENSGALG00000005291	-
ENSGALG00000042210	RABEPK
ENSGALG00000007835	PUS10
ENSGALG00000006532	FOPNL
ENSGALG00000054198	-
ENSGALG00000007808	HID1
ENSGALG00000007803	-
ENSGALG00000043499	EGFL7
ENSGALG00000054129	-
ENSGALG00000054173	-
ENSGALG00000004286	COL13A1
ENSGALG00000030587	-
ENSGALG00000043872	-
ENSGALG00000054523	LZTFL1
ENSGALG00000031896	GSE1
ENSGALG00000043861	-
ENSGALG00000042533	TSPOAP1
ENSGALG00000054583	CDHR4
ENSGALG00000053247	SFTPC
ENSGALG00000005535	TCOF1
ENSGALG00000005559	MRPS23
ENSGALG00000031813	CASC3
ENSGALG00000004216	TOR3A
ENSGALG00000054505	-
ENSGALG00000031866	-
ENSGALG00000017558	-
ENSGALG00000006830	CHID1
ENSGALG00000041179	-
ENSGALG00000030436	ND3
ENSGALG00000042478	ND4L
ENSGALG00000041143	UMOD
ENSGALG00000016186	PDE9A
ENSGALG00000054430	GLYCTK
ENSGALG00000031713	-
ENSGALG00000017419	HPS1
ENSGALG00000005451	HELLS
ENSGALG00000004141	LBFABP
ENSGALG00000006702	MFGE8
ENSGALG00000041074	-
ENSGALG00000053041	-
ENSGALG00000028081	-
ENSGALG00000041091	ATP6
ENSGALG00000054779	FAM206A
ENSGALG00000039140	CD14
ENSGALG00000042797	-
ENSGALG00000040128	SNAP29
ENSGALG00000015172	-
ENSGALG00000052156	-
ENSGALG00000039172	ASPSCR1
ENSGALG00000054793	NCAPH2
ENSGALG00000053460	-
ENSGALG00000040157	CHTF18
ENSGALG00000005796	XBP1
ENSGALG00000054746	-
ENSGALG00000004489	-
ENSGALG00000003148	SPAG16
ENSGALG00000041423	MAP7D3
ENSGALG00000042750	ND1
ENSGALG00000042748	-
ENSGALG00000003176	-
ENSGALG00000015134	APOV1
ENSGALG00000041407	-
ENSGALG00000004493	RSRC2
ENSGALG00000042733	-
ENSGALG00000004495	-
ENSGALG00000030759	SRPRA
ENSGALG00000030701	IQCC
ENSGALG00000005745	YTHDF1
ENSGALG00000053383	-
ENSGALG00000003079	MFF
ENSGALG00000054664	-
ENSGALG00000040026	-
ENSGALG00000004393	-
ENSGALG00000041323	-
ENSGALG00000003086	EXOSC10
ENSGALG00000003082	DPH1
ENSGALG00000039071	-
ENSGALG00000052037	-
ENSGALG00000027090	-
ENSGALG00000052027	FNDC9L
ENSGALG00000052028	-
ENSGALG00000052012	-
ENSGALG00000016326	-
ENSGALG00000043909	-
ENSGALG00000005674	USP10
ENSGALG00000030602	ADAM33
ENSGALG00000029617	COL17A1
ENSGALG00000003003	CCL20
ENSGALG00000054624	-
ENSGALG00000016356	TDRP
ENSGALG00000003024	ARMC6
ENSGALG00000015037	EVC
ENSGALG00000004387	CCPG1
ENSGALG00000005619	F3
ENSGALG00000018942	NRGN
ENSGALG00000005628	COL9A3
ENSGALG00000009505	PNPLA8
ENSGALG00000009502	ATE1
ENSGALG00000009526	VTI1B
ENSGALG00000009552	-
ENSGALG00000010517	TCTN3
ENSGALG00000008198	TPCN3
ENSGALG00000033183	GABRQ
ENSGALG00000046444	-
ENSGALG00000023781	TREM-A1
ENSGALG00000035761	-
ENSGALG00000021074	MYOC
ENSGALG00000047664	-
ENSGALG00000008091	PTPMT1
ENSGALG00000045074	-
ENSGALG00000009332	-
ENSGALG00000036964	-
ENSGALG00000008023	TMEM94
ENSGALG00000008022	TAPBP
ENSGALG00000008018	SNAI1
ENSGALG00000010324	MRPL1
ENSGALG00000035605	-
ENSGALG00000021025	-
ENSGALG00000008040	-
ENSGALG00000047642	TMEM42
ENSGALG00000008038	SF3B1
ENSGALG00000047637	C21orf58
ENSGALG00000011690	CLBA1
ENSGALG00000007112	LINS1
ENSGALG00000009792	-
ENSGALG00000008460	ZFYVE19
ENSGALG00000010703	DGLUCY
ENSGALG00000032079	CYTB
ENSGALG00000045310	-
ENSGALG00000047963	MECP2
ENSGALG00000033322	MTHFSD
ENSGALG00000008381	TMEM237
ENSGALG00000032036	-
ENSGALG00000021365	DCTN3
ENSGALG00000047981	-
ENSGALG00000047988	-
ENSGALG00000010610	SNX25
ENSGALG00000010611	CFAP97
ENSGALG00000010607	SPATA7
ENSGALG00000021303	NPY7R
ENSGALG00000010654	TRAPPC11
ENSGALG00000008312	GSAP
ENSGALG00000010636	PRIMPOL
ENSGALG00000007009	NCOA5
ENSGALG00000021225	CDCA9
ENSGALG00000008249	DNAJC2
ENSGALG00000047857	-
ENSGALG00000009576	BPNT1
ENSGALG00000021231	TMEM254
ENSGALG00000034534	FAAP24
ENSGALG00000046507	-
ENSGALG00000009592	SRP14
ENSGALG00000008255	C11orf49
ENSGALG00000045232	-
ENSGALG00000033254	-
ENSGALG00000034562	CAPN10
ENSGALG00000019312	-
ENSGALG00000034918	-
ENSGALG00000009993	MED8
ENSGALG00000045636	-
ENSGALG00000008681	NSMF
ENSGALG00000007354	CIT
ENSGALG00000006048	-
ENSGALG00000006047	TPRA1
ENSGALG00000033626	-
ENSGALG00000009905	MDM1
ENSGALG00000009903	IFNG
ENSGALG00000010928	-
ENSGALG00000008606	NDUFS1
ENSGALG00000010915	IL6
ENSGALG00000044224	-
ENSGALG00000020261	AKAP14
ENSGALG00000034898	ITPK1
ENSGALG00000021561	-
ENSGALG00000045596	-
ENSGALG00000034829	PDXDC1
ENSGALG00000008549	TUBGCP4
ENSGALG00000009870	IL15
ENSGALG00000034803	-
ENSGALG00000008539	ALG12
ENSGALG00000021552	RASL10A
ENSGALG00000010879	FGGY
ENSGALG00000033515	STK11IP
ENSGALG00000009815	RXYLT1
ENSGALG00000008474	CARF
ENSGALG00000034777	VPS13D
ENSGALG00000034761	-
ENSGALG00000007185	COQ5
ENSGALG00000032142	COX1
ENSGALG00000046779	-
ENSGALG00000020528	INIP
ENSGALG00000031238	SLIRP
ENSGALG00000045847	-
ENSGALG00000008828	AFTPH
ENSGALG00000008819	LRSAM1
ENSGALG00000007513	FAM207A
ENSGALG00000008834	-
ENSGALG00000007536	-
ENSGALG00000007531	ZFYVE27
ENSGALG00000007530	-
ENSGALG00000045795	RNF220
ENSGALG00000032456	COII
ENSGALG00000006192	USH1C
ENSGALG00000031186	-
ENSGALG00000044478	-
ENSGALG00000045738	-
ENSGALG00000008738	-
ENSGALG00000055069	-
ENSGALG00000055041	-
ENSGALG00000045671	-
ENSGALG00000006051	CDC7
ENSGALG00000006083	-
ENSGALG00000044313	-
ENSGALG00000055006	AHDC1
ENSGALG00000005000	COMTD1
ENSGALG00000011094	PDE4B
ENSGALG00000035751	ONECUT2
ENSGALG00000001235	ANKRD24
ENSGALG00000013356	IKBKE
ENSGALG00000020827	ATP13A4
ENSGALG00000043167	TNFRSF11B
ENSGALG00000028031	C1QL1
ENSGALG00000052837	GNA12
ENSGALG00000002118	CO6
ENSGALG00000001856	MOB3B
ENSGALG00000030866	CPQ
ENSGALG00000041700	GNAI3
ENSGALG00000012911	SYT10
ENSGALG00000005797	COL20A1
ENSGALG00000016433	YWHAQ
ENSGALG00000052296	MEX3D
ENSGALG00000006462	PPP2CA
ENSGALG00000006459	CCDC174
ENSGALG00000014071	ITPR2
ENSGALG00000006487	TM9SF2L
ENSGALG00000006473	PLXNA4
ENSGALG00000041684	FBXO30
ENSGALG00000010538	TTC27
ENSGALG00000010541	BIRC6
ENSGALG00000011875	TRPC3
ENSGALG00000014908	FST
ENSGALG00000010547	YIPF4
ENSGALG00000011878	TCF20
ENSGALG00000038089	EGFR
ENSGALG00000038084	GNAT2
ENSGALG00000009556	PRICKLE1
ENSGALG00000002919	MON1A
ENSGALG00000030115	WISP1
ENSGALG00000031449	KCNV1
ENSGALG00000005181	-
ENSGALG00000016678	IL17A
ENSGALG00000016677	-
ENSGALG00000039316	FAM120A
ENSGALG00000029983	ANGPT1
ENSGALG00000026034	RGS17
ENSGALG00000040335	CEBPZ
ENSGALG00000032713	FOXA1
ENSGALG00000036293	EBAG9
ENSGALG00000005107	-
ENSGALG00000014891	ITGA1
ENSGALG00000013579	FAT1
ENSGALG00000014874	MRPS30
ENSGALG00000034474	CRISP3
ENSGALG00000012273	SOS2
ENSGALG00000004663	ARFGEF2
ENSGALG00000005992	PDE8A
ENSGALG00000051844	SKOR2
ENSGALG00000030908	-
ENSGALG00000012260	LCT
ENSGALG00000016628	NLGN4X
ENSGALG00000030065	TENM3
ENSGALG00000008121	CYP17A1
ENSGALG00000034424	PPP1R42
ENSGALG00000011797	MTHFD1
ENSGALG00000031372	GOLGA7B
ENSGALG00000008144	COPG2
ENSGALG00000008139	EML6
ENSGALG00000010448	LTBP1
ENSGALG00000014868	SERINC1
ENSGALG00000009480	DOCK4
ENSGALG00000043399	EZH2
ENSGALG00000005909	GATA2
ENSGALG00000000217	PPFIA4
ENSGALG00000032640	CRIM1
ENSGALG00000044610	CFAP100
ENSGALG00000033960	ADGRB1
ENSGALG00000040256	RIMS2
ENSGALG00000033966	TENM4
ENSGALG00000039254	SLC17A6
ENSGALG00000053550	-
ENSGALG00000033956	SFXN1
ENSGALG00000017044	TRPC4
ENSGALG00000052280	HEATR5A
ENSGALG00000029022	NPAS3
ENSGALG00000005042	IQSEC1
ENSGALG00000017021	ATP7B
ENSGALG00000005078	NUP210
ENSGALG00000039288	RBM10
ENSGALG00000009429	RXFP1
ENSGALG00000042840	OSGIN2
ENSGALG00000008942	FOXN2
ENSGALG00000012170	LIN7C
ENSGALG00000004581	NDST1
ENSGALG00000030843	COPS5
ENSGALG00000003243	RAD54L2
ENSGALG00000042883	VCPIP1
ENSGALG00000016590	TLR7
ENSGALG00000053526	NTF3
ENSGALG00000007652	SUCLG2
ENSGALG00000008985	SRI
ENSGALG00000008970	NRK
ENSGALG00000029896	-
ENSGALG00000001459	TNNC1
ENSGALG00000012115	WT1
ENSGALG00000037410	HEPH
ENSGALG00000005807	IPO7
ENSGALG00000005802	FLT4
ENSGALG00000012121	-
ENSGALG00000013424	TULP3
ENSGALG00000010397	GRID2
ENSGALG00000000137	SNRPE
ENSGALG00000005823	HDLBP
ENSGALG00000034352	MRPL43
ENSGALG00000005840	DENND5A
ENSGALG00000005843	EEF1A2
ENSGALG00000005846	MPDZ
ENSGALG00000000151	ADAMTS19
ENSGALG00000004534	DCTN4
ENSGALG00000005869	COPG1
ENSGALG00000016504	ITSN2
ENSGALG00000016501	SF3B6
ENSGALG00000036941	CUL1
ENSGALG00000013408	TMF1
ENSGALG00000009373	CTSO
ENSGALG00000013410	UBA3
ENSGALG00000011685	CSTF3
ENSGALG00000011688	TCP11L1
ENSGALG00000011682	CNOT4
ENSGALG00000008057	LLGL2
ENSGALG00000034317	SYNJ1
ENSGALG00000004048	PTPRS
ENSGALG00000005367	MRPS22
ENSGALG00000028026	NDUFS4
ENSGALG00000009743	RPAP3
ENSGALG00000001838	XPO7
ENSGALG00000054319	ELOVL6
ENSGALG00000001826	WWC1
ENSGALG00000008456	CACNA1B
ENSGALG00000030353	SOX1
ENSGALG00000039553	SULF1
ENSGALG00000020943	AGXT
ENSGALG00000007948	LRRC4C
ENSGALG00000015598	RASGRF2
ENSGALG00000040522	EIF3H
ENSGALG00000007972	TRPC5
ENSGALG00000039535	D2HGDH
ENSGALG00000005309	TKT
ENSGALG00000036497	SOX4
ENSGALG00000015577	-
ENSGALG00000039595	BTBD11
ENSGALG00000038260	PTCD2
ENSGALG00000039583	cmi9
ENSGALG00000005357	COPB2
ENSGALG00000032937	DLGAP2
ENSGALG00000013780	AIG1
ENSGALG00000011124	ARHGAP24
ENSGALG00000049722	NAA80
ENSGALG00000016878	TM9SF2
ENSGALG00000027534	GM2A
ENSGALG00000015551	GRIN3A
ENSGALG00000007902	ATP7A
ENSGALG00000016886	FARP1
ENSGALG00000007932	TRAF6
ENSGALG00000001730	DGKD
ENSGALG00000013727	SYNJ2
ENSGALG00000013732	SERAC1
ENSGALG00000007058	LSG1
ENSGALG00000008382	GNAI1
ENSGALG00000010677	NRDE2
ENSGALG00000029287	TMEM67
ENSGALG00000008378	SRGAP3
ENSGALG00000008372	XRN2
ENSGALG00000007079	PAPPA
ENSGALG00000011109	MAPK10
ENSGALG00000037739	STK25
ENSGALG00000016803	ST6GAL2
ENSGALG00000008393	CREB3L1
ENSGALG00000012412	MTHFD1L
ENSGALG00000012416	-
ENSGALG00000020049	KCNK16
ENSGALG00000034675	XKR9
ENSGALG00000010612	PRKD3
ENSGALG00000010620	SPAST
ENSGALG00000010624	MEMO1
ENSGALG00000010625	SRD5A2
ENSGALG00000020876	AOX2
ENSGALG00000014192	ATP10D
ENSGALG00000017229	FAT3
ENSGALG00000008320	EDEM1
ENSGALG00000011982	PDE5A
ENSGALG00000010664	KIF26B
ENSGALG00000008314	ARL8B
ENSGALG00000034610	ARFGEF1
ENSGALG00000011998	SEC24D
ENSGALG00000010669	TDP1
ENSGALG00000011963	PRDM5
ENSGALG00000011962	NDNF
ENSGALG00000035932	ZC2HC1A
ENSGALG00000010639	-
ENSGALG00000036391	GFPT1
ENSGALG00000003466	AKR1B1L
ENSGALG00000035065	FAM110B
ENSGALG00000016781	MAP4K4
ENSGALG00000015450	RAB2A
ENSGALG00000039403	GRM8
ENSGALG00000006543	PFKL
ENSGALG00000007864	ARMC3
ENSGALG00000006539	C9H21orf2
ENSGALG00000019842	TFAP2D
ENSGALG00000035099	LRRN1
ENSGALG00000039450	SOS1
ENSGALG00000040432	PAPPA2
ENSGALG00000002197	NPM1
ENSGALG00000001690	GABRB2
ENSGALG00000012361	NIN
ENSGALG00000011005	KCNK1
ENSGALG00000012345	UST
ENSGALG00000038951	RASSF1
ENSGALG00000002105	FOXI1
ENSGALG00000012395	PLEKHG1
ENSGALG00000041706	FAM13B
ENSGALG00000015422	NRG1
ENSGALG00000000399	DUSP28
ENSGALG00000015433	ABCA1
ENSGALG00000011078	PTPN13
ENSGALG00000038995	GRIA4
ENSGALG00000014930	ENC1
ENSGALG00000010571	HEATR5B
ENSGALG00000013609	MTRF1L
ENSGALG00000038904	ARL6IP5
ENSGALG00000014943	FAM169A
ENSGALG00000014944	GCNT4
ENSGALG00000009596	TMEM117
ENSGALG00000030162	IQGAP1
ENSGALG00000010551	CDC42EP3
ENSGALG00000011881	CCNA2
ENSGALG00000008262	RASGRF1
ENSGALG00000043460	SOX2
ENSGALG00000010561	GPATCH11
ENSGALG00000038946	KLHL38
ENSGALG00000008274	CRBN
ENSGALG00000012321	MAP4K5
ENSGALG00000010598	KCNK10
ENSGALG00000014960	-
ENSGALG00000008294	ITPR1
ENSGALG00000014967	SV2C
ENSGALG00000030580	RPS6KA5
ENSGALG00000049193	IQGAP3
ENSGALG00000029586	RNF141
ENSGALG00000004274	TWIST2
ENSGALG00000049181	CHST14
ENSGALG00000041222	CYP7A1
ENSGALG00000008661	CYR61
ENSGALG00000042548	LRRC6
ENSGALG00000031893	RALA
ENSGALG00000031895	SDK2
ENSGALG00000009995	AKAP6
ENSGALG00000010958	PPFIA2
ENSGALG00000000713	ZFHX3
ENSGALG00000006864	-
ENSGALG00000010901	-
ENSGALG00000009913	SMARCA5
ENSGALG00000006889	TMC7
ENSGALG00000005553	NLGN3
ENSGALG00000009907	G2E3
ENSGALG00000009900	PRKD1
ENSGALG00000005540	MICAL2
ENSGALG00000008609	PTK7
ENSGALG00000008602	SLC39A12
ENSGALG00000037171	ZNF622
ENSGALG00000010934	PATJ
ENSGALG00000038495	TAF1B
ENSGALG00000037164	ZFHX4
ENSGALG00000009946	HECTD1
ENSGALG00000010052	PPP2R3C
ENSGALG00000010060	PSMA6
ENSGALG00000039705	GFPT2
ENSGALG00000036677	ITSN1
ENSGALG00000002447	CTNNA1
ENSGALG00000010046	FAM177A1
ENSGALG00000014408	LLGL1
ENSGALG00000010093	BRMS1L
ENSGALG00000013124	FHOD3
ENSGALG00000013100	GRB10
ENSGALG00000039720	MAP4K3
ENSGALG00000025941	RGS20
ENSGALG00000001976	TRIM33
ENSGALG00000020249	RAPGEF2
ENSGALG00000003705	VPS13C
ENSGALG00000010025	SNX6
ENSGALG00000010027	CFL2
ENSGALG00000037968	API5
ENSGALG00000011323	SNAPC3
ENSGALG00000033589	SYN3
ENSGALG00000010007	EAPP
ENSGALG00000009850	NOVA1
ENSGALG00000008519	NR2C2
ENSGALG00000001916	SLIT3
ENSGALG00000042411	GASK1B
ENSGALG00000008557	ARL5B
ENSGALG00000025915	ARRDC3
ENSGALG00000004196	UGT1A1
ENSGALG00000030499	MOB2
ENSGALG00000034859	COMMD9
ENSGALG00000016176	ADGRB3
ENSGALG00000013907	KDR
ENSGALG00000013042	MICAL3
ENSGALG00000005400	CACNA2D3
ENSGALG00000038336	SLC20A2
ENSGALG00000031700	TRPS1
ENSGALG00000035295	AP4B1
ENSGALG00000013086	IKZF1
ENSGALG00000029435	CYP7B1
ENSGALG00000043711	AGO3
ENSGALG00000008508	PYGB
ENSGALG00000053990	-
ENSGALG00000008506	MRPS25
ENSGALG00000014391	CCDC149
ENSGALG00000013069	BPGM
ENSGALG00000029416	TRPC6
ENSGALG00000009825	SRGAP1
ENSGALG00000016955	VWA8
ENSGALG00000015624	VCAN
ENSGALG00000015630	EDIL3
ENSGALG00000037872	ATAD2B
ENSGALG00000035202	AP3B2
ENSGALG00000002335	DOCK3
ENSGALG00000053916	ABCB1
ENSGALG00000003690	KRT14
ENSGALG00000002362	MANF
ENSGALG00000006717	-
ENSGALG00000001840	TEK
ENSGALG00000013858	CEP76
ENSGALG00000007177	PTPRG
ENSGALG00000001864	C9orf72
ENSGALG00000041043	ABRA
ENSGALG00000001895	PANK3
ENSGALG00000013886	LDLRAD4
ENSGALG00000016921	UCHL3
ENSGALG00000037841	GRM7
ENSGALG00000037842	LRGUK
ENSGALG00000033470	ADGRA3
ENSGALG00000032148	CANX
ENSGALG00000041080	CHD7
ENSGALG00000003601	ATP2B4
ENSGALG00000037829	LOXHD1
ENSGALG00000039145	CA8
ENSGALG00000003183	C11H16orf70
ENSGALG00000016499	-
ENSGALG00000027144	PTF1A
ENSGALG00000015170	VPS13A
ENSGALG00000007569	KBTBD8
ENSGALG00000040114	PTPRZ1
ENSGALG00000012953	IPO8
ENSGALG00000006252	LMO4
ENSGALG00000039178	CHD9
ENSGALG00000011605	EPB41L5
ENSGALG00000012932	FGD4
ENSGALG00000020561	-
ENSGALG00000012944	DENND5B
ENSGALG00000011614	ANO4
ENSGALG00000028423	HS2ST1
ENSGALG00000015111	APBA1
ENSGALG00000016440	KLF11
ENSGALG00000016447	PDIA6
ENSGALG00000015115	MAMDC2
ENSGALG00000037366	GRID1
ENSGALG00000015113	PTAR1
ENSGALG00000008821	NDUFA5
ENSGALG00000016412	MBOAT2
ENSGALG00000038688	ADAMTS17
ENSGALG00000003126	ERBB4
ENSGALG00000008813	CROT
ENSGALG00000005788	FARP2
ENSGALG00000008814	ASB15
ENSGALG00000016470	KCNS3
ENSGALG00000030780	MGAT4A
ENSGALG00000041435	-
ENSGALG00000016451	ROCK2
ENSGALG00000016459	FAM84A
ENSGALG00000016456	LPIN1
ENSGALG00000015138	ABHD17B
ENSGALG00000001325	CYP1A1
ENSGALG00000001320	CYP1A2
ENSGALG00000013311	ANO3
ENSGALG00000014648	CETN3
ENSGALG00000029706	RUFY1
ENSGALG00000014692	LMNB1
ENSGALG00000016409	KIDINS220
ENSGALG00000005752	ABCA4
ENSGALG00000034281	TMCC2
ENSGALG00000040957	AGO2
ENSGALG00000014673	RFESD
ENSGALG00000004420	SDK1
ENSGALG00000001383	HTR4
ENSGALG00000026661	MSRB3
ENSGALG00000012877	CREB3L2
ENSGALG00000043118	ATP10A
ENSGALG00000002606	CLSTN1
ENSGALG00000031130	GGH
ENSGALG00000003923	COL6A3
ENSGALG00000040079	ZFPM2
ENSGALG00000011581	KIF26A
ENSGALG00000027932	SLF1
ENSGALG00000011592	MRAS
ENSGALG00000002645	PIWIL1
ENSGALG00000009276	LRAT
ENSGALG00000011577	CNTNAP5
ENSGALG00000011573	MOB1B
ENSGALG00000008764	FAM171A1
ENSGALG00000033730	-
ENSGALG00000004390	AP3B1
ENSGALG00000041338	-
ENSGALG00000040003	STXBP1
ENSGALG00000015058	PTPRD
ENSGALG00000032440	QPCT
ENSGALG00000032430	IPO5
ENSGALG00000039040	PAX1
ENSGALG00000038582	SLC36A1
ENSGALG00000004311	-
ENSGALG00000004345	OIT3
ENSGALG00000005678	FLNB
ENSGALG00000008701	XDH
ENSGALG00000005679	CDX1
ENSGALG00000017627	TWNK
ENSGALG00000004339	-
ENSGALG00000003035	FAM78B
ENSGALG00000015024	RCL1
ENSGALG00000008728	PTER
ENSGALG00000041309	ALKBH3
ENSGALG00000015002	MRPS27
ENSGALG00000042626	SYT4
ENSGALG00000015008	ZNF366
ENSGALG00000008740	POT1
ENSGALG00000031971	CNTNAP2
ENSGALG00000016342	MYOM2
ENSGALG00000042614	NBAS
ENSGALG00000027853	CTNNA2
ENSGALG00000010189	-
ENSGALG00000010187	SLC1A1
ENSGALG00000001239	SLC26A2
ENSGALG00000010158	KANK1
ENSGALG00000036787	HSD17B12
ENSGALG00000010167	PNN
ENSGALG00000034118	SOX18
ENSGALG00000018946	LMOD3
ENSGALG00000010192	FBXO33
ENSGALG00000038520	STRIP2
ENSGALG00000038512	AGTR1
ENSGALG00000043006	PDIA4
ENSGALG00000011432	CDC42BPB
ENSGALG00000033671	FREM2
ENSGALG00000023451	TRPM7
ENSGALG00000010114	PAX9
ENSGALG00000009158	CDC42BPA
ENSGALG00000003849	TRPM1
ENSGALG00000003841	-
ENSGALG00000026077	ALDOC
ENSGALG00000017102	GPR12
ENSGALG00000011811	SYNE2
ENSGALG00000002904	REEP3
ENSGALG00000031448	MAPK6
ENSGALG00000037597	YOD1
ENSGALG00000003396	NFATC3
ENSGALG00000012237	POLE2
ENSGALG00000004620	LAMC1
ENSGALG00000033149	GCC1
ENSGALG00000005978	RBP3
ENSGALG00000012282	L2HGDH
ENSGALG00000012265	MICALL1
ENSGALG00000009456	EXD2
ENSGALG00000008111	MEST
ENSGALG00000031384	-
ENSGALG00000030055	RIPOR1
ENSGALG00000017068	KL
ENSGALG00000002855	SARDH
ENSGALG00000000227	DPYSL2
ENSGALG00000053560	FBXO16
ENSGALG00000041573	IMPAD1
ENSGALG00000009438	SLC39A9
ENSGALG00000029867	MROH1
ENSGALG00000005894	USP8
ENSGALG00000007658	ARMH3
ENSGALG00000030889	FOXA2
ENSGALG00000034380	C7orf26
ENSGALG00000002774	TSPAN3
ENSGALG00000001449	STRA6
ENSGALG00000004521	GPX3
ENSGALG00000012160	KIF18A
ENSGALG00000036114	SMO
ENSGALG00000030812	CSNK1G1
ENSGALG00000003219	TMEM231
ENSGALG00000003208	GABARAPL2
ENSGALG00000029817	USP22
ENSGALG00000002701	DNAJC9
ENSGALG00000008007	ITGA11
ENSGALG00000036965	PTPA
ENSGALG00000034325	RBFOX1
ENSGALG00000017363	C11H16ORF87
ENSGALG00000005368	CEP120
ENSGALG00000043693	ALKBH5
ENSGALG00000004071	NETO2
ENSGALG00000017384	ERH
ENSGALG00000031684	RCC2
ENSGALG00000015591	ACOX3
ENSGALG00000002250	DTWD2
ENSGALG00000002289	CHAT
ENSGALG00000038202	PWWP2A
ENSGALG00000003518	GPAT4
ENSGALG00000003507	TECPR1
ENSGALG00000004834	COPS3
ENSGALG00000002227	DMXL1
ENSGALG00000007936	PGK1
ENSGALG00000002232	RERE
ENSGALG00000003562	NPTX2
ENSGALG00000008369	ABCC5
ENSGALG00000001722	E2F4
ENSGALG00000025747	NQO2
ENSGALG00000012414	GNPNAT1
ENSGALG00000029270	GATA3
ENSGALG00000007837	KAZALD1
ENSGALG00000002187	HSD17B4
ENSGALG00000006562	MCF2
ENSGALG00000012356	TAB2
ENSGALG00000004711	-
ENSGALG00000038954	LSM11
ENSGALG00000012341	SAV1
ENSGALG00000012392	IYD
ENSGALG00000003430	PMS2
ENSGALG00000012379	C5H14orf166
ENSGALG00000030187	CAT
ENSGALG00000009568	SPOCK3
ENSGALG00000008254	ANAPC1
[truncated: 1,568 more rows]
[truncated: 5 more columns]

## Sheet: 819
ID	Official_Symbol
ENSGALG00000015219	-
ENSGALG00000014355	STIM2
ENSGALG00000026187	NMNAT3
ENSGALG00000047781	RAD9B
ENSGALG00000000378	SLC25A37
ENSGALG00000051954	RBM43
ENSGALG00000026875	-
ENSGALG00000053332	-
ENSGALG00000004604	-
ENSGALG00000035113	DEXI
ENSGALG00000011022	NPVF
ENSGALG00000007796	BCAS1
ENSGALG00000048773	-
ENSGALG00000045388	RFX8
ENSGALG00000047327	-
ENSGALG00000002532	GJA4
ENSGALG00000040929	C15orf62
ENSGALG00000054096	-
ENSGALG00000035589	-
ENSGALG00000012801	LY86
ENSGALG00000049068	ZNF831
ENSGALG00000054766	ITGA2B
ENSGALG00000027269	GUCA2A
ENSGALG00000008669	CD28
ENSGALG00000014515	C1QTNF7
ENSGALG00000042423	-
ENSGALG00000029322	FBXO39
ENSGALG00000046461	LRRC15
ENSGALG00000026294	-
ENSGALG00000048873	C12H3orf14
ENSGALG00000023355	TMEM154
ENSGALG00000050158	-
ENSGALG00000037989	IL10R2
ENSGALG00000051918	TTC24
ENSGALG00000046288	UPK3B
ENSGALG00000027885	C4orf19
ENSGALG00000011740	MGP
ENSGALG00000032683	ADTRP
ENSGALG00000038787	ADRA1D
ENSGALG00000032207	HMGN4
ENSGALG00000028989	-
ENSGALG00000026203	FAM174A
ENSGALG00000053365	-
ENSGALG00000039187	GKN2
ENSGALG00000047120	-
ENSGALG00000044763	GPR82
ENSGALG00000022733	ARL11
ENSGALG00000045736	-
ENSGALG00000016296	GFRAL
ENSGALG00000036346	AMH
ENSGALG00000001031	-
ENSGALG00000046141	-
ENSGALG00000045172	FAM166A
ENSGALG00000044997	SH2D5
ENSGALG00000052494	-
ENSGALG00000027688	NDUFB4
ENSGALG00000051554	-
ENSGALG00000003590	-
ENSGALG00000034303	C1orf115
ENSGALG00000013169	IL20RB
ENSGALG00000007950	C11orf1
ENSGALG00000036847	PLAC9
ENSGALG00000046995	NECTIN4
ENSGALG00000054931	-
ENSGALG00000008359	CD93
ENSGALG00000043926	-
ENSGALG00000014820	VTCN1
ENSGALG00000009446	LSMEM1
ENSGALG00000038576	-
ENSGALG00000009680	PAQR7
ENSGALG00000019716	KRT20
ENSGALG00000052628	-
ENSGALG00000004227	FAM20B
ENSGALG00000052063	CEBPZOS
ENSGALG00000043908	-
ENSGALG00000008267	IL5RA
ENSGALG00000050799	-
ENSGALG00000026229	PIGY
ENSGALG00000050552	-
ENSGALG00000026465	TMEM100
ENSGALG00000007288	SNTN
ENSGALG00000037467	NEU2
ENSGALG00000032335	MARCKSL1
ENSGALG00000006751	THY1
ENSGALG00000051517	-
ENSGALG00000023444	APELA
ENSGALG00000051117	GIMD1
ENSGALG00000052682	-
ENSGALG00000001096	UQCR11
ENSGALG00000008282	ATG4A
ENSGALG00000043285	CNTD1
ENSGALG00000052557	C4H4ORF46
ENSGALG00000007624	-
ENSGALG00000019756	MLANA
ENSGALG00000029674	-
ENSGALG00000046550	-
ENSGALG00000028439	SHLD2
ENSGALG00000053631	-
ENSGALG00000042986	RNASEL
ENSGALG00000034326	TMEM158
ENSGALG00000005354	ZBTB5
ENSGALG00000031735	CD5
ENSGALG00000044480	IL13RA1
ENSGALG00000030407	IL6R
ENSGALG00000053748	PET117
ENSGALG00000045684	-
ENSGALG00000044479	-
ENSGALG00000039206	ARID5A
ENSGALG00000009027	ST6GALNAC3
ENSGALG00000035406	DSN1
ENSGALG00000044471	-
ENSGALG00000052405	-
ENSGALG00000054546	-
ENSGALG00000004168	FEM1A
ENSGALG00000044866	-
ENSGALG00000053210	RGS13
ENSGALG00000051790	-
ENSGALG00000019262	-
ENSGALG00000008362	SSTR4
ENSGALG00000054778	-
ENSGALG00000054658	-
ENSGALG00000052752	-
ENSGALG00000002496	SFTPA1
ENSGALG00000046757	-
ENSGALG00000044739	-
ENSGALG00000005360	CA4
ENSGALG00000054371	-
ENSGALG00000049343	-
ENSGALG00000047313	-
ENSGALG00000053713	-
ENSGALG00000021163	FAM240B
ENSGALG00000031094	EDA2R
ENSGALG00000027316	CRNN
ENSGALG00000049840	-
ENSGALG00000011808	CCR9
ENSGALG00000047426	-
ENSGALG00000050274	-
ENSGALG00000054873	NPPC
ENSGALG00000051123	-
ENSGALG00000047825	-
ENSGALG00000005305	ACKR2
ENSGALG00000053264	-
ENSGALG00000047144	-
ENSGALG00000025867	ALX3
ENSGALG00000054989	-
ENSGALG00000049713	-
ENSGALG00000038266	CTXN2
ENSGALG00000038541	VPS37C
ENSGALG00000004248	TACR2
ENSGALG00000036244	-
ENSGALG00000011742	ART4
ENSGALG00000034986	HEYL
ENSGALG00000054739	-
ENSGALG00000051586	-
ENSGALG00000052395	-
ENSGALG00000037603	SESN2
ENSGALG00000001362	CLK3
ENSGALG00000048452	-
ENSGALG00000049663	-
ENSGALG00000044241	-
ENSGALG00000049810	-
ENSGALG00000049534	-
ENSGALG00000047355	-
ENSGALG00000044245	GSC2
ENSGALG00000052666	-
ENSGALG00000046789	-
ENSGALG00000049536	-
ENSGALG00000054689	-
ENSGALG00000047639	-
ENSGALG00000050881	-
ENSGALG00000048441	-
ENSGALG00000053907	-
ENSGALG00000047196	-
ENSGALG00000001149	ADGRG5
ENSGALG00000054836	-
ENSGALG00000049009	-
ENSGALG00000054673	-
ENSGALG00000050474	-
ENSGALG00000053189	-
ENSGALG00000013995	TAAR5
ENSGALG00000017039	STOML3
ENSGALG00000034438	GNB3
ENSGALG00000006390	CRKL
ENSGALG00000050627	-
ENSGALG00000049798	HDGFL3
ENSGALG00000001410	SPNS3
ENSGALG00000012907	MC4R
ENSGALG00000021620	-
ENSGALG00000023640	-
ENSGALG00000000044	WFIKKN1
ENSGALG00000005258	SSTR5
ENSGALG00000038782	ZC3H12D
ENSGALG00000033174	ZBTB45
ENSGALG00000014776	TBX15
ENSGALG00000017327	P2RY6
ENSGALG00000017006	SETDB2
ENSGALG00000037336	PRTG
ENSGALG00000046085	FAM110D
ENSGALG00000003193	CRABP-I
ENSGALG00000002578	-
ENSGALG00000023897	RGS21
ENSGALG00000005806	KIF24
ENSGALG00000050811	-
ENSGALG00000027655	TRABD2B
ENSGALG00000043641	JUND
ENSGALG00000001122	CALN1
ENSGALG00000054216	NXPH4
ENSGALG00000037483	ANP32B
ENSGALG00000000712	RAB29
ENSGALG00000026849	SIAH3
ENSGALG00000007980	KCNG1
ENSGALG00000010588	GNOT2
ENSGALG00000008795	GPAM
ENSGALG00000040890	KCNE5
ENSGALG00000039708	-
ENSGALG00000029329	POU3F4
ENSGALG00000002442	ANKS4B
ENSGALG00000017268	KCTD21
ENSGALG00000008349	LMCD1
ENSGALG00000005831	DNAI1
ENSGALG00000006964	SDR42E2
ENSGALG00000010596	TACR3
ENSGALG00000014997	PLA1A
ENSGALG00000031718	CSNK2A2
ENSGALG00000022622	HOXA4
ENSGALG00000015010	NSG1
ENSGALG00000003522	RBBP4
ENSGALG00000008290	VSIG1
ENSGALG00000029610	RGS9
ENSGALG00000029652	OPHN1
ENSGALG00000036219	STK35
ENSGALG00000005928	XAF1
ENSGALG00000044388	-
ENSGALG00000014687	EPHA1
ENSGALG00000012442	MFNG
ENSGALG00000054781	UCN
ENSGALG00000050065	CYSLTR2
ENSGALG00000006331	STAMBPL1
ENSGALG00000001475	STMN1
ENSGALG00000024318	TMEM200B
ENSGALG00000006123	-
ENSGALG00000007698	-
ENSGALG00000053422	-
ENSGALG00000008321	RNPEPL1
ENSGALG00000011289	NKIRAS1
ENSGALG00000001267	MAP2K2
ENSGALG00000023834	-
ENSGALG00000007242	SLITRK4
ENSGALG00000004093	TBX22
ENSGALG00000037496	USP46
ENSGALG00000009564	METTL8
ENSGALG00000029197	KIRREL3
ENSGALG00000053836	SIPA1
ENSGALG00000002276	EME2
ENSGALG00000004266	TNFAIP8L1
ENSGALG00000048165	-
ENSGALG00000036175	CAPG
ENSGALG00000031726	MAPRE3
ENSGALG00000053207	IFNAL3
ENSGALG00000044725	-
ENSGALG00000054104	-
ENSGALG00000026092	-
ENSGALG00000052209	IFNAL2
ENSGALG00000053770	-
ENSGALG00000039479	BPIFC
ENSGALG00000053752	IFN-A
ENSGALG00000016693	CSF2RA
ENSGALG00000033039	ENG
ENSGALG00000048874	IFNA1
ENSGALG00000032170	-
ENSGALG00000046156	-
ENSGALG00000038771	TECRL
ENSGALG00000005759	IFNW1
ENSGALG00000046996	IFNA1
ENSGALG00000054368	IFNAL1
ENSGALG00000014624	CERS3
ENSGALG00000050924	IFNA1
ENSGALG00000047630	IFNA1
ENSGALG00000054396	-
ENSGALG00000049952	-
ENSGALG00000004246	SLC6A4
ENSGALG00000008447	SH2D1A
ENSGALG00000033971	-
ENSGALG00000009491	RAD51B
ENSGALG00000003428	-
ENSGALG00000054212	PAOX
ENSGALG00000039346	ARHGAP39
ENSGALG00000043754	GLUL
ENSGALG00000006710	RAB36
ENSGALG00000019290	SLC6A12
ENSGALG00000007924	STK17B
ENSGALG00000001975	TMEM120A
ENSGALG00000003519	-
ENSGALG00000054823	SLC30A3
ENSGALG00000047565	-
ENSGALG00000041461	DNMT3B
ENSGALG00000048401	-
ENSGALG00000039891	ANP32E
ENSGALG00000051871	INHBC
ENSGALG00000021525	ISLR
ENSGALG00000038527	CARMIL3
ENSGALG00000029485	-
ENSGALG00000052868	-
ENSGALG00000028774	S100A10
ENSGALG00000051132	-
ENSGALG00000049581	-
ENSGALG00000048200	MRPL33
ENSGALG00000002860	MLN
ENSGALG00000000209	PRNP
ENSGALG00000007666	KCNIP2
ENSGALG00000031331	PKIG
ENSGALG00000048178	SLC27A3
ENSGALG00000049439	-
ENSGALG00000050413	-
ENSGALG00000014736	-
ENSGALG00000014722	KLRD1
ENSGALG00000030363	IFNAR1
ENSGALG00000035115	-
ENSGALG00000012490	-
ENSGALG00000047102	SAPCD2
ENSGALG00000006586	PLAGL2
ENSGALG00000035050	-
ENSGALG00000047024	ZNF469
ENSGALG00000006547	PROCR
ENSGALG00000002931	REG4
ENSGALG00000054138	-
ENSGALG00000016283	BEND6
ENSGALG00000049986	-
ENSGALG00000048620	-
ENSGALG00000029462	-
ENSGALG00000004129	SPP2
ENSGALG00000047211	FCER1G
ENSGALG00000049884	-
ENSGALG00000036504	C14orf39
ENSGALG00000000911	IL19
ENSGALG00000004441	-
ENSGALG00000028466	-
ENSGALG00000047515	-
ENSGALG00000027053	AKAIN1
ENSGALG00000054646	-
ENSGALG00000029691	NFKBIB
ENSGALG00000046192	CCL21
ENSGALG00000028341	-
ENSGALG00000054600	-
ENSGALG00000048771	-
ENSGALG00000054597	-
ENSGALG00000051018	-
ENSGALG00000053574	-
ENSGALG00000040208	-
ENSGALG00000044087	KCTD19
ENSGALG00000051101	-
ENSGALG00000046593	-
ENSGALG00000009574	IL12A
ENSGALG00000010553	AIMP1
ENSGALG00000050157	-
ENSGALG00000019352	-
ENSGALG00000002427	SMIM5
ENSGALG00000039741	TNFRSF8
ENSGALG00000022871	HHLA2
ENSGALG00000046824	-
ENSGALG00000052643	C15orf48
ENSGALG00000039648	-
ENSGALG00000050027	NMS
ENSGALG00000053999	VPS37D
ENSGALG00000053997	-
ENSGALG00000053980	-
ENSGALG00000041921	CWH43
ENSGALG00000044141	THAP9
ENSGALG00000048024	-
ENSGALG00000038681	-
ENSGALG00000006203	-
ENSGALG00000014662	RBP5
ENSGALG00000052935	TNFRSF9
ENSGALG00000045776	CPN2
ENSGALG00000003973	TLCD1
ENSGALG00000008784	-
ENSGALG00000049239	-
ENSGALG00000051550	-
ENSGALG00000049241	-
ENSGALG00000040807	DMTN
ENSGALG00000055092	-
ENSGALG00000029316	-
ENSGALG00000044463	-
ENSGALG00000048862	-
ENSGALG00000047118	-
ENSGALG00000048704	-
ENSGALG00000000162	DMB1
ENSGALG00000048086	-
ENSGALG00000047397	-
ENSGALG00000047343	-
ENSGALG00000025778	SIRPA
ENSGALG00000046657	-
ENSGALG00000051286	-
ENSGALG00000052992	-
ENSGALG00000047903	-
ENSGALG00000045569	-
ENSGALG00000038393	DMB2
ENSGALG00000054098	-
ENSGALG00000006152	-
ENSGALG00000045780	-
ENSGALG00000034948	UAP1L1
ENSGALG00000007549	VAPB
ENSGALG00000006367	PCBD2
ENSGALG00000030118	PCGF1
ENSGALG00000041748	FAM83A
ENSGALG00000030516	EMX1
ENSGALG00000026970	IFITM3
ENSGALG00000035007	USP35
ENSGALG00000044226	-
ENSGALG00000045115	-
ENSGALG00000000225	MGAT4C
ENSGALG00000053198	-
ENSGALG00000021665	-
ENSGALG00000043660	SCFN
ENSGALG00000007123	-
ENSGALG00000005994	DERL3
ENSGALG00000048362	-
ENSGALG00000001014	ARPC5L
ENSGALG00000014551	-
ENSGALG00000005634	CRYBA4
ENSGALG00000037802	-
ENSGALG00000003614	AZIN2
ENSGALG00000045875	PSCA
ENSGALG00000046986	-
ENSGALG00000021275	LTC4S
ENSGALG00000017168	SLN
ENSGALG00000031444	-
ENSGALG00000036160	-
ENSGALG00000038748	RSRP1
ENSGALG00000047000	-
ENSGALG00000042151	-
ENSGALG00000030502	ADAMTS4
ENSGALG00000035325	PMAIP1
ENSGALG00000047341	-
ENSGALG00000004127	-
ENSGALG00000035599	CD24
ENSGALG00000039084	EVI2A
ENSGALG00000047463	-
ENSGALG00000011806	-
ENSGALG00000028666	-
ENSGALG00000002042	-
ENSGALG00000015362	TRAT1
ENSGALG00000016570	-
ENSGALG00000008411	GHRL
ENSGALG00000026207	CNTF
ENSGALG00000047952	-
ENSGALG00000033376	APOH
ENSGALG00000008309	-
ENSGALG00000052425	BATF3
ENSGALG00000008667	DSTN
ENSGALG00000019322	TNFRSF13C
ENSGALG00000022976	-
ENSGALG00000001177	CD34
ENSGALG00000049072	-
ENSGALG00000007222	UTS2B
ENSGALG00000008579	OIP5
ENSGALG00000051652	-
ENSGALG00000032409	-
ENSGALG00000002525	RASGEF1A
ENSGALG00000007003	-
ENSGALG00000054324	-
ENSGALG00000054942	-
ENSGALG00000031804	-
ENSGALG00000047182	ACHE
ENSGALG00000013546	-
ENSGALG00000004665	KPNA7
ENSGALG00000055047	-
ENSGALG00000043256	-
ENSGALG00000038923	-
ENSGALG00000008178	CYP2AB2
ENSGALG00000045255	CYP2AB5
ENSGALG00000045351	CYP2AB3
ENSGALG00000052268	SSBP4
ENSGALG00000026470	-
ENSGALG00000054973	C1QL4
ENSGALG00000051458	-
ENSGALG00000002083	-
ENSGALG00000047328	-
ENSGALG00000050964	-
ENSGALG00000047775	-
ENSGALG00000048626	-
ENSGALG00000054059	-
ENSGALG00000054057	-
ENSGALG00000050045	-
ENSGALG00000044632	-
ENSGALG00000037029	-
ENSGALG00000037402	CTGF
ENSGALG00000024122	TNFRSF13B
ENSGALG00000053028	-
ENSGALG00000027173	-
ENSGALG00000008427	GNAT3
ENSGALG00000004070	MICALL2
ENSGALG00000011609	-
ENSGALG00000052991	-
ENSGALG00000003174	RIMS3
ENSGALG00000050728	-
ENSGALG00000032066	-
ENSGALG00000047129	-
ENSGALG00000046258	-
ENSGALG00000036831	-
ENSGALG00000019484	-
ENSGALG00000053399	-
ENSGALG00000052061	-
ENSGALG00000053788	TNFSF8
ENSGALG00000052401	-
ENSGALG00000050253	-
ENSGALG00000052423	-
ENSGALG00000048786	-
ENSGALG00000034144	-
ENSGALG00000051937	-
ENSGALG00000050634	-
ENSGALG00000053279	-
ENSGALG00000051904	NLGN2
ENSGALG00000054174	-
ENSGALG00000049755	IL22RA2
ENSGALG00000028115	SFN
ENSGALG00000003013	-
ENSGALG00000051533	-
ENSGALG00000000769	RAB7B
ENSGALG00000002845	CTNNA3
ENSGALG00000039837	CCKBR
ENSGALG00000009098	MAMLD1
ENSGALG00000002952	NRG4
ENSGALG00000014485	LDB2
ENSGALG00000038133	SMIM3
ENSGALG00000015032	-
ENSGALG00000013372	IL7R
ENSGALG00000001506	PTTG2
ENSGALG00000007748	SLC16A2
ENSGALG00000032053	SPSB4
ENSGALG00000013756	ZC2HC1B
ENSGALG00000037246	RAMP3
ENSGALG00000042137	ELK4
ENSGALG00000006807	PLSCR5
ENSGALG00000051312	-
ENSGALG00000021304	RANBP3L
ENSGALG00000039982	IRF5
ENSGALG00000013754	PLAGL1
ENSGALG00000007257	TEKT5
ENSGALG00000014342	TEAD4
ENSGALG00000030943	KRAS
ENSGALG00000003319	ADAP2
ENSGALG00000005408	BCO1
ENSGALG00000007186	TMEM268
ENSGALG00000049067	-
ENSGALG00000047596	SMKR1
ENSGALG00000005956	-
ENSGALG00000008424	CALML3
ENSGALG00000039536	C2H8ORF22
ENSGALG00000027184	OLFML1
ENSGALG00000002759	PEAK1
ENSGALG00000012103	-
ENSGALG00000015257	GIN1
ENSGALG00000044984	-
ENSGALG00000052122	-
ENSGALG00000044626	-
ENSGALG00000054782	-
ENSGALG00000032887	CHIR-B3
ENSGALG00000050179	-
ENSGALG00000053566	-
ENSGALG00000052357	-
ENSGALG00000045823	-
ENSGALG00000050295	-
ENSGALG00000041342	-
ENSGALG00000033729	-
ENSGALG00000054769	-
ENSGALG00000054765	-
ENSGALG00000052105	-
ENSGALG00000052585	-
ENSGALG00000051010	-
ENSGALG00000053792	-
ENSGALG00000032862	-
ENSGALG00000052217	-
ENSGALG00000052334	-
ENSGALG00000044709	-
ENSGALG00000049047	-
ENSGALG00000049046	-
ENSGALG00000048198	-
ENSGALG00000044662	-
ENSGALG00000054588	-
ENSGALG00000053375	-
ENSGALG00000046835	-
ENSGALG00000053004	-
ENSGALG00000047927	-
ENSGALG00000050090	-
ENSGALG00000052270	-
ENSGALG00000044644	-
ENSGALG00000039298	-
ENSGALG00000054321	-
ENSGALG00000052141	-
ENSGALG00000052373	-
ENSGALG00000050192	-
ENSGALG00000051284	-
ENSGALG00000052010	-
ENSGALG00000029868	-
ENSGALG00000053734	-
ENSGALG00000050467	-
ENSGALG00000048139	-
ENSGALG00000051661	-
ENSGALG00000048491	-
ENSGALG00000048126	-
ENSGALG00000050569	-
ENSGALG00000052504	-
ENSGALG00000052621	-
ENSGALG00000045090	-
ENSGALG00000053708	-
ENSGALG00000049695	-
ENSGALG00000049325	-
ENSGALG00000048116	-
ENSGALG00000041961	-
ENSGALG00000045087	-
ENSGALG00000047262	CHIR-IG1-5
ENSGALG00000049682	CHIR-B2
ENSGALG00000052568	-
ENSGALG00000051595	-
ENSGALG00000053649	-
ENSGALG00000054615	-
ENSGALG00000038256	-
ENSGALG00000052430	-
ENSGALG00000031624	-
ENSGALG00000044801	CHIR-B5
ENSGALG00000042500	-
ENSGALG00000032820	-
ENSGALG00000047192	-
ENSGALG00000053626	-
ENSGALG00000054710	-
ENSGALG00000050595	-
ENSGALG00000047180	-
ENSGALG00000049120	-
ENSGALG00000049362	-
ENSGALG00000048392	-
ENSGALG00000030636	-
ENSGALG00000050864	-
ENSGALG00000051713	-
ENSGALG00000051950	-
ENSGALG00000047699	-
ENSGALG00000037650	-
ENSGALG00000047202	-
ENSGALG00000049503	-
ENSGALG00000054095	-
ENSGALG00000038975	-
ENSGALG00000050967	CHIR-AB1
ENSGALG00000046594	-
ENSGALG00000047431	-
ENSGALG00000048884	-
ENSGALG00000047438	-
ENSGALG00000046106	-
ENSGALG00000048767	-
ENSGALG00000048752	-
ENSGALG00000049846	-
ENSGALG00000054195	-
ENSGALG00000050824	-
ENSGALG00000047135	-
ENSGALG00000052724	-
ENSGALG00000049433	-
ENSGALG00000049317	-
ENSGALG00000050785	-
ENSGALG00000051627	-
ENSGALG00000050779	-
ENSGALG00000051622	-
ENSGALG00000050896	-
ENSGALG00000048338	-
ENSGALG00000039504	-
ENSGALG00000039866	-
ENSGALG00000044093	-
ENSGALG00000050408	-
ENSGALG00000049660	-
ENSGALG00000052703	-
ENSGALG00000048685	-
ENSGALG00000047597	-
ENSGALG00000051974	-
ENSGALG00000050638	-
ENSGALG00000048562	-
ENSGALG00000051602	-
ENSGALG00000048677	-
ENSGALG00000052814	-
ENSGALG00000046135	-
ENSGALG00000052808	-
ENSGALG00000046490	-
ENSGALG00000045164	-
ENSGALG00000048791	-
ENSGALG00000048941	-
ENSGALG00000055118	-
ENSGALG00000054027	-
ENSGALG00000053052	-
ENSGALG00000054384	-
ENSGALG00000048931	-
ENSGALG00000048818	-
ENSGALG00000053283	-
ENSGALG00000053042	-
ENSGALG00000053284	-
ENSGALG00000034411	-
ENSGALG00000046983	-
ENSGALG00000046865	-
ENSGALG00000046502	-
ENSGALG00000047838	-
ENSGALG00000046627	-
ENSGALG00000053277	-
ENSGALG00000048929	-
ENSGALG00000046735	-
ENSGALG00000044439	-
ENSGALG00000053380	-
ENSGALG00000053381	-
ENSGALG00000033787	-
ENSGALG00000048863	-
ENSGALG00000045473	CHIR-B6
ENSGALG00000050820	-
ENSGALG00000048989	-
ENSGALG00000032041	-
ENSGALG00000033375	-
ENSGALG00000037731	-
ENSGALG00000051902	-
ENSGALG00000045468	-
ENSGALG00000047648	-
ENSGALG00000054298	-
ENSGALG00000054171	CHIR-A2
ENSGALG00000046785	-
ENSGALG00000050915	-
ENSGALG00000045686	-
ENSGALG00000054158	-
ENSGALG00000047508	-
ENSGALG00000054157	-
ENSGALG00000055001	-
ENSGALG00000032371	-
ENSGALG00000052092	-
ENSGALG00000053180	-
ENSGALG00000054391	-
ENSGALG00000031289	-
ENSGALG00000004483	AHSA2P
ENSGALG00000006140	-
ENSGALG00000043476	ARF5
ENSGALG00000046739	-
ENSGALG00000047479	-
ENSGALG00000053299	KCNC3
ENSGALG00000045199	-
ENSGALG00000046715	-
ENSGALG00000048031	-
ENSGALG00000049871	-
ENSGALG00000050611	-
ENSGALG00000052636	-
ENSGALG00000053164	-
ENSGALG00000053434	-
ENSGALG00000043064	EXFABP
ENSGALG00000006803	-
ENSGALG00000051843	-
ENSGALG00000049285	-
ENSGALG00000027891	NREP
ENSGALG00000011872	-
ENSGALG00000011859	GBE
ENSGALG00000052767	-
ENSGALG00000050052	-
ENSGALG00000042471	IL2RA
ENSGALG00000014362	CD86
ENSGALG00000049807	-
ENSGALG00000054780	-
ENSGALG00000027103	TSPAN19
ENSGALG00000049593	-
ENSGALG00000053653	ZNF467
ENSGALG00000045908	-
ENSGALG00000037413	IL7
ENSGALG00000047005	-
ENSGALG00000054418	-
ENSGALG00000019848	AvBD13
ENSGALG00000037200	-
ENSGALG00000007546	-
ENSGALG00000050324	-
ENSGALG00000010927	MEPE
ENSGALG00000024490	-
ENSGALG00000014127	-
ENSGALG00000044816	-
ENSGALG00000043860	PGR2/3
ENSGALG00000049638	GATD1
ENSGALG00000047684	-
ENSGALG00000023824	-
ENSGALG00000006302	-
ENSGALG00000008656	ICOS
ENSGALG00000053184	-
ENSGALG00000026953	TMEM207
ENSGALG00000046559	-
ENSGALG00000002097	-
ENSGALG00000006801	IL13
ENSGALG00000024379	-
ENSGALG00000006827	IL4
ENSGALG00000048016	-
ENSGALG00000045901	-
ENSGALG00000043302	LAT2
ENSGALG00000006693	-
ENSGALG00000006666	BPIFB2
ENSGALG00000006662	BPIFB3
ENSGALG00000031164	WFDC2
ENSGALG00000043816	-
ENSGALG00000030096	-
ENSGALG00000030900	NCMAP
ENSGALG00000000604	-
ENSGALG00000032467	C11orf52
ENSGALG00000051361	-
ENSGALG00000051119	PCP4L1
ENSGALG00000013537	TPM3
ENSGALG00000003361	TREM-B1
ENSGALG00000050352	BCL2L15
ENSGALG00000041442	-
ENSGALG00000042963	-
ENSGALG00000051469	-
ENSGALG00000049114	-
ENSGALG00000043735	-
ENSGALG00000000341	EDMPN1
ENSGALG00000054913	-
ENSGALG00000015235	XCL1
ENSGALG00000016669	AvBD2
ENSGALG00000021355	-
ENSGALG00000024466	CCL17			304
ENSGALG00000029823	-
ENSGALG00000030920	APOC3
ENSGALG00000039750	EDSC
ENSGALG00000039755	-
ENSGALG00000042227	GNLY
ENSGALG00000047412	-
ENSGALG00000047569	-
ENSGALG00000050888	-

## Sheet: 15718
ID	Vertebrates	Official_Symbol
ENSGALG00000055137	shark	-
ENSGALG00000055132	shark	-
ENSGALG00000055127	lizard	-
ENSGALG00000055122	shark	-
ENSGALG00000055113	shark	-
ENSGALG00000055104	Zebrafish	-
ENSGALG00000055101	lampetra	TASOR2
ENSGALG00000055099	shark	-
ENSGALG00000055094	shark	CD63
ENSGALG00000055081	lampetra	SEMA4C
ENSGALG00000055075	lampetra	FMNL3
ENSGALG00000055069	lampetra	-
ENSGALG00000055058	shark	-
ENSGALG00000055053	shark	PRSS35
ENSGALG00000055041	lizard	-
ENSGALG00000055028	shark	-
ENSGALG00000055026	shark	-
ENSGALG00000055025	lizard	-
ENSGALG00000055024	shark	-
ENSGALG00000055023	frog	INHBE
ENSGALG00000055021	lampetra	GREM2
ENSGALG00000055014	shark	-
ENSGALG00000055012	shark	-
ENSGALG00000055010	shark	MAP1LC3B2
ENSGALG00000055009	shark	-
ENSGALG00000055006	shark	AHDC1
ENSGALG00000055000	shark	KCTD14
ENSGALG00000054999	shark	-
ENSGALG00000054995	shark	-
ENSGALG00000054994	shark	-
ENSGALG00000054992	shark	-
ENSGALG00000054991	shark	-
ENSGALG00000054988	lampetra	-
ENSGALG00000054978	frog	-
ENSGALG00000054976	frog	IL11
ENSGALG00000054974	shark	-
ENSGALG00000054971	lampetra	ARHGAP30
ENSGALG00000054964	shark	-
ENSGALG00000054951	lampetra	-
ENSGALG00000054944	lampetra	GULP1
ENSGALG00000054939	lampetra	RAPH1
ENSGALG00000054926	shark	-
ENSGALG00000054919	shark	PIRT
ENSGALG00000054915	Zebrafish	-
ENSGALG00000054912	shark	-
ENSGALG00000054909	lampetra	-
ENSGALG00000054902	shark	-
ENSGALG00000054900	shark	-
ENSGALG00000054897	shark	-
ENSGALG00000054891	frog	RTKN
ENSGALG00000054884	shark	-
ENSGALG00000054874	frog	-
ENSGALG00000054870	shark	-
ENSGALG00000054864	shark	-
ENSGALG00000054858	shark	-
ENSGALG00000054856	frog	-
ENSGALG00000054852	shark	-
ENSGALG00000054846	shark	-
ENSGALG00000054831	lampetra	TMEM121
ENSGALG00000054821	lampetra	NAALAD2
ENSGALG00000054820	shark	-
ENSGALG00000054809	shark	-
ENSGALG00000054799	shark	SPIC
ENSGALG00000054797	Zebrafish	-
ENSGALG00000054795	shark	-
ENSGALG00000054793	lampetra	NCAPH2
ENSGALG00000054787	shark	-
ENSGALG00000054783	lampetra	NDRG1
ENSGALG00000054779	shark	FAM206A
ENSGALG00000054776	lampetra	-
ENSGALG00000054775	shark	-
ENSGALG00000054772	lampetra	NAT8L
ENSGALG00000054770	shark	INHA
ENSGALG00000054763	lizard	-
ENSGALG00000054759	lizard	B3GALNT1
ENSGALG00000054754	shark	-
ENSGALG00000054746	shark	-
ENSGALG00000054735	frog	FAM181A
ENSGALG00000054733	lampetra	-
ENSGALG00000054730	shark	-
ENSGALG00000054729	shark	-
ENSGALG00000054723	Zebrafish	AMOTL2
ENSGALG00000054713	lampetra	-
ENSGALG00000054705	shark	-
ENSGALG00000054703	shark	BOLA1
ENSGALG00000054686	shark	PFN1
ENSGALG00000054685	shark	UBXN11
ENSGALG00000054682	shark	-
ENSGALG00000054675	shark	TMEM272
ENSGALG00000054664	Zebrafish	-
ENSGALG00000054661	Zebrafish	-
ENSGALG00000054659	Zebrafish	-
ENSGALG00000054655	shark	-
ENSGALG00000054650	shark	-
ENSGALG00000054648	shark	-
ENSGALG00000054642	shark	-
ENSGALG00000054637	Zebrafish	-
ENSGALG00000054629	shark	PDCD2L
ENSGALG00000054624	frog	-
ENSGALG00000054620	shark	-
ENSGALG00000054619	shark	GAB2
ENSGALG00000054614	shark	-
ENSGALG00000054611	shark	-
ENSGALG00000054602	Zebrafish	-
ENSGALG00000054599	lampetra	-
ENSGALG00000054589	shark	-
ENSGALG00000054583	lizard	CDHR4
ENSGALG00000054582	shark	-
ENSGALG00000054577	shark	-
ENSGALG00000054572	lizard	-
ENSGALG00000054564	shark	KLHL15
ENSGALG00000054561	lampetra	-
ENSGALG00000054560	shark	-
ENSGALG00000054550	shark	-
ENSGALG00000054535	lizard	-
ENSGALG00000054533	shark	-
ENSGALG00000054532	shark	-
ENSGALG00000054531	shark	-
ENSGALG00000054523	lampetra	LZTFL1
ENSGALG00000054505	lampetra	-
ENSGALG00000054501	frog	-
ENSGALG00000054493	shark	-
ENSGALG00000054486	shark	MC1R
ENSGALG00000054482	lizard	-
ENSGALG00000054473	shark	SLC13A3
ENSGALG00000054469	lampetra	DISP1
ENSGALG00000054449	lampetra	SDHC
ENSGALG00000054437	Zebrafish	-
ENSGALG00000054433	Zebrafish	-
ENSGALG00000054430	lampetra	GLYCTK
ENSGALG00000054428	lampetra	XXYLT1
ENSGALG00000054420	shark	-
ENSGALG00000054416	shark	-
ENSGALG00000054415	Zebrafish	-
ENSGALG00000054413	shark	-
ENSGALG00000054402	lampetra	-
ENSGALG00000054397	Zebrafish	-
ENSGALG00000054387	shark	-
ENSGALG00000054379	lizard	TSPAN32
ENSGALG00000054378	shark	LRRC43
ENSGALG00000054370	shark	-
ENSGALG00000054364	shark	-
ENSGALG00000054356	shark	-
ENSGALG00000054345	lampetra	RFKL
ENSGALG00000054339	lampetra	-
ENSGALG00000054336	shark	CDC25B
ENSGALG00000054335	shark	-
ENSGALG00000054325	shark	-
ENSGALG00000054319	lampetra	ELOVL6
ENSGALG00000054317	lizard	-
ENSGALG00000054311	shark	-
ENSGALG00000054307	shark	-
ENSGALG00000054306	shark	SRXN1
ENSGALG00000054289	shark	GJB5
ENSGALG00000054287	shark	-
ENSGALG00000054286	shark	APLN
ENSGALG00000054278	shark	-
ENSGALG00000054273	lampetra	RASSF8
ENSGALG00000054271	lampetra	MED28
ENSGALG00000054270	frog	-
ENSGALG00000054264	lizard	-
ENSGALG00000054262	Zebrafish	ITPRID1
ENSGALG00000054258	lizard	-
ENSGALG00000054257	shark	-
ENSGALG00000054256	shark	HAUS3
ENSGALG00000054252	Zebrafish	TM4SF1
ENSGALG00000054251	shark	-
ENSGALG00000054244	lampetra	-
ENSGALG00000054236	Zebrafish	-
ENSGALG00000054235	lampetra	-
ENSGALG00000054231	Zebrafish	-
ENSGALG00000054228	shark	-
ENSGALG00000054226	shark	-
ENSGALG00000054224	shark	-
ENSGALG00000054198	lampetra	-
ENSGALG00000054196	shark	-
ENSGALG00000054191	shark	-
ENSGALG00000054189	Zebrafish	-
ENSGALG00000054184	Zebrafish	-
ENSGALG00000054183	lizard	-
ENSGALG00000054180	shark	-
ENSGALG00000054178	Zebrafish	CLDN12
ENSGALG00000054176	Zebrafish	-
ENSGALG00000054175	shark	-
ENSGALG00000054173	lizard	-
ENSGALG00000054164	shark	-
ENSGALG00000054150	shark	GPR27
ENSGALG00000054149	shark	-
ENSGALG00000054140	lizard	-
ENSGALG00000054136	shark	-
ENSGALG00000054131	shark	TAL2
ENSGALG00000054130	shark	PPOX
ENSGALG00000054129	lampetra	-
ENSGALG00000054125	lampetra	-
ENSGALG00000054122	shark	-
ENSGALG00000054121	Zebrafish	-
ENSGALG00000054106	shark	-
ENSGALG00000054103	lampetra	-
ENSGALG00000054101	shark	-
ENSGALG00000054083	shark	H2A-VII
ENSGALG00000054082	shark	-
ENSGALG00000054081	shark	-
ENSGALG00000054080	shark	RIPPLY3
ENSGALG00000054075	Zebrafish	-
ENSGALG00000054070	shark	-
ENSGALG00000054060	Zebrafish	-
ENSGALG00000054048	shark	-
ENSGALG00000054044	lampetra	-
ENSGALG00000054037	lampetra	-
ENSGALG00000054035	shark	-
ENSGALG00000054034	lizard	TNKS1BP1
ENSGALG00000054029	shark	-
ENSGALG00000054017	lampetra	-
ENSGALG00000054015	shark	PRR11
ENSGALG00000054014	shark	-
ENSGALG00000054005	lampetra	PPP1R37
ENSGALG00000054002	lampetra	G6PC3
ENSGALG00000053991	shark	-
ENSGALG00000053990	lampetra	-
ENSGALG00000053989	shark	TRIQK
ENSGALG00000053965	shark	-
ENSGALG00000053964	Zebrafish	-
ENSGALG00000053944	shark	-
ENSGALG00000053937	lampetra	INSM2
ENSGALG00000053933	shark	-
ENSGALG00000053928	shark	ARL14EPL
ENSGALG00000053921	shark	-
ENSGALG00000053919	lampetra	LRRC18
ENSGALG00000053917	shark	CD164
ENSGALG00000053916	lampetra	ABCB1
ENSGALG00000053914	shark	SLC16A13
ENSGALG00000053912	shark	-
ENSGALG00000053908	shark	-
ENSGALG00000053894	shark	-
ENSGALG00000053886	shark	-
ENSGALG00000053885	shark	-
ENSGALG00000053884	lampetra	-
ENSGALG00000053883	lizard	-
ENSGALG00000053876	lampetra	-
ENSGALG00000053875	Zebrafish	-
ENSGALG00000053871	Zebrafish	-
ENSGALG00000053868	shark	CCLL4
ENSGALG00000053867	Zebrafish	-
ENSGALG00000053860	shark	-
ENSGALG00000053857	lizard	-
ENSGALG00000053854	shark	AKR1E2
ENSGALG00000053848	shark	-
ENSGALG00000053841	shark	-
ENSGALG00000053834	shark	-
ENSGALG00000053833	shark	C1orf210
ENSGALG00000053832	Zebrafish	-
ENSGALG00000053823	Zebrafish	FAM219B
ENSGALG00000053810	shark	-
ENSGALG00000053799	lampetra	-
ENSGALG00000053798	shark	-
ENSGALG00000053794	Zebrafish	-
ENSGALG00000053766	lampetra	-
ENSGALG00000053764	shark	CYYR1
ENSGALG00000053757	shark	-
ENSGALG00000053754	shark	-
ENSGALG00000053747	shark	-
ENSGALG00000053742	shark	-
ENSGALG00000053730	shark	-
ENSGALG00000053703	lizard	-
ENSGALG00000053699	shark	CRISP2
ENSGALG00000053697	shark	TMEM125
ENSGALG00000053694	shark	OVST
ENSGALG00000053690	shark	PNMT
ENSGALG00000053689	shark	-
ENSGALG00000053682	shark	MHCIY
ENSGALG00000053680	shark	HIST1H46L2
ENSGALG00000053670	shark	MEGF9
ENSGALG00000053659	shark	-
ENSGALG00000053657	shark	LATS2
ENSGALG00000053648	shark	TSSK3
ENSGALG00000053647	shark	-
ENSGALG00000053641	shark	-
ENSGALG00000053640	lampetra	GZF1
ENSGALG00000053628	frog	-
ENSGALG00000053625	shark	STAC3
ENSGALG00000053623	shark	-
ENSGALG00000053620	Zebrafish	-
ENSGALG00000053601	lizard	LPXN
ENSGALG00000053597	lampetra	MBNL3
ENSGALG00000053595	shark	CXXC4
ENSGALG00000053594	lampetra	-
ENSGALG00000053582	lizard	-
ENSGALG00000053580	shark	-
ENSGALG00000053578	lampetra	-
ENSGALG00000053575	shark	DAZAP2
ENSGALG00000053568	frog	-
ENSGALG00000053565	lampetra	-
ENSGALG00000053561	frog	-
ENSGALG00000053560	lampetra	FBXO16
ENSGALG00000053556	shark	-
ENSGALG00000053555	lampetra	-
ENSGALG00000053552	Zebrafish	IER5L
ENSGALG00000053550	lampetra	-
ENSGALG00000053549	shark	ADAM8
ENSGALG00000053547	Zebrafish	-
ENSGALG00000053527	shark	-
ENSGALG00000053526	lampetra	NTF3
ENSGALG00000053523	frog	-
ENSGALG00000053518	lizard	-
ENSGALG00000053517	Zebrafish	CDC26
ENSGALG00000053511	Zebrafish	APOLD1
ENSGALG00000053510	lizard	-
ENSGALG00000053509	shark	DDX11
ENSGALG00000053504	shark	-
ENSGALG00000053490	shark	FBXO45
ENSGALG00000053483	lizard	-
ENSGALG00000053478	lampetra	CDK20
ENSGALG00000053477	Zebrafish	-
ENSGALG00000053475	shark	-
ENSGALG00000053470	shark	-
ENSGALG00000053468	shark	ANKRD66
ENSGALG00000053464	shark	CCDC191
ENSGALG00000053460	lizard	-
ENSGALG00000053457	frog	PCDHGC5
ENSGALG00000053456	shark	-
ENSGALG00000053446	shark	-
ENSGALG00000053430	lizard	-
ENSGALG00000053424	shark	-
ENSGALG00000053420	shark	-
ENSGALG00000053417	shark	-
ENSGALG00000053412	lizard	-
ENSGALG00000053398	Zebrafish	TMEM80
ENSGALG00000053395	shark	-
ENSGALG00000053392	Zebrafish	-
ENSGALG00000053391	shark	-
ENSGALG00000053383	lampetra	-
ENSGALG00000053382	shark	-
ENSGALG00000053378	shark	-
ENSGALG00000053374	shark	-
ENSGALG00000053363	shark	CTNNBIP1
ENSGALG00000053353	lampetra	BOP1
ENSGALG00000053343	shark	-
ENSGALG00000053338	shark	-
ENSGALG00000053335	shark	-
ENSGALG00000053328	Zebrafish	-
ENSGALG00000053321	Zebrafish	DOK2
ENSGALG00000053315	Zebrafish	-
ENSGALG00000053306	shark	-
ENSGALG00000053296	shark	-
ENSGALG00000053285	frog	-
ENSGALG00000053281	shark	PKIA
ENSGALG00000053278	shark	SUCNR1
ENSGALG00000053274	lampetra	PPP1R14B
ENSGALG00000053273	Zebrafish	-
ENSGALG00000053266	frog	-
ENSGALG00000053262	shark	HIST2H4B
ENSGALG00000053254	Zebrafish	EHHADH
ENSGALG00000053250	Zebrafish	ESYT1
ENSGALG00000053247	frog	SFTPC
ENSGALG00000053246	shark	OCM2
ENSGALG00000053245	shark	-
ENSGALG00000053244	shark	-
ENSGALG00000053218	shark	-
ENSGALG00000053215	shark	-
ENSGALG00000053213	shark	-
ENSGALG00000053200	shark	-
ENSGALG00000053188	shark	-
ENSGALG00000053183	shark	-
ENSGALG00000053173	shark	-
ENSGALG00000053160	shark	-
ENSGALG00000053152	lampetra	FSD1
ENSGALG00000053132	shark	-
ENSGALG00000053130	frog	MYOZ3
ENSGALG00000053127	shark	-
ENSGALG00000053121	shark	CCAH221
ENSGALG00000053116	shark	LRRC61
ENSGALG00000053107	shark	-
ENSGALG00000053106	lizard	FAM181B
ENSGALG00000053105	shark	RAP1GAP
ENSGALG00000053100	shark	FITM2
ENSGALG00000053095	lampetra	PC
ENSGALG00000053078	shark	APOBEC4
ENSGALG00000053077	shark	-
ENSGALG00000053073	lampetra	NTPCR
ENSGALG00000053068	shark	SMUG1
ENSGALG00000053063	shark	MRPL40
ENSGALG00000053058	shark	LAMTOR2
ENSGALG00000053057	frog	-
ENSGALG00000053053	shark	AQP8
ENSGALG00000053046	Zebrafish	-
ENSGALG00000053043	shark	CARHSP1
ENSGALG00000053041	frog	-
ENSGALG00000053033	shark	-
ENSGALG00000053025	shark	-
ENSGALG00000053013	lizard	-
ENSGALG00000053002	shark	-
ENSGALG00000053000	lampetra	C20orf194
ENSGALG00000052997	shark	-
ENSGALG00000052994	frog	C17orf113
ENSGALG00000052985	lizard	-
ENSGALG00000052984	shark	-
ENSGALG00000052981	shark	-
ENSGALG00000052976	lampetra	-
ENSGALG00000052975	shark	CCDC113
ENSGALG00000052974	shark	-
ENSGALG00000052971	lampetra	-
ENSGALG00000052952	lampetra	-
ENSGALG00000052949	shark	-
ENSGALG00000052936	lizard	-
ENSGALG00000052932	lampetra	SHROOM3
ENSGALG00000052931	Zebrafish	-
ENSGALG00000052930	Zebrafish	-
ENSGALG00000052928	shark	-
ENSGALG00000052919	shark	-
ENSGALG00000052917	shark	-
ENSGALG00000052907	frog	-
ENSGALG00000052887	shark	-
ENSGALG00000052883	shark	-
ENSGALG00000052881	lizard	-
ENSGALG00000052879	frog	-
ENSGALG00000052876	lizard	-
ENSGALG00000052873	lampetra	MAPKBP1
ENSGALG00000052867	lizard	CABP4
ENSGALG00000052861	shark	-
ENSGALG00000052859	Zebrafish	-
ENSGALG00000052842	lampetra	ANKRD11
ENSGALG00000052837	lampetra	GNA12
ENSGALG00000052836	shark	-
ENSGALG00000052829	shark	MAMDC4
ENSGALG00000052825	lampetra	BIN3
ENSGALG00000052819	shark	-
ENSGALG00000052818	shark	-
ENSGALG00000052816	lampetra	-
ENSGALG00000052804	Zebrafish	-
ENSGALG00000052799	shark	-
ENSGALG00000052796	lampetra	-
ENSGALG00000052786	Zebrafish	-
ENSGALG00000052784	shark	BBS12
ENSGALG00000052769	shark	-
ENSGALG00000052766	shark	-
ENSGALG00000052763	Zebrafish	BTG2
ENSGALG00000052760	shark	ATOH7
ENSGALG00000052748	lampetra	U2AF2
ENSGALG00000052743	lampetra	ARL4C
ENSGALG00000052741	shark	-
ENSGALG00000052737	lizard	-
ENSGALG00000052732	shark	-
ENSGALG00000052726	lampetra	-
ENSGALG00000052702	Zebrafish	-
ENSGALG00000052695	shark	-
ENSGALG00000052688	shark	-
ENSGALG00000052686	shark	-
ENSGALG00000052684	lampetra	-
ENSGALG00000052683	Zebrafish	-
ENSGALG00000052676	shark	CYP2J22
ENSGALG00000052672	lampetra	-
ENSGALG00000052653	shark	PCDHAC1
ENSGALG00000052652	shark	-
ENSGALG00000052651	Zebrafish	-
ENSGALG00000052649	shark	H2B-V
ENSGALG00000052648	shark	PRR14L
ENSGALG00000052646	lampetra	EXD3
ENSGALG00000052645	shark	-
ENSGALG00000052641	shark	PLD6
ENSGALG00000052638	shark	-
ENSGALG00000052635	shark	-
ENSGALG00000052630	shark	-
ENSGALG00000052629	lampetra	TWSG1
ENSGALG00000052612	lampetra	RPS27L
ENSGALG00000052602	shark	-
ENSGALG00000052592	shark	TMEM82
ENSGALG00000052586	frog	-
ENSGALG00000052583	shark	-
ENSGALG00000052581	shark	ARL16
ENSGALG00000052573	lampetra	UBE2S
ENSGALG00000052566	frog	-
ENSGALG00000052560	lizard	-
ENSGALG00000052542	Zebrafish	-
ENSGALG00000052532	lampetra	-
ENSGALG00000052529	lampetra	RNF4
ENSGALG00000052523	shark	-
ENSGALG00000052522	shark	-
ENSGALG00000052515	lampetra	-
ENSGALG00000052513	shark	-
ENSGALG00000052512	lizard	NPS
ENSGALG00000052506	lampetra	SLC25A44
ENSGALG00000052499	Zebrafish	-
ENSGALG00000052489	shark	-
ENSGALG00000052488	lampetra	TMEM186
ENSGALG00000052481	Zebrafish	-
ENSGALG00000052476	frog	-
ENSGALG00000052471	shark	MRPS21
ENSGALG00000052464	lampetra	ANKRD33
ENSGALG00000052460	lampetra	CYB5R4
ENSGALG00000052450	lizard	-
ENSGALG00000052449	shark	-
ENSGALG00000052448	shark	STYX
ENSGALG00000052441	shark	-
ENSGALG00000052429	lizard	-
ENSGALG00000052411	shark	-
ENSGALG00000052402	shark	-
ENSGALG00000052399	shark	-
ENSGALG00000052397	shark	-
ENSGALG00000052388	lampetra	METRN
ENSGALG00000052376	lizard	-
ENSGALG00000052375	frog	-
ENSGALG00000052371	shark	-
ENSGALG00000052368	shark	-
ENSGALG00000052363	shark	-
ENSGALG00000052360	shark	-
ENSGALG00000052355	shark	PDE12
ENSGALG00000052354	shark	-
ENSGALG00000052348	shark	-
ENSGALG00000052347	frog	-
ENSGALG00000052338	shark	SELENOW
ENSGALG00000052329	Zebrafish	PEX11B
ENSGALG00000052317	shark	-
ENSGALG00000052307	shark	RPP25
ENSGALG00000052304	shark	-
ENSGALG00000052302	shark	-
ENSGALG00000052296	lampetra	MEX3D
ENSGALG00000052295	shark	-
ENSGALG00000052286	shark	MGAT1
ENSGALG00000052285	frog	-
ENSGALG00000052284	shark	H2A-VII
ENSGALG00000052283	shark	-
ENSGALG00000052280	lampetra	HEATR5A
ENSGALG00000052271	shark	SLC23A3
ENSGALG00000052269	Zebrafish	-
ENSGALG00000052265	Zebrafish	-
ENSGALG00000052262	lizard	KCNA5
ENSGALG00000052260	Zebrafish	-
ENSGALG00000052252	shark	-
ENSGALG00000052251	lizard	-
ENSGALG00000052243	Zebrafish	CYP2C18
ENSGALG00000052240	shark	-
ENSGALG00000052233	shark	-
ENSGALG00000052227	shark	-
ENSGALG00000052223	Zebrafish	YPEL1
ENSGALG00000052218	lampetra	-
ENSGALG00000052210	lampetra	-
ENSGALG00000052204	lampetra	ENY2
ENSGALG00000052202	shark	-
ENSGALG00000052199	shark	SNRPD2
ENSGALG00000052198	shark	-
ENSGALG00000052192	shark	TUBA1B
ENSGALG00000052183	Zebrafish	-
ENSGALG00000052162	shark	PPM1L
ENSGALG00000052158	shark	-
ENSGALG00000052156	shark	-
ENSGALG00000052154	shark	-
ENSGALG00000052151	frog	-
ENSGALG00000052142	Zebrafish	-
ENSGALG00000052140	shark	-
ENSGALG00000052134	Zebrafish	-
ENSGALG00000052108	shark	-
ENSGALG00000052095	Zebrafish	-
ENSGALG00000052089	shark	-
ENSGALG00000052088	Zebrafish	SFR1
ENSGALG00000052087	Zebrafish	-
ENSGALG00000052072	shark	-
ENSGALG00000052064	lampetra	MRPS24
ENSGALG00000052056	frog	-
ENSGALG00000052052	lizard	-
ENSGALG00000052051	shark	COPS9
ENSGALG00000052049	frog	-
ENSGALG00000052041	shark	-
ENSGALG00000052038	lampetra	MBLAC1
ENSGALG00000052037	shark	-
ENSGALG00000052030	shark	H2A-VII
ENSGALG00000052028	lampetra	-
ENSGALG00000052027	shark	FNDC9L
ENSGALG00000052026	shark	-
ENSGALG00000052019	shark	-
ENSGALG00000052014	lampetra	PCK2
ENSGALG00000052012	Zebrafish	-
ENSGALG00000052002	lampetra	RNASEH2A
ENSGALG00000051997	shark	-
ENSGALG00000051992	shark	CYP2J23
ENSGALG00000051983	lampetra	LETMD1
ENSGALG00000051957	lampetra	PTPN12
ENSGALG00000051947	shark	OPA3
ENSGALG00000051944	shark	-
ENSGALG00000051926	shark	-
ENSGALG00000051919	Zebrafish	BAALC
ENSGALG00000051916	shark	-
ENSGALG00000051905	shark	-
ENSGALG00000051899	frog	DND1
ENSGALG00000051894	shark	-
ENSGALG00000051885	shark	TTC4
ENSGALG00000051883	Zebrafish	-
ENSGALG00000051879	shark	-
ENSGALG00000051877	shark	-
ENSGALG00000051870	shark	-
ENSGALG00000051868	Zebrafish	-
ENSGALG00000051866	shark	-
ENSGALG00000051865	shark	-
ENSGALG00000051856	Zebrafish	-
ENSGALG00000051852	lampetra	-
ENSGALG00000051848	shark	KIF5A
ENSGALG00000051844	lampetra	SKOR2
ENSGALG00000051812	frog	-
ENSGALG00000051806	shark	-
ENSGALG00000051800	shark	-
ENSGALG00000051796	shark	-
ENSGALG00000051783	shark	-
ENSGALG00000051779	lampetra	PRORSD1P
ENSGALG00000051776	lampetra	-
ENSGALG00000051773	shark	JHY
ENSGALG00000051768	shark	-
ENSGALG00000051766	shark	-
ENSGALG00000051761	lizard	-
ENSGALG00000051759	shark	-
ENSGALG00000051754	shark	KRT17
ENSGALG00000051752	frog	-
ENSGALG00000051751	shark	-
ENSGALG00000051748	shark	METTL11B
ENSGALG00000051737	shark	-
ENSGALG00000051734	lampetra	-
ENSGALG00000051731	shark	-
ENSGALG00000051719	shark	-
ENSGALG00000051695	shark	-
ENSGALG00000051677	lizard	-
ENSGALG00000051676	shark	INA
ENSGALG00000051675	shark	-
ENSGALG00000051672	lampetra	NHLRC3
ENSGALG00000051665	lampetra	LYRM4
ENSGALG00000051654	shark	YLPM1
ENSGALG00000051651	shark	-
ENSGALG00000051645	lampetra	CDC6
ENSGALG00000051624	shark	-
ENSGALG00000051621	lampetra	SCAMP5
ENSGALG00000051617	Zebrafish	-
ENSGALG00000051612	lampetra	-
ENSGALG00000051598	shark	-
ENSGALG00000051597	shark	-
ENSGALG00000051594	lampetra	FBXO46
ENSGALG00000051589	shark	CRH2
ENSGALG00000051576	shark	-
ENSGALG00000051567	shark	MRPL41
ENSGALG00000051566	shark	FFAR2L
ENSGALG00000051564	shark	-
ENSGALG00000051538	shark	-
ENSGALG00000051536	lizard	-
ENSGALG00000051525	shark	-
ENSGALG00000051522	shark	-
ENSGALG00000051509	Zebrafish	-
ENSGALG00000051508	shark	-
ENSGALG00000051505	shark	ZNF503
ENSGALG00000051492	lizard	-
ENSGALG00000051488	shark	SFI1
ENSGALG00000051485	Zebrafish	-
ENSGALG00000051482	shark	-
ENSGALG00000051479	shark	CDK5
ENSGALG00000051474	frog	-
ENSGALG00000051466	shark	NDFIP2
ENSGALG00000051460	lampetra	-
ENSGALG00000051459	lampetra	-
ENSGALG00000051453	shark	-
ENSGALG00000051443	shark	C1orf216
ENSGALG00000051442	lampetra	TSC22D1
ENSGALG00000051440	Zebrafish	-
ENSGALG00000051438	shark	EXTL2
ENSGALG00000051431	lampetra	RPS15A
ENSGALG00000051424	shark	-
ENSGALG00000051415	lampetra	TM2D1
ENSGALG00000051412	shark	PEA15L1
ENSGALG00000051404	shark	-
ENSGALG00000051401	shark	RASIP1
ENSGALG00000051399	shark	-
ENSGALG00000051398	lampetra	TMEM14CL
ENSGALG00000051397	lampetra	-
ENSGALG00000051392	shark	-
ENSGALG00000051382	frog	-
ENSGALG00000051378	lampetra	-
ENSGALG00000051370	Zebrafish	-
ENSGALG00000051358	shark	-
ENSGALG00000051355	shark	-
ENSGALG00000051347	lampetra	-
ENSGALG00000051339	lampetra	-
ENSGALG00000051337	lizard	-
ENSGALG00000051336	shark	ANKLE1
ENSGALG00000051335	lampetra	INO80C
ENSGALG00000051327	Zebrafish	-
ENSGALG00000051325	Zebrafish	-
ENSGALG00000051324	shark	-
ENSGALG00000051313	shark	-
ENSGALG00000051311	lampetra	-
ENSGALG00000051305	shark	-
ENSGALG00000051301	lampetra	KHK
ENSGALG00000051297	lizard	-
ENSGALG00000051283	shark	-
ENSGALG00000051280	Zebrafish	DNAJB1
ENSGALG00000051279	frog	PPP1R1A
ENSGALG00000051276	Zebrafish	GATAD2B
ENSGALG00000051274	lampetra	B3GALT2
ENSGALG00000051266	shark	-
ENSGALG00000051260	lampetra	-
ENSGALG00000051251	shark	-
ENSGALG00000051248	shark	-
ENSGALG00000051246	shark	-
ENSGALG00000051244	shark	-
ENSGALG00000051242	lizard	-
ENSGALG00000051234	Zebrafish	-
ENSGALG00000051226	shark	OR1052
ENSGALG00000051213	lampetra	DUSP21
ENSGALG00000051209	shark	-
ENSGALG00000051206	shark	-
ENSGALG00000051205	shark	-
ENSGALG00000051203	lizard	-
ENSGALG00000051202	lampetra	-
ENSGALG00000051197	shark	-
ENSGALG00000051188	shark	-
ENSGALG00000051187	shark	CCDC130
ENSGALG00000051184	lizard	-
ENSGALG00000051177	Zebrafish	-
ENSGALG00000051173	shark	-
ENSGALG00000051167	frog	-
ENSGALG00000051152	lampetra	LDB3
ENSGALG00000051148	frog	-
ENSGALG00000051146	shark	-
ENSGALG00000051144	lampetra	EVI5L
ENSGALG00000051139	shark	-
ENSGALG00000051135	frog	BCL2L11
ENSGALG00000051133	shark	-
ENSGALG00000051131	lizard	-
ENSGALG00000051097	shark	-
ENSGALG00000051088	shark	-
ENSGALG00000051068	frog	-
ENSGALG00000051065	lampetra	PYGO2
ENSGALG00000051055	shark	MAPK8IP2
ENSGALG00000051054	shark	-
ENSGALG00000051050	frog	CD8A
ENSGALG00000051046	shark	-
ENSGALG00000051040	lampetra	TMEM251
ENSGALG00000051027	lizard	-
ENSGALG00000051022	Zebrafish	-
ENSGALG00000051015	shark	-
ENSGALG00000051009	shark	-
ENSGALG00000051001	shark	-
ENSGALG00000050995	shark	LRRC47
ENSGALG00000050991	shark	-
ENSGALG00000050983	frog	-
ENSGALG00000050977	shark	-
ENSGALG00000050969	frog	RBM15B
ENSGALG00000050965	shark	-
ENSGALG00000050958	Zebrafish	-
ENSGALG00000050948	lampetra	TMEM115
ENSGALG00000050937	lampetra	-
ENSGALG00000050931	Zebrafish	-
ENSGALG00000050905	shark	-
ENSGALG00000050893	shark	CCR2
ENSGALG00000050887	Zebrafish	CACNB3
ENSGALG00000050883	shark	-
ENSGALG00000050870	shark	NPM2
ENSGALG00000050868	lampetra	-
ENSGALG00000050866	lampetra	HSD3B1
ENSGALG00000050860	shark	-
ENSGALG00000050857	lampetra	PTPN20
ENSGALG00000050855	shark	-
ENSGALG00000050847	shark	-
ENSGALG00000050840	shark	APCDD1
ENSGALG00000050833	shark	-
ENSGALG00000050831	shark	-
ENSGALG00000050826	shark	-
ENSGALG00000050814	shark	-
ENSGALG00000050813	Zebrafish	-
ENSGALG00000050806	shark	-
ENSGALG00000050803	Zebrafish	GIPC1
ENSGALG00000050797	shark	SOCS7
ENSGALG00000050796	Zebrafish	-
ENSGALG00000050787	shark	PORCN
ENSGALG00000050774	shark	-
ENSGALG00000050763	frog	PBXIP1
ENSGALG00000050761	frog	-
ENSGALG00000050760	Zebrafish	ADCY6
ENSGALG00000050757	shark	ZDHHC12
ENSGALG00000050755	frog	HOXC11
ENSGALG00000050752	Zebrafish	-
ENSGALG00000050750	shark	NRN1L
ENSGALG00000050747	lampetra	-
ENSGALG00000050734	shark	METTL27
ENSGALG00000050727	shark	-
ENSGALG00000050725	shark	SVBP
ENSGALG00000050719	Zebrafish	-
ENSGALG00000050715	frog	-
ENSGALG00000050703	lizard	-
ENSGALG00000050692	Zebrafish	CBX8
ENSGALG00000050686	lizard	-
ENSGALG00000050677	shark	BRICD5
ENSGALG00000050668	shark	-
ENSGALG00000050660	frog	-
ENSGALG00000050656	frog	-
ENSGALG00000050649	shark	-
ENSGALG00000050637	frog	-
ENSGALG00000050636	lizard	-
ENSGALG00000050621	shark	MRPS16
ENSGALG00000050619	lampetra	SOCS2
ENSGALG00000050616	shark	-
ENSGALG00000050615	shark	CKAP2L
ENSGALG00000050608	shark	-
ENSGALG00000050603	frog	-
ENSGALG00000050594	shark	-
ENSGALG00000050586	lampetra	ILVBL
ENSGALG00000050582	lampetra	-
ENSGALG00000050576	lampetra	-
ENSGALG00000050568	lampetra	-
ENSGALG00000050565	lizard	-
ENSGALG00000050555	shark	-
ENSGALG00000050553	Zebrafish	-
ENSGALG00000050548	Zebrafish	-
ENSGALG00000050546	lizard	-
ENSGALG00000050545	frog	-
ENSGALG00000050544	shark	-
ENSGALG00000050539	frog	-
ENSGALG00000050537	shark	-
ENSGALG00000050533	frog	-
ENSGALG00000050532	lampetra	B3GNT3
ENSGALG00000050528	frog	-
ENSGALG00000050527	shark	-
ENSGALG00000050520	shark	-
ENSGALG00000050513	shark	-
ENSGALG00000050508	shark	NOS3
ENSGALG00000050497	shark	-
ENSGALG00000050494	lizard	-
ENSGALG00000050491	shark	SLC35E4
ENSGALG00000050479	shark	-
ENSGALG00000050477	frog	-
ENSGALG00000050470	shark	OPN1LW
ENSGALG00000050464	shark	-
ENSGALG00000050463	shark	-
ENSGALG00000050459	lampetra	DUSP23
ENSGALG00000050454	shark	-
ENSGALG00000050447	shark	-
ENSGALG00000050441	frog	-
ENSGALG00000050440	Zebrafish	-
ENSGALG00000050427	lampetra	OSBPL10
ENSGALG00000050425	lizard	-
ENSGALG00000050416	Zebrafish	SYDE1
ENSGALG00000050409	shark	-
ENSGALG00000050403	lampetra	LYPD1
ENSGALG00000050402	shark	NKX1-2
ENSGALG00000050399	shark	-
ENSGALG00000050397	Zebrafish	-
ENSGALG00000050395	lampetra	-
ENSGALG00000050394	shark	-
ENSGALG00000050390	lampetra	CYB561D2
ENSGALG00000050380	lampetra	TMPPE
ENSGALG00000050376	frog	-
ENSGALG00000050374	shark	-
ENSGALG00000050372	frog	SYCN
ENSGALG00000050362	lizard	-
ENSGALG00000050359	frog	-
ENSGALG00000050356	shark	-
ENSGALG00000050351	shark	-
ENSGALG00000050350	shark	HIST1H2B7
ENSGALG00000050344	shark	-
ENSGALG00000050342	shark	-
ENSGALG00000050335	shark	-
ENSGALG00000050332	frog	-
ENSGALG00000050329	shark	-
ENSGALG00000050315	lizard	CLC2DL3
ENSGALG00000050314	shark	SRSF4
ENSGALG00000050313	frog	-
ENSGALG00000050309	shark	-
ENSGALG00000050302	shark	-
ENSGALG00000050294	Zebrafish	-
ENSGALG00000050291	lizard	-
ENSGALG00000050288	lampetra	DCP1B
ENSGALG00000050281	lizard	-
ENSGALG00000050278	Zebrafish	-
ENSGALG00000050265	shark	-
ENSGALG00000050259	shark	-
ENSGALG00000050258	Zebrafish	-
ENSGALG00000050256	lampetra	TRPT1
ENSGALG00000050250	shark	-
ENSGALG00000050242	lizard	-
ENSGALG00000050241	shark	-
ENSGALG00000050240	lizard	TBX21
ENSGALG00000050235	lampetra	-
ENSGALG00000050225	shark	-
ENSGALG00000050222	shark	-
ENSGALG00000050210	lampetra	-
ENSGALG00000050209	shark	-
ENSGALG00000050207	shark	EMP2
ENSGALG00000050205	shark	-
ENSGALG00000050204	lampetra	MRPL4
ENSGALG00000050186	shark	-
ENSGALG00000050182	lizard	-
ENSGALG00000050180	shark	-
ENSGALG00000050178	shark	-
ENSGALG00000050176	lampetra	-
ENSGALG00000050173	frog	TCEA3
ENSGALG00000050166	Zebrafish	-
ENSGALG00000050155	Zebrafish	CLCA2
ENSGALG00000050154	frog	-
ENSGALG00000050150	lampetra	STX5
ENSGALG00000050148	shark	HS3ST6
ENSGALG00000050145	Zebrafish	FIS1
ENSGALG00000050141	shark	-
ENSGALG00000050139	shark	-
ENSGALG00000050132	lizard	ZNF425
ENSGALG00000050123	shark	-
ENSGALG00000050119	shark	LAMTOR1
ENSGALG00000050117	shark	-
ENSGALG00000050112	lampetra	-
ENSGALG00000050102	shark	-
ENSGALG00000050096	lizard	-
ENSGALG00000050095	Zebrafish	-
ENSGALG00000050091	lampetra	-
ENSGALG00000050086	shark	RNF207
ENSGALG00000050083	lampetra	SYCP2L
ENSGALG00000050082	shark	-
ENSGALG00000050075	shark	TMEM35A
ENSGALG00000050072	Zebrafish	EMID1
ENSGALG00000050058	frog	REEP1
ENSGALG00000050054	lampetra	-
ENSGALG00000050051	shark	RNF224
ENSGALG00000050049	shark	C3orf70
ENSGALG00000050047	shark	-
ENSGALG00000050043	shark	-
ENSGALG00000050031	shark	-
ENSGALG00000050023	frog	-
ENSGALG00000050020	lizard	-
ENSGALG00000050009	shark	-
ENSGALG00000050005	shark	-
ENSGALG00000050002	lampetra	COLEC11
ENSGALG00000050001	shark	RNASEK
ENSGALG00000049996	lampetra	OVOL1
ENSGALG00000049991	shark	-
ENSGALG00000049984	Zebrafish	-
ENSGALG00000049976	shark	AMIGO1
ENSGALG00000049973	lizard	TMEM252
ENSGALG00000049966	shark	-
ENSGALG00000049951	shark	SPOCK2
ENSGALG00000049949	lampetra	-
ENSGALG00000049938	Zebrafish	-
ENSGALG00000049929	lampetra	LIAS
ENSGALG00000049917	lizard	-
ENSGALG00000049911	shark	-
ENSGALG00000049900	lizard	-
ENSGALG00000049887	shark	-
ENSGALG00000049882	shark	SMPDL3A
ENSGALG00000049877	lampetra	-
ENSGALG00000049874	lizard	-
ENSGALG00000049865	lampetra	RPL18A
ENSGALG00000049859	shark	H2A-IX
ENSGALG00000049851	frog	-
ENSGALG00000049848	lampetra	CNR1
ENSGALG00000049845	shark	-
ENSGALG00000049843	frog	-
ENSGALG00000049838	shark	-
ENSGALG00000049837	shark	-
ENSGALG00000049835	lampetra	S1PR3
ENSGALG00000049830	shark	-
ENSGALG00000049823	Zebrafish	-
ENSGALG00000049816	shark	-
ENSGALG00000049812	lampetra	PQLC1
ENSGALG00000049783	shark	-
ENSGALG00000049780	lampetra	-
ENSGALG00000049776	shark	-
ENSGALG00000049774	lampetra	-
ENSGALG00000049772	shark	-
ENSGALG00000049771	shark	-
ENSGALG00000049758	shark	-
ENSGALG00000049751	shark	-
ENSGALG00000049748	shark	-
ENSGALG00000049747	Zebrafish	-
ENSGALG00000049742	shark	-
ENSGALG00000049741	shark	SMIM18
ENSGALG00000049735	shark	-
ENSGALG00000049726	Zebrafish	-
ENSGALG00000049722	lampetra	NAA80
ENSGALG00000049710	frog	-
ENSGALG00000049684	shark	-
ENSGALG00000049681	shark	-
ENSGALG00000049677	Zebrafish	-
ENSGALG00000049676	Zebrafish	-
ENSGALG00000049669	lizard	-
ENSGALG00000049668	shark	MFSD4B
ENSGALG00000049667	lampetra	FAM19A1
ENSGALG00000049664	Zebrafish	-
ENSGALG00000049658	Zebrafish	UTS2R2
ENSGALG00000049654	lampetra	VWA3A
ENSGALG00000049653	lampetra	KMT2C
ENSGALG00000049652	shark	-
ENSGALG00000049650	Zebrafish	-
ENSGALG00000049642	shark	-
ENSGALG00000049628	shark	-
ENSGALG00000049618	Zebrafish	-
ENSGALG00000049616	shark	TTLL2
ENSGALG00000049587	lampetra	-
ENSGALG00000049579	shark	-
ENSGALG00000049578	Zebrafish	-
ENSGALG00000049577	lampetra	SHISAL2A
ENSGALG00000049567	lampetra	SPATA22
ENSGALG00000049563	shark	-
ENSGALG00000049559	shark	-
ENSGALG00000049557	Zebrafish	-
ENSGALG00000049551	shark	-
ENSGALG00000049538	shark	RPS28
ENSGALG00000049531	shark	-
ENSGALG00000049529	shark	-
ENSGALG00000049520	shark	-
ENSGALG00000049517	shark	CHMP2A
ENSGALG00000049514	shark	C16orf89
ENSGALG00000049511	shark	AMIGO3
ENSGALG00000049499	shark	-
ENSGALG00000049492	shark	ARL2BP
ENSGALG00000049491	shark	-
ENSGALG00000049487	frog	KCNK15
ENSGALG00000049486	frog	-
ENSGALG00000049483	frog	-
ENSGALG00000049479	shark	-
ENSGALG00000049478	lizard	-
ENSGALG00000049475	shark	S1PR2
ENSGALG00000049473	lampetra	-
ENSGALG00000049458	shark	-
ENSGALG00000049450	shark	-
ENSGALG00000049446	lampetra	SLC29A3
ENSGALG00000049444	shark	-
ENSGALG00000049440	Zebrafish	-
ENSGALG00000049435	shark	-
ENSGALG00000049427	shark	RELT
ENSGALG00000049426	lampetra	WBP1
ENSGALG00000049422	lampetra	ATF3
ENSGALG00000049421	Zebrafish	-
ENSGALG00000049414	Zebrafish	CYP2C23a
ENSGALG00000049413	lizard	-
ENSGALG00000049411	lampetra	-
ENSGALG00000049408	shark	HIST1H2B8
ENSGALG00000049402	lampetra	-
ENSGALG00000049399	lampetra	DCAF15
ENSGALG00000049392	shark	-
ENSGALG00000049374	shark	-
ENSGALG00000049369	lampetra	-
ENSGALG00000049368	shark	-
ENSGALG00000049363	lizard	-
ENSGALG00000049360	shark	PPP1R10
ENSGALG00000049358	shark	-
ENSGALG00000049351	shark	-
ENSGALG00000049348	shark	-
ENSGALG00000049346	shark	-
ENSGALG00000049342	shark	-
ENSGALG00000049341	shark	-
ENSGALG00000049308	Zebrafish	-
ENSGALG00000049305	shark	-
ENSGALG00000049299	lampetra	TMEM170B
ENSGALG00000049288	lizard	-
ENSGALG00000049287	shark	RPL26
ENSGALG00000049282	lampetra	-
ENSGALG00000049273	Zebrafish	MICOS13
ENSGALG00000049270	lampetra	-
ENSGALG00000049268	shark	H2A-VII
ENSGALG00000049267	Zebrafish	-
ENSGALG00000049263	shark	-
ENSGALG00000049260	lampetra	-
ENSGALG00000049257	shark	-
ENSGALG00000049254	shark	-
ENSGALG00000049236	shark	PEBP4
ENSGALG00000049231	shark	DNAJC22
ENSGALG00000049229	shark	-
ENSGALG00000049219	shark	-
ENSGALG00000049218	lampetra	DYX1C1
ENSGALG00000049217	shark	-
ENSGALG00000049210	shark	-
ENSGALG00000049208	shark	-
ENSGALG00000049204	shark	BLOC1S6
ENSGALG00000049193	lampetra	IQGAP3
ENSGALG00000049186	frog	-
ENSGALG00000049181	lampetra	CHST14
ENSGALG00000049176	shark	-
ENSGALG00000049173	shark	-
ENSGALG00000049158	shark	-
ENSGALG00000049157	shark	DOK4
ENSGALG00000049153	shark	PDF
ENSGALG00000049152	shark	-
ENSGALG00000049138	lampetra	TAF6
ENSGALG00000049127	shark	-
ENSGALG00000049124	shark	-
ENSGALG00000049119	Zebrafish	ZNF638
ENSGALG00000049118	Zebrafish	-
ENSGALG00000049115	Zebrafish	-
ENSGALG00000049109	shark	-
ENSGALG00000049083	shark	-
ENSGALG00000049073	shark	-
ENSGALG00000049069	shark	-
ENSGALG00000049065	lampetra	ZFPM1
ENSGALG00000049063	shark	INAFM2
ENSGALG00000049061	Zebrafish	-
ENSGALG00000049056	shark	-
ENSGALG00000049054	lizard	-
ENSGALG00000049034	shark	-
ENSGALG00000049027	shark	-
ENSGALG00000049026	lampetra	MAP2K7
ENSGALG00000049025	Zebrafish	-
ENSGALG00000049023	shark	-
ENSGALG00000049010	frog	-
ENSGALG00000049001	lampetra	ANKRD39
ENSGALG00000049000	Zebrafish	-
ENSGALG00000048999	shark	-
ENSGALG00000048983	Zebrafish	-
ENSGALG00000048974	shark	-
ENSGALG00000048940	lampetra	-
ENSGALG00000048938	shark	-
ENSGALG00000048930	shark	CDC37
ENSGALG00000048925	frog	-
ENSGALG00000048923	shark	CBARP
ENSGALG00000048919	frog	-
ENSGALG00000048915	shark	-
ENSGALG00000048911	Zebrafish	-
ENSGALG00000048900	shark	-
ENSGALG00000048899	Zebrafish	-
ENSGALG00000048890	shark	-
ENSGALG00000048879	lampetra	SAMD13
ENSGALG00000048876	shark	LEAP2
ENSGALG00000048869	shark	-
ENSGALG00000048866	shark	MARK2
ENSGALG00000048858	frog	-
ENSGALG00000048857	shark	-
ENSGALG00000048839	shark	-
ENSGALG00000048833	shark	-
ENSGALG00000048830	shark	EIF4EBP3
ENSGALG00000048829	shark	-
ENSGALG00000048828	lampetra	-
ENSGALG00000048822	shark	-
ENSGALG00000048815	shark	-
ENSGALG00000048814	lampetra	-
ENSGALG00000048811	shark	-
ENSGALG00000048805	shark	C19orf25
ENSGALG00000048784	shark	-
ENSGALG00000048776	Zebrafish	-
ENSGALG00000048775	lampetra	TXLNA
ENSGALG00000048769	Zebrafish	-
ENSGALG00000048761	Zebrafish	-
ENSGALG00000048749	shark	-
ENSGALG00000048743	shark	-
ENSGALG00000048723	lampetra	-
ENSGALG00000048721	shark	-
ENSGALG00000048716	Zebrafish	FBXL3
ENSGALG00000048705	shark	PFDN6
ENSGALG00000048701	shark	-
ENSGALG00000048700	lampetra	DDX28
ENSGALG00000048691	lampetra	-
ENSGALG00000048687	shark	-
ENSGALG00000048686	Zebrafish	-
ENSGALG00000048673	shark	-
ENSGALG00000048671	lampetra	-
ENSGALG00000048666	Zebrafish	-
ENSGALG00000048665	shark	-
ENSGALG00000048651	shark	-
ENSGALG00000048633	shark	-
ENSGALG00000048624	shark	SGPP2
ENSGALG00000048623	Zebrafish	-
ENSGALG00000048618	shark	-
ENSGALG00000048617	frog	-
ENSGALG00000048613	shark	KDM4B
ENSGALG00000048612	lampetra	RPS26
ENSGALG00000048604	shark	-
ENSGALG00000048601	frog	-
ENSGALG00000048572	frog	-
ENSGALG00000048569	shark	-
ENSGALG00000048565	shark	PRKCSH
ENSGALG00000048560	shark	-
ENSGALG00000048553	shark	OR52R1
ENSGALG00000048543	shark	RPP14
ENSGALG00000048542	lampetra	-
ENSGALG00000048539	lampetra	BHLHE41
ENSGALG00000048534	lampetra	-
ENSGALG00000048531	Zebrafish	-
ENSGALG00000048530	Zebrafish	-
ENSGALG00000048525	shark	-
ENSGALG00000048524	lampetra	SHARPIN
ENSGALG00000048513	shark	-
ENSGALG00000048497	Zebrafish	-
ENSGALG00000048496	lampetra	-
ENSGALG00000048494	lizard	-
ENSGALG00000048480	lizard	-
ENSGALG00000048478	shark	-
ENSGALG00000048477	lizard	-
ENSGALG00000048465	lizard	-
ENSGALG00000048459	shark	GAREM2
ENSGALG00000048457	shark	-
ENSGALG00000048449	shark	-
ENSGALG00000048448	lampetra	-
ENSGALG00000048437	lizard	-
ENSGALG00000048432	frog	-
ENSGALG00000048416	shark	-
ENSGALG00000048409	shark	TXNIP
ENSGALG00000048394	lampetra	AP2S1
ENSGALG00000048390	frog	-
ENSGALG00000048383	frog	-
ENSGALG00000048382	frog	-
ENSGALG00000048381	shark	-
ENSGALG00000048373	lampetra	SPTSSBL
ENSGALG00000048370	lizard	-
ENSGALG00000048369	lampetra	-
ENSGALG00000048365	lampetra	GPATCH4
ENSGALG00000048354	shark	-
ENSGALG00000048349	lampetra	PRC1
ENSGALG00000048343	shark	-
ENSGALG00000048333	lizard	-
ENSGALG00000048332	lampetra	GPR135
ENSGALG00000048329	shark	-
ENSGALG00000048325	shark	GBP
ENSGALG00000048321	lampetra	-
ENSGALG00000048320	lampetra	chPKCI
ENSGALG00000048318	lizard	-
ENSGALG00000048317	lizard	-
ENSGALG00000048309	shark	-
ENSGALG00000048302	Zebrafish	-
ENSGALG00000048298	shark	-
ENSGALG00000048294	shark	-
ENSGALG00000048291	frog	-
ENSGALG00000048288	frog	-
ENSGALG00000048285	shark	TCN2
ENSGALG00000048283	frog	-
ENSGALG00000048280	lampetra	-
ENSGALG00000048267	frog	-
ENSGALG00000048265	shark	-
ENSGALG00000048263	shark	MEPCE
ENSGALG00000048261	Zebrafish	HES6
ENSGALG00000048259	Zebrafish	-
ENSGALG00000048251	shark	-
ENSGALG00000048249	shark	GR42L5
ENSGALG00000048247	frog	-
ENSGALG00000048231	Zebrafish	-
ENSGALG00000048215	lizard	-
ENSGALG00000048212	shark	H2A-VII
ENSGALG00000048205	lampetra	-
ENSGALG00000048185	shark	-
ENSGALG00000048181	lizard	-
ENSGALG00000048180	shark	-
ENSGALG00000048175	shark	-
ENSGALG00000048170	shark	-
ENSGALG00000048164	lampetra	LHFPL4
ENSGALG00000048162	Zebrafish	-
ENSGALG00000048159	shark	-
ENSGALG00000048152	lampetra	SAE1
ENSGALG00000048144	Zebrafish	-
ENSGALG00000048143	shark	-
ENSGALG00000048138	shark	-
ENSGALG00000048129	Zebrafish	TEX12
ENSGALG00000048125	shark	-
ENSGALG00000048124	shark	-
ENSGALG00000048117	shark	DNLZ
ENSGALG00000048109	shark	-
ENSGALG00000048103	lampetra	TBCC
ENSGALG00000048097	shark	-
ENSGALG00000048095	shark	-
ENSGALG00000048078	Zebrafish	-
ENSGALG00000048076	lizard	-
ENSGALG00000048067	lampetra	DUS2
ENSGALG00000048063	shark	-
ENSGALG00000048048	lampetra	-
ENSGALG00000048038	shark	-
ENSGALG00000048035	frog	GCNT2
ENSGALG00000048034	lampetra	-
ENSGALG00000048028	shark	-
ENSGALG00000048015	shark	-
ENSGALG00000048014	shark	-
ENSGALG00000048013	lizard	HTD2
ENSGALG00000048011	shark	SCLT1
ENSGALG00000048002	lampetra	CCS
ENSGALG00000047993	shark	-
ENSGALG00000047992	shark	-
ENSGALG00000047990	shark	SCRG1
ENSGALG00000047989	shark	-
ENSGALG00000047988	frog	-
ENSGALG00000047982	shark	-
ENSGALG00000047981	lampetra	-
ENSGALG00000047977	shark	NANP
ENSGALG00000047976	shark	ASB16
ENSGALG00000047968	shark	-
ENSGALG00000047967	frog	-
ENSGALG00000047964	shark	-
ENSGALG00000047963	lampetra	MECP2
ENSGALG00000047960	Zebrafish	-
ENSGALG00000047954	lampetra	-
ENSGALG00000047953	shark	-
ENSGALG00000047930	shark	-
ENSGALG00000047929	lampetra	SLC44A2
ENSGALG00000047924	shark	-
ENSGALG00000047909	Zebrafish	-
ENSGALG00000047908	lampetra	ZFAND3
ENSGALG00000047904	shark	-
ENSGALG00000047890	Zebrafish	PCP4
ENSGALG00000047879	shark	-
ENSGALG00000047878	lizard	-
ENSGALG00000047875	shark	-
ENSGALG00000047866	Zebrafish	-
ENSGALG00000047863	shark	SP6
ENSGALG00000047862	lizard	-
ENSGALG00000047861	frog	GRASP
ENSGALG00000047857	lampetra	-
ENSGALG00000047841	shark	-
ENSGALG00000047839	shark	-
ENSGALG00000047837	lizard	-
ENSGALG00000047834	frog	-
ENSGALG00000047833	shark	MED11
ENSGALG00000047828	shark	-
ENSGALG00000047827	shark	TMEM86A
ENSGALG00000047814	lampetra	-
ENSGALG00000047813	lizard	APBB2
ENSGALG00000047807	shark	DMBT1L
ENSGALG00000047794	lizard	-
ENSGALG00000047792	shark	SELENOM
ENSGALG00000047771	lizard	PGF
ENSGALG00000047768	shark	ACR
ENSGALG00000047764	shark	HSPB3
ENSGALG00000047758	lizard	-
ENSGALG00000047741	frog	-
ENSGALG00000047721	frog	-
ENSGALG00000047720	Zebrafish	KLHDC7A
ENSGALG00000047713	frog	-
ENSGALG00000047706	shark	-
ENSGALG00000047704	lampetra	-
ENSGALG00000047701	shark	C7orf57
ENSGALG00000047682	shark	-
ENSGALG00000047680	lizard	-
ENSGALG00000047679	Zebrafish	-
ENSGALG00000047669	lampetra	-
ENSGALG00000047664	lampetra	-
ENSGALG00000047662	lizard	NR1D1
ENSGALG00000047647	shark	PRSS3
ENSGALG00000047646	lampetra	CCNT1
ENSGALG00000047642	shark	TMEM42
ENSGALG00000047637	lampetra	C21orf58
ENSGALG00000047627	shark	-
ENSGALG00000047623	lizard	-
ENSGALG00000047621	lampetra	YBEY
ENSGALG00000047617	shark	DDA1
ENSGALG00000047591	shark	-
ENSGALG00000047578	lampetra	SELENOP1
ENSGALG00000047563	Zebrafish	-
ENSGALG00000047559	shark	ST5
ENSGALG00000047554	lampetra	GDF7
ENSGALG00000047543	lizard	-
ENSGALG00000047535	Zebrafish	-
ENSGALG00000047534	lizard	-
ENSGALG00000047526	lizard	-
ENSGALG00000047518	shark	-
ENSGALG00000047517	lampetra	-
ENSGALG00000047516	shark	-
ENSGALG00000047514	Zebrafish	-
ENSGALG00000047506	frog	-
ENSGALG00000047498	lampetra	HNRNPUL1
ENSGALG00000047495	shark	LRRC10
ENSGALG00000047483	shark	C1QTNF6
ENSGALG00000047480	shark	-
ENSGALG00000047478	Zebrafish	-
ENSGALG00000047475	shark	HS3ST2
ENSGALG00000047469	shark	-
ENSGALG00000047464	lampetra	FBXL22
ENSGALG00000047461	Zebrafish	-
ENSGALG00000047448	shark	PCSK9
ENSGALG00000047446	shark	-
ENSGALG00000047442	lampetra	-
ENSGALG00000047441	shark	TRARG1
ENSGALG00000047440	Zebrafish	-
ENSGALG00000047437	lizard	-
ENSGALG00000047425	Zebrafish	-
ENSGALG00000047414	lampetra	-
ENSGALG00000047403	lampetra	PIH1D2
ENSGALG00000047395	frog	-
ENSGALG00000047393	Zebrafish	-
ENSGALG00000047383	frog	-
ENSGALG00000047380	shark	-
ENSGALG00000047375	shark	-
ENSGALG00000047372	frog	-
ENSGALG00000047361	lampetra	-
ENSGALG00000047359	shark	MAF1
ENSGALG00000047357	lampetra	-
ENSGALG00000047356	lampetra	VASN
ENSGALG00000047352	lampetra	-
ENSGALG00000047329	shark	-
ENSGALG00000047323	lampetra	-
ENSGALG00000047322	shark	-
ENSGALG00000047320	lizard	MFAP5
ENSGALG00000047316	shark	-
ENSGALG00000047314	shark	YF5
ENSGALG00000047299	Zebrafish	-
ENSGALG00000047297	lampetra	PROK1
ENSGALG00000047291	shark	-
ENSGALG00000047290	lampetra	KIAA1755
ENSGALG00000047289	shark	TNFAIP8L3
ENSGALG00000047283	shark	-
ENSGALG00000047281	lampetra	SULT2B1L2
ENSGALG00000047280	shark	CLDN20
ENSGALG00000047273	lampetra	DRAP1
ENSGALG00000047269	lampetra	TMEM135
ENSGALG00000047248	lampetra	DESI1
ENSGALG00000047231	lizard	-
ENSGALG00000047230	shark	SWI5
ENSGALG00000047227	Zebrafish	-
ENSGALG00000047224	frog	-
ENSGALG00000047215	shark	-
ENSGALG00000047208	shark	-
ENSGALG00000047204	shark	HES2
ENSGALG00000047199	Zebrafish	-
ENSGALG00000047195	shark	-
ENSGALG00000047190	lampetra	-
ENSGALG00000047178	shark	-
ENSGALG00000047170	shark	-
ENSGALG00000047167	shark	DNAJC30
ENSGALG00000047163	shark	TSEN54
ENSGALG00000047154	shark	-
ENSGALG00000047152	shark	HBBA
ENSGALG00000047148	lampetra	LIPT2
ENSGALG00000047145	lampetra	SMARCA4
ENSGALG00000047143	shark	-
ENSGALG00000047142	Zebrafish	-
ENSGALG00000047141	lizard	-
ENSGALG00000047139	frog	-
ENSGALG00000047126	shark	-
ENSGALG00000047125	lampetra	-
ENSGALG00000047119	shark	-
ENSGALG00000047117	frog	-
ENSGALG00000047114	Zebrafish	-
ENSGALG00000047109	shark	-
ENSGALG00000047103	shark	UTP3
ENSGALG00000047077	lampetra	SLC25A1
ENSGALG00000047064	shark	-
ENSGALG00000047060	frog	-
ENSGALG00000047053	shark	-
ENSGALG00000047037	frog	-
ENSGALG00000047031	lampetra	-
ENSGALG00000047029	shark	-
ENSGALG00000047025	shark	-
ENSGALG00000047017	lampetra	PHYHIP
ENSGALG00000047009	shark	-
ENSGALG00000047006	lizard	-
ENSGALG00000047003	Zebrafish	-
ENSGALG00000046992	shark	MCRIP2
ENSGALG00000046984	lampetra	M1AP
ENSGALG00000046965	frog	Nnf1
ENSGALG00000046964	shark	CPLANE2
ENSGALG00000046947	Zebrafish	-
ENSGALG00000046931	Zebrafish	-
ENSGALG00000046926	shark	-
ENSGALG00000046915	lampetra	PPP1R12C
ENSGALG00000046914	shark	-
ENSGALG00000046913	shark	-
ENSGALG00000046911	shark	-
ENSGALG00000046896	lampetra	COLGALT1
ENSGALG00000046891	Zebrafish	-
ENSGALG00000046889	shark	-
ENSGALG00000046885	lampetra	-
ENSGALG00000046877	shark	-
ENSGALG00000046867	shark	ASNA1
ENSGALG00000046862	shark	UBE2Q2
ENSGALG00000046858	shark	MOGS
ENSGALG00000046849	lizard	-
ENSGALG00000046848	shark	-
ENSGALG00000046828	shark	-
ENSGALG00000046826	lampetra	GYS1
ENSGALG00000046823	frog	SNX22
ENSGALG00000046817	lampetra	-
ENSGALG00000046814	shark	OR10C1
ENSGALG00000046811	lampetra	STIP1
ENSGALG00000046805	shark	LMAN2L
ENSGALG00000046793	lampetra	HELT
ENSGALG00000046787	lampetra	NAGPA
ENSGALG00000046779	frog	-
ENSGALG00000046772	lizard	-
ENSGALG00000046763	shark	-
ENSGALG00000046743	lizard	-
ENSGALG00000046741	lampetra	-
ENSGALG00000046740	shark	-
ENSGALG00000046727	lampetra	-
ENSGALG00000046724	shark	PRRG3
ENSGALG00000046720	shark	-
ENSGALG00000046719	frog	-
ENSGALG00000046716	shark	-
ENSGALG00000046708	shark	PTGES
ENSGALG00000046707	shark	-
ENSGALG00000046701	lizard	-
ENSGALG00000046691	lampetra	-
ENSGALG00000046687	shark	EPS8L3
ENSGALG00000046681	shark	-
ENSGALG00000046674	shark	CTU2
ENSGALG00000046656	Zebrafish	PMVK
ENSGALG00000046650	shark	-
ENSGALG00000046639	lampetra	CYP2AC2
ENSGALG00000046616	frog	CHGB
ENSGALG00000046614	Zebrafish	S100A13
ENSGALG00000046607	lampetra	SCNM1
ENSGALG00000046580	lizard	-
ENSGALG00000046572	shark	-
ENSGALG00000046567	frog	-
ENSGALG00000046564	lampetra	ASB18
ENSGALG00000046517	shark	-
ENSGALG00000046507	shark	-
ENSGALG00000046504	shark	-
ENSGALG00000046494	shark	CASP10
ENSGALG00000046479	Zebrafish	-
ENSGALG00000046464	lampetra	RUSC1
ENSGALG00000046455	lampetra	-
ENSGALG00000046444	shark	-
ENSGALG00000046428	shark	-
ENSGALG00000046427	Zebrafish	SAMD14
ENSGALG00000046421	shark	-
ENSGALG00000046413	shark	PRR15L
ENSGALG00000046412	shark	-
ENSGALG00000046409	shark	-
ENSGALG00000046408	shark	RAG2
ENSGALG00000046379	lampetra	-
ENSGALG00000046375	shark	SULT6B1
ENSGALG00000046360	shark	-
ENSGALG00000046358	shark	FBLN7
ENSGALG00000046347	lampetra	FOXRED1
ENSGALG00000046336	lizard	-
ENSGALG00000046331	shark	-
ENSGALG00000046326	frog	IL1R2
ENSGALG00000046316	lizard	CFAP97D1
ENSGALG00000046313	shark	DNASE1L2
ENSGALG00000046303	shark	-
ENSGALG00000046299	Zebrafish	CNKSR1
ENSGALG00000046262	frog	-
ENSGALG00000046261	lampetra	-
ENSGALG00000046248	shark	ELMOD3
ENSGALG00000046235	lampetra	-
ENSGALG00000046226	shark	SCARB1
ENSGALG00000046223	Zebrafish	GPR21
ENSGALG00000046217	shark	PIT54
ENSGALG00000046204	shark	R3HDML
ENSGALG00000046188	frog	CDC20B
ENSGALG00000046187	Zebrafish	PARP12
ENSGALG00000046180	lampetra	TDRD1
ENSGALG00000046169	lampetra	PYM1
ENSGALG00000046164	lampetra	APBB1
ENSGALG00000046159	Zebrafish	KNG1
ENSGALG00000046150	lampetra	DIP2A
ENSGALG00000046143	shark	-
ENSGALG00000046125	frog	PECAM1
ENSGALG00000046107	shark	-
ENSGALG00000046093	lampetra	-
ENSGALG00000046083	lizard	-
ENSGALG00000046064	shark	-
ENSGALG00000046032	lizard	CD83
ENSGALG00000046023	lampetra	NAXE
ENSGALG00000046008	lampetra	RSPH3
ENSGALG00000046000	shark	ICE2
ENSGALG00000045984	shark	-
ENSGALG00000045962	shark	-
ENSGALG00000045949	shark	EFCAB10
ENSGALG00000045947	shark	-
ENSGALG00000045940	shark	-
ENSGALG00000045938	shark	RBBP8NL
ENSGALG00000045936	shark	FAM83F
ENSGALG00000045925	shark	-
ENSGALG00000045920	shark	HSD17B3
ENSGALG00000045898	shark	-
ENSGALG00000045889	lampetra	MEIOC
ENSGALG00000045878	lizard	-
ENSGALG00000045876	frog	-
ENSGALG00000045856	lampetra	BBOF1
ENSGALG00000045847	frog	-
ENSGALG00000045846	shark	PDK2
ENSGALG00000045842	shark	-
ENSGALG00000045828	shark	-
ENSGALG00000045817	shark	-
ENSGALG00000045796	Zebrafish	-
ENSGALG00000045795	Zebrafish	RNF220
ENSGALG00000045792	lampetra	-
ENSGALG00000045788	Zebrafish	PSMB6
ENSGALG00000045762	shark	-
ENSGALG00000045758	shark	SEC14L5
ENSGALG00000045753	lampetra	MRPL12
ENSGALG00000045747	lampetra	REEP6
ENSGALG00000045738	frog	-
ENSGALG00000045729	shark	HHIPL2
ENSGALG00000045726	lampetra	-
ENSGALG00000045721	lampetra	ISG20L2
ENSGALG00000045705	lampetra	H2AFX
ENSGALG00000045676	shark	NELFE
ENSGALG00000045671	shark	-
ENSGALG00000045642	shark	TNFRSF11A
ENSGALG00000045640	Zebrafish	-
ENSGALG00000045639	shark	-
ENSGALG00000045636	shark	-
ENSGALG00000045634	shark	XKR5
ENSGALG00000045619	lampetra	GPR19
ENSGALG00000045614	lizard	-
ENSGALG00000045611	lampetra	-
ENSGALG00000045606	shark	-
ENSGALG00000045605	shark	-
ENSGALG00000045596	shark	-
ENSGALG00000045574	shark	CAMK2N2
ENSGALG00000045557	frog	MTTPL
ENSGALG00000045555	lampetra	IVNS1ABP
ENSGALG00000045540	lizard	-
ENSGALG00000045529	lampetra	RAB15
ENSGALG00000045522	shark	C6orf58
ENSGALG00000045521	lampetra	FGF5
ENSGALG00000045520	lizard	-
ENSGALG00000045514	lampetra	PEX6
ENSGALG00000045511	frog	PARP9
ENSGALG00000045510	shark	-
ENSGALG00000045499	shark	TCFL5
ENSGALG00000045469	Zebrafish	BCAN
ENSGALG00000045436	lampetra	-
ENSGALG00000045427	lampetra	UPP2
ENSGALG00000045424	shark	-
ENSGALG00000045414	shark	-
ENSGALG00000045413	shark	-
ENSGALG00000045403	lampetra	R3HCC1L
ENSGALG00000045377	shark	-
ENSGALG00000045352	lampetra	EIF4B
ENSGALG00000045350	shark	-
ENSGALG00000045335	shark	-
ENSGALG00000045317	frog	NHLRC4
ENSGALG00000045310	shark	-
ENSGALG00000045251	shark	-
ENSGALG00000045246	shark	GOLIM4
ENSGALG00000045238	shark	-
ENSGALG00000045232	Zebrafish	-
ENSGALG00000045230	frog	-
ENSGALG00000045218	shark	MYO18B
ENSGALG00000045212	Zebrafish	PLCD3
ENSGALG00000045206	shark	-
ENSGALG00000045196	shark	LAPTM4B
ENSGALG00000045185	shark	-
ENSGALG00000045169	frog	LRRC10B
ENSGALG00000045168	lizard	-
ENSGALG00000045165	frog	C1orf109
ENSGALG00000045163	frog	APH1A
ENSGALG00000045153	shark	SHISA3
ENSGALG00000045136	lampetra	POLG
ENSGALG00000045132	lizard	-
ENSGALG00000045131	shark	-
ENSGALG00000045127	Zebrafish	-
ENSGALG00000045122	shark	AKR1B10L1
ENSGALG00000045096	lizard	-
ENSGALG00000045093	lizard	-
ENSGALG00000045092	lampetra	CCDC112
ENSGALG00000045085	shark	IFIT5
ENSGALG00000045074	lampetra	-
ENSGALG00000045063	lampetra	LRP2BP
ENSGALG00000045052	lampetra	MAB21L1
ENSGALG00000045045	shark	-
ENSGALG00000045037	Zebrafish	CYP2W1
ENSGALG00000045028	frog	-
ENSGALG00000045023	Zebrafish	-
ENSGALG00000045021	lizard	-
ENSGALG00000044996	shark	TMEM71
ENSGALG00000044995	shark	-
ENSGALG00000044985	shark	-
ENSGALG00000044975	lampetra	KY
ENSGALG00000044970	shark	LARP6L
ENSGALG00000044962	Zebrafish	-
ENSGALG00000044940	lampetra	GCNT3
ENSGALG00000044935	lizard	-
ENSGALG00000044914	shark	-
ENSGALG00000044889	lizard	FYB2
ENSGALG00000044841	Zebrafish	-
ENSGALG00000044818	shark	-
ENSGALG00000044814	shark	CCDC14
ENSGALG00000044813	lampetra	THUMPD3
ENSGALG00000044805	shark	RNF26
ENSGALG00000044768	lampetra	-
ENSGALG00000044760	frog	-
ENSGALG00000044755	frog	-
ENSGALG00000044734	shark	-
ENSGALG00000044733	shark	-
ENSGALG00000044727	shark	ANKRD34B
ENSGALG00000044726	lampetra	SNAPC4
ENSGALG00000044716	lampetra	KIAA1109
ENSGALG00000044705	lampetra	TIMM50
ENSGALG00000044678	Zebrafish	-
ENSGALG00000044675	shark	MATN2
ENSGALG00000044674	shark	-
ENSGALG00000044661	frog	-
ENSGALG00000044654	Zebrafish	C22orf39
ENSGALG00000044649	shark	P2RX2
ENSGALG00000044645	lizard	C11orf91
ENSGALG00000044643	shark	-
ENSGALG00000044642	shark	SENP7
ENSGALG00000044641	frog	DAPL1
ENSGALG00000044630	lizard	-
ENSGALG00000044628	shark	-
ENSGALG00000044620	shark	-
ENSGALG00000044612	Zebrafish	INAVA
ENSGALG00000044610	lampetra	CFAP100
ENSGALG00000044606	shark	MEP1B
ENSGALG00000044599	shark	-
ENSGALG00000044598	lizard	Y-LEC1
ENSGALG00000044591	shark	OR51E2
ENSGALG00000044581	shark	MIIP
ENSGALG00000044574	lampetra	PLPP5
ENSGALG00000044569	lizard	-
ENSGALG00000044567	lampetra	-
ENSGALG00000044554	lampetra	RIDA
ENSGALG00000044550	shark	-
ENSGALG00000044536	lampetra	WDR13
ENSGALG00000044527	shark	-
ENSGALG00000044525	shark	NFKBIE
ENSGALG00000044521	lizard	-
ENSGALG00000044519	lampetra	APOPT1
ENSGALG00000044510	lampetra	C18orf63
ENSGALG00000044506	lizard	-
ENSGALG00000044505	Zebrafish	-
ENSGALG00000044502	frog	-
ENSGALG00000044485	shark	F2RL3
ENSGALG00000044478	shark	-
ENSGALG00000044472	lizard	-
ENSGALG00000044466	shark	-
ENSGALG00000044464	shark	TEPSIN
ENSGALG00000044433	shark	-
ENSGALG00000044431	shark	NPB
ENSGALG00000044406	shark	-
ENSGALG00000044404	shark	-
ENSGALG00000044391	shark	RBM11
ENSGALG00000044387	lizard	SLC4A9
ENSGALG00000044383	Zebrafish	MCL1
ENSGALG00000044375	shark	HDDC3
ENSGALG00000044362	shark	PP2D1
ENSGALG00000044342	shark	HINT3
ENSGALG00000044327	frog	-
ENSGALG00000044326	shark	-
ENSGALG00000044313	shark	-
ENSGALG00000044307	Zebrafish	-
ENSGALG00000044299	shark	-
ENSGALG00000044293	shark	-
ENSGALG00000044279	lampetra	TDRD6
ENSGALG00000044278	lampetra	-
ENSGALG00000044263	frog	DEUP1
ENSGALG00000044260	lampetra	-
ENSGALG00000044251	shark	RASSF7
ENSGALG00000044238	shark	-
ENSGALG00000044230	Zebrafish	ARHGAP27
ENSGALG00000044224	shark	-
ENSGALG00000044223	lizard	-
ENSGALG00000044218	frog	-
ENSGALG00000044213	lampetra	METTL3
ENSGALG00000044207	shark	REC114
ENSGALG00000044204	lampetra	ISG20
ENSGALG00000044199	shark	CYP2AC7
ENSGALG00000044187	lampetra	-
ENSGALG00000044177	lampetra	FAN1
ENSGALG00000044155	lizard	TMEM140
ENSGALG00000044151	lampetra	-
ENSGALG00000044146	lampetra	PNP
ENSGALG00000044138	shark	GPA33
ENSGALG00000044125	shark	MLLT11
ENSGALG00000044098	frog	-
ENSGALG00000044085	lizard	IQCJ
ENSGALG00000044071	lizard	ABI3
ENSGALG00000044070	lampetra	-
ENSGALG00000044069	lizard	-
ENSGALG00000044064	frog	-
ENSGALG00000044053	shark	NLRX1
ENSGALG00000044048	shark	-
ENSGALG00000044037	frog	FAM81B
ENSGALG00000044026	shark	-
ENSGALG00000044018	lampetra	ISOC2
ENSGALG00000044014	frog	-
ENSGALG00000044002	Zebrafish	-
ENSGALG00000043998	shark	BSND
ENSGALG00000043996	frog	-
ENSGALG00000043984	lampetra	-
ENSGALG00000043976	shark	RSPH1
ENSGALG00000043964	Zebrafish	SPINK4
ENSGALG00000043947	Zebrafish	-
ENSGALG00000043938	lampetra	LIG1
ENSGALG00000043935	shark	AFF1
ENSGALG00000043930	shark	-
ENSGALG00000043929	lampetra	-
ENSGALG00000043923	shark	-
ENSGALG00000043920	shark	OTUD3
ENSGALG00000043916	frog	-
ENSGALG00000043910	shark	OR5AS1
ENSGALG00000043909	frog	-
ENSGALG00000043904	frog	SH3RF2
ENSGALG00000043896	shark	-
ENSGALG00000043885	frog	CFAP45
ENSGALG00000043872	lizard	-
ENSGALG00000043868	lampetra	FOXN1
ENSGALG00000043861	lizard	-
ENSGALG00000043848	frog	-
ENSGALG00000043839	lizard	SPACA1
ENSGALG00000043833	shark	OLAH
ENSGALG00000043831	shark	LRRC73
ENSGALG00000043829	shark	-
ENSGALG00000043828	lampetra	HEXA
ENSGALG00000043827	shark	ZHX2
ENSGALG00000043826	lampetra	ANXA11
ENSGALG00000043825	shark	NISCH
ENSGALG00000043823	lampetra	ECSIT
ENSGALG00000043806	shark	DNAH10
ENSGALG00000043799	lampetra	DSCC1
ENSGALG00000043797	lampetra	DBR1
ENSGALG00000043787	lampetra	DEPDC6
ENSGALG00000043775	Zebrafish	RAPGEF3
ENSGALG00000043772	lampetra	-
ENSGALG00000043771	shark	DENND6B
ENSGALG00000043768	lampetra	ND2
ENSGALG00000043765	lampetra	-
ENSGALG00000043764	shark	KCNS2
ENSGALG00000043758	lampetra	-
ENSGALG00000043756	shark	PEX11G
ENSGALG00000043744	Zebrafish	NDFIP1
ENSGALG00000043736	shark	-
ENSGALG00000043734	shark	LIPG
ENSGALG00000043733	shark	TMEM50A
ENSGALG00000043728	lampetra	SCN8A
ENSGALG00000043724	lampetra	NFX1
ENSGALG00000043711	lampetra	AGO3
ENSGALG00000043701	shark	ELK3
ENSGALG00000043694	lampetra	RAPGEF4
ENSGALG00000043693	lampetra	ALKBH5
ENSGALG00000043690	shark	C1H2ORF40
ENSGALG00000043689	shark	-
ENSGALG00000043684	lampetra	PSMD13
ENSGALG00000043681	lampetra	DAPP1
ENSGALG00000043676	shark	-
ENSGALG00000043675	Zebrafish	ANTXR2
ENSGALG00000043672	shark	STAB1
ENSGALG00000043669	lampetra	WDFY3
ENSGALG00000043662	shark	NDRG4
ENSGALG00000043650	shark	GFI1
ENSGALG00000043642	lampetra	ANLN
ENSGALG00000043636	shark	YAE1
ENSGALG00000043628	shark	UBE2M
ENSGALG00000043623	shark	ARL14
ENSGALG00000043618	lampetra	SLC40A1
ENSGALG00000043613	lampetra	TXNDC16
ENSGALG00000043607	shark	CENPX
ENSGALG00000043606	shark	-
ENSGALG00000043605	frog	BEST4
ENSGALG00000043603	shark	CCL5
ENSGALG00000043597	lampetra	RAD54B
ENSGALG00000043596	shark	SNED1
ENSGALG00000043593	lampetra	-
ENSGALG00000043591	lampetra	PLA2G4F
ENSGALG00000043587	lampetra	CCDC88A
ENSGALG00000043584	shark	-
ENSGALG00000043583	shark	SCG3
ENSGALG00000043582	frog	-
ENSGALG00000043576	lampetra	AGAP3
ENSGALG00000043575	shark	-
ENSGALG00000043573	lampetra	CHMP4C
ENSGALG00000043572	lampetra	FAM89A
ENSGALG00000043570	shark	SGK3
ENSGALG00000043569	shark	NME5
ENSGALG00000043556	lampetra	-
ENSGALG00000043555	lampetra	NPNT
ENSGALG00000043545	lampetra	PNPT1
ENSGALG00000043541	shark	SREK1
ENSGALG00000043535	lampetra	RIPK2
ENSGALG00000043532	shark	SBSPON
ENSGALG00000043513	shark	TEAD3
ENSGALG00000043510	shark	-
ENSGALG00000043506	Zebrafish	NMB
ENSGALG00000043499	shark	EGFL7
ENSGALG00000043493	shark	IGFBP1
ENSGALG00000043480	lampetra	GPM6A
ENSGALG00000043468	shark	LRRC23
ENSGALG00000043460	lampetra	SOX2
ENSGALG00000043456	shark	SMIM7
ENSGALG00000043451	shark	DNAL4
ENSGALG00000043448	shark	ABLIM2
ENSGALG00000043447	shark	LAS1L
ENSGALG00000043446	shark	-
ENSGALG00000043439	shark	NSMCE2
ENSGALG00000043437	lampetra	CAPZA2
ENSGALG00000043435	frog	CARNS1
ENSGALG00000043433	lampetra	SCX
ENSGALG00000043415	lizard	ACPP
ENSGALG00000043408	shark	OLFR4
ENSGALG00000043405	lampetra	BNIP3L
ENSGALG00000043400	Zebrafish	BCDIN3D
ENSGALG00000043399	lampetra	EZH2
ENSGALG00000043394	lampetra	NUP188
ENSGALG00000043393	lampetra	CADM2
ENSGALG00000043386	shark	PEX5L
ENSGALG00000043381	shark	-
ENSGALG00000043379	shark	RPL14
ENSGALG00000043373	shark	ARVCF
ENSGALG00000043372	lampetra	RUNX3
ENSGALG00000043370	lampetra	TAF6L
ENSGALG00000043367	lampetra	LHFPL3
ENSGALG00000043363	lampetra	KIAA0556
ENSGALG00000043359	lampetra	RRP9
ENSGALG00000043357	frog	ANKRD13A
ENSGALG00000043352	shark	-
ENSGALG00000043336	lampetra	COPZ1
ENSGALG00000043329	Zebrafish	-
ENSGALG00000043318	lampetra	NMNAT1
ENSGALG00000043307	lampetra	HIBCH
ENSGALG00000043290	lampetra	-
ENSGALG00000043287	shark	CAV1
ENSGALG00000043283	lampetra	LGI2
ENSGALG00000043280	lampetra	EXOC8
ENSGALG00000043268	lampetra	DUSP19
ENSGALG00000043265	shark	ZC3H3
ENSGALG00000043257	lampetra	-
ENSGALG00000043254	frog	EPX
ENSGALG00000043252	lizard	OVALX
ENSGALG00000043245	shark	-
ENSGALG00000043240	shark	ARPP21
ENSGALG00000043234	shark	HBA1
ENSGALG00000043223	lampetra	COL26A1
ENSGALG00000043219	shark	HOXB3
ENSGALG00000043217	lampetra	BARHL1
ENSGALG00000043213	frog	CYP26C1
ENSGALG00000043209	shark	ADGRB2
ENSGALG00000043208	shark	TRAFD1
ENSGALG00000043204	shark	PAX7
ENSGALG00000043198	lampetra	-
ENSGALG00000043193	lampetra	TAF2
ENSGALG00000043185	lampetra	MATN1
ENSGALG00000043178	lampetra	SBF1
ENSGALG00000043172	lampetra	CLVS1
ENSGALG00000043167	lampetra	TNFRSF11B
ENSGALG00000043164	lampetra	TNKS
ENSGALG00000043163	shark	MSANTD2
ENSGALG00000043148	lampetra	TMEM101
ENSGALG00000043142	lizard	-
ENSGALG00000043139	shark	SYT7
ENSGALG00000043137	shark	-
ENSGALG00000043129	lampetra	DEDD
ENSGALG00000043128	shark	ARHGEF10L
ENSGALG00000043126	shark	-
ENSGALG00000043118	lampetra	ATP10A
ENSGALG00000043106	shark	WDR17
ENSGALG00000043103	lampetra	PKNOX2
ENSGALG00000043100	shark	SRPX
ENSGALG00000043092	lampetra	MYH9
ENSGALG00000043089	frog	VWCE
ENSGALG00000043088	Zebrafish	-
ENSGALG00000043087	lampetra	MTF2
ENSGALG00000043085	lampetra	RNF14
ENSGALG00000043082	lampetra	DHX36
ENSGALG00000043081	lampetra	WDR26
ENSGALG00000043080	shark	CCDC85A
ENSGALG00000043079	lampetra	SP9
ENSGALG00000043074	shark	-
ENSGALG00000043072	lampetra	-
ENSGALG00000043058	shark	TBC1D22A
ENSGALG00000043055	lampetra	-
ENSGALG00000043053	lampetra	DAO
ENSGALG00000043047	shark	SOBP
ENSGALG00000043044	shark	IL1R1
ENSGALG00000043041	shark	NRN1
ENSGALG00000043036	lampetra	VASH1
ENSGALG00000043035	shark	SHISA2
ENSGALG00000043034	lampetra	KIFC3
ENSGALG00000043033	lampetra	EYA1
ENSGALG00000043027	shark	HEPHL1
ENSGALG00000043021	lampetra	HORMAD1
ENSGALG00000043018	shark	DLG5
ENSGALG00000043015	lampetra	FOXS1
ENSGALG00000043010	shark	NR2F6
ENSGALG00000043009	lizard	WNT1
ENSGALG00000043006	lampetra	PDIA4
ENSGALG00000043002	shark	TOMM6
ENSGALG00000042994	lampetra	DDX41
ENSGALG00000042992	frog	-
ENSGALG00000042990	lampetra	IFT27
ENSGALG00000042984	lampetra	-
ENSGALG00000042976	lampetra	UBTF
ENSGALG00000042967	shark	CTPS1
ENSGALG00000042956	frog	-
ENSGALG00000042949	shark	MGMT
ENSGALG00000042948	lampetra	RNF126
ENSGALG00000042941	Zebrafish	MRPL9
ENSGALG00000042939	lampetra	HMBS
ENSGALG00000042936	shark	SYCE3
ENSGALG00000042929	Zebrafish	-
ENSGALG00000042928	frog	-
ENSGALG00000042908	frog	-
ENSGALG00000042900	lampetra	GATAD2A
ENSGALG00000042895	shark	BCAR1
ENSGALG00000042894	lampetra	SLC25A39
ENSGALG00000042890	lampetra	PIN1
ENSGALG00000042883	lampetra	VCPIP1
ENSGALG00000042878	Zebrafish	PTH
ENSGALG00000042875	Zebrafish	HMGB1
ENSGALG00000042863	lampetra	SMIM4
ENSGALG00000042858	lampetra	FAM8A1
ENSGALG00000042853	lampetra	GGPS1
ENSGALG00000042851	shark	PPARGC1A
ENSGALG00000042850	frog	-
ENSGALG00000042845	shark	-
ENSGALG00000042840	lampetra	OSGIN2
ENSGALG00000042839	shark	FAM214A
ENSGALG00000042838	shark	TRAF2
ENSGALG00000042836	lampetra	KCNH2
ENSGALG00000042833	lampetra	MAPK14
ENSGALG00000042822	lampetra	TAX1BP1
ENSGALG00000042819	shark	-
ENSGALG00000042816	lampetra	TP53BP2
ENSGALG00000042814	shark	MCRIP1
ENSGALG00000042804	lampetra	SAMD4B
ENSGALG00000042798	shark	GDAP1
ENSGALG00000042797	shark	-
ENSGALG00000042796	shark	DNAJC7
ENSGALG00000042794	lampetra	ZFAND1
ENSGALG00000042784	shark	TPPP
ENSGALG00000042773	shark	VOPP1
ENSGALG00000042771	shark	GBE1
ENSGALG00000042767	frog	LPAR2
ENSGALG00000042766	lampetra	TRAPPC9
[truncated: 13,719 more rows]

## Sheet: 1160
ID	Official_Symbol
ENSGALG00000052405	-
ENSGALG00000054546	-
ENSGALG00000035998	Wpkci-7
ENSGALG00000051422	-
ENSGALG00000054658	-
ENSGALG00000052752	-
ENSGALG00000046757	-
ENSGALG00000054371	-
ENSGALG00000041221	-
ENSGALG00000046864	-
ENSGALG00000052623	-
ENSGALG00000047426	-
ENSGALG00000050274	-
ENSGALG00000051123	-
ENSGALG00000049167	-
ENSGALG00000054989	-
ENSGALG00000051237	-
ENSGALG00000046966	-
ENSGALG00000052395	-
ENSGALG00000049534	-
ENSGALG00000047355	-
ENSGALG00000046789	-
ENSGALG00000050881	-
ENSGALG00000048286	-
ENSGALG00000051568	-
ENSGALG00000050474	-
ENSGALG00000053189	-
ENSGALG00000053207	IFNAL3
ENSGALG00000048099	-
ENSGALG00000044725	-
ENSGALG00000054104	-
ENSGALG00000034505	CDKN2A
ENSGALG00000033419	-
ENSGALG00000046715	-
ENSGALG00000054942	-
ENSGALG00000051426	-
ENSGALG00000052991	-
ENSGALG00000049397	-
ENSGALG00000019756	MLANA
ENSGALG00000005354	ZBTB5
ENSGALG00000048270	-
ENSGALG00000049364	-
ENSGALG00000021163	FAM240B
ENSGALG00000006803	-
ENSGALG00000013546	-
ENSGALG00000032066	-
ENSGALG00000048874	IFNA1
ENSGALG00000035325	PMAIP1
ENSGALG00000046046	-
ENSGALG00000048227	-
ENSGALG00000048460	-
ENSGALG00000026203	FAM174A
ENSGALG00000013372	IL7R
ENSGALG00000005759	IFNW1
ENSGALG00000048435	-
ENSGALG00000051843	-
ENSGALG00000021355	-
ENSGALG00000029073	-
ENSGALG00000050924	IFNA1
ENSGALG00000049285	-
ENSGALG00000021304	RANBP3L
ENSGALG00000054698	-
ENSGALG00000052882	-
ENSGALG00000046192	CCL21
ENSGALG00000052209	IFNAL2
ENSGALG00000015032	-
ENSGALG00000053752	IFN-A
ENSGALG00000015257	GIN1
ENSGALG00000005806	KIF24
ENSGALG00000005831	DNAI1
ENSGALG00000050834	-
ENSGALG00000048108	-
ENSGALG00000002578	-
ENSGALG00000027891	NREP
ENSGALG00000053907	-
ENSGALG00000055083	-
ENSGALG00000051958	-
ENSGALG00000046996	IFNA1
ENSGALG00000054368	IFNAL1
ENSGALG00000054123	-
ENSGALG00000047630	IFNA1
ENSGALG00000054396	-
ENSGALG00000052369	-
ENSGALG00000044739	-
ENSGALG00000050157	-
ENSGALG00000053665	ens-2
ENSGALG00000017168	SLN
ENSGALG00000019352	-
ENSGALG00000046958	-
ENSGALG00000011872	-
ENSGALG00000019322	TNFRSF13C
ENSGALG00000044763	GPR82
ENSGALG00000011859	GBE
ENSGALG00000052767	-
ENSGALG00000050583	ens-2
ENSGALG00000028638	CNP1
ENSGALG00000048235	-
ENSGALG00000015362	TRAT1
ENSGALG00000016693	CSF2RA
ENSGALG00000051829	-
ENSGALG00000037989	IL10R2
ENSGALG00000030943	KRAS
ENSGALG00000048222	-
ENSGALG00000049532	-
ENSGALG00000049536	-
ENSGALG00000019262	-
ENSGALG00000014820	VTCN1
ENSGALG00000009446	LSMEM1
ENSGALG00000053146	-
ENSGALG00000048620	-
ENSGALG00000026849	SIAH3
ENSGALG00000053198	-
ENSGALG00000019290	SLC6A12
ENSGALG00000034438	GNB3
ENSGALG00000052244	-
ENSGALG00000050065	CYSLTR2
ENSGALG00000017006	SETDB2
ENSGALG00000050052	-
ENSGALG00000022871	HHLA2
ENSGALG00000011740	MGP
ENSGALG00000011742	ART4
ENSGALG00000042471	IL2RA
ENSGALG00000017039	STOML3
ENSGALG00000049088	-
ENSGALG00000027688	NDUFB4
ENSGALG00000054812	-
ENSGALG00000051781	-
ENSGALG00000015235	XCL1
ENSGALG00000048127	-
ENSGALG00000050444	-
ENSGALG00000014362	CD86
ENSGALG00000050027	NMS
ENSGALG00000045907	-
ENSGALG00000054836	-
ENSGALG00000014776	TBX15
ENSGALG00000013008	CHUNK-1
ENSGALG00000028989	-
ENSGALG00000014342	TEAD4
ENSGALG00000048920	-
ENSGALG00000048910	-
ENSGALG00000014736	-
ENSGALG00000049807	-
ENSGALG00000014722	KLRD1
ENSGALG00000053455	-
ENSGALG00000054780	-
ENSGALG00000053432	-
ENSGALG00000008427	GNAT3
ENSGALG00000008424	CALML3
ENSGALG00000050398	-
ENSGALG00000048907	-
ENSGALG00000054324	-
ENSGALG00000022733	ARL11
ENSGALG00000030363	IFNAR1
ENSGALG00000052524	-
ENSGALG00000017327	P2RY6
ENSGALG00000048059	-
ENSGALG00000027103	TSPAN19
ENSGALG00000045388	RFX8
ENSGALG00000014662	RBP5
ENSGALG00000047135	-
ENSGALG00000039982	IRF5
ENSGALG00000047120	-
ENSGALG00000047596	SMKR1
ENSGALG00000012490	-
ENSGALG00000014687	EPHA1
ENSGALG00000047952	-
ENSGALG00000052067	-
ENSGALG00000012442	MFNG
ENSGALG00000047511	-
ENSGALG00000054281	-
ENSGALG00000045327	-
ENSGALG00000052484	-
ENSGALG00000052474	-
ENSGALG00000051132	-
ENSGALG00000008309	-
ENSGALG00000054689	-
ENSGALG00000017268	KCTD21
ENSGALG00000052022	-
ENSGALG00000046198	-
ENSGALG00000016770	-
ENSGALG00000048362	-
ENSGALG00000052442	-
ENSGALG00000039479	BPIFC
ENSGALG00000050251	-
ENSGALG00000048789	-
ENSGALG00000039837	CCKBR
ENSGALG00000055068	ens-2
ENSGALG00000014997	PLA1A
ENSGALG00000046156	-
ENSGALG00000047489	-
ENSGALG00000050657	-
ENSGALG00000014551	-
ENSGALG00000038527	CARMIL3
ENSGALG00000047472	-
ENSGALG00000035007	USP35
ENSGALG00000043476	ARF5
ENSGALG00000012907	MC4R
ENSGALG00000054778	-
ENSGALG00000053674	-
ENSGALG00000011808	CCR9
ENSGALG00000050153	-
ENSGALG00000046721	-
ENSGALG00000045875	PSCA
ENSGALG00000054102	-
ENSGALG00000052157	-
ENSGALG00000022976	-
ENSGALG00000026092	-
ENSGALG00000019570	C1orf145
ENSGALG00000049593	-
ENSGALG00000048009	-
ENSGALG00000039536	C2H8ORF22
ENSGALG00000030724	-
ENSGALG00000047397	-
ENSGALG00000005305	ACKR2
ENSGALG00000047144	-
ENSGALG00000031804	-
ENSGALG00000053653	ZNF467
ENSGALG00000039346	ARHGAP39
ENSGALG00000049376	-
ENSGALG00000048031	-
ENSGALG00000049986	-
ENSGALG00000047569	-
ENSGALG00000047328	-
ENSGALG00000054098	-
ENSGALG00000054096	-
ENSGALG00000033168	-
ENSGALG00000048885	-
ENSGALG00000052964	-
ENSGALG00000036244	-
ENSGALG00000049777	-
ENSGALG00000048446	-
ENSGALG00000046258	-
ENSGALG00000047341	-
ENSGALG00000054026	-
ENSGALG00000054021	-
ENSGALG00000053164	-
ENSGALG00000054253	-
ENSGALG00000019484	-
ENSGALG00000054003	-
ENSGALG00000047510	-
ENSGALG00000046897	-
ENSGALG00000046657	-
ENSGALG00000054424	-
ENSGALG00000012801	LY86
ENSGALG00000027053	AKAIN1
ENSGALG00000053313	-
ENSGALG00000032683	ADTRP
ENSGALG00000046833	-
ENSGALG00000046824	-
ENSGALG00000022622	HOXA4
ENSGALG00000051312	-
ENSGALG00000041748	FAM83A
ENSGALG00000037246	RAMP3
ENSGALG00000049465	-
ENSGALG00000052625	-
ENSGALG00000035050	-
ENSGALG00000015219	-
ENSGALG00000053770	-
ENSGALG00000045908	-
ENSGALG00000049028	-
ENSGALG00000027490	CATHB1
ENSGALG00000048301	-
ENSGALG00000011022	NPVF
ENSGALG00000037413	IL7
ENSGALG00000049871	-
ENSGALG00000050611	-
ENSGALG00000051937	-
ENSGALG00000047005	-
ENSGALG00000050406	-
ENSGALG00000050888	-
ENSGALG00000011289	NKIRAS1
ENSGALG00000035863	-
ENSGALG00000035854	-
ENSGALG00000048981	-
ENSGALG00000048735	-
ENSGALG00000033247	-
ENSGALG00000034326	TMEM158
ENSGALG00000054781	UCN
ENSGALG00000016283	BEND6
ENSGALG00000051018	-
ENSGALG00000008667	DSTN
ENSGALG00000052577	-
ENSGALG00000032737	OvoDA1
ENSGALG00000016296	GFRAL
ENSGALG00000050194	-
ENSGALG00000041248	OvoDA1-2
ENSGALG00000016670	AvBD3
ENSGALG00000016669	AvBD2
ENSGALG00000016668	AvBD6
ENSGALG00000016667	AvBD10
ENSGALG00000004483	AHSA2P
ENSGALG00000049755	IL22RA2
ENSGALG00000035599	CD24
ENSGALG00000047129	-
ENSGALG00000048200	MRPL33
ENSGALG00000008362	SSTR4
ENSGALG00000036604	OVODB1
ENSGALG00000008359	CD93
ENSGALG00000053399	-
ENSGALG00000052063	CEBPZOS
ENSGALG00000049952	-
ENSGALG00000054059	-
ENSGALG00000054057	-
ENSGALG00000047999	-
ENSGALG00000044479	-
ENSGALG00000013756	ZC2HC1B
ENSGALG00000013995	TAAR5
ENSGALG00000013754	PLAGL1
ENSGALG00000032409	-
ENSGALG00000054418	-
ENSGALG00000023934	-
ENSGALG00000049067	-
ENSGALG00000022815	AvBD1
ENSGALG00000032852	OvoDA3
ENSGALG00000046840	-
ENSGALG00000052020	DEFB1
ENSGALG00000054823	SLC30A3
ENSGALG00000047285	BD7
ENSGALG00000052425	BATF3
ENSGALG00000016570	-
ENSGALG00000019843	AvBD4
ENSGALG00000019844	AvBD8
ENSGALG00000019845	AvBD9
ENSGALG00000019846	AvBD11
ENSGALG00000019847	AvBD12
ENSGALG00000019848	AvBD13
ENSGALG00000053748	PET117
ENSGALG00000049008	-
ENSGALG00000047063	-
ENSGALG00000031726	MAPRE3
ENSGALG00000049870	-
ENSGALG00000037402	CTGF
ENSGALG00000038782	ZC3H12D
ENSGALG00000050413	-
ENSGALG00000037200	-
ENSGALG00000048556	-
ENSGALG00000034303	C1orf115
ENSGALG00000053279	-
ENSGALG00000054596	-
ENSGALG00000042193	AvBD5
ENSGALG00000007546	-
ENSGALG00000029329	POU3F4
ENSGALG00000054998	-
ENSGALG00000008447	SH2D1A
ENSGALG00000008689	-
ENSGALG00000007123	-
ENSGALG00000030118	PCGF1
ENSGALG00000004093	TBX22
ENSGALG00000026470	-
ENSGALG00000050324	-
ENSGALG00000038681	-
ENSGALG00000049332	-
ENSGALG00000054913	-
ENSGALG00000026229	PIGY
ENSGALG00000014485	LDB2
ENSGALG00000010927	MEPE
ENSGALG00000052558	-
ENSGALG00000052557	C4H4ORF46
ENSGALG00000007748	SLC16A2
ENSGALG00000047196	-
ENSGALG00000030516	EMX1
ENSGALG00000023355	TMEM154
ENSGALG00000009098	MAMLD1
ENSGALG00000024490	-
ENSGALG00000054019	-
ENSGALG00000047773	-
ENSGALG00000044480	IL13RA1
ENSGALG00000029462	-
ENSGALG00000009622	-
ENSGALG00000054217	-
ENSGALG00000054435	-
ENSGALG00000052494	-
ENSGALG00000006393	-
ENSGALG00000007242	SLITRK4
ENSGALG00000037496	USP46
ENSGALG00000040890	KCNE5
ENSGALG00000014355	STIM2
ENSGALG00000049690	-
ENSGALG00000014127	-
ENSGALG00000051517	-
ENSGALG00000051117	GIMD1
ENSGALG00000004127	-
ENSGALG00000044816	-
ENSGALG00000040208	-
ENSGALG00000015010	NSG1
ENSGALG00000029652	OPHN1
ENSGALG00000047207	-
ENSGALG00000047439	-
ENSGALG00000031094	EDA2R
ENSGALG00000014515	C1QTNF7
ENSGALG00000049840	-
ENSGALG00000049439	-
ENSGALG00000027885	C4orf19
ENSGALG00000038787	ADRA1D
ENSGALG00000038771	TECRL
ENSGALG00000047000	-
ENSGALG00000041921	CWH43
ENSGALG00000043256	-
ENSGALG00000054138	-
ENSGALG00000010588	GNOT2
ENSGALG00000042151	-
ENSGALG00000010553	AIMP1
ENSGALG00000053028	-
ENSGALG00000023444	APELA
ENSGALG00000055035	-
ENSGALG00000008282	ATG4A
ENSGALG00000044141	THAP9
ENSGALG00000046550	-
ENSGALG00000010596	TACR3
ENSGALG00000008290	VSIG1
ENSGALG00000053204	-
ENSGALG00000053434	-
ENSGALG00000053428	-
ENSGALG00000043860	PGR2/3
ENSGALG00000052381	-
ENSGALG00000027184	OLFML1
ENSGALG00000011609	-
ENSGALG00000049105	-
ENSGALG00000028666	-
ENSGALG00000054739	-
ENSGALG00000037166	-
ENSGALG00000044298	-
ENSGALG00000040929	C15orf62
ENSGALG00000050964	-
ENSGALG00000047313	-
ENSGALG00000045199	-
ENSGALG00000048226	-
ENSGALG00000026207	CNTF
ENSGALG00000048626	-
ENSGALG00000009491	RAD51B
ENSGALG00000054673	-
ENSGALG00000008579	OIP5
ENSGALG00000051550	-
ENSGALG00000051790	-
ENSGALG00000053713	-
ENSGALG00000043908	-
ENSGALG00000053706	ATP5MPL
ENSGALG00000039648	-
ENSGALG00000051586	-
ENSGALG00000052666	-
ENSGALG00000053993	-
ENSGALG00000031735	CD5
ENSGALG00000049009	-
ENSGALG00000037020	SCT
ENSGALG00000049638	GATD1
ENSGALG00000034144	-
ENSGALG00000047684	-
ENSGALG00000046593	-
ENSGALG00000026970	IFITM3
ENSGALG00000012103	-
ENSGALG00000038541	VPS37C
ENSGALG00000047825	-
ENSGALG00000053264	-
ENSGALG00000036504	C14orf39
ENSGALG00000030461	ADIRF
ENSGALG00000007666	KCNIP2
ENSGALG00000006331	STAMBPL1
ENSGALG00000054212	PAOX
ENSGALG00000008795	GPAM
ENSGALG00000023824	-
ENSGALG00000051554	-
ENSGALG00000002496	SFTPA1
ENSGALG00000003013	-
ENSGALG00000006302	-
ENSGALG00000004248	TACR2
ENSGALG00000028439	SHLD2
ENSGALG00000005359	-
ENSGALG00000050597	-
ENSGALG00000005956	-
ENSGALG00000029823	-
ENSGALG00000036847	PLAC9
ENSGALG00000049907	-
ENSGALG00000002845	CTNNA3
ENSGALG00000002525	RASGEF1A
ENSGALG00000008669	CD28
ENSGALG00000011806	-
ENSGALG00000008656	ICOS
ENSGALG00000049239	-
ENSGALG00000036160	-
ENSGALG00000004129	SPP2
ENSGALG00000053997	-
ENSGALG00000051954	RBM43
ENSGALG00000050781	-
ENSGALG00000007924	STK17B
ENSGALG00000009564	METTL8
ENSGALG00000049713	-
ENSGALG00000046923	-
ENSGALG00000053210	RGS13
ENSGALG00000043754	GLUL
ENSGALG00000050045	-
ENSGALG00000008784	-
ENSGALG00000053375	-
ENSGALG00000047927	-
ENSGALG00000039298	-
ENSGALG00000050467	-
ENSGALG00000004227	FAM20B
ENSGALG00000048056	-
ENSGALG00000042986	RNASEL
ENSGALG00000050864	-
ENSGALG00000055072	-
ENSGALG00000050736	-
ENSGALG00000049437	-
ENSGALG00000027655	TRABD2B
ENSGALG00000047463	-
ENSGALG00000048941	-
ENSGALG00000002931	REG4
ENSGALG00000023897	RGS21
ENSGALG00000049810	-
ENSGALG00000053184	-
ENSGALG00000032371	-
ENSGALG00000009027	ST6GALNAC3
ENSGALG00000026294	-
ENSGALG00000054873	NPPC
ENSGALG00000026187	NMNAT3
ENSGALG00000008321	RNPEPL1
ENSGALG00000007222	UTS2B
ENSGALG00000037467	NEU2
ENSGALG00000006547	PROCR
ENSGALG00000006807	PLSCR5
ENSGALG00000045255	CYP2AB5
ENSGALG00000046461	LRRC15
ENSGALG00000032053	SPSB4
ENSGALG00000047491	-
ENSGALG00000051604	-
ENSGALG00000009574	IL12A
ENSGALG00000045776	CPN2
ENSGALG00000026953	TMEM207
ENSGALG00000045351	CYP2AB3
ENSGALG00000046559	-
ENSGALG00000008178	CYP2AB2
ENSGALG00000003193	CRABP-I
ENSGALG00000002097	-
ENSGALG00000021525	ISLR
ENSGALG00000052643	C15orf48
ENSGALG00000038266	CTXN2
ENSGALG00000032073	-
ENSGALG00000049608	-
ENSGALG00000049798	HDGFL3
ENSGALG00000037336	PRTG
ENSGALG00000001362	CLK3
ENSGALG00000047105	-
ENSGALG00000002952	NRG4
ENSGALG00000014624	CERS3
ENSGALG00000044354	-
ENSGALG00000002759	PEAK1
ENSGALG00000049995	-
ENSGALG00000041475	-
ENSGALG00000024466	CCL17
ENSGALG00000044087	KCTD19
ENSGALG00000001149	ADGRG5
ENSGALG00000005408	BCO1
ENSGALG00000052636	-
ENSGALG00000052628	-
ENSGALG00000047024	ZNF469
ENSGALG00000049269	-
ENSGALG00000028466	-
ENSGALG00000044241	-
ENSGALG00000038923	-
ENSGALG00000031718	CSNK2A2
ENSGALG00000051143	-
ENSGALG00000048873	C12H3orf14
ENSGALG00000008411	GHRL
ENSGALG00000036916	-
ENSGALG00000008349	LMCD1
ENSGALG00000052938	-
ENSGALG00000052061	-
ENSGALG00000008267	IL5RA
ENSGALG00000007288	SNTN
ENSGALG00000006801	IL13
ENSGALG00000006367	PCBD2
ENSGALG00000042423	-
ENSGALG00000048086	-
ENSGALG00000024379	-
ENSGALG00000006827	IL4
ENSGALG00000051859	-
ENSGALG00000047118	-
ENSGALG00000023822	IL5
ENSGALG00000051286	-
ENSGALG00000047903	-
ENSGALG00000044463	-
ENSGALG00000048704	-
ENSGALG00000021113	IL3
ENSGALG00000052992	-
ENSGALG00000038576	-
ENSGALG00000045780	-
ENSGALG00000052739	-
ENSGALG00000001506	PTTG2
ENSGALG00000052053	-
ENSGALG00000048862	-
ENSGALG00000044388	-
ENSGALG00000037851	KK34
ENSGALG00000021275	LTC4S
ENSGALG00000038133	SMIM3
ENSGALG00000006653	CSF2
ENSGALG00000040205	-
ENSGALG00000045569	-
ENSGALG00000005258	SSTR5
ENSGALG00000053332	-
ENSGALG00000053574	-
ENSGALG00000027173	-
ENSGALG00000006140	-
ENSGALG00000004070	MICALL2
ENSGALG00000007257	TEKT5
ENSGALG00000013169	IL20RB
ENSGALG00000002042	-
ENSGALG00000002276	EME2
ENSGALG00000050368	-
ENSGALG00000035113	DEXI
ENSGALG00000035115	-
ENSGALG00000002442	ANKS4B
ENSGALG00000000044	WFIKKN1
ENSGALG00000047371	-
ENSGALG00000052957	-
ENSGALG00000047479	-
ENSGALG00000004665	KPNA7
ENSGALG00000006964	SDR42E2
ENSGALG00000036582	-
ENSGALG00000051727	-
ENSGALG00000024122	TNFRSF13B
ENSGALG00000046685	-
ENSGALG00000052004	-
ENSGALG00000049290	-
ENSGALG00000007698	-
ENSGALG00000053479	-
ENSGALG00000053228	-
ENSGALG00000054554	-
ENSGALG00000006390	CRKL
ENSGALG00000052750	-
ENSGALG00000047781	RAD9B
ENSGALG00000005994	DERL3
ENSGALG00000005634	CRYBA4
ENSGALG00000047343	-
ENSGALG00000006710	RAB36
ENSGALG00000055111	-
ENSGALG00000051904	NLGN2
ENSGALG00000044245	GSC2
ENSGALG00000032765	-
ENSGALG00000046739	-
ENSGALG00000038393	DMB2
ENSGALG00000000162	DMB1
ENSGALG00000040101	-
ENSGALG00000050490	-
ENSGALG00000013101	-
ENSGALG00000004604	-
ENSGALG00000034948	UAP1L1
ENSGALG00000033039	ENG
ENSGALG00000053788	TNFSF8
ENSGALG00000053422	-
ENSGALG00000032170	-
ENSGALG00000001014	ARPC5L
ENSGALG00000045172	FAM166A
ENSGALG00000049884	-
ENSGALG00000047102	SAPCD2
ENSGALG00000007003	-
ENSGALG00000040392	ALC
ENSGALG00000048024	-
ENSGALG00000048016	-
ENSGALG00000050552	-
ENSGALG00000054597	-
ENSGALG00000045901	-
ENSGALG00000007186	TMEM268
ENSGALG00000002427	SMIM5
ENSGALG00000050837	-
ENSGALG00000050158	-
ENSGALG00000003319	ADAP2
ENSGALG00000054310	-
ENSGALG00000003590	-
ENSGALG00000004441	-
ENSGALG00000026465	TMEM100
ENSGALG00000029610	RGS9
ENSGALG00000033376	APOH
ENSGALG00000005928	XAF1
ENSGALG00000005360	CA4
ENSGALG00000035589	-
ENSGALG00000048771	-
ENSGALG00000048401	-
ENSGALG00000029322	FBXO39
ENSGALG00000054633	-
ENSGALG00000046288	UPK3B
ENSGALG00000021665	-
ENSGALG00000001122	CALN1
ENSGALG00000024470	CCLI5
ENSGALG00000001031	-
ENSGALG00000043302	LAT2
ENSGALG00000050199	-
ENSGALG00000001975	TMEM120A
ENSGALG00000039084	EVI2A
ENSGALG00000001410	SPNS3
ENSGALG00000004246	SLC6A4
ENSGALG00000029674	-
ENSGALG00000053999	VPS37D
ENSGALG00000053631	-
ENSGALG00000003973	TLCD1
ENSGALG00000006586	PLAGL2
ENSGALG00000007796	BCAS1
ENSGALG00000007549	VAPB
ENSGALG00000006693	-
ENSGALG00000041461	DNMT3B
ENSGALG00000049068	ZNF831
ENSGALG00000006123	-
ENSGALG00000025778	SIRPA
ENSGALG00000047011	-
ENSGALG00000050415	-
ENSGALG00000031331	PKIG
ENSGALG00000029485	-
ENSGALG00000023834	-
ENSGALG00000006152	-
ENSGALG00000036219	STK35
ENSGALG00000023640	-
ENSGALG00000054868	-
ENSGALG00000006666	BPIFB2
ENSGALG00000052682	-
ENSGALG00000049958	-
ENSGALG00000006662	BPIFB3
ENSGALG00000007624	-
ENSGALG00000007980	KCNG1
ENSGALG00000006203	-
ENSGALG00000002083	-
ENSGALG00000031164	WFDC2
ENSGALG00000026875	-
ENSGALG00000027269	GUCA2A
ENSGALG00000039741	TNFRSF8
ENSGALG00000052935	TNFRSF9
ENSGALG00000044997	SH2D5
ENSGALG00000043816	-
ENSGALG00000043926	-
ENSGALG00000028991	RNP
ENSGALG00000030096	-
ENSGALG00000044866	-
ENSGALG00000054542	-
ENSGALG00000040807	DMTN
ENSGALG00000000378	SLC25A37
ENSGALG00000052840	-
ENSGALG00000048342	-
ENSGALG00000052951	-
ENSGALG00000051860	-
ENSGALG00000039187	GKN2
ENSGALG00000051290	-
ENSGALG00000042227	GNLY
ENSGALG00000046986	-
ENSGALG00000038207	-
ENSGALG00000046731	-
ENSGALG00000000209	PRNP
ENSGALG00000050260	-
ENSGALG00000050253	-
ENSGALG00000050120	-
ENSGALG00000047639	-
ENSGALG00000036175	CAPG
ENSGALG00000039206	ARID5A
ENSGALG00000049241	-
ENSGALG00000038748	RSRP1
ENSGALG00000030900	NCMAP
ENSGALG00000002532	GJA4
ENSGALG00000047327	-
ENSGALG00000001475	STMN1
ENSGALG00000028115	SFN
ENSGALG00000024318	TMEM200B
ENSGALG00000048754	-
ENSGALG00000003522	RBBP4
ENSGALG00000000604	-
ENSGALG00000034986	HEYL
ENSGALG00000032207	HMGN4
ENSGALG00000050653	-
ENSGALG00000047234	-
ENSGALG00000045736	-
ENSGALG00000031444	-
ENSGALG00000046085	FAM110D
ENSGALG00000051302	-
ENSGALG00000052196	-
ENSGALG00000009680	PAQR7
ENSGALG00000032335	MARCKSL1
ENSGALG00000029316	-
ENSGALG00000051101	-
ENSGALG00000037603	SESN2
ENSGALG00000052789	-
ENSGALG00000003614	AZIN2
ENSGALG00000003174	RIMS3
ENSGALG00000053178	-
ENSGALG00000007950	C11orf1
ENSGALG00000029197	KIRREL3
ENSGALG00000032467	C11orf52
ENSGALG00000054112	-
ENSGALG00000006751	THY1
ENSGALG00000052833	-
ENSGALG00000052306	-
ENSGALG00000030920	APOC3
ENSGALG00000046141	-
ENSGALG00000052808	-
ENSGALG00000048786	-
ENSGALG00000047211	FCER1G
ENSGALG00000051035	-
ENSGALG00000032403	EDCH1
ENSGALG00000045026	-
ENSGALG00000050295	-
ENSGALG00000049060	EDYM2
ENSGALG00000050728	-
ENSGALG00000054761	-
ENSGALG00000033392	EDCH3
ENSGALG00000034126	EDMTF4
ENSGALG00000050156	-
ENSGALG00000051361	-
ENSGALG00000050392	-
ENSGALG00000051918	TTC24
ENSGALG00000039750	EDSC
ENSGALG00000039876	EDQM1
ENSGALG00000040847	EDQM3
ENSGALG00000048452	-
ENSGALG00000032318	EDCH5
ENSGALG00000041382	EDCH2
ENSGALG00000047911	-
ENSGALG00000055092	-
ENSGALG00000049097	EDMTF2
ENSGALG00000048441	-
ENSGALG00000043660	SCFN
ENSGALG00000030596	EDYM1
ENSGALG00000048707	-
ENSGALG00000028774	S100A10
ENSGALG00000030502	ADAMTS4
ENSGALG00000046995	NECTIN4
ENSGALG00000052872	-
ENSGALG00000037802	-
ENSGALG00000052868	-
ENSGALG00000039891	ANP32E
ENSGALG00000027316	CRNN
ENSGALG00000052849	-
ENSGALG00000047775	-
ENSGALG00000050822	-
ENSGALG00000051119	PCP4L1
ENSGALG00000032721	EDCH4
ENSGALG00000052673	-
ENSGALG00000048178	SLC27A3
ENSGALG00000013537	TPM3
ENSGALG00000029526	-
ENSGALG00000052423	-
ENSGALG00000000341	EDMPN1
ENSGALG00000030407	IL6R
ENSGALG00000053980	-
ENSGALG00000003519	-
ENSGALG00000048306	-
ENSGALG00000000911	IL19
ENSGALG00000000712	RAB29
ENSGALG00000052497	-
ENSGALG00000001177	CD34
ENSGALG00000000769	RAB7B
ENSGALG00000003361	TREM-B1
ENSGALG00000042137	ELK4
ENSGALG00000025867	ALX3
ENSGALG00000002860	MLN
ENSGALG00000052313	-
ENSGALG00000000225	MGAT4C
ENSGALG00000048961	-
ENSGALG00000053516	-
ENSGALG00000050352	BCL2L15
ENSGALG00000052246	-
ENSGALG00000050600	-
ENSGALG00000054766	ITGA2B
ENSGALG00000046694	-
ENSGALG00000041442	-
ENSGALG00000047497	-
ENSGALG00000054455	-
ENSGALG00000042963	-
ENSGALG00000052634	-
ENSGALG00000019716	KRT20
ENSGALG00000048126	-
ENSGALG00000051533	-
ENSGALG00000046738	-
ENSGALG00000043285	CNTD1
ENSGALG00000052798	-
ENSGALG00000049145	-
ENSGALG00000047069	-
ENSGALG00000048718	-
ENSGALG00000021620	-
ENSGALG00000004168	FEM1A
ENSGALG00000033971	-
ENSGALG00000043641	JUND
ENSGALG00000039708	-
ENSGALG00000027147	-
ENSGALG00000047550	-
ENSGALG00000054634	-
ENSGALG00000003428	-
ENSGALG00000052268	SSBP4
ENSGALG00000051052	-
ENSGALG00000036346	AMH
ENSGALG00000001267	MAP2K2
ENSGALG00000044632	-
ENSGALG00000037483	ANP32B
ENSGALG00000021688	CD320
ENSGALG00000048474	-
ENSGALG00000001096	UQCR11
ENSGALG00000054174	-
ENSGALG00000028341	-
ENSGALG00000004266	TNFAIP8L1
ENSGALG00000045684	-
ENSGALG00000037029	-
ENSGALG00000044471	-
ENSGALG00000044226	-
ENSGALG00000051159	-
ENSGALG00000048020	-
ENSGALG00000054646	-
ENSGALG00000052865	-
ENSGALG00000054488	-
ENSGALG00000050799	-
ENSGALG00000047412	-
ENSGALG00000045115	-
ENSGALG00000048508	-
ENSGALG00000051469	-
ENSGALG00000051342	-
ENSGALG00000052303	-
ENSGALG00000047515	-
ENSGALG00000047587	-
ENSGALG00000035406	DSN1
ENSGALG00000051713	-
ENSGALG00000047699	-
ENSGALG00000052122	-
ENSGALG00000037650	-
ENSGALG00000033174	ZBTB45
ENSGALG00000032887	CHIR-B3
ENSGALG00000051946	-
ENSGALG00000053327	-
ENSGALG00000053566	-
ENSGALG00000049503	-
ENSGALG00000045823	-
ENSGALG00000033729	-
ENSGALG00000047431	-
ENSGALG00000054769	-
ENSGALG00000048887	-
ENSGALG00000054765	-
ENSGALG00000046106	-
ENSGALG00000051010	-
ENSGALG00000032862	-
ENSGALG00000052334	-
ENSGALG00000044709	-
ENSGALG00000049047	-
ENSGALG00000049046	-
ENSGALG00000050824	-
ENSGALG00000049433	-
ENSGALG00000049317	-
ENSGALG00000050785	-
ENSGALG00000054588	-
ENSGALG00000047250	-
ENSGALG00000051627	-
ENSGALG00000050779	-
ENSGALG00000050896	-
ENSGALG00000046835	-
ENSGALG00000053004	-
ENSGALG00000050090	-
ENSGALG00000039866	-
ENSGALG00000044093	-
ENSGALG00000050408	-
ENSGALG00000049660	-
ENSGALG00000048685	-
ENSGALG00000051974	-
ENSGALG00000054321	-
ENSGALG00000048562	-
ENSGALG00000051602	-
ENSGALG00000052814	-
ENSGALG00000048677	-
ENSGALG00000046135	-
ENSGALG00000051049	-
ENSGALG00000052373	-
ENSGALG00000052010	-
ENSGALG00000046490	-
ENSGALG00000049114	-
ENSGALG00000029868	-
ENSGALG00000053734	-
ENSGALG00000054027	-
ENSGALG00000053052	-
ENSGALG00000053042	-
ENSGALG00000034411	-
ENSGALG00000049581	-
ENSGALG00000054366	-
ENSGALG00000046627	-
ENSGALG00000048929	-
ENSGALG00000045090	-
ENSGALG00000053708	-
ENSGALG00000048116	-
ENSGALG00000044439	-
ENSGALG00000033787	-
ENSGALG00000041961	-
ENSGALG00000049682	CHIR-B2
ENSGALG00000050820	-
ENSGALG00000045473	CHIR-B6
ENSGALG00000052207	-
ENSGALG00000052568	-
ENSGALG00000048989	-
ENSGALG00000049716	-
ENSGALG00000043735	-
ENSGALG00000051595	-
ENSGALG00000032041	-
ENSGALG00000033375	-
ENSGALG00000045468	-
ENSGALG00000052430	-
ENSGALG00000054171	CHIR-A2
ENSGALG00000031624	-
ENSGALG00000049385	-
ENSGALG00000044801	CHIR-B5
ENSGALG00000042500	-
ENSGALG00000050915	-
ENSGALG00000053626	-
ENSGALG00000054158	-
ENSGALG00000050595	-
ENSGALG00000055001	-
ENSGALG00000053180	-
ENSGALG00000049362	-
ENSGALG00000048273	-
ENSGALG00000047182	ACHE
ENSGALG00000048392	-
ENSGALG00000036831	-
ENSGALG00000053838	-
ENSGALG00000050634	-
ENSGALG00000048951	-
ENSGALG00000029691	NFKBIB
ENSGALG00000050865	-
ENSGALG00000047565	-
ENSGALG00000047202	-
ENSGALG00000048773	-
ENSGALG00000051702	-
ENSGALG00000047567	-
ENSGALG00000047545	-
ENSGALG00000044662	-
ENSGALG00000054227	-
ENSGALG00000051871	INHBC
ENSGALG00000049672	-
ENSGALG00000048338	-
ENSGALG00000054216	NXPH4
ENSGALG00000047916	-
ENSGALG00000035818	-
ENSGALG00000047580	-
ENSGALG00000047581	-
ENSGALG00000053299	KCNC3
ENSGALG00000051429	-
ENSGALG00000054931	-
ENSGALG00000053836	SIPA1
ENSGALG00000046983	-
ENSGALG00000051652	-
ENSGALG00000052983	-
ENSGALG00000051235	-
ENSGALG00000049272	-
ENSGALG00000031518	-
ENSGALG00000032606	-
ENSGALG00000053649	-
ENSGALG00000050811	-
ENSGALG00000054973	C1QL4
ENSGALG00000047648	-
ENSGALG00000038256	-
ENSGALG00000051458	-
ENSGALG00000049378	-
ENSGALG00000049130	-
ENSGALG00000048165	-
ENSGALG00000054157	-
ENSGALG00000054600	-
ENSGALG00000049172	-
ENSGALG00000047350	-
ENSGALG00000055105	-
ENSGALG00000047697	-
ENSGALG00000039755	-
ENSGALG00000049201	-
ENSGALG00000051061	-
ENSGALG00000053064	-
ENSGALG00000051832	-
ENSGALG00000050468	-
ENSGALG00000051714	-
ENSGALG00000053522	-
ENSGALG00000055047	-
ENSGALG00000052073	-
ENSGALG00000049663	-
ENSGALG00000050627	-
ENSGALG00000049343	-
ENSGALG00000054322	-
ENSGALG00000053365	-
ENSGALG00000048863	-
ENSGALG00000052724	-
ENSGALG00000051950	-
ENSGALG00000044626	-
ENSGALG00000054384	-
ENSGALG00000037731	-
ENSGALG00000051902	-
ENSGALG00000054615	-
ENSGALG00000050179	-
ENSGALG00000048931	-
ENSGALG00000048139	-
ENSGALG00000051622	-
ENSGALG00000052357	-
ENSGALG00000054298	-
ENSGALG00000053283	-
ENSGALG00000039504	-
ENSGALG00000052270	-
ENSGALG00000041342	-
ENSGALG00000052621	-
ENSGALG00000048767	-
ENSGALG00000047838	-
ENSGALG00000053792	-
ENSGALG00000045686	-
ENSGALG00000049846	-
ENSGALG00000054710	-
ENSGALG00000053380	-
ENSGALG00000052092	-
ENSGALG00000053381	-
ENSGALG00000054195	-
ENSGALG00000054391	-
ENSGALG00000047180	-
ENSGALG00000031289	-
ENSGALG00000049120	-
ENSGALG00000045164	-
ENSGALG00000047262	CHIR-IG1-5
ENSGALG00000050569	-
ENSGALG00000047597	-
ENSGALG00000052504	-
ENSGALG00000044984	-
ENSGALG00000052105	-
ENSGALG00000044644	-
ENSGALG00000046502	-
ENSGALG00000046865	-
ENSGALG00000052585	-
ENSGALG00000051907	-
ENSGALG00000032820	-
ENSGALG00000047192	-
ENSGALG00000050638	-
ENSGALG00000050515	-
ENSGALG00000048752	-
ENSGALG00000047508	-
ENSGALG00000051461	-
ENSGALG00000051661	-
ENSGALG00000048818	-
ENSGALG00000047708	-
ENSGALG00000053284	-
ENSGALG00000054095	-
ENSGALG00000048491	-
ENSGALG00000050967	CHIR-AB1
ENSGALG00000048791	-
ENSGALG00000048798	-
ENSGALG00000051749	-
ENSGALG00000052593	-
ENSGALG00000048991	-
ENSGALG00000046735	-
ENSGALG00000047438	-
ENSGALG00000049695	-
ENSGALG00000052703	-
ENSGALG00000049325	-
ENSGALG00000053277	-
ENSGALG00000038975	-
ENSGALG00000045087	-
ENSGALG00000046785	-
ENSGALG00000050192	-
ENSGALG00000054782	-
ENSGALG00000055118	-
ENSGALG00000030636	-
ENSGALG00000048198	-
ENSGALG00000053925	-
ENSGALG00000051225	-
ENSGALG00000048884	-
ENSGALG00000051284	-
ENSGALG00000046594	-
ENSGALG00000053779	-
ENSGALG00000052217	-
ENSGALG00000052401	-
ENSGALG00000052141	-
ENSGALG00000049072	-
ENSGALG00000050630	-
ENSGALG00000051745	-				16878

## Sheet: 1897
ID	Official_Symbol
ENSGALG00000000390	ENTPD4
ENSGALG00000001695	GABRA6
ENSGALG00000002138	HYAL2
ENSGALG00000003143	ZC3H7A
ENSGALG00000003323	NECAB2
ENSGALG00000003485	CCND3
ENSGALG00000003699	EBF1
ENSGALG00000004902	TOM1L2
ENSGALG00000004955	-
ENSGALG00000005180	-
ENSGALG00000005415	TEAD1
ENSGALG00000005685	-
ENSGALG00000006121	PIK3C2A
ENSGALG00000006143	-
ENSGALG00000006939	PFKP
ENSGALG00000007841	-
ENSGALG00000008335	PHTF2
ENSGALG00000008352	CKMT1A
ENSGALG00000008365	CHRM4
ENSGALG00000008525	ABHD12
ENSGALG00000008747	ITGA8
ENSGALG00000008797	WASL
ENSGALG00000009483	MARK1
ENSGALG00000009514	NRCAM
ENSGALG00000009554	KLHL2
ENSGALG00000010180	GLIS3
ENSGALG00000010333	CNOT6L
ENSGALG00000010680	TTC7B
ENSGALG00000010721	GLIS1
ENSGALG00000010889	HOOK1
ENSGALG00000011207	MKP3
ENSGALG00000011468	IGFBP5
ENSGALG00000011502	-
ENSGALG00000011505	MARK3
ENSGALG00000011528	-
ENSGALG00000011633	SLC5A8
ENSGALG00000011704	HACD2
ENSGALG00000011801	ESR2
ENSGALG00000011965	ZC3H7B
ENSGALG00000012068	-
ENSGALG00000012085	-
ENSGALG00000012144	MIEF1
ENSGALG00000012536	GALNT13
ENSGALG00000012552	TOM1
ENSGALG00000012696	RANBP9
ENSGALG00000012770	-
ENSGALG00000012973	ESR1
ENSGALG00000013001	CTNND2
ENSGALG00000013135	GALNT1
ENSGALG00000013304	SLC5A12
ENSGALG00000013505	-
ENSGALG00000013867	PTPN2
ENSGALG00000014936	ESCO1
ENSGALG00000015090	PLIN2
ENSGALG00000015101	BNC2
ENSGALG00000015352	-
ENSGALG00000015669	PTBP3
ENSGALG00000015705	-
ENSGALG00000015969	FAM135A
ENSGALG00000016464	VSNL1
ENSGALG00000020869	-
ENSGALG00000026241	GRIN3B
ENSGALG00000026677	F10
ENSGALG00000027068	HDGFL2
ENSGALG00000027635	NME3
ENSGALG00000029190	MBNL1
ENSGALG00000029392	GABRB3
ENSGALG00000029509	NECAB1
ENSGALG00000029523	RAD21
ENSGALG00000030406	CDS2
ENSGALG00000030791	DIAPH2
ENSGALG00000030996	-
ENSGALG00000031298	SNRNP200
ENSGALG00000031538	PI4K2B
ENSGALG00000031776	NFASC
ENSGALG00000032681	SYTL2
ENSGALG00000032746	ENPP2
ENSGALG00000032964	-
ENSGALG00000034512	-
ENSGALG00000034831	YTHDF2
ENSGALG00000035242	RMDN3
ENSGALG00000035769	-
ENSGALG00000036001	SMAD2Z
ENSGALG00000036255	WNT7B
ENSGALG00000036527	SYBU
ENSGALG00000037387	CLSTN2
ENSGALG00000037995	STRIP1
ENSGALG00000038549	-
ENSGALG00000039533	EFR3A
ENSGALG00000040167	TPD52
ENSGALG00000041013	TNS1
ENSGALG00000041403	DENND4A
ENSGALG00000041565	-
ENSGALG00000041736	FSTL5
ENSGALG00000042552	TJP1
ENSGALG00000044730	-
ENSGALG00000045312	SEMA6C
ENSGALG00000046817	-
ENSGALG00000046955	-
ENSGALG00000046969	-
ENSGALG00000047072	-
ENSGALG00000047673	-
ENSGALG00000048712	RNF115
ENSGALG00000048775	TXLNA
ENSGALG00000049689	-
ENSGALG00000050112	-
ENSGALG00000050268	-
ENSGALG00000050405	-
ENSGALG00000050577	GRPEL2
ENSGALG00000050676	-
ENSGALG00000050717	-
ENSGALG00000050742	-
ENSGALG00000051258	-
ENSGALG00000051980	-
ENSGALG00000052328	-
ENSGALG00000052511	-
ENSGALG00000052553	-
ENSGALG00000053055	-
ENSGALG00000053408	-
ENSGALG00000053597	MBNL3
ENSGALG00000053663	-
ENSGALG00000053721	-
ENSGALG00000000038	CTRB2
ENSGALG00000000137	SNRPE
ENSGALG00000000151	ADAMTS19
ENSGALG00000000184	SLC27A6
ENSGALG00000000217	PPFIA4
ENSGALG00000000227	DPYSL2
ENSGALG00000000235	PPP2R2A
ENSGALG00000000311	DOCK5
ENSGALG00000000364	STC1
ENSGALG00000000399	DUSP28
ENSGALG00000000409	CHMP7
ENSGALG00000000521	SPIRE2
ENSGALG00000000540	GAS8
ENSGALG00000000583	SOX13
ENSGALG00000000608	CDH1
ENSGALG00000000611	-
ENSGALG00000000639	LRRN2
ENSGALG00000000654	TMED6
ENSGALG00000000669	ETV3
ENSGALG00000000693	NOB1
ENSGALG00000000695	MFSD4A
ENSGALG00000000699	WWP2
ENSGALG00000000707	PSMD7
ENSGALG00000000708	NUCKS1
ENSGALG00000000713	ZFHX3
ENSGALG00000000745	SLC26A9
ENSGALG00000000816	-
ENSGALG00000000848	AP1G2
ENSGALG00000000857	NMT1
ENSGALG00000000875	PHLPP2
ENSGALG00000000892	IL10
ENSGALG00000000908	ADAT1
ENSGALG00000000919	PIGR
ENSGALG00000001024	TPRG1L
ENSGALG00000001091	-
ENSGALG00000001101	MBD3
ENSGALG00000001118	NEK6
ENSGALG00000001124	LH-2A
ENSGALG00000001229	SKI
ENSGALG00000001235	ANKRD24
ENSGALG00000001239	SLC26A2
ENSGALG00000001252	CREB3L3
ENSGALG00000001264	PLXNA2
ENSGALG00000001320	CYP1A2
ENSGALG00000001325	CYP1A1
ENSGALG00000001341	ZBTB44
ENSGALG00000001383	HTR4
ENSGALG00000001409	IL-12B
ENSGALG00000001416	ADRA1B
ENSGALG00000001425	SNX19
ENSGALG00000001429	TTC1
ENSGALG00000001449	STRA6
ENSGALG00000001459	TNNC1
ENSGALG00000001564	ATP2A3
ENSGALG00000001610	PIP4K2B
ENSGALG00000001640	RNF122
ENSGALG00000001662	ATP10B
ENSGALG00000001668	UBE2R2
ENSGALG00000001690	GABRB2
ENSGALG00000001718	CCNG1
ENSGALG00000001722	E2F4
ENSGALG00000001727	LZTS1
ENSGALG00000001730	DGKD
ENSGALG00000001765	CAAP1
ENSGALG00000001768	TENM2
ENSGALG00000001782	PLAA
ENSGALG00000001826	WWC1
ENSGALG00000001838	XPO7
ENSGALG00000001840	TEK
ENSGALG00000001850	RARS
ENSGALG00000001856	MOB3B
ENSGALG00000001857	C1QTNF12
ENSGALG00000001864	C9orf72
ENSGALG00000001869	LINGO2
ENSGALG00000001895	PANK3
ENSGALG00000001912	-
ENSGALG00000001916	SLIT3
ENSGALG00000001976	TRIM33
ENSGALG00000002038	DENND2C
ENSGALG00000002080	DOCK2
ENSGALG00000002105	FOXI1
ENSGALG00000002110	TSTD2
ENSGALG00000002118	CO6
ENSGALG00000002152	GABRP
ENSGALG00000002155	HS6ST1
ENSGALG00000002159	ACOX1
ENSGALG00000002162	ACO1
ENSGALG00000002182	NR5A2
ENSGALG00000002183	PRR16
ENSGALG00000002187	HSD17B4
ENSGALG00000002197	NPM1
ENSGALG00000002198	FHOD1
ENSGALG00000002200	ACSM3
ENSGALG00000002210	PPIB
ENSGALG00000002227	DMXL1
ENSGALG00000002229	FBXW11
ENSGALG00000002232	RERE
ENSGALG00000002246	DENND1B
ENSGALG00000002249	AGO1
ENSGALG00000002250	DTWD2
ENSGALG00000002263	KLHL6
ENSGALG00000002266	OGDHL
ENSGALG00000002283	MAPKAPK3
ENSGALG00000002289	CHAT
ENSGALG00000002303	LRIT1
ENSGALG00000002326	-
ENSGALG00000002335	DOCK3
ENSGALG00000002362	MANF
ENSGALG00000002369	F13B
ENSGALG00000002370	SH2D4B
ENSGALG00000002390	CA6
ENSGALG00000002426	EXOSC3
ENSGALG00000002447	CTNNA1
ENSGALG00000002452	AQP3
ENSGALG00000002466	SLC2A5
ENSGALG00000002479	MAT1A
ENSGALG00000002519	SLC25A33
ENSGALG00000002546	COL5A1
ENSGALG00000002548	TLN1
ENSGALG00000002550	TSHB
ENSGALG00000002555	RET
ENSGALG00000002556	NGF
ENSGALG00000002579	RIMBP2
ENSGALG00000002581	-
ENSGALG00000002606	CLSTN1
ENSGALG00000002645	PIWIL1
ENSGALG00000002659	WDR5
ENSGALG00000002671	-
ENSGALG00000002686	ECD
ENSGALG00000002695	SLC15A4
ENSGALG00000002699	VAV2
ENSGALG00000002701	DNAJC9
ENSGALG00000002714	TMEM132C
ENSGALG00000002726	KIF1B
ENSGALG00000002739	INPP5K
ENSGALG00000002742	TMEM132B
ENSGALG00000002774	TSPAN3
ENSGALG00000002786	PSTPIP1
ENSGALG00000002840	GRM4
ENSGALG00000002855	SARDH
ENSGALG00000002864	LRRTM3
ENSGALG00000002891	ACADL
ENSGALG00000002893	STC2
ENSGALG00000002904	REEP3
ENSGALG00000002907	MYL1
ENSGALG00000002919	MON1A
ENSGALG00000002944	CPS1
ENSGALG00000002945	TMEM266
ENSGALG00000002955	ADAMTSL2
ENSGALG00000002967	ZNF365
ENSGALG00000002974	SPHKAP
ENSGALG00000003035	FAM78B
ENSGALG00000003073	RHOBTB1
ENSGALG00000003078	MMD
ENSGALG00000003101	PLPBP
ENSGALG00000003103	MST1R
ENSGALG00000003123	CNTNAP1
ENSGALG00000003126	ERBB4
ENSGALG00000003165	CCDC6
ENSGALG00000003172	SLC16A9
ENSGALG00000003183	C11H16orf70
ENSGALG00000003208	GABARAPL2
ENSGALG00000003219	TMEM231
ENSGALG00000003235	-
ENSGALG00000003243	RAD54L2
ENSGALG00000003273	HSDL1
ENSGALG00000003288	TARS
ENSGALG00000003374	ESRP2
ENSGALG00000003396	NFATC3
ENSGALG00000003430	PMS2
ENSGALG00000003446	PRLR
ENSGALG00000003466	AKR1B1L
ENSGALG00000003476	ERN1
ENSGALG00000003483	GOLGA7
ENSGALG00000003507	TECPR1
ENSGALG00000003518	GPAT4
ENSGALG00000003536	KLHL11
ENSGALG00000003545	CFAP77
ENSGALG00000003548	BAIAP2L1
ENSGALG00000003553	ABCA12
ENSGALG00000003562	NPTX2
ENSGALG00000003563	YARS
ENSGALG00000003566	SMURF2
ENSGALG00000003569	TMEM130
ENSGALG00000003584	KPNA2
ENSGALG00000003601	ATP2B4
ENSGALG00000003628	TLN2
ENSGALG00000003641	KAT6A
ENSGALG00000003672	UBLCP1
ENSGALG00000003690	KRT14
ENSGALG00000003691	RNF145
ENSGALG00000003702	CLINT1
ENSGALG00000003705	VPS13C
ENSGALG00000003709	PLAT
ENSGALG00000003726	EGFLAM
ENSGALG00000003744	ADAM19
ENSGALG00000003748	ANO5
ENSGALG00000003759	RORA
ENSGALG00000003781	SUN1
ENSGALG00000003793	GTF2A2
ENSGALG00000003814	DKK1
ENSGALG00000003821	RAMP1
ENSGALG00000003826	ANAPC7
ENSGALG00000003833	CACNA1E
ENSGALG00000003841	-
ENSGALG00000003849	TRPM1
ENSGALG00000003866	FIBCD1
ENSGALG00000003876	TIMD4
ENSGALG00000003886	SGCD
ENSGALG00000003895	PRDM12
ENSGALG00000003906	MPHOSPH10
ENSGALG00000003923	COL6A3
ENSGALG00000003925	MYPN
ENSGALG00000003944	FAM189A1
ENSGALG00000003972	FAXDC2
ENSGALG00000003985	TARSL2
ENSGALG00000004028	MATN4
ENSGALG00000004048	PTPRS
ENSGALG00000004071	NETO2
ENSGALG00000004083	GRIA1
ENSGALG00000004085	ZDHHC13
ENSGALG00000004101	NMUR2
ENSGALG00000004104	INTS1
ENSGALG00000004115	DNAJA2
ENSGALG00000004134	GLRA1
ENSGALG00000004143	YWHAB
ENSGALG00000004146	RIMS4
ENSGALG00000004152	C9orf78
ENSGALG00000004155	MYOM3
ENSGALG00000004160	G3BP1
ENSGALG00000004165	TOR1A
ENSGALG00000004189	MAFK
ENSGALG00000004196	UGT1A1
ENSGALG00000004199	TMEM184A
ENSGALG00000004209	ELFN1
ENSGALG00000004236	TRAF3IP1
ENSGALG00000004237	PRKAR1A
ENSGALG00000004274	TWIST2
ENSGALG00000004276	CHST12
ENSGALG00000004279	GRIFIN
ENSGALG00000004297	DNAH1
ENSGALG00000004311	-
ENSGALG00000004319	NUDT13
ENSGALG00000004320	FAT2
ENSGALG00000004339	-
ENSGALG00000004345	OIT3
ENSGALG00000004347	NEDD4
ENSGALG00000004378	ASB6
ENSGALG00000004386	SOX9
ENSGALG00000004390	AP3B1
ENSGALG00000004398	CARD11
ENSGALG00000004420	SDK1
ENSGALG00000004435	RAB27A
ENSGALG00000004449	CYP3A5
ENSGALG00000004460	FOXK1
ENSGALG00000004521	GPX3
ENSGALG00000004534	DCTN4
ENSGALG00000004555	RBM22
ENSGALG00000004581	NDST1
ENSGALG00000004582	MYL2
ENSGALG00000004593	SULF2
ENSGALG00000004611	FBXL18
ENSGALG00000004620	LAMC1
ENSGALG00000004655	SMURF1
ENSGALG00000004663	ARFGEF2
ENSGALG00000004705	BUD31
ENSGALG00000004711	-
ENSGALG00000004721	-
ENSGALG00000004725	-
ENSGALG00000004741	EPHB2
ENSGALG00000004745	NATD1
ENSGALG00000004809	PPIF
ENSGALG00000004816	-
ENSGALG00000004834	COPS3
ENSGALG00000004842	NT5M
ENSGALG00000004860	RASD1
ENSGALG00000004903	CHST8
ENSGALG00000004917	DOC2B
ENSGALG00000004921	SLC6A1
ENSGALG00000004929	GID4
ENSGALG00000004930	HRH1
ENSGALG00000004946	-
ENSGALG00000004997	FLII
ENSGALG00000005000	COMTD1
ENSGALG00000005004	SAMD8
ENSGALG00000005005	MIEF2
ENSGALG00000005016	ZNF608
ENSGALG00000005019	DUPD1
ENSGALG00000005030	DOCK10
ENSGALG00000005035	KAT6B
ENSGALG00000005042	IQSEC1
ENSGALG00000005046	SHMT1
ENSGALG00000005078	NUP210
ENSGALG00000005079	VCL
ENSGALG00000005107	-
ENSGALG00000005123	WNT7A
ENSGALG00000005169	FUT11
ENSGALG00000005181	-
ENSGALG00000005256	EPHA4
ENSGALG00000005263	SOX8
ENSGALG00000005309	TKT
ENSGALG00000005316	SRFBP1
ENSGALG00000005321	LAMA5
ENSGALG00000005323	DIRAS2
ENSGALG00000005327	RBP2
ENSGALG00000005332	CACNA1D
ENSGALG00000005337	SNX2
ENSGALG00000005346	PPIC
ENSGALG00000005347	ADAMTS18
ENSGALG00000005351	PRDM6
ENSGALG00000005352	GATA5
ENSGALG00000005357	COPB2
ENSGALG00000005367	MRPS22
ENSGALG00000005368	CEP120
ENSGALG00000005390	DCAF10
ENSGALG00000005400	CACNA2D3
ENSGALG00000005404	LRTM1
ENSGALG00000005416	TTC39B
ENSGALG00000005476	PTH1R
ENSGALG00000005519	TLL2
ENSGALG00000005540	MICAL2
ENSGALG00000005553	NLGN3
ENSGALG00000005601	-
ENSGALG00000005672	SLC6A7
ENSGALG00000005678	FLNB
ENSGALG00000005679	CDX1
ENSGALG00000005752	ABCA4
ENSGALG00000005770	HMGXB3
ENSGALG00000005788	FARP2
ENSGALG00000005797	COL20A1
ENSGALG00000005802	FLT4
ENSGALG00000005807	IPO7
ENSGALG00000005809	SEPT2
ENSGALG00000005823	HDLBP
ENSGALG00000005840	DENND5A
ENSGALG00000005843	EEF1A2
ENSGALG00000005846	MPDZ
ENSGALG00000005869	COPG1
ENSGALG00000005894	USP8
ENSGALG00000005903	NRIP3
ENSGALG00000005909	GATA2
ENSGALG00000005978	RBP3
ENSGALG00000005981	GDF2
ENSGALG00000005985	GDF10
ENSGALG00000005992	PDE8A
ENSGALG00000006016	PASK
ENSGALG00000006017	DOCK11
ENSGALG00000006061	RAP2C
ENSGALG00000006073	NDUFAB1
ENSGALG00000006076	RASGEF1C
ENSGALG00000006080	GPC4
ENSGALG00000006088	DCTN5
ENSGALG00000006097	PLXNA1
ENSGALG00000006098	HPRT1
ENSGALG00000006108	FAM122B
ENSGALG00000006110	PLK1
ENSGALG00000006119	SAXO2
ENSGALG00000006127	FAM122A
ENSGALG00000006132	MOSPD1
ENSGALG00000006157	-
ENSGALG00000006160	HNRNPA0
ENSGALG00000006161	CHMP1A
ENSGALG00000006167	LRRC8B
ENSGALG00000006175	DPEP1
ENSGALG00000006179	RPL13
ENSGALG00000006190	FHL1
ENSGALG00000006221	KIF1A
ENSGALG00000006237	PKN2
ENSGALG00000006250	TRAPPC2L
ENSGALG00000006252	LMO4
ENSGALG00000006260	KLHL30
ENSGALG00000006261	SELENOF
ENSGALG00000006283	THAP4
ENSGALG00000006297	TRPC7
ENSGALG00000006354	GAL3ST2
ENSGALG00000006406	BRS3
ENSGALG00000006410	HTATSF1
ENSGALG00000006412	VGLL1
ENSGALG00000006415	CD40LG
ENSGALG00000006457	RBMX
ENSGALG00000006459	CCDC174
ENSGALG00000006462	PPP2CA
ENSGALG00000006467	XKR7
ENSGALG00000006469	ATP12A
ENSGALG00000006473	PLXNA4
ENSGALG00000006487	TM9SF2L
ENSGALG00000006503	VDAC1
ENSGALG00000006513	F9
ENSGALG00000006539	C9H21orf2
ENSGALG00000006543	PFKL
ENSGALG00000006562	MCF2
ENSGALG00000006574	CRYGS
ENSGALG00000006609	EPHB1
ENSGALG00000006626	PDE6C
ENSGALG00000006663	ARHGEF12
ENSGALG00000006717	-
ENSGALG00000006719	GNAZ
ENSGALG00000006728	SLC5A1
ENSGALG00000006743	YWHAH
ENSGALG00000006810	ZIC4
ENSGALG00000006835	TNNC2
ENSGALG00000006861	COQ7
ENSGALG00000006864	-
ENSGALG00000006889	TMC7
ENSGALG00000006901	AATK
ENSGALG00000006911	TMC5
ENSGALG00000006925	CCP110
ENSGALG00000006958	-
ENSGALG00000006995	APOD
ENSGALG00000006997	BRINP1
ENSGALG00000007058	LSG1
ENSGALG00000007079	PAPPA
ENSGALG00000007092	LYSMD4
ENSGALG00000007132	ACOX2
ENSGALG00000007162	SELENOS
ENSGALG00000007174	TNFSF15
ENSGALG00000007177	PTPRG
ENSGALG00000007184	FEZF2
ENSGALG00000007190	ATP6V1G1
ENSGALG00000007218	MB21D2
ENSGALG00000007226	OSTN
ENSGALG00000007227	MSI1
ENSGALG00000007234	CLCN5
ENSGALG00000007278	GRIN2A
ENSGALG00000007326	PMM2
ENSGALG00000007357	BCL6
ENSGALG00000007361	SST
ENSGALG00000007362	ZDHHC5
ENSGALG00000007479	SLC25A28
ENSGALG00000007512	MORC2
ENSGALG00000007550	TPCN2
ENSGALG00000007555	CCND1
ENSGALG00000007562	FGF4
ENSGALG00000007569	KBTBD8
ENSGALG00000007625	FADD
ENSGALG00000007652	SUCLG2
ENSGALG00000007656	-
ENSGALG00000007657	CDX4
ENSGALG00000007658	ARMH3
ENSGALG00000007731	DPCD
ENSGALG00000007753	POLL
ENSGALG00000007780	EIF4E3
ENSGALG00000007788	ABCB7
ENSGALG00000007817	EHF
ENSGALG00000007837	KAZALD1
ENSGALG00000007863	COX7B
ENSGALG00000007864	ARMC3
ENSGALG00000007886	-
ENSGALG00000007902	ATP7A
ENSGALG00000007932	TRAF6
ENSGALG00000007936	PGK1
ENSGALG00000007938	RAG1
ENSGALG00000007948	LRRC4C
ENSGALG00000007952	AMOT
ENSGALG00000007972	TRPC5
ENSGALG00000007993	DCX
ENSGALG00000008007	ITGA11
ENSGALG00000008010	PTPN1
ENSGALG00000008014	CEBPB
ENSGALG00000008025	SLF2
ENSGALG00000008048	CPA2
ENSGALG00000008057	LLGL2
ENSGALG00000008074	AMMECR1
ENSGALG00000008076	TMEM164
ENSGALG00000008087	CPA1
ENSGALG00000008088	ACSL4
ENSGALG00000008092	NXT2
ENSGALG00000008111	MEST
ENSGALG00000008114	SFXN2
ENSGALG00000008121	CYP17A1
ENSGALG00000008139	EML6
ENSGALG00000008144	COPG2
ENSGALG00000008174	MTAP
ENSGALG00000008185	AOX1
ENSGALG00000008237	GRAMD2B
ENSGALG00000008254	ANAPC1
ENSGALG00000008262	RASGRF1
ENSGALG00000008274	CRBN
ENSGALG00000008294	ITPR1
ENSGALG00000008314	ARL8B
ENSGALG00000008320	EDEM1
ENSGALG00000008369	ABCC5
ENSGALG00000008372	XRN2
ENSGALG00000008378	SRGAP3
ENSGALG00000008380	DGKZ
ENSGALG00000008382	GNAI1
ENSGALG00000008385	PPIP5K1
ENSGALG00000008389	VBP1
ENSGALG00000008393	CREB3L1
ENSGALG00000008431	SMARCA1
ENSGALG00000008442	TENM1
ENSGALG00000008456	CACNA1B
ENSGALG00000008487	TMCC1
ENSGALG00000008497	SLC38A2
ENSGALG00000008506	MRPS25
ENSGALG00000008508	PYGB
ENSGALG00000008519	NR2C2
ENSGALG00000008537	EPHB3
ENSGALG00000008546	FGD5
ENSGALG00000008557	ARL5B
ENSGALG00000008582	ADAM23
ENSGALG00000008602	SLC39A12
ENSGALG00000008609	PTK7
ENSGALG00000008629	MRC1
ENSGALG00000008638	MMR1L3
ENSGALG00000008661	CYR61
ENSGALG00000008701	XDH
ENSGALG00000008704	CUBN
ENSGALG00000008728	PTER
ENSGALG00000008740	POT1
ENSGALG00000008761	SPAM1
ENSGALG00000008764	FAM171A1
ENSGALG00000008813	CROT
ENSGALG00000008814	ASB15
ENSGALG00000008821	NDUFA5
ENSGALG00000008872	FAM199X
ENSGALG00000008874	SLC13A1
ENSGALG00000008912	ABCB1
ENSGALG00000008942	FOXN2
ENSGALG00000008970	NRK
ENSGALG00000008985	SRI
ENSGALG00000009040	TBC1D8B
ENSGALG00000009065	VMA21
ENSGALG00000009085	MTMR1
ENSGALG00000009128	-
ENSGALG00000009139	TMEM185A
ENSGALG00000009154	IDS
ENSGALG00000009158	CDC42BPA
ENSGALG00000009168	AFF2
ENSGALG00000009250	-
ENSGALG00000009276	LRAT
ENSGALG00000009280	NPY2R
ENSGALG00000009373	CTSO
ENSGALG00000009405	GRIA2
ENSGALG00000009429	RXFP1
ENSGALG00000009431	PLEKHD1
ENSGALG00000009438	SLC39A9
ENSGALG00000009452	GALNT16
ENSGALG00000009456	EXD2
ENSGALG00000009463	DCAF5
ENSGALG00000009480	DOCK4
ENSGALG00000009496	NAF1
ENSGALG00000009499	NPY5R
ENSGALG00000009501	TMA16
ENSGALG00000009538	RDH11
ENSGALG00000009549	KPNA4
ENSGALG00000009556	PRICKLE1
ENSGALG00000009567	TLL1
ENSGALG00000009568	SPOCK3
ENSGALG00000009572	ADAMTS20
ENSGALG00000009596	TMEM117
ENSGALG00000009655	AADAT
ENSGALG00000009667	MFAP3L
ENSGALG00000009674	CLCN3
ENSGALG00000009743	RPAP3
ENSGALG00000009755	LRIG3
ENSGALG00000009825	SRGAP1
ENSGALG00000009850	NOVA1
ENSGALG00000009900	PRKD1
ENSGALG00000009907	G2E3
ENSGALG00000009913	SMARCA5
ENSGALG00000009920	COCH
ENSGALG00000009936	AP4S1
ENSGALG00000009946	HECTD1
ENSGALG00000009978	DTD2
ENSGALG00000009992	ARHGAP5
ENSGALG00000009995	AKAP6
ENSGALG00000010001	EGLN3
ENSGALG00000010007	EAPP
ENSGALG00000010023	CALM2
ENSGALG00000010025	SNX6
ENSGALG00000010027	CFL2
ENSGALG00000010046	FAM177A1
ENSGALG00000010052	PPP2R3C
ENSGALG00000010053	PTPRF
ENSGALG00000010060	PSMA6
ENSGALG00000010093	BRMS1L
ENSGALG00000010114	PAX9
ENSGALG00000010116	DNAH8
ENSGALG00000010122	SH2D4A
ENSGALG00000010157	TRAPPC6B
ENSGALG00000010158	KANK1
ENSGALG00000010161	DMRT3
ENSGALG00000010167	PNN
ENSGALG00000010173	KCNV2
ENSGALG00000010178	PUM3
ENSGALG00000010187	SLC1A1
ENSGALG00000010189	-
ENSGALG00000010192	FBXO33
ENSGALG00000010209	PGRMC2
ENSGALG00000010316	-
ENSGALG00000010317	POLH
ENSGALG00000010342	OTOGL
ENSGALG00000010397	GRID2
ENSGALG00000010435	RASGRP3
ENSGALG00000010448	LTBP1
ENSGALG00000010470	TCERG1L
ENSGALG00000010494	SLC5A9
ENSGALG00000010497	SLC29A4
ENSGALG00000010538	TTC27
ENSGALG00000010541	BIRC6
ENSGALG00000010547	YIPF4
ENSGALG00000010551	CDC42EP3
ENSGALG00000010554	-
ENSGALG00000010560	EIF2AK2
ENSGALG00000010561	GPATCH11
ENSGALG00000010571	HEATR5B
ENSGALG00000010598	KCNK10
ENSGALG00000010612	PRKD3
ENSGALG00000010618	SLC30A6
ENSGALG00000010620	SPAST
ENSGALG00000010621	DPY30
ENSGALG00000010622	ZC3H14
ENSGALG00000010624	MEMO1
ENSGALG00000010625	SRD5A2
ENSGALG00000010639	-
ENSGALG00000010664	KIF26B
ENSGALG00000010669	TDP1
ENSGALG00000010677	NRDE2
ENSGALG00000010891	ABCB11
ENSGALG00000010901	-
ENSGALG00000010934	PATJ
ENSGALG00000010958	PPFIA2
ENSGALG00000011005	KCNK1
ENSGALG00000011078	PTPN13
ENSGALG00000011094	PDE4B
ENSGALG00000011109	MAPK10
ENSGALG00000011124	ARHGAP24
ENSGALG00000011222	IL12RB2
ENSGALG00000011227	CDS1
ENSGALG00000011238	WLS
ENSGALG00000011259	RPE65
ENSGALG00000011314	LRRC3B
ENSGALG00000011323	SNAPC3
ENSGALG00000011330	DYNC1H1
ENSGALG00000011391	AMN
ENSGALG00000011394	CYP2J21
ENSGALG00000011432	CDC42BPB
ENSGALG00000011446	TNFAIP2
ENSGALG00000011511	CKB
ENSGALG00000011522	TRMT61A
ENSGALG00000011560	PACRG
ENSGALG00000011562	PRKN
ENSGALG00000011572	ASPG
ENSGALG00000011573	MOB1B
ENSGALG00000011577	CNTNAP5
ENSGALG00000011581	KIF26A
ENSGALG00000011592	MRAS
ENSGALG00000011605	EPB41L5
ENSGALG00000011614	ANO4
ENSGALG00000011623	ADAMTS3
ENSGALG00000011680	EPHA5
ENSGALG00000011681	DEPDC7
ENSGALG00000011682	CNOT4
ENSGALG00000011685	CSTF3
ENSGALG00000011688	TCP11L1
ENSGALG00000011797	MTHFD1
ENSGALG00000011809	GRIN2B
ENSGALG00000011811	SYNE2
ENSGALG00000011875	TRPC3
ENSGALG00000011878	TCF20
ENSGALG00000011881	CCNA2
ENSGALG00000011894	CYP2D6
ENSGALG00000011961	TNIP3
ENSGALG00000011962	NDNF
ENSGALG00000011963	PRDM5
ENSGALG00000011982	PDE5A
ENSGALG00000011986	FABP2
ENSGALG00000011994	SYNPO2
ENSGALG00000011998	SEC24D
ENSGALG00000012010	NDST3
ENSGALG00000012015	NDST4
ENSGALG00000012020	KIAA1549L
ENSGALG00000012030	QSER1
ENSGALG00000012032	PRRG4
ENSGALG00000012115	WT1
ENSGALG00000012121	-
ENSGALG00000012128	IMMP1L
ENSGALG00000012140	FSHB
ENSGALG00000012142	KCNA4
ENSGALG00000012160	KIF18A
ENSGALG00000012170	LIN7C
ENSGALG00000012237	POLE2
ENSGALG00000012244	KLHDC2
ENSGALG00000012256	UTRN
ENSGALG00000012260	LCT
ENSGALG00000012263	NEMF
ENSGALG00000012265	MICALL1
ENSGALG00000012273	SOS2
ENSGALG00000012275	EPM2A
ENSGALG00000012282	L2HGDH
ENSGALG00000012290	SOX10
ENSGALG00000012295	CDKL1
ENSGALG00000012297	GRM1
ENSGALG00000012321	MAP4K5
ENSGALG00000012341	SAV1
ENSGALG00000012342	SASH1
ENSGALG00000012345	UST
ENSGALG00000012356	TAB2
ENSGALG00000012361	NIN
ENSGALG00000012367	TRIM9
ENSGALG00000012374	FRMD6
ENSGALG00000012379	C5H14orf166
ENSGALG00000012386	LATS1
ENSGALG00000012387	NUP43
ENSGALG00000012388	PCMT1
ENSGALG00000012392	IYD
ENSGALG00000012394	-
ENSGALG00000012395	PLEKHG1
ENSGALG00000012396	PTGER2
ENSGALG00000012404	ERO1A
ENSGALG00000012412	MTHFD1L
ENSGALG00000012414	GNPNAT1
ENSGALG00000012416	-
ENSGALG00000012446	ELFN2
ENSGALG00000012452	MIS18BP1
ENSGALG00000012466	FKBP3
ENSGALG00000012489	KLHL28
ENSGALG00000012710	NCS1
ENSGALG00000012856	WRNIP1
ENSGALG00000012877	CREB3L2
ENSGALG00000012890	DGKI
ENSGALG00000012894	CHRM2
ENSGALG00000012908	SLC13A4
ENSGALG00000012911	SYT10
ENSGALG00000012915	MCM4
ENSGALG00000012917	CDH6
ENSGALG00000012923	CDH9
ENSGALG00000012932	FGD4
ENSGALG00000012941	-
ENSGALG00000012944	DENND5B
ENSGALG00000012953	IPO8
ENSGALG00000012966	ZBTB2
ENSGALG00000012971	CCDC170
ENSGALG00000012997	DNAH5
ENSGALG00000013022	CACNA1C
ENSGALG00000013042	MICAL3
ENSGALG00000013069	BPGM
ENSGALG00000013073	UPP1
ENSGALG00000013081	VWC2
ENSGALG00000013083	ZPBP
ENSGALG00000013086	IKZF1
ENSGALG00000013094	DDC
ENSGALG00000013100	GRB10
ENSGALG00000013124	FHOD3
ENSGALG00000013129	RPRD1A
ENSGALG00000013191	NDUFS6
ENSGALG00000013193	IRX2
ENSGALG00000013221	ARHGEF33
ENSGALG00000013225	VAT1L
ENSGALG00000013253	INSRR
ENSGALG00000013268	-
ENSGALG00000013297	BBOX1
ENSGALG00000013311	ANO3
ENSGALG00000013356	IKBKE
ENSGALG00000013376	CAPSL
ENSGALG00000013408	TMF1
ENSGALG00000013410	UBA3
ENSGALG00000013424	TULP3
ENSGALG00000013548	GZMA
ENSGALG00000013579	FAT1
ENSGALG00000013604	VIP
ENSGALG00000013609	MTRF1L
ENSGALG00000013625	-
ENSGALG00000013635	SCAF8
ENSGALG00000013642	KAZN
ENSGALG00000013695	ZDHHC14
ENSGALG00000013727	SYNJ2
ENSGALG00000013732	SERAC1
ENSGALG00000013780	AIG1
ENSGALG00000013784	CDT1
ENSGALG00000013803	ADGRG6
ENSGALG00000013813	NMBR
ENSGALG00000013814	IMPA2
ENSGALG00000013818	CITED2
ENSGALG00000013822	TXLNB
ENSGALG00000013829	REPS1
ENSGALG00000013830	PRELID3A
ENSGALG00000013846	ARFGEF3
ENSGALG00000013853	AFG3L2
ENSGALG00000013858	CEP76
ENSGALG00000013869	IL20RA
ENSGALG00000013886	LDLRAD4
ENSGALG00000013907	KDR
ENSGALG00000014071	ITPR2
ENSGALG00000014124	TEC
ENSGALG00000014155	OGDH
ENSGALG00000014192	ATP10D
ENSGALG00000014372	SLC34A2
ENSGALG00000014381	HNRNPAB
ENSGALG00000014391	CCDC149
ENSGALG00000014408	LLGL1
ENSGALG00000014425	NCAPG
ENSGALG00000014432	RPS20
ENSGALG00000014443	IFFO1
ENSGALG00000014448	CDC37L1
ENSGALG00000014508	CD38
ENSGALG00000014516	CPEB2
ENSGALG00000014648	CETN3
ENSGALG00000014649	MBLAC2
ENSGALG00000014650	-
ENSGALG00000014651	LYSMD3
ENSGALG00000014664	-
ENSGALG00000014670	TTC37
ENSGALG00000014673	RFESD
ENSGALG00000014685	-
ENSGALG00000014691	PHAX
ENSGALG00000014692	LMNB1
ENSGALG00000014749	EPHB6
ENSGALG00000014828	ECHDC1
ENSGALG00000014847	MYOM1
ENSGALG00000014868	SERINC1
ENSGALG00000014873	GJA1
ENSGALG00000014874	MRPS30
ENSGALG00000014891	ITGA1
ENSGALG00000014903	ITGA2
ENSGALG00000014908	FST
ENSGALG00000014922	ROCK1
ENSGALG00000014930	ENC1
ENSGALG00000014938	ABHD3
ENSGALG00000014939	GFM2
ENSGALG00000014942	NSA2
ENSGALG00000014943	FAM169A
ENSGALG00000014944	GCNT4
ENSGALG00000014960	-
ENSGALG00000014967	SV2C
ENSGALG00000014976	GATA6
ENSGALG00000014978	IQGAP2
ENSGALG00000014984	F2RL1
ENSGALG00000014989	S100Z
ENSGALG00000014994	CRHBP
ENSGALG00000014999	MAP1B
ENSGALG00000015002	MRPS27
ENSGALG00000015008	ZNF366
ENSGALG00000015014	TNPO1
ENSGALG00000015020	TMEM171
ENSGALG00000015024	RCL1
ENSGALG00000015027	JAK2
ENSGALG00000015028	RLN3
ENSGALG00000015056	LAMA3
ENSGALG00000015058	PTPRD
ENSGALG00000015068	GPR6
ENSGALG00000015091	HAUS6
ENSGALG00000015111	APBA1
ENSGALG00000015112	ZNF521
ENSGALG00000015113	PTAR1
ENSGALG00000015115	MAMDC2
ENSGALG00000015118	SMC5
ENSGALG00000015122	TAF4B
ENSGALG00000015126	TRPM3
ENSGALG00000015128	AQP4
ENSGALG00000015138	ABHD17B
ENSGALG00000015140	-
ENSGALG00000015143	TTR
ENSGALG00000015154	TRPM6
ENSGALG00000015163	RNF138
ENSGALG00000015170	VPS13A
ENSGALG00000015181	GAREM1
ENSGALG00000015200	DAZAP1
ENSGALG00000015209	NFIL3
ENSGALG00000015215	MAPRE2
ENSGALG00000015226	SPIDR
ENSGALG00000015248	SNTG1
ENSGALG00000015264	PPIP5K2
ENSGALG00000015340	TGS1
ENSGALG00000015358	MYH15
ENSGALG00000015373	PDE6B
ENSGALG00000015382	CHRNA6
ENSGALG00000015384	CHRNB3
ENSGALG00000015386	RNF170
ENSGALG00000015390	HOOK3
ENSGALG00000015403	EPHA3
ENSGALG00000015407	PLAG1
ENSGALG00000015416	SDR16C5
ENSGALG00000015419	PENK
ENSGALG00000015422	NRG1
ENSGALG00000015433	ABCA1
ENSGALG00000015450	RAB2A
ENSGALG00000015542	PLPPR1
ENSGALG00000015548	RNF20
ENSGALG00000015551	GRIN3A
ENSGALG00000015576	-
ENSGALG00000015577	-
ENSGALG00000015591	ACOX3
ENSGALG00000015593	EPHA7
ENSGALG00000015598	RASGRF2
ENSGALG00000015602	CKMT2
ENSGALG00000015616	ACOT12
ENSGALG00000015618	ATP6AP1L
ENSGALG00000015624	VCAN
ENSGALG00000015627	HAPLN1
ENSGALG00000015630	EDIL3
ENSGALG00000015704	TXN
ENSGALG00000015721	SVEP1
ENSGALG00000015849	ME1
ENSGALG00000016174	LMBRD1
ENSGALG00000016176	ADGRB3
ENSGALG00000016267	PHF3
ENSGALG00000016271	PTP4A1
ENSGALG00000016281	DMD
ENSGALG00000016324	GSTA4L
ENSGALG00000016342	MYOM2
ENSGALG00000016364	ALKAL2
ENSGALG00000016400	RSAD2
ENSGALG00000016409	KIDINS220
ENSGALG00000016412	MBOAT2
ENSGALG00000016433	YWHAQ
ENSGALG00000016440	KLF11
ENSGALG00000016447	PDIA6
ENSGALG00000016451	ROCK2
ENSGALG00000016454	E2F6
ENSGALG00000016456	LPIN1
ENSGALG00000016459	FAM84A
ENSGALG00000016461	DDX1
ENSGALG00000016470	KCNS3
ENSGALG00000016478	MATN3
ENSGALG00000016486	HS1BP3
ENSGALG00000016499	-
ENSGALG00000016501	SF3B6
ENSGALG00000016504	ITSN2
ENSGALG00000016577	OTOF
ENSGALG00000016590	TLR7
ENSGALG00000016607	CLCN4
ENSGALG00000016628	NLGN4X
ENSGALG00000016662	GATA4
ENSGALG00000016677	-
ENSGALG00000016678	IL17A
ENSGALG00000016708	ENPP4
ENSGALG00000016744	GABRA5
ENSGALG00000016776	TBC1D8
ENSGALG00000016781	MAP4K4
ENSGALG00000016799	NCK2
ENSGALG00000016803	ST6GAL2
ENSGALG00000016875	CLYBL
ENSGALG00000016878	TM9SF2
ENSGALG00000016880	UBAC2
ENSGALG00000016881	GPR183
ENSGALG00000016883	DOCK9
ENSGALG00000016884	SLC15A1
ENSGALG00000016886	FARP1
ENSGALG00000016898	TGDS
ENSGALG00000016921	UCHL3
ENSGALG00000016925	TBC1D4
ENSGALG00000016934	-
ENSGALG00000016936	TDRD3
ENSGALG00000016954	RGCC
ENSGALG00000016955	VWA8
ENSGALG00000016959	DGKH
ENSGALG00000017009	KPNA3
ENSGALG00000017018	INTS6
ENSGALG00000017021	ATP7B
ENSGALG00000017025	CKAP2
ENSGALG00000017044	TRPC4
ENSGALG00000017068	KL
ENSGALG00000017102	GPR12
ENSGALG00000017229	FAT3
ENSGALG00000017238	GRM5
ENSGALG00000017358	YWHAG
ENSGALG00000017363	C11H16ORF87
ENSGALG00000017384	ERH
ENSGALG00000017398	-
ENSGALG00000017627	TWNK
ENSGALG00000018503	NKX6-3
ENSGALG00000018874	SNX24
ENSGALG00000018946	LMOD3
ENSGALG00000019284	-
ENSGALG00000019662	SLC25A40
ENSGALG00000019842	TFAP2D
ENSGALG00000019867	WDCP
ENSGALG00000020049	KCNK16
ENSGALG00000020249	RAPGEF2
ENSGALG00000020253	-
ENSGALG00000020260	PGRMC1
ENSGALG00000020561	-
ENSGALG00000020742	PPRC1
ENSGALG00000020827	ATP13A4
ENSGALG00000020876	AOX2
ENSGALG00000020943	AGXT
ENSGALG00000021171	-
ENSGALG00000021345	B3GNT9
ENSGALG00000021520	TMEM8C
ENSGALG00000021567	EPHA8
ENSGALG00000021656	PTPN22
ENSGALG00000021972	PLIN4
ENSGALG00000022739	AKAP11
ENSGALG00000022750	GPR18
ENSGALG00000022887	KBTBD11
ENSGALG00000022991	SMIM20
ENSGALG00000023179	CNTNAP4
ENSGALG00000023354	FSCN2
ENSGALG00000023379	F2RL2
ENSGALG00000023435	GATM
ENSGALG00000023451	TRPM7
ENSGALG00000023468	VPS9D1
ENSGALG00000023689	ASS1
ENSGALG00000023843	FRMD7
ENSGALG00000024082	SMCR8
ENSGALG00000024083	TCIM
ENSGALG00000024332	CDC34
ENSGALG00000025747	NQO2
ENSGALG00000025792	FRRS1L
ENSGALG00000025821	CLDN16
ENSGALG00000025862	TMEM26
ENSGALG00000025898	SMAD6
ENSGALG00000025915	ARRDC3
ENSGALG00000025941	RGS20
ENSGALG00000025950	PRKCA
ENSGALG00000025977	GADD45A
ENSGALG00000026034	RGS17
ENSGALG00000026077	ALDOC
ENSGALG00000026091	CACNG4
ENSGALG00000026154	-
ENSGALG00000026163	TNFSF11
ENSGALG00000026179	FAM163B
ENSGALG00000026446	CPLX3
ENSGALG00000026547	TPGS2
ENSGALG00000026661	MSRB3
ENSGALG00000026757	DHFR
ENSGALG00000026768	-
ENSGALG00000026811	-
ENSGALG00000026853	FGF3
ENSGALG00000026862	CLDN1
ENSGALG00000026907	GMNC
ENSGALG00000026944	ARF6
ENSGALG00000027144	PTF1A
ENSGALG00000027188	SREBF1
ENSGALG00000027199	MMGT1
ENSGALG00000027207	PERP2
ENSGALG00000027232	C1QTNF2
ENSGALG00000027323	MYH1D
ENSGALG00000027330	SYNPO
ENSGALG00000027332	TMEM167A
ENSGALG00000027374	KLF9
ENSGALG00000027453	CLRN2
ENSGALG00000027482	SNTB2
ENSGALG00000027534	GM2A
ENSGALG00000027536	PERP1
ENSGALG00000027571	-
ENSGALG00000027643	RD3L
ENSGALG00000027714	ATG10
ENSGALG00000027761	TNFAIP8
ENSGALG00000027765	MMR1L1
ENSGALG00000027788	CPE
ENSGALG00000027809	INSYN2B
ENSGALG00000027853	CTNNA2
ENSGALG00000027860	CISD2
ENSGALG00000027932	SLF1
ENSGALG00000027963	COX7C
ENSGALG00000028015	HES1
ENSGALG00000028026	NDUFS4
ENSGALG00000028031	C1QL1
ENSGALG00000028253	ATXN1L
ENSGALG00000028267	-
ENSGALG00000028304	MMR1L4
ENSGALG00000028336	MED10
ENSGALG00000028357	MMR1L2
ENSGALG00000028376	FGF19
ENSGALG00000028420	SAMD5
ENSGALG00000028423	HS2ST1
ENSGALG00000028444	TMEM178B
ENSGALG00000028459	FAM180A
ENSGALG00000028543	FGFR4
ENSGALG00000028612	-
ENSGALG00000028675	ZCCHC7
ENSGALG00000028720	-
ENSGALG00000029022	NPAS3
ENSGALG00000029270	GATA3
ENSGALG00000029287	TMEM67
ENSGALG00000029319	UQCRB
ENSGALG00000029416	TRPC6
ENSGALG00000029435	CYP7B1
ENSGALG00000029545	Smad7b
ENSGALG00000029586	RNF141
ENSGALG00000029606	MYH1E
ENSGALG00000029621	SEMA3F
ENSGALG00000029673	TBC1D19
ENSGALG00000029706	RUFY1
ENSGALG00000029811	BMPER
ENSGALG00000029817	USP22
ENSGALG00000029831	-
ENSGALG00000029863	PHYHIPL
ENSGALG00000029867	MROH1
ENSGALG00000029896	-
ENSGALG00000029932	LURAP1L
ENSGALG00000029983	ANGPT1
ENSGALG00000030031	TTPA
ENSGALG00000030040	CDH15
ENSGALG00000030055	RIPOR1
ENSGALG00000030059	WDYHV1
ENSGALG00000030063	MALT1
ENSGALG00000030065	TENM3
ENSGALG00000030115	WISP1
ENSGALG00000030162	IQGAP1
ENSGALG00000030187	CAT
ENSGALG00000030229	CSMD2
ENSGALG00000030251	ADCY8
ENSGALG00000030353	SOX1
ENSGALG00000030499	MOB2
ENSGALG00000030545	SLC35D3
ENSGALG00000030550	ATP2B1
ENSGALG00000030580	RPS6KA5
ENSGALG00000030585	UBXN2B
ENSGALG00000030603	ANTXR1
ENSGALG00000030607	CHST11
ENSGALG00000030730	NOL6
ENSGALG00000030773	CP
ENSGALG00000030780	MGAT4A
ENSGALG00000030801	CCK1R
ENSGALG00000030812	CSNK1G1
ENSGALG00000030834	ATP8B1
ENSGALG00000030843	COPS5
ENSGALG00000030866	CPQ
ENSGALG00000030889	FOXA2
ENSGALG00000030902	-
ENSGALG00000030908	-
ENSGALG00000030960	TRIM67
ENSGALG00000030985	MYH7B
ENSGALG00000030991	IRX1
ENSGALG00000031010	OLIG2
ENSGALG00000031129	HMCN1
ENSGALG00000031130	GGH
ENSGALG00000031182	FANCM
ENSGALG00000031212	MGAT2
ENSGALG00000031286	APIP
ENSGALG00000031305	FAM13C
ENSGALG00000031306	BHLHA15
ENSGALG00000031355	-
ENSGALG00000031372	GOLGA7B
ENSGALG00000031384	-
ENSGALG00000031423	DMRTA2
ENSGALG00000031424	SDC2
ENSGALG00000031448	MAPK6
ENSGALG00000031449	KCNV1
ENSGALG00000031519	KHDRBS3
ENSGALG00000031529	ERBB2
ENSGALG00000031578	CSMD3
ENSGALG00000031684	RCC2
ENSGALG00000031700	TRPS1
ENSGALG00000031794	-
ENSGALG00000031859	NKX3-2
ENSGALG00000031869	-
ENSGALG00000031893	RALA
ENSGALG00000031895	SDK2
ENSGALG00000031920	FOXF2
ENSGALG00000031929	-
ENSGALG00000031971	CNTNAP2
ENSGALG00000031975	UBE2H
ENSGALG00000031977	CACNG2
ENSGALG00000032022	CDH10
ENSGALG00000032148	CANX
ENSGALG00000032247	ATP1A1
ENSGALG00000032287	ATP2A2
ENSGALG00000032348	LTB4R
ENSGALG00000032365	CEBPG
ENSGALG00000032372	CYB5R2
ENSGALG00000032400	UTP23
ENSGALG00000032404	MYH1C
ENSGALG00000032430	IPO5
ENSGALG00000032440	QPCT
ENSGALG00000032554	C1QL3
ENSGALG00000032567	SPINK6
ENSGALG00000032584	ALX4
ENSGALG00000032640	CRIM1
ENSGALG00000032713	FOXA1
ENSGALG00000032734	RNF139
ENSGALG00000032776	WDR7
ENSGALG00000032796	PRSS2
ENSGALG00000032856	GFRA2
ENSGALG00000032937	DLGAP2
ENSGALG00000032974	ADAMTS2
ENSGALG00000032975	UBE2QL1
ENSGALG00000032994	SOX17
ENSGALG00000033001	ATP5MF
ENSGALG00000033091	RUNX1T1
ENSGALG00000033149	GCC1
ENSGALG00000033170	GMDS
ENSGALG00000033279	RAX
ENSGALG00000033439	PRDM14
ENSGALG00000033470	ADGRA3
ENSGALG00000033510	ERBB3
ENSGALG00000033589	SYN3
ENSGALG00000033663	ATP6V1B2
ENSGALG00000033671	FREM2
ENSGALG00000033730	-
ENSGALG00000033753	PDHX
ENSGALG00000033783	FER1L6
ENSGALG00000033806	ITPRIPL2
ENSGALG00000033956	SFXN1
ENSGALG00000033960	ADGRB1
ENSGALG00000033966	TENM4
ENSGALG00000034029	FBXO3
ENSGALG00000034077	KCNK5
ENSGALG00000034109	GRIA3
ENSGALG00000034111	FOXF1
ENSGALG00000034118	SOX18
ENSGALG00000034224	VXN
ENSGALG00000034281	TMCC2
ENSGALG00000034316	CNOT6
ENSGALG00000034317	SYNJ1
ENSGALG00000034325	RBFOX1
ENSGALG00000034348	ATAD2
ENSGALG00000034352	MRPL43
ENSGALG00000034369	-
ENSGALG00000034380	C7orf26
ENSGALG00000034414	SLU7
ENSGALG00000034424	PPP1R42
ENSGALG00000034436	CEL
ENSGALG00000034474	CRISP3
ENSGALG00000034488	-
ENSGALG00000034493	DCLK3
ENSGALG00000034501	ATP8B2
ENSGALG00000034584	NEDD4L
ENSGALG00000034610	ARFGEF1
ENSGALG00000034675	XKR9
ENSGALG00000034773	TOGARAM1
ENSGALG00000034821	LMAN1
ENSGALG00000034859	COMMD9
ENSGALG00000034860	BCHE
ENSGALG00000034899	NKAIN3
ENSGALG00000034950	SMPD3
ENSGALG00000034971	SLC45A4
ENSGALG00000035065	FAM110B
ENSGALG00000035099	LRRN1
ENSGALG00000035104	HAND1
ENSGALG00000035129	RBM12B
ENSGALG00000035157	SOX21
ENSGALG00000035202	AP3B2
ENSGALG00000035230	-
ENSGALG00000035295	AP4B1
ENSGALG00000035429	XKR4
ENSGALG00000035462	IREB2
ENSGALG00000035569	MC2R
ENSGALG00000035594	MYH7
ENSGALG00000035751	ONECUT2
ENSGALG00000035774	PPFIA1
ENSGALG00000035799	SHISA9
ENSGALG00000035882	TANGO6
ENSGALG00000035901	GDF6
ENSGALG00000035912	-
ENSGALG00000035916	-
ENSGALG00000035927	ST8SIA5
ENSGALG00000035930	PHACTR3
ENSGALG00000035932	ZC2HC1A
ENSGALG00000035949	ACAD11
ENSGALG00000035960	-
ENSGALG00000036079	-
ENSGALG00000036095	BICC1
ENSGALG00000036101	ARHGAP35
ENSGALG00000036114	SMO
ENSGALG00000036189	angiopoietin-2
ENSGALG00000036240	AKAP12
ENSGALG00000036252	SAP30
ENSGALG00000036293	EBAG9
ENSGALG00000036364	FOXG1
ENSGALG00000036391	GFPT1
ENSGALG00000036455	-
ENSGALG00000036456	TRIB1
ENSGALG00000036497	SOX4
ENSGALG00000036547	-
ENSGALG00000036552	PDAP1
ENSGALG00000036567	ARMC1
ENSGALG00000036642	RAD9A
ENSGALG00000036677	ITSN1
ENSGALG00000036725	ASCL3
ENSGALG00000036751	-
ENSGALG00000036787	HSD17B12
ENSGALG00000036869	NKX2-2
ENSGALG00000036894	ABCA2
ENSGALG00000036908	-
ENSGALG00000036941	CUL1
ENSGALG00000036965	PTPA
ENSGALG00000037148	CRH
ENSGALG00000037160	-
ENSGALG00000037164	ZFHX4
ENSGALG00000037171	ZNF622
ENSGALG00000037285	KCNK9
ENSGALG00000037352	SOX14
ENSGALG00000037366	GRID1
ENSGALG00000037371	TMEM65
ENSGALG00000037410	HEPH
ENSGALG00000037437	EGR3
ENSGALG00000037479	IGSF21
ENSGALG00000037587	ENPP3
ENSGALG00000037597	YOD1
ENSGALG00000037626	KCNQ3
ENSGALG00000037642	SLC23A1
ENSGALG00000037739	STK25
ENSGALG00000037740	QRFPR
ENSGALG00000037744	CATSPER2
ENSGALG00000037805	RPS19
ENSGALG00000037829	LOXHD1
ENSGALG00000037837	ABCA3
ENSGALG00000037841	GRM7
ENSGALG00000037842	LRGUK
ENSGALG00000037864	MYH1A
ENSGALG00000037872	ATAD2B
ENSGALG00000037943	PRKCB
ENSGALG00000037968	API5
ENSGALG00000038084	GNAT2
ENSGALG00000038087	CACNG3
ENSGALG00000038089	EGFR
ENSGALG00000038155	AP3M2
ENSGALG00000038187	SLC35B4
ENSGALG00000038202	PWWP2A
ENSGALG00000038257	-
ENSGALG00000038260	PTCD2
ENSGALG00000038336	SLC20A2
ENSGALG00000038355	GDF5
ENSGALG00000038364	NOV
ENSGALG00000038385	MTFR1
ENSGALG00000038420	HSF2
ENSGALG00000038458	LOXL1
ENSGALG00000038461	FECH
ENSGALG00000038495	TAF1B
ENSGALG00000038512	AGTR1
ENSGALG00000038515	LFNG
ENSGALG00000038520	STRIP2
ENSGALG00000038582	SLC36A1
ENSGALG00000038634	KIT
ENSGALG00000038688	ADAMTS17
ENSGALG00000038768	FAM20C
ENSGALG00000038904	ARL6IP5
ENSGALG00000038946	KLHL38
ENSGALG00000038951	RASSF1
ENSGALG00000038954	LSM11
ENSGALG00000038995	GRIA4
ENSGALG00000039005	TMEM114
ENSGALG00000039040	PAX1
ENSGALG00000039102	TOX
ENSGALG00000039124	KLHL3
ENSGALG00000039145	CA8
ENSGALG00000039166	-
ENSGALG00000039178	CHD9
ENSGALG00000039208	PHF2
ENSGALG00000039219	ADAMTS14
ENSGALG00000039254	SLC17A6
ENSGALG00000039288	RBM10
ENSGALG00000039316	FAM120A
ENSGALG00000039380	TBC1D1
ENSGALG00000039403	GRM8
ENSGALG00000039450	SOS1
ENSGALG00000039500	GSPT2
ENSGALG00000039535	D2HGDH
ENSGALG00000039549	SEL1L3
ENSGALG00000039553	SULF1
ENSGALG00000039572	PADI1
ENSGALG00000039583	cmi9
ENSGALG00000039589	-
ENSGALG00000039595	BTBD11
ENSGALG00000039687	NIPAL4
ENSGALG00000039705	GFPT2
ENSGALG00000039713	AGO4
ENSGALG00000039720	MAP4K3
ENSGALG00000039742	CYP21
ENSGALG00000039831	FAM135B
ENSGALG00000039977	MYH1B
ENSGALG00000040003	STXBP1
ENSGALG00000040045	DBH
ENSGALG00000040069	BARHL2
ENSGALG00000040079	ZFPM2
ENSGALG00000040109	LARP1
ENSGALG00000040114	PTPRZ1
ENSGALG00000040180	CEBPD
ENSGALG00000040256	RIMS2
ENSGALG00000040308	BAHCC1
ENSGALG00000040335	CEBPZ
ENSGALG00000040355	TCF24
ENSGALG00000040366	NDUFAF6
ENSGALG00000040432	PAPPA2
ENSGALG00000040478	CAPN5
ENSGALG00000040481	-
ENSGALG00000040493	PTN
ENSGALG00000040506	NARS
ENSGALG00000040522	EIF3H
ENSGALG00000040651	IGF1R
ENSGALG00000040758	INSR
ENSGALG00000040823	CHRAC1
ENSGALG00000040866	P3H2
ENSGALG00000040879	NUDCD1
ENSGALG00000040891	RSU1
ENSGALG00000040909	WRN
ENSGALG00000040938	NLGN1
ENSGALG00000040954	GPR37
ENSGALG00000040957	AGO2
ENSGALG00000040992	C1QL2
ENSGALG00000040999	EIF3B
ENSGALG00000041043	ABRA
ENSGALG00000041072	TATDN1
ENSGALG00000041080	CHD7
ENSGALG00000041083	ZIC2
ENSGALG00000041124	NOLC1
ENSGALG00000041222	CYP7A1
ENSGALG00000041296	-
ENSGALG00000041298	-
ENSGALG00000041309	ALKBH3
ENSGALG00000041334	SNRPD1
ENSGALG00000041338	-
ENSGALG00000041435	-
ENSGALG00000041504	-
ENSGALG00000041573	IMPAD1
ENSGALG00000041575	PPP1R14C
ENSGALG00000041619	MTPN
ENSGALG00000041641	HMG20A
ENSGALG00000041684	FBXO30
ENSGALG00000041700	GNAI3
ENSGALG00000041706	FAM13B
ENSGALG00000041730	GPR20
ENSGALG00000041750	ADAMTS9
ENSGALG00000041787	PLA2G15
ENSGALG00000041814	DYNC2H1
ENSGALG00000041822	FGF22
ENSGALG00000041854	FAM184B
ENSGALG00000041861	TCTN1
ENSGALG00000041898	FAM43A
ENSGALG00000041918	CPA6
ENSGALG00000041951	-
ENSGALG00000041969	MTSS1
ENSGALG00000041977	RNF128
ENSGALG00000042009	HMMR
ENSGALG00000042238	-
ENSGALG00000042242	NDUFB9
ENSGALG00000042257	MYH1F
ENSGALG00000042259	DOCK1
ENSGALG00000042358	-
ENSGALG00000042411	GASK1B
ENSGALG00000042415	BBS2
ENSGALG00000042469	PRKDC
ENSGALG00000042548	LRRC6
ENSGALG00000042607	RSPO3
ENSGALG00000042614	NBAS
ENSGALG00000042626	SYT4
ENSGALG00000042840	OSGIN2
ENSGALG00000042851	PPARGC1A
ENSGALG00000042883	VCPIP1
ENSGALG00000043006	PDIA4
ENSGALG00000043027	HEPHL1
ENSGALG00000043106	WDR17
ENSGALG00000043118	ATP10A
ENSGALG00000043126	-
ENSGALG00000043167	TNFRSF11B
ENSGALG00000043185	MATN1
ENSGALG00000043193	TAF2
ENSGALG00000043208	TRAFD1
ENSGALG00000043209	ADGRB2
ENSGALG00000043283	LGI2
ENSGALG00000043399	EZH2
ENSGALG00000043408	OLFR4
ENSGALG00000043446	-
ENSGALG00000043460	SOX2
ENSGALG00000043493	IGFBP1
ENSGALG00000043510	-
ENSGALG00000043570	SGK3
ENSGALG00000043575	-
ENSGALG00000043675	ANTXR2
ENSGALG00000043693	ALKBH5
ENSGALG00000043711	AGO3
ENSGALG00000043806	DNAH10
ENSGALG00000043868	FOXN1
ENSGALG00000043910	OR5AS1
ENSGALG00000044037	FAM81B
ENSGALG00000044048	-
ENSGALG00000044177	FAN1
ENSGALG00000044342	HINT3
ENSGALG00000044610	CFAP100
ENSGALG00000044661	-
ENSGALG00000044675	MATN2
ENSGALG00000044996	TMEM71
ENSGALG00000045122	AKR1B10L1
ENSGALG00000045196	LAPTM4B
ENSGALG00000045206	-
ENSGALG00000045377	-
ENSGALG00000045828	-
ENSGALG00000046093	-
ENSGALG00000046107	-
ENSGALG00000046143	-
ENSGALG00000046408	RAG2
ENSGALG00000046428	-
ENSGALG00000046708	PTGES
ENSGALG00000046716	-
ENSGALG00000046814	OR10C1
ENSGALG00000046891	-
ENSGALG00000046896	COLGALT1
ENSGALG00000046913	-
ENSGALG00000046926	-
ENSGALG00000046947	-
ENSGALG00000047003	-
ENSGALG00000047114	-
ENSGALG00000047178	-
ENSGALG00000047199	-
ENSGALG00000047227	-
ENSGALG00000047299	-
ENSGALG00000047375	-
ENSGALG00000047383	-
ENSGALG00000047440	-
ENSGALG00000047478	-
ENSGALG00000047647	PRSS3
ENSGALG00000047679	-
ENSGALG00000047701	C7orf57
ENSGALG00000047792	SELENOM
ENSGALG00000047841	-
ENSGALG00000047866	-
ENSGALG00000047960	-
ENSGALG00000047990	SCRG1
ENSGALG00000047992	-
ENSGALG00000048162	-
ENSGALG00000048180	-
ENSGALG00000048259	-
ENSGALG00000048265	-
ENSGALG00000048302	-
ENSGALG00000048343	-
ENSGALG00000048354	-
ENSGALG00000048513	-
ENSGALG00000048531	-
ENSGALG00000048542	-
ENSGALG00000048618	-
ENSGALG00000048623	-
ENSGALG00000048651	-
ENSGALG00000048666	-
ENSGALG00000048673	-
ENSGALG00000048761	-
ENSGALG00000048784	-
ENSGALG00000048811	-
ENSGALG00000048833	-
ENSGALG00000048915	-
ENSGALG00000048983	-
ENSGALG00000048999	-
ENSGALG00000049025	-
ENSGALG00000049061	-
ENSGALG00000049109	-
ENSGALG00000049115	-
ENSGALG00000049118	-
ENSGALG00000049158	-
ENSGALG00000049181	CHST14
ENSGALG00000049193	IQGAP3
ENSGALG00000049236	PEBP4
ENSGALG00000049263	-
ENSGALG00000049267	-
ENSGALG00000049392	-
ENSGALG00000049408	HIST1H2B8
ENSGALG00000049440	-
ENSGALG00000049458	-
ENSGALG00000049479	-
ENSGALG00000049531	-
ENSGALG00000049650	-
ENSGALG00000049667	FAM19A1
ENSGALG00000049676	-
ENSGALG00000049681	-
ENSGALG00000049722	NAA80
ENSGALG00000049726	-
ENSGALG00000049747	-
ENSGALG00000049748	-
ENSGALG00000049751	-
ENSGALG00000049816	-
ENSGALG00000049823	-
ENSGALG00000049845	-
ENSGALG00000049938	-
ENSGALG00000049984	-
ENSGALG00000050095	-
ENSGALG00000050207	EMP2
ENSGALG00000050209	-
ENSGALG00000050259	-
ENSGALG00000050278	-
ENSGALG00000050309	-
ENSGALG00000050350	HIST1H2B7
ENSGALG00000050397	-
ENSGALG00000050463	-
ENSGALG00000050491	SLC35E4
ENSGALG00000050513	-
ENSGALG00000050594	-
ENSGALG00000050747	-
ENSGALG00000050813	-
ENSGALG00000050831	-
ENSGALG00000050958	-
ENSGALG00000051173	-
ENSGALG00000051177	-
ENSGALG00000051234	-
ENSGALG00000051246	-
ENSGALG00000051251	-
ENSGALG00000051327	-
ENSGALG00000051370	-
ENSGALG00000051397	-
ENSGALG00000051401	RASIP1
ENSGALG00000051431	RPS15A
ENSGALG00000051440	-
ENSGALG00000051485	-
ENSGALG00000051509	-
ENSGALG00000051617	-
ENSGALG00000051719	-
ENSGALG00000051751	-
ENSGALG00000051754	KRT17
ENSGALG00000051768	-
ENSGALG00000051796	-
ENSGALG00000051800	-
ENSGALG00000051844	SKOR2
ENSGALG00000051852	-
ENSGALG00000051856	-
ENSGALG00000051877	-
ENSGALG00000051883	-
ENSGALG00000051992	CYP2J23
ENSGALG00000052019	-
ENSGALG00000052026	-
ENSGALG00000052142	-
ENSGALG00000052243	CYP2C18
ENSGALG00000052260	-
ENSGALG00000052269	-
ENSGALG00000052280	HEATR5A
ENSGALG00000052296	MEX3D
ENSGALG00000052448	STYX
ENSGALG00000052542	-
ENSGALG00000052602	-
ENSGALG00000052630	-
ENSGALG00000052651	-
ENSGALG00000052676	CYP2J22
ENSGALG00000052683	-
ENSGALG00000052804	-
ENSGALG00000052836	-
ENSGALG00000052837	GNA12
ENSGALG00000052842	ANKRD11
ENSGALG00000052981	-
ENSGALG00000053043	CARHSP1
ENSGALG00000053053	AQP8
ENSGALG00000053077	-
ENSGALG00000053160	-
ENSGALG00000053200	-
ENSGALG00000053273	-
ENSGALG00000053274	PPP1R14B
ENSGALG00000053321	DOK2
ENSGALG00000053328	-
ENSGALG00000053392	-
ENSGALG00000053395	-
ENSGALG00000053420	-
ENSGALG00000053470	-
ENSGALG00000053477	-
ENSGALG00000053526	NTF3
ENSGALG00000053550	-
ENSGALG00000053560	FBXO16
ENSGALG00000053620	-
ENSGALG00000053747	-
ENSGALG00000053832	-
ENSGALG00000053854	AKR1E2
ENSGALG00000053894	-
ENSGALG00000053916	ABCB1
ENSGALG00000053944	-
ENSGALG00000053990	-
ENSGALG00000054060	-
ENSGALG00000054075	-
ENSGALG00000054101	-
ENSGALG00000054121	-
ENSGALG00000054184	-
ENSGALG00000054189	-
ENSGALG00000054226	-
ENSGALG00000054236	-
ENSGALG00000054311	-
ENSGALG00000054319	ELOVL6
ENSGALG00000054335	-
ENSGALG00000054364	-
ENSGALG00000054433	-
ENSGALG00000054437	-
ENSGALG00000054486	MC1R
ENSGALG00000054533	-
ENSGALG00000054589	-
ENSGALG00000054602	-
ENSGALG00000054611	-
ENSGALG00000054661	-
ENSGALG00000054705	-
ENSGALG00000054729	-
ENSGALG00000054820	-
ENSGALG00000054846	-
ENSGALG00000054852	-
ENSGALG00000054864	-
ENSGALG00000054884	-
ENSGALG00000054897	-
ENSGALG00000054992	-
ENSGALG00000055104	-
ENSGALG00000055137	-
ENSGALG00000015176	-
ENSGALG00000053878	-
ENSGALG00000014872	FGF10
ENSGALG00000054474	-
ENSGALG00000054205	-
ENSGALG00000050226	-
ENSGALG00000047424	-
ENSGALG00000051502	-
ENSGALG00000051473	-
ENSGALG00000054981	-
ENSGALG00000054818	-
ENSGALG00000016571	GLRA2
ENSGALG00000037435	-
ENSGALG00000051263	-
ENSGALG00000048820	-
ENSGALG00000017271	ANO2
ENSGALG00000050267	CALU
ENSGALG00000052894	-
ENSGALG00000053882	-
ENSGALG00000049122	-
ENSGALG00000037533	-
ENSGALG00000022827	-
ENSGALG00000029842	-
ENSGALG00000039440	-
ENSGALG00000051990	-
ENSGALG00000047488	-
ENSGALG00000037687	-
ENSGALG00000053275	-
ENSGALG00000047176	-
ENSGALG00000052970	-
ENSGALG00000015573	FHL5
ENSGALG00000049318	-
ENSGALG00000015944	-
ENSGALG00000011579	-
ENSGALG00000050481	-
ENSGALG00000048713	-
ENSGALG00000049347	-
ENSGALG00000028681	-
ENSGALG00000054898	-
ENSGALG00000053683	-
ENSGALG00000020340	TMX1
ENSGALG00000052396	-
ENSGALG00000048040	-
ENSGALG00000022206	-
ENSGALG00000053371	-
ENSGALG00000047486	-
ENSGALG00000002015	SNCG
ENSGALG00000047312	-
ENSGALG00000049431	-
ENSGALG00000048505	-
ENSGALG00000048849	-
ENSGALG00000054784	-
ENSGALG00000040833	-
ENSGALG00000052208	-
ENSGALG00000049673	-
ENSGALG00000006091	-
ENSGALG00000047760	-
ENSGALG00000002043	-
ENSGALG00000051882	-
ENSGALG00000053889	-
ENSGALG00000048968	-
ENSGALG00000052770	-
ENSGALG00000047695	-
ENSGALG00000051831	-
ENSGALG00000003521	TPM1
ENSGALG00000054145	-
ENSGALG00000046988	-
ENSGALG00000013722	-
ENSGALG00000032828	-
ENSGALG00000047847	-
ENSGALG00000004360	-
ENSGALG00000049190	-
ENSGALG00000053304	-
ENSGALG00000050631	-
ENSGALG00000054272	-
ENSGALG00000048882	-
ENSGALG00000047346	-
ENSGALG00000047203	-
ENSGALG00000051534	-
ENSGALG00000052647	-
ENSGALG00000000357	-
ENSGALG00000046830	-
ENSGALG00000001996	-
ENSGALG00000050187	-
ENSGALG00000051623	-
ENSGALG00000052939	-
ENSGALG00000047800	-
ENSGALG00000002563	TPM4
ENSGALG00000049811	-
ENSGALG00000050456	-
ENSGALG00000054250	-
ENSGALG00000052168	-
ENSGALG00000047805	-
ENSGALG00000050737	-
ENSGALG00000033271	PFKM
ENSGALG00000050875	ITGB7
ENSGALG00000047859	-
ENSGALG00000048019	-
ENSGALG00000051869	-
ENSGALG00000050317	-
ENSGALG00000051159	-

## Sheet: 27
ID	Official_Symbol
ENSGALG00000016668	AvBD6
ENSGALG00000035998	Wpkci-7
ENSGALG00000047285	AvBD7
ENSGALG00000048286	-
ENSGALG00000048754	DCAF8
ENSGALG00000052497	-
ENSGALG00000052983	-
ENSGALG00000055035	PLCG1L
ENSGALG00000022815	AvBD1
ENSGALG00000008689	Akap17bL
ENSGALG00000009622	LOC422426
ENSGALG00000019570	C1orf145
ENSGALG00000019845	AvBD9
ENSGALG00000024470	CCLI5
ENSGALG00000032403	MHM2
ENSGALG00000040847	EDQM3
ENSGALG00000047250	-
ENSGALG00000048059	-
ENSGALG00000048951	-
ENSGALG00000049060	EDYM2
ENSGALG00000050406	LOC107055098
ENSGALG00000050822	CHD8L
ENSGALG00000051049	-
ENSGALG00000051829	-
ENSGALG00000053706	ATP5MPL
ENSGALG00000053925	-
ENSGALG00000054998	C4H4orf54
