# Supplementary material for: Comparative analyses of dynamic transcriptome profiles highlight key response genes and dominant isoforms for muscle development and growth in chicken
Source: Genet Sel Evol. 2023 Oct 23;55:73. doi: 10.1186/s12711-023-00849-4 (PMC10591418; doi:10.1186/s12711-023-00849-4)
Supplement: Supplementary file 6 — Additional file 6: Table S5. Transcriptional characteristics of skeletal muscles between the two breeds for seven developmental stages. The 10,877 transcripts from this transcriptome were clustered into nine characteristic transcriptional patterns. If the transcript was identified an transcriptional factor (TF), this transcript was marked “True”. Each transcript was grouped into a cluster, and marked 1 to 9, respectively. [file 12711_2023_849_MOESM6_ESM.xls]

## Sheet: totalgenes_result
Transcript_ID	Gene_ID	Official_Symbol	TF	Cluster		Yellow fills represent transcription factors associated with myogenesis
ENSGALT00000098715	ENSGALG00000029145	DCUN1D2	#N/A	7
ENSGALT00000093522	ENSGALG00000026284	IKBIP	#N/A	2
ENSGALT00000093525	ENSGALG00000052537	-	#N/A	7
ENSGALT00000015410	ENSGALG00000045246	GOLIM4	#N/A	2
ENSGALT00000102865	ENSGALG00000050049	C3orf70	#N/A	2
ENSGALT00000088126	ENSGALG00000045165	C1orf109	#N/A	2
ENSGALT00000085067	ENSGALG00000044224	-	#N/A	8
ENSGALT00000085066	ENSGALG00000044326	-	#N/A	4
ENSGALT00000099047	ENSGALG00000038504	MID1	#N/A	5
ENSGALT00000078257	ENSGALG00000005894	USP8	#N/A	9
ENSGALT00000061988	ENSGALG00000005079	VCL	#N/A	5
ENSGALT00000091671	ENSGALG00000015181	GAREM1	#N/A	5
ENSGALT00000063116	ENSGALG00000009520	-	#N/A	2
ENSGALT00000026304	ENSGALG00000016304	LRRC1	#N/A	2
ENSGALT00000032933	ENSGALG00000011058	LEPR	#N/A	3
ENSGALT00000043422	ENSGALG00000026692	N-RAS	#N/A	2
ENSGALT00000096540	ENSGALG00000052868	-	#N/A	3
ENSGALT00000023875	ENSGALG00000014789	MRPS36	#N/A	7
ENSGALT00000047732	ENSGALG00000034493	DCLK3	#N/A	2
ENSGALT00000015703	ENSGALG00000009641	COL1A2	#N/A	3
ENSGALT00000015704	ENSGALG00000009642	AVEN	#N/A	9
ENSGALT00000013871	ENSGALG00000008517	MCTS1	#N/A	8
ENSGALT00000058000	ENSGALG00000037925	RND1	#N/A	8
ENSGALT00000059654	ENSGALG00000039629	HOXD11	#N/A	2
ENSGALT00000043393	ENSGALG00000027374	KLF9	#N/A	7
ENSGALT00000067912	ENSGALG00000021225	CDCA9	#N/A	2
ENSGALT00000067919	ENSGALG00000042836	KCNH2	#N/A	3
ENSGALT00000013018	ENSGALG00000008023	TMEM94	#N/A	2
ENSGALT00000097636	ENSGALG00000054898	-	#N/A	2
ENSGALT00000076347	ENSGALG00000035100	EDMTF1	#N/A	6
ENSGALT00000075925	ENSGALG00000006013	ZNF512B	#N/A	7
ENSGALT00000030399	ENSGALG00000015473	ADPRH	#N/A	7
ENSGALT00000030640	ENSGALG00000019336	CEP83	#N/A	2
ENSGALT00000020015	ENSGALG00000012256	UTRN	#N/A	1
ENSGALT00000014542	ENSGALG00000008944	FBXO11	#N/A	2
ENSGALT00000024772	ENSGALG00000015351	CBLB	#N/A	5
ENSGALT00000012860	ENSGALG00000007919	EIF4E2	#N/A	2
ENSGALT00000012866	ENSGALG00000007924	STK17B	#N/A	5
ENSGALT00000047890	ENSGALG00000043025	-	#N/A	8
ENSGALT00000077437	ENSGALG00000014931	RAB28	#N/A	2
ENSGALT00000023090	ENSGALG00000014276	CIR1	#N/A	9
ENSGALT00000023091	ENSGALG00000014277	RHOH	#N/A	8
ENSGALT00000023094	ENSGALG00000014280	AICDA	#N/A	4
ENSGALT00000032587	ENSGALG00000009978	DTD2	#N/A	6
ENSGALT00000079973	ENSGALG00000017362	HAVCR1	#N/A	4
ENSGALT00000103490	ENSGALG00000051148	-	#N/A	1
ENSGALT00000104445	ENSGALG00000054125	-	#N/A	7
ENSGALT00000104446	ENSGALG00000048226	-	#N/A	2
ENSGALT00000099901	ENSGALG00000005831	DNAI1	#N/A	5
ENSGALT00000099908	ENSGALG00000030008	HHEX	#N/A	1
ENSGALT00000009566	ENSGALG00000005948	RPL27A	#N/A	2
ENSGALT00000044355	ENSGALG00000025712	DEF8	#N/A	8
ENSGALT00000022327	ENSGALG00000013738	OPTN	#N/A	4
ENSGALT00000103144	ENSGALG00000047403	PIH1D2	#N/A	2
ENSGALT00000103142	ENSGALG00000039001	FILIP1	#N/A	1
ENSGALT00000046850	ENSGALG00000013200	GABBR2	#N/A	6
ENSGALT00000046856	ENSGALG00000010005	EPAS1	#N/A	1
ENSGALT00000105799	ENSGALG00000051680	-	#N/A	6
ENSGALT00000054807	ENSGALG00000036491	DRAM2	#N/A	1
ENSGALT00000105794	ENSGALG00000004955	-	#N/A	3
ENSGALT00000054804	ENSGALG00000003891	ZNF423	#N/A	2
ENSGALT00000002480	ENSGALG00000001624	CWC25	#N/A	2
ENSGALT00000070165	ENSGALG00000031835	TMEM68	#N/A	2
ENSGALT00000082794	ENSGALG00000037933	-	#N/A	2
ENSGALT00000107861	ENSGALG00000007408	MPP7	#N/A	1
ENSGALT00000037601	ENSGALG00000028537	NDUFB1	#N/A	4
ENSGALT00000105422	ENSGALG00000053250	ESYT1	#N/A	2
ENSGALT00000105426	ENSGALG00000041494	GOLGB1	#N/A	2
ENSGALT00000006336	ENSGALG00000003977	TWF2	#N/A	8
ENSGALT00000049925	ENSGALG00000028301	-	#N/A	5
ENSGALT00000049921	ENSGALG00000038374	SNX20	#N/A	5
ENSGALT00000083544	ENSGALG00000015069	B4GALT4	#N/A	5
ENSGALT00000083545	ENSGALG00000052647	-	#N/A	2
ENSGALT00000006484	ENSGALG00000004078	-	#N/A	3
ENSGALT00000006485	ENSGALG00000004079	ENOX2	#N/A	2
ENSGALT00000091673	ENSGALG00000008373	STRADB	#N/A	9
ENSGALT00000005688	ENSGALG00000003596	TRRAP	#N/A	2
ENSGALT00000094415	ENSGALG00000002527	-	#N/A	2
ENSGALT00000049217	ENSGALG00000030436	ND3	#N/A	7
ENSGALT00000049211	ENSGALG00000007167	CLEC16A	#N/A	5
ENSGALT00000010138	ENSGALG00000006273	MYLK2	#N/A	7
ENSGALT00000010134	ENSGALG00000006270	SCNN1G	#N/A	7
ENSGALT00000004226	ENSGALG00000002682	BRD3	#N/A	2
ENSGALT00000051056	ENSGALG00000032545	NKX6-1	#N/A	2
ENSGALT00000001768	ENSGALG00000001168	POLR2C	#N/A	9
ENSGALT00000085885	ENSGALG00000021365	DCTN3	#N/A	2
ENSGALT00000001764	ENSGALG00000001165	PANK4	#N/A	7
ENSGALT00000084133	ENSGALG00000044851	-	#N/A	2
ENSGALT00000096336	ENSGALG00000006441	GNPTG	#N/A	5
ENSGALT00000003942	ENSGALG00000002499	-	#N/A	2
ENSGALT00000003943	ENSGALG00000002500	GMPPB	#N/A	2
ENSGALT00000003944	ENSGALG00000002501	VKORC1L1	#N/A	2
ENSGALT00000063215	ENSGALG00000035223	NDUFA6	#N/A	8
ENSGALT00000065684	ENSGALG00000041844	DERL2	#N/A	2
ENSGALT00000042833	ENSGALG00000027778	-	#N/A	8
ENSGALT00000042834	ENSGALG00000026153	FOXO6	#N/A	3
ENSGALT00000042838	ENSGALG00000015386	RNF170	#N/A	2
ENSGALT00000019412	ENSGALG00000011894	CYP2D6	#N/A	3
ENSGALT00000019419	ENSGALG00000011898	PHETA2	#N/A	2
ENSGALT00000019418	ENSGALG00000011897	SMDT1	#N/A	7
ENSGALT00000021491	ENSGALG00000013160	CHMP5	#N/A	9
ENSGALT00000008145	ENSGALG00000005079	VCL	#N/A	6
ENSGALT00000081784	ENSGALG00000037633	WIPF2	#N/A	8
ENSGALT00000090885	ENSGALG00000012123	PAX6	#N/A	3
ENSGALT00000000419	ENSGALG00000000313	TNNI1	#N/A	6
ENSGALT00000000413	ENSGALG00000000311	DOCK5	#N/A	5
ENSGALT00000102617	ENSGALG00000051589	CRH2	#N/A	4
ENSGALT00000017547	ENSGALG00000010789	PARS2	#N/A	8
ENSGALT00000062161	ENSGALG00000034352	MRPL43	#N/A	8
ENSGALT00000062166	ENSGALG00000038054	ABRAXAS2	#N/A	9
ENSGALT00000096549	ENSGALG00000007929	DIXDC1	#N/A	2
ENSGALT00000070803	ENSGALG00000038461	FECH	#N/A	2
ENSGALT00000051737	ENSGALG00000040031	SLC35G2	#N/A	2
ENSGALT00000043429	ENSGALG00000027167	-	#N/A	6
ENSGALT00000106224	ENSGALG00000002845	CTNNA3	#N/A	1
ENSGALT00000038357	ENSGALG00000011207	MKP3	#N/A	2
ENSGALT00000025556	ENSGALG00000015851	RWDD2A	#N/A	2
ENSGALT00000025559	ENSGALG00000015854	PGM3	#N/A	6
ENSGALT00000068153	ENSGALG00000040672	IGFBP4	#N/A	5
ENSGALT00000065307	ENSGALG00000042005	-	#N/A	8
ENSGALT00000068158	ENSGALG00000001602	NUTF2	#N/A	2
ENSGALT00000097877	ENSGALG00000054005	PPP1R37	#N/A	9
ENSGALT00000024208	ENSGALG00000015012	STX18	#N/A	8
ENSGALT00000024209	ENSGALG00000015013	MSX1	#N/A	5
ENSGALT00000097872	ENSGALG00000034289	SLC41A3	#N/A	8
ENSGALT00000097870	ENSGALG00000040182	-	#N/A	7
ENSGALT00000066640	ENSGALG00000039458	GDF8	#N/A	3
ENSGALT00000006875	ENSGALG00000004319	NUDT13	#N/A	3
ENSGALT00000055937	ENSGALG00000049165	-	#N/A	2
ENSGALT00000027951	ENSGALG00000017296	KLHL42	#N/A	2
ENSGALT00000077732	ENSGALG00000042125	AP2B1	#N/A	2
ENSGALT00000043978	ENSGALG00000028517	EIF1	#N/A	7
ENSGALT00000089441	ENSGALG00000004818	RPL6	#N/A	2
ENSGALT00000012890	ENSGALG00000007934	KCTD2	#N/A	2
ENSGALT00000098524	ENSGALG00000008059	ASCC2	#N/A	2
ENSGALT00000098525	ENSGALG00000053106	FAM181B	#N/A	8
ENSGALT00000098521	ENSGALG00000052319	-	#N/A	2
ENSGALT00000062943	ENSGALG00000016575	GPM6B	#N/A	2
ENSGALT00000012899	ENSGALG00000007941	C5H11orf74	#N/A	2
ENSGALT00000085748	ENSGALG00000037072	CCDC90B	#N/A	2
ENSGALT00000095117	ENSGALG00000026239	MPV17	#N/A	5
ENSGALT00000088719	ENSGALG00000046559	-	#N/A	4
ENSGALT00000103305	ENSGALG00000032385	PFKFB4	#N/A	7
ENSGALT00000103309	ENSGALG00000034688	TIMELESS	#N/A	2
ENSGALT00000103308	ENSGALG00000048849	-	#N/A	5
ENSGALT00000068971	ENSGALG00000035749	-	#N/A	2
ENSGALT00000068972	ENSGALG00000005922	RPL5	#N/A	2
ENSGALT00000067893	ENSGALG00000033760	PTGES2	#N/A	9
ENSGALT00000012245	ENSGALG00000007572	MMS19	#N/A	2
ENSGALT00000095806	ENSGALG00000047821	-	#N/A	2
ENSGALT00000095801	ENSGALG00000054227	-	#N/A	4
ENSGALT00000095803	ENSGALG00000014236	ATP8A1	#N/A	4
ENSGALT00000043218	ENSGALG00000026971	-	#N/A	4
ENSGALT00000101215	ENSGALG00000053363	CTNNBIP1	#N/A	2
ENSGALT00000020197	ENSGALG00000012370	GINM1	#N/A	6
ENSGALT00000020195	ENSGALG00000012364	PPIL4	#N/A	2
ENSGALT00000020190	ENSGALG00000012361	NIN	#N/A	2
ENSGALT00000020191	ENSGALG00000012362	THSD7B	#N/A	5
ENSGALT00000097408	ENSGALG00000048178	SLC27A3	#N/A	3
ENSGALT00000069369	ENSGALG00000035156	DCTN1	#N/A	5
ENSGALT00000048505	ENSGALG00000036258	PCDH8	#N/A	2
ENSGALT00000069361	ENSGALG00000016511	ADGRG2	#N/A	2
ENSGALT00000020221	ENSGALG00000012386	LATS1	#N/A	5
ENSGALT00000025610	ENSGALG00000015889	PHIP	#N/A	9
ENSGALT00000020225	ENSGALG00000012387	NUP43	#N/A	2
ENSGALT00000025614	ENSGALG00000015892	IRAK1BP1	#N/A	9
ENSGALT00000078943	ENSGALG00000010459	VIPAS39	#N/A	9
ENSGALT00000082968	ENSGALG00000043768	ND2	#N/A	1
ENSGALT00000082966	ENSGALG00000043435	CARNS1	#N/A	7
ENSGALT00000082963	ENSGALG00000040519	PEF1	#N/A	2
ENSGALT00000009152	ENSGALG00000005706	HSCB	#N/A	5
ENSGALT00000009158	ENSGALG00000005710	CTDSPL	#N/A	7
ENSGALT00000023752	ENSGALG00000014729	DEPDC1B	#N/A	2
ENSGALT00000081430	ENSGALG00000034007	ITGA6	#N/A	6
ENSGALT00000087877	ENSGALG00000011318	DNPEP	#N/A	8
ENSGALT00000083368	ENSGALG00000044226	-	#N/A	4
ENSGALT00000104637	ENSGALG00000055047	-	#N/A	2
ENSGALT00000104632	ENSGALG00000049848	CNR1	#N/A	6
ENSGALT00000073601	ENSGALG00000042990	IFT27	#N/A	2
ENSGALT00000037100	ENSGALG00000013001	CTNND2	#N/A	2
ENSGALT00000039466	ENSGALG00000007606	PGAM1	#N/A	7
ENSGALT00000080477	ENSGALG00000042589	-	#N/A	6
ENSGALT00000032683	ENSGALG00000007037	PPP6R3	#N/A	2
ENSGALT00000013010	ENSGALG00000008018	SNAI1	#N/A	2
ENSGALT00000092461	ENSGALG00000048117	DNLZ	#N/A	9
ENSGALT00000082189	ENSGALG00000041898	FAM43A	#N/A	3
ENSGALT00000082187	ENSGALG00000043129	DEDD	#N/A	2
ENSGALT00000079719	ENSGALG00000034020	RHOBTB2	#N/A	2
ENSGALT00000001147	ENSGALG00000000790	DNAJC8	#N/A	2
ENSGALT00000044167	ENSGALG00000027608	PIGC	#N/A	7
ENSGALT00000056777	ENSGALG00000031826	MYOT	#N/A	3
ENSGALT00000015076	ENSGALG00000009265	KCNK18	#N/A	6
ENSGALT00000086459	ENSGALG00000005749	COX4I2	#N/A	7
ENSGALT00000093777	ENSGALG00000035673	ADAM11	#N/A	3
ENSGALT00000038763	ENSGALG00000007362	ZDHHC5	#N/A	5
ENSGALT00000038766	ENSGALG00000009455	MCMBP	#N/A	2
ENSGALT00000011597	ENSGALG00000007160	-	#N/A	1
ENSGALT00000011599	ENSGALG00000007161	LRRK2	#N/A	1
ENSGALT00000004693	ENSGALG00000002967	ZNF365	#N/A	7
ENSGALT00000084589	ENSGALG00000010226	MUTYH	#N/A	2
ENSGALT00000084583	ENSGALG00000034591	-	#N/A	2
ENSGALT00000084580	ENSGALG00000049690	-	#N/A	2
ENSGALT00000005348	ENSGALG00000003385	-	#N/A	2
ENSGALT00000005346	ENSGALG00000003383	KPNA6	#N/A	7
ENSGALT00000005344	ENSGALG00000003381	HERC1	#N/A	5
ENSGALT00000094208	ENSGALG00000052271	SLC23A3	#N/A	7
ENSGALT00000085185	ENSGALG00000005425	OGT	#N/A	1
ENSGALT00000089609	ENSGALG00000007170	SNRPA1	#N/A	8
ENSGALT00000094205	ENSGALG00000036833	PAXBP1	#N/A	9
ENSGALT00000051153	ENSGALG00000019509	-	#N/A	2
ENSGALT00000027426	ENSGALG00000016974	GTF2F2	#N/A	2
ENSGALT00000010072	ENSGALG00000006231	SERGEF	#N/A	2
ENSGALT00000039415	ENSGALG00000006300	LDHA	#N/A	7
ENSGALT00000010074	ENSGALG00000006233	GALNT11	#N/A	2
ENSGALT00000090459	ENSGALG00000009214	CRLS1	#N/A	8
ENSGALT00000007277	ENSGALG00000004571	PPP1CC	#N/A	2
ENSGALT00000019598	ENSGALG00000012009	JKAMP	#N/A	9
ENSGALT00000019595	ENSGALG00000012007	ST13	#N/A	2
ENSGALT00000019593	ENSGALG00000012006	RTN1	#N/A	8
ENSGALT00000019591	ENSGALG00000012004	PRSS12	#N/A	2
ENSGALT00000026488	ENSGALG00000016420	SH3KBP1	#N/A	2
ENSGALT00000026483	ENSGALG00000016418	BCLAF3	#N/A	8
ENSGALT00000026486	ENSGALG00000016419	ASAP2	#N/A	5
ENSGALT00000000595	ENSGALG00000000438	ERMP1	#N/A	2
ENSGALT00000019622	ENSGALG00000012024	MRTFA	#N/A	5
ENSGALT00000011038	ENSGALG00000006829	SMG1	#N/A	5
ENSGALT00000011032	ENSGALG00000006824	USP19	#N/A	7
ENSGALT00000091329	ENSGALG00000007929	DIXDC1	#N/A	5
ENSGALT00000016022	ENSGALG00000009855	TBC1D9	#N/A	2
ENSGALT00000096118	ENSGALG00000012595	AGTPBP1	#N/A	7
ENSGALT00000091324	ENSGALG00000048077	-	#N/A	5
ENSGALT00000101057	ENSGALG00000008403	PHF21A	#N/A	2
ENSGALT00000014777	ENSGALG00000009082	COQ8B	#N/A	1
ENSGALT00000014776	ENSGALG00000009081	ZNF106	#N/A	6
ENSGALT00000021281	ENSGALG00000013036	ATP6V1E1	#N/A	8
ENSGALT00000021280	ENSGALG00000013035	SBK2	#N/A	4
ENSGALT00000021282	ENSGALG00000013037	BCL2L13	#N/A	7
ENSGALT00000021286	ENSGALG00000013041	CCT5	#N/A	2
ENSGALT00000101581	ENSGALG00000040662	HSF3	#N/A	7
ENSGALT00000061316	ENSGALG00000032882	EVA1C	#N/A	4
ENSGALT00000061314	ENSGALG00000047475	HS3ST2	#N/A	1
ENSGALT00000097241	ENSGALG00000015528	JAKMIP1	#N/A	6
ENSGALT00000097243	ENSGALG00000014262	-	#N/A	5
ENSGALT00000015828	ENSGALG00000009725	SCG5	#N/A	8
ENSGALT00000010857	ENSGALG00000006712	RSPH14	#N/A	2
ENSGALT00000010853	ENSGALG00000006710	RAB36	#N/A	5
ENSGALT00000015826	ENSGALG00000009723	FMN1	#N/A	9
ENSGALT00000067413	ENSGALG00000030994	MRPL24	#N/A	8
ENSGALT00000031763	ENSGALG00000019961	SLC18B1	#N/A	5
ENSGALT00000068690	ENSGALG00000035360	XPO6	#N/A	2
ENSGALT00000051969	ENSGALG00000008875	PLCB1	#N/A	1
ENSGALT00000017083	ENSGALG00000010491	PWWP2B	#N/A	7
ENSGALT00000092140	ENSGALG00000015226	SPIDR	#N/A	2
ENSGALT00000024508	ENSGALG00000015190	GTPBP8	#N/A	9
ENSGALT00000106054	ENSGALG00000001363	MYBBP1A	#N/A	2
ENSGALT00000106059	ENSGALG00000029918	-	#N/A	7
ENSGALT00000009315	ENSGALG00000005800	DCAF12	#N/A	2
ENSGALT00000009316	ENSGALG00000005801	CHRNA4	#N/A	2
ENSGALT00000009310	ENSGALG00000005796	XBP1	#N/A	2
ENSGALT00000009312	ENSGALG00000005797	COL20A1	#N/A	6
ENSGALT00000097932	ENSGALG00000044210	QPCTL	#N/A	2
ENSGALT00000076652	ENSGALG00000038393	DMB2	#N/A	4
ENSGALT00000036239	ENSGALG00000006802	LAMB2	#N/A	1
ENSGALT00000076651	ENSGALG00000013768	PHACTR2	#N/A	2
ENSGALT00000036237	ENSGALG00000006910	IMPDH2	#N/A	9
ENSGALT00000102771	ENSGALG00000054991	-	#N/A	9
ENSGALT00000102770	ENSGALG00000035384	TMEM241	#N/A	2
ENSGALT00000102775	ENSGALG00000014977	GSK3B	#N/A	2
ENSGALT00000098224	ENSGALG00000051274	B3GALT2	#N/A	3
ENSGALT00000068341	ENSGALG00000030280	PABPC1	#N/A	5
ENSGALT00000027854	ENSGALG00000054821	NAALAD2	#N/A	1
ENSGALT00000043839	ENSGALG00000028354	METRNL	#N/A	2
ENSGALT00000059485	ENSGALG00000005237	FGD3	#N/A	2
ENSGALT00000064440	ENSGALG00000032097	TBX20	TRUE	6
ENSGALT00000045373	ENSGALG00000026316	TMEM136	#N/A	2
ENSGALT00000045372	ENSGALG00000028183	-	#N/A	6
ENSGALT00000045371	ENSGALG00000026077	ALDOC	#N/A	2
ENSGALT00000043782	ENSGALG00000028822	RNF152	#N/A	2
ENSGALT00000064999	ENSGALG00000037030	CREBL2	#N/A	7
ENSGALT00000026816	ENSGALG00000016615	GPR143	#N/A	5
ENSGALT00000043614	ENSGALG00000027688	NDUFB4	#N/A	7
ENSGALT00000078549	ENSGALG00000033884	EEF2	#N/A	9
ENSGALT00000078545	ENSGALG00000035260	RBM14	#N/A	9
ENSGALT00000078547	ENSGALG00000036873	SIK2	#N/A	7
ENSGALT00000070715	ENSGALG00000016446	ATP6V1C2	#N/A	5
ENSGALT00000070714	ENSGALG00000015438	MPZL1	#N/A	2
ENSGALT00000070717	ENSGALG00000042908	-	#N/A	6
ENSGALT00000070716	ENSGALG00000012466	FKBP3	#N/A	9
ENSGALT00000063479	ENSGALG00000013689	TMEM242	#N/A	8
ENSGALT00000104343	ENSGALG00000048152	SAE1	#N/A	2
ENSGALT00000069902	ENSGALG00000024296	-	#N/A	2
ENSGALT00000047207	ENSGALG00000002666	RAB11FIP3	#N/A	9
ENSGALT00000015018	ENSGALG00000009229	ATP6V0C	#N/A	7
ENSGALT00000047202	ENSGALG00000037879	PAF1	#N/A	2
ENSGALT00000015011	ENSGALG00000009224	TTC30B	#N/A	2
ENSGALT00000095300	ENSGALG00000017323	FAM168A	#N/A	9
ENSGALT00000095309	ENSGALG00000051280	DNAJB1	#N/A	9
ENSGALT00000100049	ENSGALG00000016301	-	#N/A	1
ENSGALT00000073973	ENSGALG00000012695	NOL7	#N/A	2
ENSGALT00000046555	ENSGALG00000029673	TBC1D19	#N/A	2
ENSGALT00000071199	ENSGALG00000030900	NCMAP	#N/A	1
ENSGALT00000075635	ENSGALG00000008621	NRP2	#N/A	2
ENSGALT00000075639	ENSGALG00000036049	LETM2	#N/A	9
ENSGALT00000023944	ENSGALG00000014833	RPL37	#N/A	2
ENSGALT00000096657	ENSGALG00000036001	SMAD2Z	#N/A	2
ENSGALT00000023941	ENSGALG00000014831	TRMT11	#N/A	2
ENSGALT00000096652	ENSGALG00000012929	DNM1L	#N/A	2
ENSGALT00000096658	ENSGALG00000052557	C4H4ORF46	#N/A	2
ENSGALT00000043007	ENSGALG00000026380	UBE2C	#N/A	2
ENSGALT00000049062	ENSGALG00000036955	NEDD8	#N/A	9
ENSGALT00000043005	ENSGALG00000028821	GLIPR2	#N/A	5
ENSGALT00000077900	ENSGALG00000012425	FERMT2	#N/A	3
ENSGALT00000077905	ENSGALG00000007572	MMS19	#N/A	9
ENSGALT00000048338	ENSGALG00000038413	SURF6	#N/A	9
ENSGALT00000072369	ENSGALG00000037695	OSR2	#N/A	5
ENSGALT00000102320	ENSGALG00000013874	PEX7	#N/A	9
ENSGALT00000042661	ENSGALG00000028774	S100A10	#N/A	4
ENSGALT00000102325	ENSGALG00000053068	SMUG1	#N/A	2
ENSGALT00000003137	ENSGALG00000002016	PRKCD	#N/A	5
ENSGALT00000079414	ENSGALG00000037904	EIF4EBP2	#N/A	2
ENSGALT00000009050	ENSGALG00000005643	LYVE1	#N/A	1
ENSGALT00000054414	ENSGALG00000042505	DSEL	#N/A	5
ENSGALT00000054417	ENSGALG00000006623	ATP11C	#N/A	2
ENSGALT00000054410	ENSGALG00000035094	CDH17	#N/A	3
ENSGALT00000088828	ENSGALG00000009435	PPP1R3A	#N/A	7
ENSGALT00000008904	ENSGALG00000005551	DKK3	#N/A	2
ENSGALT00000008901	ENSGALG00000005549	CUEDC1	#N/A	2
ENSGALT00000107082	ENSGALG00000037339	SMARCAD1	#N/A	2
ENSGALT00000108052	ENSGALG00000008407	IRAK2	#N/A	8
ENSGALT00000108051	ENSGALG00000011379	SLC44A5	#N/A	5
ENSGALT00000107088	ENSGALG00000001988	TXNRD2	#N/A	5
ENSGALT00000081666	ENSGALG00000042105	PLCB2	#N/A	4
ENSGALT00000105823	ENSGALG00000054625	-	#N/A	2
ENSGALT00000107559	ENSGALG00000003162	-	#N/A	9
ENSGALT00000019028	ENSGALG00000011643	UTP20	#N/A	2
ENSGALT00000018998	ENSGALG00000011630	GLI2	#N/A	2
ENSGALT00000083286	ENSGALG00000009740	RASGRP1	#N/A	4
ENSGALT00000018993	ENSGALG00000011626	COX18	#N/A	2
ENSGALT00000018992	ENSGALG00000011625	MRPL18	#N/A	8
ENSGALT00000083134	ENSGALG00000005653	NFKB2	#N/A	9
ENSGALT00000080536	ENSGALG00000040561	GPR171	#N/A	4
ENSGALT00000072153	ENSGALG00000001793	MYL10	#N/A	5
ENSGALT00000070455	ENSGALG00000041232	-	#N/A	7
ENSGALT00000000864	ENSGALG00000000611	-	#N/A	7
ENSGALT00000000866	ENSGALG00000000613	RAB11B	#N/A	2
ENSGALT00000092306	ENSGALG00000020479	SLC43A3	#N/A	8
ENSGALT00000092304	ENSGALG00000010803	-	#N/A	5
ENSGALT00000092303	ENSGALG00000000736	MATK	#N/A	4
ENSGALT00000092301	ENSGALG00000013940	LNX1	#N/A	3
ENSGALT00000092309	ENSGALG00000028409	SNRPG	#N/A	2
ENSGALT00000048415	ENSGALG00000043734	LIPG	#N/A	2
ENSGALT00000025920	ENSGALG00000016086	EGR4	#N/A	4
ENSGALT00000025924	ENSGALG00000016089	PRADC1	#N/A	8
ENSGALT00000007842	ENSGALG00000004903	CHST8	#N/A	2
ENSGALT00000007849	ENSGALG00000004907	KCTD15	#N/A	5
ENSGALT00000005994	ENSGALG00000003778	TMEM38A	#N/A	7
ENSGALT00000085574	ENSGALG00000002055	HES4	#N/A	2
ENSGALT00000092786	ENSGALG00000008231	PACSIN3	#N/A	3
ENSGALT00000053059	ENSGALG00000034230	SWT1	#N/A	5
ENSGALT00000006717	ENSGALG00000021039	HKDC1	#N/A	5
ENSGALT00000006710	ENSGALG00000004220	SERINC3	#N/A	1
ENSGALT00000051224	ENSGALG00000013981	TBPL1	#N/A	9
ENSGALT00000006719	ENSGALG00000004222	HK1	#N/A	7
ENSGALT00000091540	ENSGALG00000034511	-	#N/A	1
ENSGALT00000091547	ENSGALG00000003594	ANK1	#N/A	5
ENSGALT00000099771	ENSGALG00000005782	GCLM	#N/A	7
ENSGALT00000099776	ENSGALG00000053889	-	#N/A	2
ENSGALT00000099777	ENSGALG00000035182	CMKLR1	#N/A	4
ENSGALT00000098797	ENSGALG00000048011	SCLT1	#N/A	2
ENSGALT00000052909	ENSGALG00000042137	ELK4	#N/A	2
ENSGALT00000099806	ENSGALG00000051954	RBM43	#N/A	8
ENSGALT00000063191	ENSGALG00000010543	EPS15	#N/A	2
ENSGALT00000054616	ENSGALG00000041437	FAM155B	#N/A	2
ENSGALT00000094079	ENSGALG00000007431	MAGI1	#N/A	5
ENSGALT00000063199	ENSGALG00000034899	NKAIN3	#N/A	2
ENSGALT00000094075	ENSGALG00000036358	LMO3	#N/A	5
ENSGALT00000004716	ENSGALG00000002981	ERCC4	#N/A	9
ENSGALT00000084624	ENSGALG00000008703	RFC4	#N/A	2
ENSGALT00000018035	ENSGALG00000028983	HOXA9	#N/A	9
ENSGALT00000018031	ENSGALG00000026631	HOXA10	#N/A	2
ENSGALT00000092898	ENSGALG00000009901	DYRK2	#N/A	3
ENSGALT00000092894	ENSGALG00000052095	-	#N/A	2
ENSGALT00000027655	ENSGALG00000017118	MIPEP	#N/A	2
ENSGALT00000027657	ENSGALG00000017119	TNFRSF19	#N/A	2
ENSGALT00000103884	ENSGALG00000000847	GARNL3	#N/A	5
ENSGALT00000107794	ENSGALG00000046950	-	#N/A	8
ENSGALT00000026387	ENSGALG00000016357	PRDX4	#N/A	2
ENSGALT00000015251	ENSGALG00000009364	PRKCI	#N/A	2
ENSGALT00000015253	ENSGALG00000009365	CYP51A1	#N/A	2
ENSGALT00000026389	ENSGALG00000016358	PTCHD1	#N/A	5
ENSGALT00000090795	ENSGALG00000047540	-	#N/A	5
ENSGALT00000088383	ENSGALG00000009570	ATP6V1D	#N/A	8
ENSGALT00000051342	ENSGALG00000000550	STRADA	#N/A	6
ENSGALT00000100282	ENSGALG00000013640	MBP	#N/A	1
ENSGALT00000059647	ENSGALG00000042652	-	#N/A	1
ENSGALT00000059645	ENSGALG00000005407	AGL	#N/A	7
ENSGALT00000013361	ENSGALG00000008204	FEM1C	#N/A	1
ENSGALT00000013364	ENSGALG00000008207	FBXW8	#N/A	9
ENSGALT00000013368	ENSGALG00000008211	ACP2	#N/A	8
ENSGALT00000001874	ENSGALG00000001235	ANKRD24	#N/A	5
ENSGALT00000001876	ENSGALG00000021570	ZBTB6	#N/A	2
ENSGALT00000010555	ENSGALG00000006531	TRA2B	#N/A	2
ENSGALT00000010556	ENSGALG00000006532	FOPNL	#N/A	2
ENSGALT00000010551	ENSGALG00000006527	CRTAM	#N/A	4
ENSGALT00000015787	ENSGALG00000009698	SLC38A1	#N/A	2
ENSGALT00000015789	ENSGALG00000009699	CCNL1	#N/A	7
ENSGALT00000017784	ENSGALG00000010932	NUDT9	#N/A	9
ENSGALT00000017789	ENSGALG00000010934	PATJ	#N/A	2
ENSGALT00000013095	ENSGALG00000008066	UQCR10	#N/A	4
ENSGALT00000093855	ENSGALG00000013131	C18orf21	#N/A	8
ENSGALT00000093854	ENSGALG00000014186	MPPED1	#N/A	5
ENSGALT00000078758	ENSGALG00000008532	NELFB	#N/A	8
ENSGALT00000026528	ENSGALG00000016445	NOL10	#N/A	2
ENSGALT00000061297	ENSGALG00000033120	SRSF7	#N/A	2
ENSGALT00000002482	ENSGALG00000001626	-	#N/A	6
ENSGALT00000105791	ENSGALG00000053625	STAC3	#N/A	7
ENSGALT00000011200	ENSGALG00000006911	TMC5	#N/A	5
ENSGALT00000011201	ENSGALG00000006912	CPEB3	#N/A	1
ENSGALT00000016256	ENSGALG00000010007	EAPP	#N/A	2
ENSGALT00000063676	ENSGALG00000005265	SYT9	#N/A	5
ENSGALT00000016259	ENSGALG00000010009	TTC29	#N/A	2
ENSGALT00000001424	ENSGALG00000028612	-	#N/A	3
ENSGALT00000061120	ENSGALG00000004323	RASAL2	#N/A	6
ENSGALT00000061124	ENSGALG00000036432	DNAJC17	#N/A	2
ENSGALT00000069736	ENSGALG00000031983	MPHOSPH6	#N/A	2
ENSGALT00000069733	ENSGALG00000040247	AIP	#N/A	2
ENSGALT00000106930	ENSGALG00000034347	KIF21B	#N/A	2
ENSGALT00000019884	ENSGALG00000012177	-	#N/A	2
ENSGALT00000012578	ENSGALG00000007758	OSBP2	#N/A	3
ENSGALT00000107184	ENSGALG00000046769	-	#N/A	5
ENSGALT00000050395	ENSGALG00000040770	-	#N/A	5
ENSGALT00000047818	ENSGALG00000040480	NSMCE3	#N/A	2
ENSGALT00000031049	ENSGALG00000019570	C1orf145	#N/A	2
ENSGALT00000045084	ENSGALG00000028906	FEM1B	#N/A	2
ENSGALT00000060650	ENSGALG00000015086	OSBPL1A	#N/A	7
ENSGALT00000009297	ENSGALG00000005787	ZNF143	#N/A	9
ENSGALT00000031596	ENSGALG00000016454	E2F6	#N/A	7
ENSGALT00000031591	ENSGALG00000019873	RDH14	#N/A	4
ENSGALT00000023545	ENSGALG00000014603	C1S	#N/A	4
ENSGALT00000014612	ENSGALG00000008983	GNB4	#N/A	2
ENSGALT00000099989	ENSGALG00000053043	CARHSP1	#N/A	5
ENSGALT00000058523	ENSGALG00000038810	-	#N/A	9
ENSGALT00000073347	ENSGALG00000008308	BHLHE40	#N/A	7
ENSGALT00000099985	ENSGALG00000012163	BDNF	#N/A	3
ENSGALT00000107715	ENSGALG00000030344	ISYNA1	#N/A	2
ENSGALT00000032768	ENSGALG00000020523	-	#N/A	2
ENSGALT00000045629	ENSGALG00000025759	TFDP2	#N/A	2
ENSGALT00000075184	ENSGALG00000012421	ARHGAP15	#N/A	8
ENSGALT00000070690	ENSGALG00000033500	PDCD6IP	#N/A	2
ENSGALT00000070694	ENSGALG00000009948	HHIP	#N/A	2
ENSGALT00000070695	ENSGALG00000040308	BAHCC1	#N/A	3
ENSGALT00000008659	ENSGALG00000005391	SELENOK	#N/A	2
ENSGALT00000008658	ENSGALG00000005390	DCAF10	#N/A	2
ENSGALT00000043661	ENSGALG00000028573	-	#N/A	2
ENSGALT00000018879	ENSGALG00000011573	MOB1B	#N/A	2
ENSGALT00000105712	ENSGALG00000003499	MAST3	#N/A	8
ENSGALT00000087394	ENSGALG00000031940	ORMDL2	#N/A	9
ENSGALT00000087393	ENSGALG00000016345	APOO	#N/A	8
ENSGALT00000087390	ENSGALG00000008698	MGME1	#N/A	2
ENSGALT00000067380	ENSGALG00000040987	NDUFA8	#N/A	8
ENSGALT00000102606	ENSGALG00000039468	-	#N/A	4
ENSGALT00000044675	ENSGALG00000006604	KIF3B	#N/A	2
ENSGALT00000056229	ENSGALG00000041183	SGPP1	#N/A	5
ENSGALT00000050691	ENSGALG00000002921	LANCL1	#N/A	2
ENSGALT00000050699	ENSGALG00000033150	MIDN	#N/A	2
ENSGALT00000005609	ENSGALG00000003547	SKP2	#N/A	2
ENSGALT00000005602	ENSGALG00000003540	CEP95	#N/A	2
ENSGALT00000002387	ENSGALG00000001571	MYO1F	#N/A	4
ENSGALT00000002385	ENSGALG00000001569	RHOC	#N/A	7
ENSGALT00000002384	ENSGALG00000001568	NFS1	#N/A	2
ENSGALT00000083896	ENSGALG00000011697	SEC22A	#N/A	2
ENSGALT00000031908	ENSGALG00000010026	PPP1CB	#N/A	2
ENSGALT00000004554	ENSGALG00000002888	CASZ1	#N/A	3
ENSGALT00000028102	ENSGALG00000017414	JUP	#N/A	2
ENSGALT00000040376	ENSGALG00000001334	GNB1	#N/A	2
ENSGALT00000085802	ENSGALG00000015775	UBE2J1	#N/A	8
ENSGALT00000082857	ENSGALG00000036459	THAP7	#N/A	7
ENSGALT00000027807	ENSGALG00000017202	FAM76B	#N/A	2
ENSGALT00000012106	ENSGALG00000007489	CNNM1	#N/A	5
ENSGALT00000088986	ENSGALG00000010433	FAAH	#N/A	7
ENSGALT00000088981	ENSGALG00000046517	-	#N/A	2
ENSGALT00000021411	ENSGALG00000013117	PIK3C2G	#N/A	8
ENSGALT00000018544	ENSGALG00000011368	ZNF839	#N/A	7
ENSGALT00000018542	ENSGALG00000027991	TTLL4	#N/A	7
ENSGALT00000018541	ENSGALG00000011366	MOK	#N/A	5
ENSGALT00000050336	ENSGALG00000036850	DNAJA4	#N/A	1
ENSGALT00000006334	ENSGALG00000003976	BCORL1	#N/A	3
ENSGALT00000014009	ENSGALG00000008603	ITPKA	#N/A	5
ENSGALT00000055771	ENSGALG00000035325	PMAIP1	#N/A	4
ENSGALT00000084862	ENSGALG00000037860	-	#N/A	5
ENSGALT00000084864	ENSGALG00000014754	-	#N/A	4
ENSGALT00000108246	ENSGALG00000007556	LTO1	#N/A	7
ENSGALT00000108244	ENSGALG00000004378	ASB6	#N/A	2
ENSGALT00000007149	ENSGALG00000004489	-	#N/A	7
ENSGALT00000008018	ENSGALG00000005007	-	#N/A	4
ENSGALT00000057954	ENSGALG00000014711	PLPP1	#N/A	1
ENSGALT00000065435	ENSGALG00000029301	BMP2	#N/A	5
ENSGALT00000057958	ENSGALG00000031659	-	#N/A	5
ENSGALT00000052200	ENSGALG00000005674	USP10	#N/A	2
ENSGALT00000065383	ENSGALG00000031663	SEC11C	#N/A	7
ENSGALT00000060098	ENSGALG00000010133	PTCH2	#N/A	5
ENSGALT00000092512	ENSGALG00000053254	EHHADH	#N/A	2
ENSGALT00000092510	ENSGALG00000043593	-	#N/A	2
ENSGALT00000093643	ENSGALG00000034029	FBXO3	#N/A	2
ENSGALT00000098612	ENSGALG00000045846	PDK2	#N/A	7
ENSGALT00000098616	ENSGALG00000011036	HNRNPA2B1	#N/A	9
ENSGALT00000098614	ENSGALG00000011164	-	#N/A	8
ENSGALT00000001255	ENSGALG00000000856	EIF2D	#N/A	9
ENSGALT00000001251	ENSGALG00000000853	SLC2A8	#N/A	2
ENSGALT00000089119	ENSGALG00000037156	-	#N/A	8
ENSGALT00000010371	ENSGALG00000006425	SLC6A6	#N/A	3
ENSGALT00000013939	ENSGALG00000008557	ARL5B	#N/A	2
ENSGALT00000086832	ENSGALG00000028960	NEU3	#N/A	2
ENSGALT00000078117	ENSGALG00000041205	-	#N/A	8
ENSGALT00000078114	ENSGALG00000002225	RFFL	#N/A	5
ENSGALT00000089924	ENSGALG00000014754	-	#N/A	4
ENSGALT00000063010	ENSGALG00000041123	DSTYK	#N/A	9
ENSGALT00000058814	ENSGALG00000016731	MRPL19	#N/A	2
ENSGALT00000099258	ENSGALG00000012082	FAIM	#N/A	2
ENSGALT00000099251	ENSGALG00000005128	PTPDC1	#N/A	1
ENSGALT00000099252	ENSGALG00000043448	ABLIM2	#N/A	1
ENSGALT00000088790	ENSGALG00000046248	ELMOD3	#N/A	7
ENSGALT00000096425	ENSGALG00000050781	-	#N/A	2
ENSGALT00000066141	ENSGALG00000032149	-	#N/A	2
ENSGALT00000021994	ENSGALG00000013503	FAM149A	#N/A	8
ENSGALT00000021997	ENSGALG00000013506	MED24	#N/A	2
ENSGALT00000095734	ENSGALG00000013134	PLEKHA5	#N/A	1
ENSGALT00000013111	ENSGALG00000008077	-	#N/A	1
ENSGALT00000013116	ENSGALG00000008081	PIK3CG	#N/A	7
ENSGALT00000062428	ENSGALG00000050256	TRPT1	#N/A	7
ENSGALT00000096282	ENSGALG00000051301	KHK	#N/A	3
ENSGALT00000097484	ENSGALG00000017046	POSTN	#N/A	6
ENSGALT00000076221	ENSGALG00000052371	-	#N/A	4
ENSGALT00000066853	ENSGALG00000006069	SMTNL2	#N/A	7
ENSGALT00000101295	ENSGALG00000005646	TSC2	#N/A	3
ENSGALT00000020115	ENSGALG00000012308	MANBA	#N/A	3
ENSGALT00000098755	ENSGALG00000052354	-	#N/A	9
ENSGALT00000028340	ENSGALG00000014023	H2AFZ	#N/A	2
ENSGALT00000028346	ENSGALG00000017644	COTL1	#N/A	2
ENSGALT00000064561	ENSGALG00000016929	PIBF1	#N/A	1
ENSGALT00000002439	ENSGALG00000001604	-	#N/A	9
ENSGALT00000036926	ENSGALG00000015233	ATP1B1	#N/A	1
ENSGALT00000036922	ENSGALG00000015249	-	#N/A	2
ENSGALT00000082721	ENSGALG00000006780	ARL6IP1	#N/A	2
ENSGALT00000068455	ENSGALG00000039733	-	#N/A	2
ENSGALT00000068453	ENSGALG00000015170	VPS13A	#N/A	7
ENSGALT00000056002	ENSGALG00000040971	KROX20	#N/A	1
ENSGALT00000024121	ENSGALG00000014954	ZNF518B	#N/A	2
ENSGALT00000024124	ENSGALG00000014957	WDR1	#N/A	2
ENSGALT00000074174	ENSGALG00000009595	TWF1	#N/A	2
ENSGALT00000074172	ENSGALG00000038884	SRL	#N/A	7
ENSGALT00000008286	ENSGALG00000005160	VMP1	#N/A	5
ENSGALT00000008282	ENSGALG00000005158	WDFY1	#N/A	2
ENSGALT00000067030	ENSGALG00000040023	MAPK11	#N/A	2
ENSGALT00000002879	ENSGALG00000001860	RSBN1	#N/A	5
ENSGALT00000002870	ENSGALG00000001852	LRWD1	#N/A	2
ENSGALT00000002876	ENSGALG00000001857	C1QTNF12	#N/A	5
ENSGALT00000009737	ENSGALG00000006044	MAB21L4	#N/A	6
ENSGALT00000082459	ENSGALG00000017295	PTHLH	#N/A	5
ENSGALT00000019968	ENSGALG00000012227	TSPAN5	#N/A	2
ENSGALT00000070089	ENSGALG00000031117	STK17A	#N/A	1
ENSGALT00000013841	ENSGALG00000008496	VPS18	#N/A	2
ENSGALT00000103626	ENSGALG00000010986	GNG4	#N/A	2
ENSGALT00000071933	ENSGALG00000037839	ARFIP2	#N/A	2
ENSGALT00000107902	ENSGALG00000006486	RPP30	#N/A	5
ENSGALT00000037727	ENSGALG00000010307	ACYP1	#N/A	4
ENSGALT00000070336	ENSGALG00000043591	PLA2G4F	#N/A	4
ENSGALT00000033408	ENSGALG00000008493	METTL21A	#N/A	8
ENSGALT00000064824	ENSGALG00000010561	GPATCH11	#N/A	9
ENSGALT00000033404	ENSGALG00000020836	FAM237A	#N/A	4
ENSGALT00000071680	ENSGALG00000034769	USP12-like	#N/A	2
ENSGALT00000037892	ENSGALG00000012135	ATF4	#N/A	7
ENSGALT00000037894	ENSGALG00000012119	MARCO	#N/A	7
ENSGALT00000045711	ENSGALG00000028284	PTX3	#N/A	2
ENSGALT00000003081	ENSGALG00000001978	MED16	#N/A	2
ENSGALT00000047629	ENSGALG00000037492	MGRN1	#N/A	9
ENSGALT00000004228	ENSGALG00000002683	DECR2	#N/A	2
ENSGALT00000055942	ENSGALG00000035596	NT5DC2	#N/A	4
ENSGALT00000006564	ENSGALG00000004122	PNRC2	#N/A	2
ENSGALT00000006563	ENSGALG00000004121	LPAR4	#N/A	2
ENSGALT00000035496	ENSGALG00000023780	TREM-B2	#N/A	4
ENSGALT00000049155	ENSGALG00000031593	TMSB15B	#N/A	2
ENSGALT00000048828	ENSGALG00000006207	HM13	#N/A	7
ENSGALT00000002027	ENSGALG00000001331	ST14	#N/A	6
ENSGALT00000005033	ENSGALG00000003172	SLC16A9	#N/A	8
ENSGALT00000082338	ENSGALG00000000845	UVRAG	#N/A	7
ENSGALT00000082339	ENSGALG00000042387	CRELD1	#N/A	7
ENSGALT00000056414	ENSGALG00000038141	NCF4	#N/A	4
ENSGALT00000007764	ENSGALG00000004860	RASD1	#N/A	3
ENSGALT00000007763	ENSGALG00000004859	ZNFX1	#N/A	4
ENSGALT00000007760	ENSGALG00000004858	FICD	#N/A	2
ENSGALT00000054303	ENSGALG00000034166	ZCCHC14	#N/A	3
ENSGALT00000001647	ENSGALG00000001099	ANKHD1	#N/A	5
ENSGALT00000001642	ENSGALG00000001096	UQCR11	#N/A	4
ENSGALT00000059308	ENSGALG00000031286	APIP	#N/A	8
ENSGALT00000088551	ENSGALG00000008739	MINDY3	#N/A	2
ENSGALT00000088557	ENSGALG00000016921	UCHL3	#N/A	2
ENSGALT00000003866	ENSGALG00000018534	-	#N/A	6
ENSGALT00000003868	ENSGALG00000002452	AQP3	#N/A	1
ENSGALT00000026773	ENSGALG00000016586	CCDC25	#N/A	9
ENSGALT00000026777	ENSGALG00000016590	TLR7	#N/A	4
ENSGALT00000042974	ENSGALG00000028505	PSMD4	#N/A	8
ENSGALT00000004070	ENSGALG00000002583	PIK3CD	#N/A	4
ENSGALT00000057457	ENSGALG00000009645	ESRRG	#N/A	1
ENSGALT00000019510	ENSGALG00000011963	PRDM5	#N/A	2
ENSGALT00000019518	ENSGALG00000011966	RANGAP1	#N/A	9
ENSGALT00000055168	ENSGALG00000031424	SDC2	#N/A	5
ENSGALT00000000519	ENSGALG00000000379	ITGB3	#N/A	2
ENSGALT00000000510	ENSGALG00000000377	HNRNPM	#N/A	2
ENSGALT00000021209	ENSGALG00000012992	WNK1	#N/A	4
ENSGALT00000021202	ENSGALG00000012988	B4GALNT3	#N/A	3
ENSGALT00000062757	ENSGALG00000036028	GNA13	#N/A	2
ENSGALT00000062751	ENSGALG00000013722	-	#N/A	3
ENSGALT00000051475	ENSGALG00000029381	-	#N/A	4
ENSGALT00000103790	ENSGALG00000049446	SLC29A3	#N/A	2
ENSGALT00000106501	ENSGALG00000053335	-	#N/A	2
ENSGALT00000038254	ENSGALG00000015080	SLC24A2	#N/A	8
ENSGALT00000038252	ENSGALG00000010642	IRF2	#N/A	7
ENSGALT00000043743	ENSGALG00000026359	SERTAD4	#N/A	2
ENSGALT00000092496	ENSGALG00000001895	PANK3	#N/A	2
ENSGALT00000025450	ENSGALG00000015783	IMMT	#N/A	2
ENSGALT00000025455	ENSGALG00000050058	REEP1	#N/A	3
ENSGALT00000068533	ENSGALG00000015267	CMSS1	#N/A	1
ENSGALT00000068612	ENSGALG00000030396	HMGA1	#N/A	2
ENSGALT00000092725	ENSGALG00000047145	SMARCA4	#N/A	2
ENSGALT00000063933	ENSGALG00000031120	HNRNPH2	#N/A	2
ENSGALT00000063932	ENSGALG00000038128	UBE2D2	#N/A	9
ENSGALT00000092728	ENSGALG00000002693	FAM149B1	#N/A	2
ENSGALT00000024324	ENSGALG00000015078	MLLT3	#N/A	5
ENSGALT00000063937	ENSGALG00000039326	HSBP1L1	#N/A	4
ENSGALT00000006004	ENSGALG00000018700	PLPP7	#N/A	7
ENSGALT00000006006	ENSGALG00000003786	BRD7	#N/A	9
ENSGALT00000086311	ENSGALG00000038338	GLYR1	#N/A	2
ENSGALT00000065193	ENSGALG00000030419	GLS	#N/A	4
ENSGALT00000065195	ENSGALG00000032647	CLASP2	#N/A	1
ENSGALT00000014059	ENSGALG00000008638	MMR1L3	#N/A	4
ENSGALT00000014052	ENSGALG00000008624	RPAP1	#N/A	2
ENSGALT00000014053	ENSGALG00000008625	ANAPC2	#N/A	2
ENSGALT00000094890	ENSGALG00000047142	-	#N/A	5
ENSGALT00000094891	ENSGALG00000013022	CACNA1C	#N/A	3
ENSGALT00000090385	ENSGALG00000041429	MPV17L2	#N/A	8
ENSGALT00000090388	ENSGALG00000010091	ATP6V0B	#N/A	7
ENSGALT00000096602	ENSGALG00000047947	-	#N/A	9
ENSGALT00000022247	ENSGALG00000013683	ARID1B	#N/A	5
ENSGALT00000098407	ENSGALG00000015377	PHLDB2	#N/A	2
ENSGALT00000011482	ENSGALG00000007090	CPN1	#N/A	8
ENSGALT00000089321	ENSGALG00000029324	-	#N/A	5
ENSGALT00000085662	ENSGALG00000005357	COPB2	#N/A	2
ENSGALT00000089325	ENSGALG00000024172	THOC3	#N/A	2
ENSGALT00000094762	ENSGALG00000000977	MAPKAP1	#N/A	9
ENSGALT00000094763	ENSGALG00000001446	GSN	#N/A	4
ENSGALT00000090659	ENSGALG00000051597	-	#N/A	2
ENSGALT00000090655	ENSGALG00000051669	ARL5A	#N/A	8
ENSGALT00000027144	ENSGALG00000016813	CHAMP1	#N/A	7
ENSGALT00000027147	ENSGALG00000016815	-	#N/A	2
ENSGALT00000027148	ENSGALG00000016816	CDC16	#N/A	2
ENSGALT00000026894	ENSGALG00000016665	FDFT1	#N/A	8
ENSGALT00000015096	ENSGALG00000009279	SFMBT2	#N/A	2
ENSGALT00000044024	ENSGALG00000028595	CCNO	#N/A	3
ENSGALT00000044027	ENSGALG00000028872	TPT1	#N/A	7
ENSGALT00000076460	ENSGALG00000008648	UBE2A	#N/A	8
ENSGALT00000026237	ENSGALG00000016271	PTP4A1	#N/A	7
ENSGALT00000105078	ENSGALG00000052512	NPS	#N/A	5
ENSGALT00000105074	ENSGALG00000048332	GPR135	#N/A	2
ENSGALT00000105070	ENSGALG00000051831	-	#N/A	8
ENSGALT00000012470	ENSGALG00000007695	SNAPC5	#N/A	2
ENSGALT00000012473	ENSGALG00000007697	OGA	#N/A	9
ENSGALT00000012478	ENSGALG00000007701	B3GNT7	#N/A	5
ENSGALT00000012479	ENSGALG00000007702	XYLT2	#N/A	9
ENSGALT00000047425	ENSGALG00000041573	IMPAD1	#N/A	2
ENSGALT00000095968	ENSGALG00000034989	CEP112	#N/A	2
ENSGALT00000095967	ENSGALG00000046794	-	#N/A	7
ENSGALT00000095964	ENSGALG00000047847	-	#N/A	4
ENSGALT00000016542	ENSGALG00000010175	HSP90AB1	#N/A	2
ENSGALT00000016546	ENSGALG00000010178	PUM3	#N/A	5
ENSGALT00000043085	ENSGALG00000028484	TMED7	#N/A	2
ENSGALT00000043088	ENSGALG00000027643	RD3L	#N/A	3
ENSGALT00000101310	ENSGALG00000005493	ITGB1BP2	#N/A	4
ENSGALT00000069208	ENSGALG00000040875	EDC4	#N/A	9
ENSGALT00000045864	ENSGALG00000028459	FAM180A	#N/A	4
ENSGALT00000069201	ENSGALG00000039750	EDSC	#N/A	6
ENSGALT00000097523	ENSGALG00000050120	-	#N/A	5
ENSGALT00000013707	ENSGALG00000008415	ALS2	#N/A	8
ENSGALT00000020305	ENSGALG00000012422	-	#N/A	4
ENSGALT00000020302	ENSGALG00000012420	CG-1B	#N/A	2
ENSGALT00000036882	ENSGALG00000015362	TRAT1	#N/A	4
ENSGALT00000036887	ENSGALG00000015358	MYH15	#N/A	5
ENSGALT00000099141	ENSGALG00000007112	LINS1	#N/A	5
ENSGALT00000098874	ENSGALG00000012792	HIPK2	#N/A	4
ENSGALT00000008986	ENSGALG00000005601	-	#N/A	2
ENSGALT00000008981	ENSGALG00000005598	ZNF598	#N/A	9
ENSGALT00000023656	ENSGALG00000014680	-	#N/A	2
ENSGALT00000073186	ENSGALG00000029820	NMRAL1	#N/A	2
ENSGALT00000023658	ENSGALG00000014681	PCSK1	#N/A	3
ENSGALT00000107001	ENSGALG00000047864	-	#N/A	4
ENSGALT00000107002	ENSGALG00000012638	CRY1	#N/A	7
ENSGALT00000081376	ENSGALG00000041432	STUB1	#N/A	7
ENSGALT00000008360	ENSGALG00000005206	ACSL3	#N/A	2
ENSGALT00000083206	ENSGALG00000012408	PSMC6	#N/A	2
ENSGALT00000055362	ENSGALG00000029970	LIMS1	#N/A	2
ENSGALT00000069270	ENSGALG00000033120	SRSF7	#N/A	2
ENSGALT00000072851	ENSGALG00000036847	PLAC9	#N/A	2
ENSGALT00000072854	ENSGALG00000036283	RBM8A	#N/A	2
ENSGALT00000079807	ENSGALG00000017295	PTHLH	#N/A	5
ENSGALT00000072858	ENSGALG00000008684	EIF4A2	#N/A	8
ENSGALT00000070987	ENSGALG00000036140	-	#N/A	4
ENSGALT00000070988	ENSGALG00000036142	LOXL3	#N/A	1
ENSGALT00000032252	ENSGALG00000009813	SCOC	#N/A	8
ENSGALT00000032250	ENSGALG00000009865	RNF150	#N/A	5
ENSGALT00000029798	ENSGALG00000002042	-	#N/A	2
ENSGALT00000082550	ENSGALG00000035530	TFCP2	#N/A	2
ENSGALT00000104064	ENSGALG00000009670	SGCE	#N/A	1
ENSGALT00000054973	ENSGALG00000034655	ALDH18A1	#N/A	2
ENSGALT00000056185	ENSGALG00000034274	GRAMD4	#N/A	8
ENSGALT00000056183	ENSGALG00000038556	CDC42EP1	#N/A	5
ENSGALT00000071768	ENSGALG00000014526	TPI1	#N/A	7
ENSGALT00000071760	ENSGALG00000033529	BRPF1	#N/A	9
ENSGALT00000075072	ENSGALG00000042875	HMGB1	#N/A	2
ENSGALT00000105330	ENSGALG00000033570	-	#N/A	2
ENSGALT00000105331	ENSGALG00000053670	MEGF9	#N/A	5
ENSGALT00000005914	ENSGALG00000003726	EGFLAM	#N/A	2
ENSGALT00000001029	ENSGALG00000000726	ELAVL1	#N/A	2
ENSGALT00000001026	ENSGALG00000000723	STX12	#N/A	2
ENSGALT00000098603	ENSGALG00000015128	AQP4	#N/A	1
ENSGALT00000093650	ENSGALG00000025996	-	#N/A	2
ENSGALT00000006247	ENSGALG00000003921	DBNDD2	#N/A	7
ENSGALT00000083787	ENSGALG00000014863	TMEM267	#N/A	2
ENSGALT00000093037	ENSGALG00000049024	CD7	#N/A	4
ENSGALT00000057270	ENSGALG00000042476	TEX9	#N/A	5
ENSGALT00000093030	ENSGALG00000051652	-	#N/A	8
ENSGALT00000074844	ENSGALG00000033965	SCAF4	#N/A	9
ENSGALT00000003547	ENSGALG00000002263	KLHL6	#N/A	1
ENSGALT00000003543	ENSGALG00000002260	CISH	#N/A	7
ENSGALT00000006793	ENSGALG00000004272	ASB1	#N/A	5
ENSGALT00000052988	ENSGALG00000043827	ZHX2	#N/A	9
ENSGALT00000086660	ENSGALG00000006182	NSFL1C	#N/A	9
ENSGALT00000052985	ENSGALG00000015822	-	#N/A	3
ENSGALT00000086666	ENSGALG00000045705	H2AFX	#N/A	2
ENSGALT00000004793	ENSGALG00000003029	PLPP6	#N/A	7
ENSGALT00000000084	ENSGALG00000030569	TRIM41	#N/A	8
ENSGALT00000005265	ENSGALG00000003325	-	#N/A	8
ENSGALT00000005261	ENSGALG00000003322	TBC1D2B	#N/A	5
ENSGALT00000096836	ENSGALG00000050975	-	#N/A	1
ENSGALT00000005262	ENSGALG00000003323	NECAB2	#N/A	4
ENSGALT00000094564	ENSGALG00000002734	UHMK1	#N/A	7
ENSGALT00000096830	ENSGALG00000012973	ESR1	#N/A	7
ENSGALT00000050723	ENSGALG00000043596	SNED1	#N/A	2
ENSGALT00000013922	ENSGALG00000008546	FGD5	#N/A	5
ENSGALT00000027300	ENSGALG00000016894	DNAJC3	#N/A	9
ENSGALT00000027309	ENSGALG00000016896	ABCC4	#N/A	7
ENSGALT00000085319	ENSGALG00000016775	RPL31	#N/A	2
ENSGALT00000007683	ENSGALG00000004812	FAM129A	#N/A	2
ENSGALT00000010623	ENSGALG00000006575	VIPR2	#N/A	8
ENSGALT00000054115	ENSGALG00000036021	MTMR7	#N/A	7
ENSGALT00000054111	ENSGALG00000035949	ACAD11	#N/A	5
ENSGALT00000007539	ENSGALG00000004734	-	#N/A	7
ENSGALT00000004133	ENSGALG00000002624	BMS1	#N/A	2
ENSGALT00000004131	ENSGALG00000002623	PCOLCE2	#N/A	4
ENSGALT00000104513	ENSGALG00000003733	LIFR	#N/A	2
ENSGALT00000104510	ENSGALG00000007346	JCAD	#N/A	7
ENSGALT00000100202	ENSGALG00000047979	EBF4	#N/A	2
ENSGALT00000052612	ENSGALG00000037129	FAM241A	#N/A	1
ENSGALT00000055647	ENSGALG00000043439	NSMCE2	#N/A	2
ENSGALT00000016704	ENSGALG00000010270	AREL1	#N/A	2
ENSGALT00000101151	ENSGALG00000052326	-	#N/A	1
ENSGALT00000014639	ENSGALG00000008999	AFAP1L2	#N/A	6
ENSGALT00000014632	ENSGALG00000008996	ANKEF1	#N/A	5
ENSGALT00000014637	ENSGALG00000008998	TOGARAM2	#N/A	6
ENSGALT00000011282	ENSGALG00000006964	SDR42E2	#N/A	6
ENSGALT00000011283	ENSGALG00000006965	C12orf43	#N/A	2
ENSGALT00000011287	ENSGALG00000006969	USP28	#N/A	3
ENSGALT00000062091	ENSGALG00000004871	RPS24	#N/A	5
ENSGALT00000069042	ENSGALG00000043081	WDR26	#N/A	9
ENSGALT00000069044	ENSGALG00000034289	SLC41A3	#N/A	2
ENSGALT00000053568	ENSGALG00000032142	COX1	#N/A	7
ENSGALT00000021073	ENSGALG00000012919	YARS2	#N/A	8
ENSGALT00000015948	ENSGALG00000020438	DPH6	#N/A	2
ENSGALT00000015941	ENSGALG00000009800	SETD7	#N/A	4
ENSGALT00000015943	ENSGALG00000009802	ANGEL2	#N/A	8
ENSGALT00000015947	ENSGALG00000009805	PPM1H	#N/A	2
ENSGALT00000096905	ENSGALG00000054474	-	#N/A	2
ENSGALT00000096906	ENSGALG00000050896	-	#N/A	7
ENSGALT00000096907	ENSGALG00000049473	-	#N/A	9
ENSGALT00000106317	ENSGALG00000039917	EXOSC1	#N/A	7
ENSGALT00000106310	ENSGALG00000015040	SLC16A10	#N/A	9
ENSGALT00000067688	ENSGALG00000034126	EDMTF4	#N/A	6
ENSGALT00000067684	ENSGALG00000042839	FAM214A	#N/A	5
ENSGALT00000067683	ENSGALG00000030613	PDGFRB	#N/A	4
ENSGALT00000068792	ENSGALG00000008633	SEPT6	#N/A	9
ENSGALT00000019151	ENSGALG00000011721	-	#N/A	2
ENSGALT00000093374	ENSGALG00000050470	OPN1LW	#N/A	7
ENSGALT00000102061	ENSGALG00000047323	-	#N/A	2
ENSGALT00000093370	ENSGALG00000049229	-	#N/A	2
ENSGALT00000102062	ENSGALG00000014540	KANSL3	#N/A	7
ENSGALT00000063023	ENSGALG00000032329	NPM3	#N/A	5
ENSGALT00000011910	ENSGALG00000007365	PARP16	#N/A	3
ENSGALT00000023324	ENSGALG00000014443	IFFO1	#N/A	6
ENSGALT00000011918	ENSGALG00000007367	WFIKKN2	#N/A	4
ENSGALT00000014395	ENSGALG00000008862	DNAJC10	#N/A	2
ENSGALT00000014393	ENSGALG00000008861	BSPRY	#N/A	2
ENSGALT00000014392	ENSGALG00000008860	LONRF3	#N/A	7
ENSGALT00000014390	ENSGALG00000008858	MDH1	#N/A	1
ENSGALT00000014399	ENSGALG00000008864	FXR1	#N/A	7
ENSGALT00000064657	ENSGALG00000039472	SART3	#N/A	2
ENSGALT00000045232	ENSGALG00000026658	LACTBL1	#N/A	1
ENSGALT00000064658	ENSGALG00000015908	COL12A1	#N/A	5
ENSGALT00000026627	ENSGALG00000016505	GPN1	#N/A	9
ENSGALT00000078423	ENSGALG00000032148	CANX	#N/A	5
ENSGALT00000078421	ENSGALG00000042193	AvBD5	#N/A	5
ENSGALT00000077643	ENSGALG00000036005	TIAM2	#N/A	2
ENSGALT00000045584	ENSGALG00000026001	C9orf85	#N/A	2
ENSGALT00000045586	ENSGALG00000027126	BLCAP	#N/A	4
ENSGALT00000104261	ENSGALG00000055094	CD63	#N/A	7
ENSGALT00000026917	ENSGALG00000016681	ZBED1	#N/A	4
ENSGALT00000100948	ENSGALG00000005805	PLCD1	#N/A	2
ENSGALT00000069829	ENSGALG00000054183	-	#N/A	2
ENSGALT00000069826	ENSGALG00000016897	GPR180	#N/A	5
ENSGALT00000100944	ENSGALG00000028294	-	#N/A	2
ENSGALT00000015119	ENSGALG00000009293	CHN1	#N/A	2
ENSGALT00000015112	ENSGALG00000009289	SLC18A2	#N/A	5
ENSGALT00000078289	ENSGALG00000013505	-	#N/A	2
ENSGALT00000044184	ENSGALG00000028091	MYF5	#N/A	3
ENSGALT00000095021	ENSGALG00000049003	-	#N/A	2
ENSGALT00000095024	ENSGALG00000016836	TUBGCP3	#N/A	2
ENSGALT00000105133	ENSGALG00000039329	-	#N/A	4
ENSGALT00000105130	ENSGALG00000053734	-	#N/A	4
ENSGALT00000105131	ENSGALG00000053055	-	#N/A	7
ENSGALT00000105136	ENSGALG00000013887	FAM210A	#N/A	4
ENSGALT00000079486	ENSGALG00000039498	PPP3CA	#N/A	1
ENSGALT00000079484	ENSGALG00000026558	ZNF362	#N/A	5
ENSGALT00000033057	ENSGALG00000009307	FAM204A	#N/A	2
ENSGALT00000079483	ENSGALG00000041754	N4BP3	#N/A	2
ENSGALT00000032981	ENSGALG00000020626	-	#N/A	2
ENSGALT00000076936	ENSGALG00000033957	SPATS2	#N/A	9
ENSGALT00000096596	ENSGALG00000001938	SLC25A24	#N/A	2
ENSGALT00000096047	ENSGALG00000047461	-	#N/A	7
ENSGALT00000066648	ENSGALG00000040992	C1QL2	#N/A	2
ENSGALT00000097875	ENSGALG00000047208	-	#N/A	7
ENSGALT00000096268	ENSGALG00000051397	-	#N/A	2
ENSGALT00000009976	ENSGALG00000006180	SLC9A6	#N/A	2
ENSGALT00000088782	ENSGALG00000007610	CDC23	#N/A	2
ENSGALT00000072134	ENSGALG00000031411	KCNN1	#N/A	3
ENSGALT00000022801	ENSGALG00000014083	INTS13	#N/A	8
ENSGALT00000097317	ENSGALG00000052515	-	#N/A	2
ENSGALT00000034856	ENSGALG00000001758	QSOX2	#N/A	2
ENSGALT00000050440	ENSGALG00000034189	LBX1	#N/A	3
ENSGALT00000104581	ENSGALG00000048802	-	#N/A	5
ENSGALT00000041219	ENSGALG00000000615	SNRNP40	#N/A	2
ENSGALT00000041212	ENSGALG00000000835	PLEKHJ1	#N/A	2
ENSGALT00000055087	ENSGALG00000041923	ESPL1	#N/A	2
ENSGALT00000107215	ENSGALG00000005846	MPDZ	#N/A	7
ENSGALT00000081504	ENSGALG00000031380	DENND3	#N/A	2
ENSGALT00000081507	ENSGALG00000035856	CD48	#N/A	4
ENSGALT00000081509	ENSGALG00000019355	CPSF6	#N/A	2
ENSGALT00000080672	ENSGALG00000041977	RNF128	#N/A	8
ENSGALT00000038026	ENSGALG00000008149	EWSR1	#N/A	2
ENSGALT00000038023	ENSGALG00000009689	PON2	#N/A	7
ENSGALT00000019279	ENSGALG00000023122	SULT1B	#N/A	1
ENSGALT00000019277	ENSGALG00000011811	SYNE2	#N/A	7
ENSGALT00000019272	ENSGALG00000011809	GRIN2B	#N/A	2
ENSGALT00000000943	ENSGALG00000000668	RBBP5	#N/A	9
ENSGALT00000087908	ENSGALG00000035384	TMEM241	#N/A	5
ENSGALT00000087903	ENSGALG00000015733	MDN1	#N/A	2
ENSGALT00000000949	ENSGALG00000000672	SCMH1	#N/A	8
ENSGALT00000003362	ENSGALG00000002144	THRAP3	#N/A	2
ENSGALT00000087904	ENSGALG00000025810	CCNB3	#N/A	2
ENSGALT00000006220	ENSGALG00000003909	PIGT	#N/A	8
ENSGALT00000039374	ENSGALG00000003441	GTF3C5	#N/A	9
ENSGALT00000039377	ENSGALG00000020927	ARPC5	#N/A	2
ENSGALT00000039370	ENSGALG00000004817	GEMIN4	#N/A	2
ENSGALT00000092225	ENSGALG00000047187	-	#N/A	8
ENSGALT00000092227	ENSGALG00000002198	FHOD1	#N/A	1
ENSGALT00000056061	ENSGALG00000043806	DNAH10	#N/A	2
ENSGALT00000092229	ENSGALG00000046714	-	#N/A	2
ENSGALT00000092228	ENSGALG00000046823	SNX22	#N/A	4
ENSGALT00000082744	ENSGALG00000034768	ESF1	#N/A	9
ENSGALT00000039082	ENSGALG00000008593	ATP1B4	#N/A	4
ENSGALT00000034075	ENSGALG00000012624	PRXL2C	#N/A	4
ENSGALT00000025809	ENSGALG00000016022	RUNX1	#N/A	8
ENSGALT00000039081	ENSGALG00000017370	ARPP19	#N/A	2
ENSGALT00000060010	ENSGALG00000035108	KDM7A	#N/A	7
ENSGALT00000092591	ENSGALG00000014719	-	#N/A	8
ENSGALT00000092590	ENSGALG00000053509	DDX11	#N/A	2
ENSGALT00000049461	ENSGALG00000012006	RTN1	#N/A	2
ENSGALT00000006457	ENSGALG00000004059	LRRC49	#N/A	2
ENSGALT00000006455	ENSGALG00000004047	GALE	#N/A	2
ENSGALT00000093176	ENSGALG00000048205	-	#N/A	9
ENSGALT00000093175	ENSGALG00000052355	PDE12	#N/A	2
ENSGALT00000038562	ENSGALG00000023379	F2RL2	#N/A	2
ENSGALT00000061825	ENSGALG00000038884	SRL	#N/A	3
ENSGALT00000061824	ENSGALG00000041337	OTUD6B	#N/A	8
ENSGALT00000085290	ENSGALG00000008111	MEST	#N/A	2
ENSGALT00000085299	ENSGALG00000050405	-	#N/A	5
ENSGALT00000063098	ENSGALG00000007665	POLE	#N/A	2
ENSGALT00000094332	ENSGALG00000003709	PLAT	#N/A	7
ENSGALT00000000128	ENSGALG00000000091	INTS4	#N/A	2
ENSGALT00000088241	ENSGALG00000010127	GLO1	#N/A	4
ENSGALT00000000123	ENSGALG00000000086	TIMM17A	#N/A	8
ENSGALT00000053848	ENSGALG00000043148	TMEM101	#N/A	8
ENSGALT00000099127	ENSGALG00000016457	TRIB2	#N/A	2
ENSGALT00000099125	ENSGALG00000000692	CDK18	#N/A	6
ENSGALT00000099129	ENSGALG00000012010	NDST3	#N/A	2
ENSGALT00000027514	ENSGALG00000017029	-	#N/A	1
ENSGALT00000027519	ENSGALG00000017032	SLC25A15	#N/A	2
ENSGALT00000103968	ENSGALG00000050204	MRPL4	#N/A	5
ENSGALT00000103966	ENSGALG00000048705	PFDN6	#N/A	9
ENSGALT00000067806	ENSGALG00000007522	-	#N/A	5
ENSGALT00000010189	ENSGALG00000006302	-	#N/A	6
ENSGALT00000010182	ENSGALG00000006301	KDM8	#N/A	2
ENSGALT00000015353	ENSGALG00000009429	RXFP1	#N/A	4
ENSGALT00000067504	ENSGALG00000042419	KCTD17	#N/A	2
ENSGALT00000007475	ENSGALG00000004691	NLE1	#N/A	2
ENSGALT00000051570	ENSGALG00000040506	NARS	#N/A	2
ENSGALT00000051577	ENSGALG00000034910	ZDHHC18	#N/A	9
ENSGALT00000059767	ENSGALG00000036327	NGEF	#N/A	8
ENSGALT00000021913	ENSGALG00000013438	TEX10	#N/A	2
ENSGALT00000021912	ENSGALG00000013437	GAN	#N/A	5
ENSGALT00000018667	ENSGALG00000011447	GADL1	#N/A	4
ENSGALT00000018666	ENSGALG00000011446	TNFAIP2	#N/A	8
ENSGALT00000010452	ENSGALG00000006471	SLCO2A1	#N/A	7
ENSGALT00000100438	ENSGALG00000012552	TOM1	#N/A	4
ENSGALT00000013198	ENSGALG00000008132	PUS7	#N/A	2
ENSGALT00000013199	ENSGALG00000008133	AS3MT	#N/A	6
ENSGALT00000019131	ENSGALG00000011704	HACD2	#N/A	5
ENSGALT00000019132	ENSGALG00000011705	BRF1	#N/A	2
ENSGALT00000013103	ENSGALG00000008070	ZMAT5	#N/A	8
ENSGALT00000026646	ENSGALG00000016513	PPM1G	#N/A	2
ENSGALT00000093950	ENSGALG00000033535	RGS16	#N/A	4
ENSGALT00000026641	ENSGALG00000016512	NRBP1	#N/A	2
ENSGALT00000093958	ENSGALG00000047488	-	#N/A	2
ENSGALT00000063538	ENSGALG00000034337	RHPN1	#N/A	7
ENSGALT00000016111	ENSGALG00000009906	UBR2	#N/A	8
ENSGALT00000011326	ENSGALG00000006995	APOD	#N/A	4
ENSGALT00000011328	ENSGALG00000006997	BRINP1	#N/A	2
ENSGALT00000063531	ENSGALG00000016477	WDR35	#N/A	2
ENSGALT00000096201	ENSGALG00000032723	ANKRD13B	#N/A	2
ENSGALT00000052009	ENSGALG00000035850	CSAD	#N/A	2
ENSGALT00000095116	ENSGALG00000048115	-	#N/A	8
ENSGALT00000017244	ENSGALG00000010595	GPR65	#N/A	4
ENSGALT00000017241	ENSGALG00000010594	FEZ2	#N/A	2
ENSGALT00000017248	ENSGALG00000010598	KCNK10	#N/A	5
ENSGALT00000106876	ENSGALG00000028949	CORO6	#N/A	7
ENSGALT00000106874	ENSGALG00000051018	-	#N/A	5
ENSGALT00000106875	ENSGALG00000053653	ZNF467	#N/A	7
ENSGALT00000106878	ENSGALG00000052134	-	#N/A	7
ENSGALT00000025340	ENSGALG00000015713	FAM53A	#N/A	3
ENSGALT00000101470	ENSGALG00000048086	-	#N/A	2
ENSGALT00000062660	ENSGALG00000034903	-	#N/A	5
ENSGALT00000060757	ENSGALG00000010084	EIF4G3	#N/A	8
ENSGALT00000059147	ENSGALG00000038582	SLC36A1	#N/A	9
ENSGALT00000020732	ENSGALG00000012697	SLC41A2	#N/A	5
ENSGALT00000068183	ENSGALG00000007931	DLD	#N/A	9
ENSGALT00000068187	ENSGALG00000002249	AGO1	#N/A	2
ENSGALT00000056853	ENSGALG00000007843	ATRX	#N/A	1
ENSGALT00000023428	ENSGALG00000014515	C1QTNF7	#N/A	3
ENSGALT00000024435	ENSGALG00000015144	ZFAND5	#N/A	7
ENSGALT00000023421	ENSGALG00000014510	FBXL5	#N/A	7
ENSGALT00000009408	ENSGALG00000005855	CA5B	#N/A	8
ENSGALT00000009407	ENSGALG00000005854	CLUH	#N/A	1
ENSGALT00000022773	ENSGALG00000014066	-	#N/A	3
ENSGALT00000090684	ENSGALG00000014872	FGF10	#N/A	5
ENSGALT00000058404	ENSGALG00000003748	ANO5	#N/A	5
ENSGALT00000076096	ENSGALG00000036074	RPP40	#N/A	2
ENSGALT00000046957	ENSGALG00000029921	CSRP2	#N/A	6
ENSGALT00000046954	ENSGALG00000040586	TUBA3E	#N/A	2
ENSGALT00000107457	ENSGALG00000054512	-	#N/A	1
ENSGALT00000107455	ENSGALG00000053422	-	#N/A	3
ENSGALT00000107458	ENSGALG00000050253	-	#N/A	9
ENSGALT00000054243	ENSGALG00000012783	MYBPC1	#N/A	1
ENSGALT00000103515	ENSGALG00000054250	-	#N/A	2
ENSGALT00000103510	ENSGALG00000003507	TECPR1	#N/A	7
ENSGALT00000066690	ENSGALG00000039818	GLG1	#N/A	5
ENSGALT00000073574	ENSGALG00000030481	RAB40C	#N/A	2
ENSGALT00000023286	ENSGALG00000014412	CSTA	#N/A	4
ENSGALT00000107986	ENSGALG00000052286	MGAT1	#N/A	1
ENSGALT00000022485	ENSGALG00000013863	PSMG2	#N/A	9
ENSGALT00000022489	ENSGALG00000013867	PTPN2	#N/A	2
ENSGALT00000066342	ENSGALG00000029789	PPP1R2	#N/A	8
ENSGALT00000008464	ENSGALG00000005277	RTCA	#N/A	2
ENSGALT00000006294	ENSGALG00000003947	HNRNPH3	#N/A	2
ENSGALT00000070008	ENSGALG00000008912	ABCB1	#N/A	1
ENSGALT00000107514	ENSGALG00000033328	PACS2	#N/A	3
ENSGALT00000077053	ENSGALG00000039173	RGMA	#N/A	2
ENSGALT00000107515	ENSGALG00000053105	RAP1GAP	#N/A	3
ENSGALT00000070004	ENSGALG00000038133	SMIM3	#N/A	3
ENSGALT00000003008	ENSGALG00000001943	RHBDF2	#N/A	9
ENSGALT00000085378	ENSGALG00000045218	MYO18B	#N/A	7
ENSGALT00000003002	ENSGALG00000001939	HIPK1	#N/A	5
ENSGALT00000106146	ENSGALG00000014561	PTPN6	#N/A	4
ENSGALT00000106144	ENSGALG00000021092	-	#N/A	4
ENSGALT00000105588	ENSGALG00000001617	CAMKK1	#N/A	7
ENSGALT00000105587	ENSGALG00000052767	-	#N/A	2
ENSGALT00000095276	ENSGALG00000047861	GRASP	#N/A	7
ENSGALT00000044444	ENSGALG00000026465	TMEM100	#N/A	9
ENSGALT00000044443	ENSGALG00000026373	KCNJ8	#N/A	2
ENSGALT00000002759	ENSGALG00000001790	METTL23	#N/A	2
ENSGALT00000002757	ENSGALG00000001788	ADPGK	#N/A	2
ENSGALT00000046175	ENSGALG00000025773	-	#N/A	7
ENSGALT00000075529	ENSGALG00000031564	-	#N/A	5
ENSGALT00000048204	ENSGALG00000013212	-	#N/A	5
ENSGALT00000048207	ENSGALG00000012489	KLHL28	#N/A	2
ENSGALT00000104976	ENSGALG00000048291	-	#N/A	3
ENSGALT00000004344	ENSGALG00000002750	NCKAP1	#N/A	2
ENSGALT00000006859	ENSGALG00000004306	SYT12	#N/A	5
ENSGALT00000008871	ENSGALG00000005531	MRGBP	#N/A	2
ENSGALT00000008877	ENSGALG00000005534	TM9SF3	#N/A	2
ENSGALT00000006852	ENSGALG00000004300	PTDSS2	#N/A	5
ENSGALT00000039946	ENSGALG00000003472	VWC2L	#N/A	2
ENSGALT00000039949	ENSGALG00000003136	IKZF2	#N/A	4
ENSGALT00000084947	ENSGALG00000034076	PBX4	#N/A	2
ENSGALT00000019339	ENSGALG00000011854	UBN2	#N/A	7
ENSGALT00000084942	ENSGALG00000010733	CEP170	#N/A	2
ENSGALT00000053730	ENSGALG00000014991	HDAC2	#N/A	3
ENSGALT00000084948	ENSGALG00000015422	NRG1	#N/A	1
ENSGALT00000073033	ENSGALG00000033271	PFKM	#N/A	7
ENSGALT00000024496	ENSGALG00000015180	PSAT1	#N/A	2
ENSGALT00000050187	ENSGALG00000038395	PDE7A	#N/A	2
ENSGALT00000007067	ENSGALG00000004442	PPA1	#N/A	9
ENSGALT00000007061	ENSGALG00000004437	LHFPL2	#N/A	2
ENSGALT00000007060	ENSGALG00000004436	CYP3A4	#N/A	6
ENSGALT00000007069	ENSGALG00000004444	SHCBP1	#N/A	2
ENSGALT00000055292	ENSGALG00000005660	NF1	#N/A	2
ENSGALT00000055299	ENSGALG00000034590	CELF2	#N/A	4
ENSGALT00000037207	ENSGALG00000015628	MSANTD1	#N/A	2
ENSGALT00000061573	ENSGALG00000011177	-	#N/A	5
ENSGALT00000086391	ENSGALG00000011168	C1H12orf29	#N/A	9
ENSGALT00000007937	ENSGALG00000004948	GLA	#N/A	1
ENSGALT00000006741	ENSGALG00000004236	TRAF3IP1	#N/A	5
ENSGALT00000039123	ENSGALG00000023542	ALPL	#N/A	5
ENSGALT00000060228	ENSGALG00000039118	Meis2a.2	#N/A	5
ENSGALT00000010237	ENSGALG00000006332	RBM17	#N/A	2
ENSGALT00000098152	ENSGALG00000013081	VWC2	#N/A	5
ENSGALT00000098154	ENSGALG00000005534	TM9SF3	#N/A	2
ENSGALT00000001199	ENSGALG00000000824	-	#N/A	1
ENSGALT00000053293	ENSGALG00000036492	DAGLA	#N/A	5
ENSGALT00000094810	ENSGALG00000047532	-	#N/A	2
ENSGALT00000086974	ENSGALG00000046632	-	#N/A	4
ENSGALT00000086976	ENSGALG00000005710	CTDSPL	#N/A	7
ENSGALT00000093455	ENSGALG00000049772	-	#N/A	2
ENSGALT00000086979	ENSGALG00000007974	NUP85	#N/A	5
ENSGALT00000005575	ENSGALG00000003522	RBBP4	#N/A	2
ENSGALT00000001441	ENSGALG00000000975	C1orf174	#N/A	2
ENSGALT00000099688	ENSGALG00000047837	-	#N/A	4
ENSGALT00000102911	ENSGALG00000053964	-	#N/A	4
ENSGALT00000098480	ENSGALG00000049581	-	#N/A	2
ENSGALT00000011547	ENSGALG00000007127	-	#N/A	2
ENSGALT00000099352	ENSGALG00000005936	AGTR2	#N/A	3
ENSGALT00000094107	ENSGALG00000053798	-	#N/A	3
ENSGALT00000099359	ENSGALG00000047148	LIPT2	#N/A	7
ENSGALT00000094109	ENSGALG00000012211	PDLIM5	#N/A	4
ENSGALT00000000712	ENSGALG00000000518	KLHL12	#N/A	2
ENSGALT00000018142	ENSGALG00000011128	PSMD14	#N/A	9
ENSGALT00000018146	ENSGALG00000011132	RBMS1	#N/A	2
ENSGALT00000018144	ENSGALG00000011130	COPS4	#N/A	5
ENSGALT00000027490	ENSGALG00000017019	WDFY2	#N/A	2
ENSGALT00000079051	ENSGALG00000029721	C1orf232	#N/A	2
ENSGALT00000090488	ENSGALG00000009341	CRAMP1	#N/A	5
ENSGALT00000064880	ENSGALG00000030363	IFNAR1	#N/A	8
ENSGALT00000095472	ENSGALG00000033925	-	#N/A	6
ENSGALT00000095477	ENSGALG00000013809	-	#N/A	2
ENSGALT00000027729	ENSGALG00000017168	SLN	#N/A	4
ENSGALT00000016090	ENSGALG00000009896	TRERF1	#N/A	2
ENSGALT00000033975	ENSGALG00000006871	SLCO3A1	#N/A	2
ENSGALT00000015676	ENSGALG00000009624	FSIP1	#N/A	5
ENSGALT00000015671	ENSGALG00000009619	GPR176	#N/A	2
ENSGALT00000015678	ENSGALG00000009626	THBS1	#N/A	5
ENSGALT00000013781	ENSGALG00000008457	RIN2	#N/A	5
ENSGALT00000069289	ENSGALG00000030552	-	#N/A	2
ENSGALT00000013786	ENSGALG00000008459	BMPR2	#N/A	5
ENSGALT00000016326	ENSGALG00000010046	FAM177A1	#N/A	7
ENSGALT00000016329	ENSGALG00000010048	SUPT7L	#N/A	2
ENSGALT00000101394	ENSGALG00000007396	TAOK3	#N/A	1
ENSGALT00000100663	ENSGALG00000050677	BRICD5	#N/A	4
ENSGALT00000078820	ENSGALG00000043074	-	#N/A	2
ENSGALT00000030405	ENSGALG00000015446	POU2F1	#N/A	5
ENSGALT00000106624	ENSGALG00000000195	SLC23A2	#N/A	2
ENSGALT00000066952	ENSGALG00000042088	ATG2B	#N/A	7
ENSGALT00000063704	ENSGALG00000029268	CIAPIN1	#N/A	2
ENSGALT00000014782	ENSGALG00000009085	MTMR1	#N/A	2
ENSGALT00000061636	ENSGALG00000028360	MGAT4C	#N/A	5
ENSGALT00000020382	ENSGALG00000012473	MMADHC	#N/A	2
ENSGALT00000020381	ENSGALG00000012472	IL2RB	#N/A	4
ENSGALT00000036803	ENSGALG00000015770	APP	#N/A	2
ENSGALT00000036809	ENSGALG00000015128	AQP4	#N/A	3
ENSGALT00000012956	ENSGALG00000007979	CALML4	#N/A	4
ENSGALT00000047968	ENSGALG00000001645	KCNT1	#N/A	6
ENSGALT00000074146	ENSGALG00000042521	MPP3	#N/A	1
ENSGALT00000012959	ENSGALG00000007981	CLN6	#N/A	4
ENSGALT00000031464	ENSGALG00000000505	KCNH6	#N/A	2
ENSGALT00000070905	ENSGALG00000032489	ELOF1	#N/A	2
ENSGALT00000074039	ENSGALG00000042939	HMBS	#N/A	2
ENSGALT00000067778	ENSGALG00000041510	DUOX2	#N/A	3
ENSGALT00000079882	ENSGALG00000041687	SREBF2	#N/A	8
ENSGALT00000020962	ENSGALG00000012852	MKRN1	#N/A	9
ENSGALT00000067771	ENSGALG00000016920	LMO7	#N/A	3
ENSGALT00000020960	ENSGALG00000012850	RAB19	#N/A	8
ENSGALT00000067774	ENSGALG00000010708	ICA1	#N/A	5
ENSGALT00000056639	ENSGALG00000010536	FAF1	#N/A	8
ENSGALT00000076689	ENSGALG00000035636	PHYH	#N/A	7
ENSGALT00000080029	ENSGALG00000039528	PLCE1	#N/A	2
ENSGALT00000044266	ENSGALG00000027323	MYH1D	#N/A	7
ENSGALT00000078597	ENSGALG00000037043	PIK3C2B	#N/A	2
ENSGALT00000103705	ENSGALG00000013155	-	#N/A	2
ENSGALT00000104576	ENSGALG00000049544	-	#N/A	9
ENSGALT00000103701	ENSGALG00000040484	SEC31A	#N/A	2
ENSGALT00000076533	ENSGALG00000041103	SLC18A3	#N/A	1
ENSGALT00000080074	ENSGALG00000005326	EIF3F	#N/A	9
ENSGALT00000104579	ENSGALG00000045949	EFCAB10	#N/A	3
ENSGALT00000076536	ENSGALG00000042858	FAM8A1	#N/A	7
ENSGALT00000076535	ENSGALG00000015349	-	#N/A	5
ENSGALT00000067025	ENSGALG00000043041	NRN1	#N/A	7
ENSGALT00000022974	ENSGALG00000014206	GABRA2	#N/A	8
ENSGALT00000078042	ENSGALG00000033608	RAB12	#N/A	4
ENSGALT00000105623	ENSGALG00000052287	-	#N/A	6
ENSGALT00000070275	ENSGALG00000036263	-	#N/A	2
ENSGALT00000087552	ENSGALG00000027762	PGAP2	#N/A	7
ENSGALT00000037997	ENSGALG00000023189	UMAD1	#N/A	4
ENSGALT00000045614	ENSGALG00000026468	CHSY1	#N/A	2
ENSGALT00000087082	ENSGALG00000007124	POP5	#N/A	2
ENSGALT00000104397	ENSGALG00000050072	EMID1	#N/A	5
ENSGALT00000072699	ENSGALG00000034016	-	#N/A	5
ENSGALT00000072695	ENSGALG00000032664	UBE2B	#N/A	7
ENSGALT00000072520	ENSGALG00000017015	RNASEH2B	#N/A	2
ENSGALT00000079316	ENSGALG00000041575	PPP1R14C	#N/A	3
ENSGALT00000097708	ENSGALG00000050344	-	#N/A	2
ENSGALT00000074595	ENSGALG00000034725	-	#N/A	7
ENSGALT00000003634	ENSGALG00000002311	GALK1	#N/A	2
ENSGALT00000031879	ENSGALG00000010653	SMYD3	#N/A	2
ENSGALT00000048907	ENSGALG00000037479	IGSF21	#N/A	2
ENSGALT00000005779	ENSGALG00000052952	-	#N/A	3
ENSGALT00000007603	ENSGALG00000004767	ODF2	#N/A	2
ENSGALT00000007608	ENSGALG00000021569	C1QA	#N/A	4
ENSGALT00000028034	ENSGALG00000017350	RRM1	#N/A	2
ENSGALT00000057089	ENSGALG00000037595	USF1	#N/A	5
ENSGALT00000088611	ENSGALG00000037540	PLEKHO1	#N/A	6
ENSGALT00000040572	ENSGALG00000024047	MYCL	#N/A	2
ENSGALT00000040577	ENSGALG00000024049	RAB33A	#N/A	2
ENSGALT00000040574	ENSGALG00000024051	SETDB1	#N/A	2
ENSGALT00000107939	ENSGALG00000028411	-	#N/A	4
ENSGALT00000006953	ENSGALG00000004360	-	#N/A	1
ENSGALT00000006951	ENSGALG00000004358	AMZ1	#N/A	6
ENSGALT00000006955	ENSGALG00000004362	MRPL21	#N/A	2
ENSGALT00000018781	ENSGALG00000011518	POMGNT2	#N/A	8
ENSGALT00000018785	ENSGALG00000011522	TRMT61A	#N/A	2
ENSGALT00000001317	ENSGALG00000000895	NUDC	#N/A	2
ENSGALT00000054194	ENSGALG00000043290	-	#N/A	6
ENSGALT00000058043	ENSGALG00000043164	TNKS	#N/A	2
ENSGALT00000084046	ENSGALG00000004440	-	#N/A	9
ENSGALT00000057551	ENSGALG00000032250	COQ10A	#N/A	7
ENSGALT00000084043	ENSGALG00000046393	-	#N/A	4
ENSGALT00000011172	ENSGALG00000006898	EIF4ENIF1	#N/A	2
ENSGALT00000011174	ENSGALG00000006899	-	#N/A	7
ENSGALT00000011176	ENSGALG00000006901	AATK	#N/A	1
ENSGALT00000052692	ENSGALG00000008326	-	#N/A	1
ENSGALT00000052694	ENSGALG00000011192	PHF10	#N/A	9
ENSGALT00000052697	ENSGALG00000031281	-	#N/A	8
ENSGALT00000019785	ENSGALG00000012112	DBI	#N/A	2
ENSGALT00000019784	ENSGALG00000012111	TMEM37	#N/A	1
ENSGALT00000019782	ENSGALG00000012109	EIF3M	#N/A	2
ENSGALT00000021562	ENSGALG00000013200	GABBR2	#N/A	6
ENSGALT00000024341	ENSGALG00000015090	PLIN2	#N/A	1
ENSGALT00000090978	ENSGALG00000051383	-	#N/A	5
ENSGALT00000062019	ENSGALG00000032732	WASHC5	#N/A	2
ENSGALT00000007382	ENSGALG00000004631	DRAXIN	#N/A	5
ENSGALT00000051642	ENSGALG00000012311	UBE2D3	#N/A	8
ENSGALT00000106421	ENSGALG00000048337	-	#N/A	7
ENSGALT00000038198	ENSGALG00000010681	CPT2	#N/A	2
ENSGALT00000038190	ENSGALG00000010131	BTBD9	#N/A	9
ENSGALT00000106398	ENSGALG00000001030	SCAMP4	#N/A	2
ENSGALT00000106394	ENSGALG00000054244	-	#N/A	7
ENSGALT00000096981	ENSGALG00000001051	LDLRAP1	#N/A	2
ENSGALT00000025715	ENSGALG00000015958	EIF2AK3	#N/A	2
ENSGALT00000060524	ENSGALG00000004058	GPR146	#N/A	1
ENSGALT00000096986	ENSGALG00000003602	RPGRIP1L	#N/A	9
ENSGALT00000025710	ENSGALG00000015953	-	#N/A	6
ENSGALT00000065549	ENSGALG00000040380	RAD51C	#N/A	2
ENSGALT00000065542	ENSGALG00000054173	-	#N/A	5
ENSGALT00000038442	ENSGALG00000010160	DMRT1	#N/A	2
ENSGALT00000024042	ENSGALG00000014907	DCBLD1	#N/A	1
ENSGALT00000006168	ENSGALG00000003879	MFSD2A	#N/A	2
ENSGALT00000006167	ENSGALG00000003878	PIN4	#N/A	9
ENSGALT00000006164	ENSGALG00000003875	ABL1	#N/A	2
ENSGALT00000096748	ENSGALG00000013893	MNS1	#N/A	2
ENSGALT00000065092	ENSGALG00000029932	LURAP1L	#N/A	5
ENSGALT00000091636	ENSGALG00000052448	STYX	#N/A	1
ENSGALT00000014317	ENSGALG00000008808	DTD1	#N/A	8
ENSGALT00000059926	ENSGALG00000041373	ARAP2	#N/A	8
ENSGALT00000014314	ENSGALG00000008806	RPL12	#N/A	2
ENSGALT00000014313	ENSGALG00000008805	LMOD2	#N/A	3
ENSGALT00000011998	ENSGALG00000007418	CD3D	#N/A	4
ENSGALT00000011996	ENSGALG00000007416	CD3E	#N/A	4
ENSGALT00000011997	ENSGALG00000007417	ARMC4	#N/A	5
ENSGALT00000098727	ENSGALG00000047775	-	#N/A	5
ENSGALT00000045497	ENSGALG00000026944	ARF6	#N/A	9
ENSGALT00000094604	ENSGALG00000053931	-	#N/A	7
ENSGALT00000094607	ENSGALG00000054753	-	#N/A	9
ENSGALT00000090112	ENSGALG00000002495	CHCHD2	#N/A	7
ENSGALT00000102890	ENSGALG00000052348	-	#N/A	1
ENSGALT00000102894	ENSGALG00000041953	KDM2A	#N/A	2
ENSGALT00000102899	ENSGALG00000043570	SGK3	#N/A	2
ENSGALT00000062837	ENSGALG00000042875	HMGB1	#N/A	2
ENSGALT00000062836	ENSGALG00000035946	GUCY1A1	#N/A	1
ENSGALT00000026991	ENSGALG00000016726	PTCHD4	#N/A	2
ENSGALT00000026993	ENSGALG00000016728	RP2	#N/A	2
ENSGALT00000015194	ENSGALG00000009330	DEGS1	#N/A	2
ENSGALT00000015192	ENSGALG00000009328	EIF3A	#N/A	9
ENSGALT00000044106	ENSGALG00000028600	PPIA	#N/A	2
ENSGALT00000015198	ENSGALG00000009332	-	#N/A	9
ENSGALT00000078202	ENSGALG00000006211	BCL2L1	#N/A	5
ENSGALT00000059078	ENSGALG00000002925	ETFA	#N/A	3
ENSGALT00000059077	ENSGALG00000037699	-	#N/A	9
ENSGALT00000059076	ENSGALG00000043587	CCDC88A	#N/A	2
ENSGALT00000014863	ENSGALG00000009130	GPCPD1	#N/A	7
ENSGALT00000063122	ENSGALG00000039779	NUDT16L1	#N/A	2
ENSGALT00000063127	ENSGALG00000041454	Dnmt3a	#N/A	8
ENSGALT00000091645	ENSGALG00000052016	ADRA2B	#N/A	1
ENSGALT00000026373	ENSGALG00000016350	ARHGEF10	#N/A	3
ENSGALT00000012088	ENSGALG00000007479	SLC25A28	#N/A	7
ENSGALT00000012086	ENSGALG00000007477	NELFCD	#N/A	2
ENSGALT00000096518	ENSGALG00000001546	ZZEF1	#N/A	1
ENSGALT00000047741	ENSGALG00000007437	DPP8	#N/A	8
ENSGALT00000015737	ENSGALG00000009667	MFAP3L	#N/A	7
ENSGALT00000103859	ENSGALG00000049360	PPP1R10	#N/A	7
ENSGALT00000016422	ENSGALG00000010097	GATB	#N/A	1
ENSGALT00000017485	ENSGALG00000010747	FBLN5	#N/A	3
ENSGALT00000061244	ENSGALG00000004509	UBB	#N/A	7
ENSGALT00000017480	ENSGALG00000010743	LRRC42	#N/A	2
ENSGALT00000017774	ENSGALG00000010925	FAM126A	#N/A	2
ENSGALT00000017776	ENSGALG00000010927	MEPE	#N/A	5
ENSGALT00000013061	ENSGALG00000008049	ARL3	#N/A	2
ENSGALT00000013062	ENSGALG00000008050	HBP1	#N/A	7
ENSGALT00000106980	ENSGALG00000009158	CDC42BPA	#N/A	2
ENSGALT00000106987	ENSGALG00000034013	-	#N/A	9
ENSGALT00000059904	ENSGALG00000041955	LRRC56	#N/A	2
ENSGALT00000025055	ENSGALG00000015543	MRPL50	#N/A	9
ENSGALT00000020029	ENSGALG00000012263	NEMF	#N/A	3
ENSGALT00000020021	ENSGALG00000012259	-	#N/A	9
ENSGALT00000025059	ENSGALG00000015546	TBC1D14	#N/A	2
ENSGALT00000015296	ENSGALG00000009387	-	#N/A	7
ENSGALT00000076311	ENSGALG00000004366	BAP1	#N/A	2
ENSGALT00000076317	ENSGALG00000036395	IGHVL	#N/A	4
ENSGALT00000016285	ENSGALG00000010027	CFL2	#N/A	6
ENSGALT00000083458	ENSGALG00000004583	NPLOC4	#N/A	8
ENSGALT00000008109	ENSGALG00000005057	ADK	#N/A	3
ENSGALT00000023591	ENSGALG00000014638	ASH1L	#N/A	1
ENSGALT00000036633	ENSGALG00000016379	SMS	#N/A	2
ENSGALT00000036635	ENSGALG00000016348	SAT1	#N/A	4
ENSGALT00000012853	ENSGALG00000007914	DNAJC1	#N/A	7
ENSGALT00000012856	ENSGALG00000028141	C15orf61	#N/A	8
ENSGALT00000045074	ENSGALG00000026736	OGN	#N/A	3
ENSGALT00000045077	ENSGALG00000026809	SARS	#N/A	8
ENSGALT00000081231	ENSGALG00000042340	GTF2H1	#N/A	9
ENSGALT00000023043	ENSGALG00000014248	TMEM33	#N/A	2
ENSGALT00000079929	ENSGALG00000039783	MRPL57	#N/A	4
ENSGALT00000081588	ENSGALG00000039712	DHRS7C	#N/A	1
ENSGALT00000081581	ENSGALG00000041372	-	#N/A	3
ENSGALT00000040160	ENSGALG00000006409	PODXL	#N/A	1
ENSGALT00000073442	ENSGALG00000029308	PNPLA3	#N/A	9
ENSGALT00000107297	ENSGALG00000052604	-	#N/A	5
ENSGALT00000102660	ENSGALG00000013294	CYP19A1	#N/A	4
ENSGALT00000022312	ENSGALG00000013728	PPAT	#N/A	2
ENSGALT00000022316	ENSGALG00000013731	SOCS6	#N/A	2
ENSGALT00000022319	ENSGALG00000013733	GTF2H5	#N/A	2
ENSGALT00000070844	ENSGALG00000016364	ALKAL2	#N/A	1
ENSGALT00000002455	ENSGALG00000001613	GNL3	#N/A	2
ENSGALT00000054835	ENSGALG00000010925	FAM126A	#N/A	2
ENSGALT00000054831	ENSGALG00000041911	AAK1	#N/A	5
ENSGALT00000054838	ENSGALG00000015978	PANK2	#N/A	2
ENSGALT00000087329	ENSGALG00000006056	-	#N/A	2
ENSGALT00000087326	ENSGALG00000045288	CAMK2N1	#N/A	2
ENSGALT00000105472	ENSGALG00000006298	ATG4B	#N/A	2
ENSGALT00000040832	ENSGALG00000006751	THY1	#N/A	8
ENSGALT00000006360	ENSGALG00000003991	MRTO4	#N/A	2
ENSGALT00000049972	ENSGALG00000043002	TOMM6	#N/A	8
ENSGALT00000006365	ENSGALG00000003995	ERAL1	#N/A	9
ENSGALT00000053080	ENSGALG00000039436	DLX2	#N/A	5
ENSGALT00000035387	ENSGALG00000021843	AUH	#N/A	3
ENSGALT00000034383	ENSGALG00000001428	EFHD1	#N/A	1
ENSGALT00000004856	ENSGALG00000003074	-	#N/A	6
ENSGALT00000094443	ENSGALG00000048236	-	#N/A	8
ENSGALT00000094440	ENSGALG00000006401	OSBPL5	#N/A	2
ENSGALT00000017154	ENSGALG00000010539	RNF11	#N/A	4
ENSGALT00000027229	ENSGALG00000016853	ABHD13	#N/A	2
ENSGALT00000027228	ENSGALG00000016852	TNFSF13B	#N/A	4
ENSGALT00000048733	ENSGALG00000033683	PHOSPHO1	#N/A	4
ENSGALT00000002335	ENSGALG00000001536	-	#N/A	2
ENSGALT00000005108	ENSGALG00000003226	APOBEC2	#N/A	1
ENSGALT00000062576	ENSGALG00000032610	NAGLU	#N/A	5
ENSGALT00000041019	ENSGALG00000003196	RNASE6	#N/A	4
ENSGALT00000010106	ENSGALG00000006253	ILKAP	#N/A	2
ENSGALT00000092013	ENSGALG00000047993	-	#N/A	8
ENSGALT00000004272	ENSGALG00000002708	LINGO1	#N/A	4
ENSGALT00000004274	ENSGALG00000002709	MYO1C	#N/A	5
ENSGALT00000027597	ENSGALG00000017084	UBL3	#N/A	4
ENSGALT00000027595	ENSGALG00000017083	KATNAL1	#N/A	2
ENSGALT00000027008	ENSGALG00000016736	CYFIP1	#N/A	2
ENSGALT00000018373	ENSGALG00000011259	RPE65	#N/A	2
ENSGALT00000026178	ENSGALG00000016236	-	#N/A	8
ENSGALT00000026171	ENSGALG00000016231	DDX3X	#N/A	9
ENSGALT00000059272	ENSGALG00000030291	IRF10	#N/A	7
ENSGALT00000059274	ENSGALG00000015259	RB1CC1	#N/A	7
ENSGALT00000055761	ENSGALG00000035903	FAM46A	#N/A	3
ENSGALT00000063242	ENSGALG00000006956	ARIH2	#N/A	7
ENSGALT00000018595	ENSGALG00000011400	USP44	#N/A	7
ENSGALT00000055768	ENSGALG00000033675	BAHD1	#N/A	2
ENSGALT00000063249	ENSGALG00000041790	SAMD4A	#N/A	1
ENSGALT00000063248	ENSGALG00000029295	AZIN1	#N/A	7
ENSGALT00000019425	ENSGALG00000011902	TAGLN	#N/A	1
ENSGALT00000016625	ENSGALG00000010227	KRR1	#N/A	2
ENSGALT00000016627	ENSGALG00000010228	TOE1	#N/A	2
ENSGALT00000016620	ENSGALG00000010224	GLIPR1L	#N/A	4
ENSGALT00000016629	ENSGALG00000010229	ABCD4	#N/A	2
ENSGALT00000091257	ENSGALG00000007874	IL-18	#N/A	1
ENSGALT00000091256	ENSGALG00000006526	PLXNB3	#N/A	5
ENSGALT00000052081	ENSGALG00000039334	-	#N/A	4
ENSGALT00000016192	ENSGALG00000019355	CPSF6	#N/A	2
ENSGALT00000101743	ENSGALG00000051520	-	#N/A	1
ENSGALT00000017577	ENSGALG00000010811	LGMN	#N/A	8
ENSGALT00000021334	ENSGALG00000019284	-	#N/A	7
ENSGALT00000020649	ENSGALG00000012655	POLR3B	#N/A	2
ENSGALT00000053689	ENSGALG00000031493	BAK1	#N/A	2
ENSGALT00000021332	ENSGALG00000045122	AKR1B10L1	#N/A	2
ENSGALT00000075591	ENSGALG00000034511	-	#N/A	3
ENSGALT00000007193	ENSGALG00000004517	PARP3	#N/A	7
ENSGALT00000007195	ENSGALG00000004519	TRPV2	#N/A	3
ENSGALT00000007197	ENSGALG00000004521	GPX3	#N/A	7
ENSGALT00000007199	ENSGALG00000004523	MFN2	#N/A	8
ENSGALT00000061085	ENSGALG00000051054	-	#N/A	7
ENSGALT00000053350	ENSGALG00000042771	GBE1	#N/A	2
ENSGALT00000106075	ENSGALG00000002679	GLT1D1	#N/A	2
ENSGALT00000106218	ENSGALG00000013935	BCLAF1	#N/A	2
ENSGALT00000106219	ENSGALG00000052539	-	#N/A	7
ENSGALT00000010920	ENSGALG00000006758	C1QTNF5	#N/A	4
ENSGALT00000025528	ENSGALG00000015833	NT5E	#N/A	3
ENSGALT00000067363	ENSGALG00000039294	MSL2	#N/A	9
ENSGALT00000013474	ENSGALG00000008281	NEURL1	#N/A	8
ENSGALT00000013473	ENSGALG00000008280	PMPCB	#N/A	2
ENSGALT00000076016	ENSGALG00000009615	RRP15	#N/A	2
ENSGALT00000058643	ENSGALG00000042184	ALDH4A1	#N/A	8
ENSGALT00000036439	ENSGALG00000022720	GJB2	#N/A	4
ENSGALT00000097840	ENSGALG00000001279	ZNF652	#N/A	5
ENSGALT00000014803	ENSGALG00000009092	STON1	#N/A	5
ENSGALT00000066610	ENSGALG00000032563	FBXO34	#N/A	7
ENSGALT00000097380	ENSGALG00000003803	DAB2	#N/A	5
ENSGALT00000086266	ENSGALG00000010203	-	#N/A	8
ENSGALT00000086267	ENSGALG00000026722	UNC119B	#N/A	2
ENSGALT00000086262	ENSGALG00000044375	HDDC3	#N/A	8
ENSGALT00000098393	ENSGALG00000054154	-	#N/A	7
ENSGALT00000098392	ENSGALG00000011596	PTPN4	#N/A	7
ENSGALT00000098396	ENSGALG00000012583	IDNK	#N/A	8
ENSGALT00000027968	ENSGALG00000017308	CHRDL2	#N/A	1
ENSGALT00000027969	ENSGALG00000017309	RNF169	#N/A	5
ENSGALT00000064759	ENSGALG00000029510	STK32B	#N/A	5
ENSGALT00000064754	ENSGALG00000041746	ZMAT2	#N/A	2
ENSGALT00000064755	ENSGALG00000039216	COL6A2	#N/A	3
ENSGALT00000043946	ENSGALG00000026279	COMMD8	#N/A	2
ENSGALT00000008750	ENSGALG00000005452	TADA2A	#N/A	2
ENSGALT00000008758	ENSGALG00000005458	RPL3L	#N/A	4
ENSGALT00000102461	ENSGALG00000015669	PTBP3	#N/A	5
ENSGALT00000102462	ENSGALG00000052037	-	#N/A	5
ENSGALT00000014123	ENSGALG00000008677	VIM	#N/A	2
ENSGALT00000104108	ENSGALG00000007720	AIFM3	#N/A	5
ENSGALT00000043918	ENSGALG00000029095	PDZD8	#N/A	9
ENSGALT00000103335	ENSGALG00000029678	SNX16	#N/A	8
ENSGALT00000099444	ENSGALG00000047812	-	#N/A	6
ENSGALT00000100823	ENSGALG00000037272	HOXD8	#N/A	2
ENSGALT00000100820	ENSGALG00000008298	LRRC17	#N/A	2
ENSGALT00000067221	ENSGALG00000005924	-	#N/A	4
ENSGALT00000105271	ENSGALG00000052784	BBS12	#N/A	2
ENSGALT00000071357	ENSGALG00000040962	CPSF7	#N/A	2
ENSGALT00000044738	ENSGALG00000026276	TCF15	#N/A	4
ENSGALT00000071353	ENSGALG00000034475	EIF3G	#N/A	9
ENSGALT00000071351	ENSGALG00000016356	TDRP	#N/A	2
ENSGALT00000044736	ENSGALG00000026428	CHMP6	#N/A	8
ENSGALT00000071359	ENSGALG00000032770	VRK2	#N/A	2
ENSGALT00000100175	ENSGALG00000015032	-	#N/A	4
ENSGALT00000100176	ENSGALG00000005849	PPDPF	#N/A	7
ENSGALT00000100173	ENSGALG00000053434	-	#N/A	5
ENSGALT00000073845	ENSGALG00000030064	-	#N/A	7
ENSGALT00000073846	ENSGALG00000029197	KIRREL3	#N/A	6
ENSGALT00000096496	ENSGALG00000027069	TSC22D3	#N/A	1
ENSGALT00000096495	ENSGALG00000043448	ABLIM2	#N/A	1
ENSGALT00000096493	ENSGALG00000052666	-	#N/A	5
ENSGALT00000101886	ENSGALG00000055010	MAP1LC3B2	#N/A	7
ENSGALT00000068928	ENSGALG00000032190	MICAL1	#N/A	8
ENSGALT00000101882	ENSGALG00000002588	PPARD	#N/A	9
ENSGALT00000012279	ENSGALG00000007594	ASB12	#N/A	3
ENSGALT00000096721	ENSGALG00000037371	TMEM65	#N/A	1
ENSGALT00000101223	ENSGALG00000004881	-	#N/A	2
ENSGALT00000040700	ENSGALG00000000164	MYBPH	#N/A	7
ENSGALT00000043177	ENSGALG00000002878	CREBRF	#N/A	1
ENSGALT00000072079	ENSGALG00000000329	AHCYL1	#N/A	2
ENSGALT00000048537	ENSGALG00000033678	EHMT1	#N/A	2
ENSGALT00000048533	ENSGALG00000033339	FIGNL2	#N/A	6
ENSGALT00000069337	ENSGALG00000014581	BORCS8	#N/A	2
ENSGALT00000020279	ENSGALG00000012410	-	#N/A	2
ENSGALT00000020272	ENSGALG00000012407	LRP1B	#N/A	5
ENSGALT00000097092	ENSGALG00000037314	-	#N/A	2
ENSGALT00000082951	ENSGALG00000036896	-	#N/A	2
ENSGALT00000009168	ENSGALG00000005714	PKD1	#N/A	1
ENSGALT00000009165	ENSGALG00000005713	NCKIPSD	#N/A	2
ENSGALT00000050274	ENSGALG00000043681	DAPP1	#N/A	2
ENSGALT00000054567	ENSGALG00000003977	TWF2	#N/A	7
ENSGALT00000055408	ENSGALG00000004998	RAF1	#N/A	7
ENSGALT00000098696	ENSGALG00000008122	SLC39A13	#N/A	2
ENSGALT00000107310	ENSGALG00000053917	CD164	#N/A	9
ENSGALT00000107313	ENSGALG00000050734	METTL27	#N/A	2
ENSGALT00000108160	ENSGALG00000048524	SHARPIN	#N/A	7
ENSGALT00000102148	ENSGALG00000054161	-	#N/A	6
ENSGALT00000108168	ENSGALG00000023773	-	#N/A	8
ENSGALT00000083335	ENSGALG00000044866	-	#N/A	5
ENSGALT00000055214	ENSGALG00000041921	CWH43	#N/A	3
ENSGALT00000037175	ENSGALG00000012888	PHLPP1	#N/A	5
ENSGALT00000037176	ENSGALG00000014362	CD86	#N/A	4
ENSGALT00000040282	ENSGALG00000027540	-	#N/A	9
ENSGALT00000003204	ENSGALG00000002060	TAF15	#N/A	2
ENSGALT00000080444	ENSGALG00000005714	PKD1	#N/A	1
ENSGALT00000070564	ENSGALG00000042462	-	#N/A	9
ENSGALT00000074456	ENSGALG00000036742	CASTOR2	#N/A	7
ENSGALT00000074452	ENSGALG00000033664	MOV10L1	#N/A	5
ENSGALT00000074450	ENSGALG00000029485	-	#N/A	8
ENSGALT00000026768	ENSGALG00000016583	ESCO2	#N/A	2
ENSGALT00000032673	ENSGALG00000020479	SLC43A3	#N/A	2
ENSGALT00000037288	ENSGALG00000022980	CDKN1B	#N/A	9
ENSGALT00000002552	ENSGALG00000001666	RPAIN	#N/A	7
ENSGALT00000002550	ENSGALG00000001664	PTPN9	#N/A	2
ENSGALT00000082171	ENSGALG00000007191	TK1	#N/A	2
ENSGALT00000053212	ENSGALG00000037901	EFEMP1	#N/A	3
ENSGALT00000081140	ENSGALG00000033789	HSP90B1	#N/A	2
ENSGALT00000011895	ENSGALG00000007354	CIT	#N/A	2
ENSGALT00000019502	ENSGALG00000011957	TOB2	#N/A	7
ENSGALT00000011898	ENSGALG00000007357	BCL6	#N/A	3
ENSGALT00000086462	ENSGALG00000008939	FUBP1	#N/A	2
ENSGALT00000093723	ENSGALG00000054191	-	#N/A	9
ENSGALT00000093728	ENSGALG00000045280	-	#N/A	4
ENSGALT00000011088	ENSGALG00000006854	NEURL2	#N/A	7
ENSGALT00000091470	ENSGALG00000040703	FLOT1	#N/A	5
ENSGALT00000024942	ENSGALG00000015468	TSTD3	#N/A	4
ENSGALT00000089636	ENSGALG00000044654	C22orf39	#N/A	2
ENSGALT00000006663	ENSGALG00000004192	-	#N/A	9
ENSGALT00000006667	ENSGALG00000004195	KIF4A	#N/A	2
ENSGALT00000088324	ENSGALG00000012408	PSMC6	#N/A	2
ENSGALT00000000797	ENSGALG00000000573	PER3	#N/A	4
ENSGALT00000005313	ENSGALG00000003360	ARL10	#N/A	2
ENSGALT00000005318	ENSGALG00000003362	ACSS2	#N/A	1
ENSGALT00000053963	ENSGALG00000004999	TAF7L	#N/A	2
ENSGALT00000099605	ENSGALG00000041752	CD164L2	#N/A	7
ENSGALT00000047850	ENSGALG00000038634	KIT	#N/A	5
ENSGALT00000088589	ENSGALG00000034107	TRIM63	#N/A	7
ENSGALT00000092929	ENSGALG00000050503	TNFRSF4	#N/A	7
ENSGALT00000092922	ENSGALG00000040484	SEC31A	#N/A	2
ENSGALT00000088587	ENSGALG00000005487	CCDC12	#N/A	2
ENSGALT00000027417	ENSGALG00000016965	DNAJC15	#N/A	8
ENSGALT00000094188	ENSGALG00000009520	44256	#N/A	4
ENSGALT00000094189	ENSGALG00000006494	GRAMD1B	#N/A	1
ENSGALT00000060923	ENSGALG00000036456	TRIB1	#N/A	7
ENSGALT00000051232	ENSGALG00000007723	NAT9	#N/A	7
ENSGALT00000059403	ENSGALG00000000972	PBX3	#N/A	2
ENSGALT00000021815	ENSGALG00000013371	S1PR4	#N/A	4
ENSGALT00000021816	ENSGALG00000013372	IL7R	#N/A	4
ENSGALT00000021812	ENSGALG00000013369	NCLN	#N/A	7
ENSGALT00000015547	ENSGALG00000009551	DYNC1I2	#N/A	2
ENSGALT00000010711	ENSGALG00000006631	TICRR	#N/A	2
ENSGALT00000017947	ENSGALG00000011016	PGM1	#N/A	7
ENSGALT00000019679	ENSGALG00000012048	LARP7	#N/A	9
ENSGALT00000100379	ENSGALG00000041266	CNN1	#N/A	7
ENSGALT00000013252	ENSGALG00000008155	KCTD18	#N/A	2
ENSGALT00000001942	ENSGALG00000001273	C2CD4C	#N/A	3
ENSGALT00000056496	ENSGALG00000015286	SESN1	#N/A	7
ENSGALT00000068809	ENSGALG00000013776	CEP135	#N/A	2
ENSGALT00000014708	ENSGALG00000009036	GANC	#N/A	4
ENSGALT00000014705	ENSGALG00000009035	GTPBP10	#N/A	9
ENSGALT00000061328	ENSGALG00000041390	TMEM141	#N/A	2
ENSGALT00000061326	ENSGALG00000039208	PHF2	#N/A	5
ENSGALT00000025226	ENSGALG00000015645	GRK4	#N/A	5
ENSGALT00000063785	ENSGALG00000036838	-	#N/A	6
ENSGALT00000012666	ENSGALG00000007808	HID1	#N/A	2
ENSGALT00000012660	ENSGALG00000007804	GXYLT2	#N/A	2
ENSGALT00000012662	ENSGALG00000007806	FGF16	#N/A	8
ENSGALT00000017059	ENSGALG00000010476	BNIP3	#N/A	7
ENSGALT00000017051	ENSGALG00000010470	TCERG1L	#N/A	2
ENSGALT00000017050	ENSGALG00000020688	CYP4A22	#N/A	5
ENSGALT00000021107	ENSGALG00000012941	-	#N/A	5
ENSGALT00000067449	ENSGALG00000040291	-	#N/A	8
ENSGALT00000025489	ENSGALG00000015809	RNF103	#N/A	7
ENSGALT00000025483	ENSGALG00000015804	LTN1	#N/A	7
ENSGALT00000025487	ENSGALG00000015807	RWDD2B	#N/A	2
ENSGALT00000060496	ENSGALG00000036238	LUC7L2	#N/A	2
ENSGALT00000025484	ENSGALG00000015805	-	#N/A	7
ENSGALT00000051956	ENSGALG00000004465	PALD1	#N/A	2
ENSGALT00000051958	ENSGALG00000041331	RRP12	#N/A	8
ENSGALT00000024570	ENSGALG00000015225	BLZF1	#N/A	9
ENSGALT00000062435	ENSGALG00000030691	PPM1B	#N/A	5
ENSGALT00000009368	ENSGALG00000005834	PAFAH1B1	#N/A	9
ENSGALT00000060148	ENSGALG00000036160	-	#N/A	7
ENSGALT00000060140	ENSGALG00000039583	cmi9	#N/A	7
ENSGALT00000009362	ENSGALG00000005830	MNT	#N/A	5
ENSGALT00000015142	ENSGALG00000009303	ENAH	#N/A	2
ENSGALT00000027880	ENSGALG00000017246	ME3	#N/A	3
ENSGALT00000098210	ENSGALG00000052894	-	#N/A	2
ENSGALT00000024687	ENSGALG00000015297	FOXO3	#N/A	1
ENSGALT00000058728	ENSGALG00000031475	MAFG	#N/A	8
ENSGALT00000106002	ENSGALG00000046427	SAMD14	#N/A	5
ENSGALT00000013530	ENSGALG00000008312	GSAP	#N/A	2
ENSGALT00000067446	ENSGALG00000035211	KLHL21	#N/A	1
ENSGALT00000106004	ENSGALG00000047207	-	#N/A	4
ENSGALT00000102785	ENSGALG00000037200	-	#N/A	5
ENSGALT00000073238	ENSGALG00000037136	RPS6KA1L	#N/A	2
ENSGALT00000107662	ENSGALG00000002180	CHFR	#N/A	2
ENSGALT00000014085	ENSGALG00000008645	NKRF	#N/A	2
ENSGALT00000016835	ENSGALG00000010341	XPO5	#N/A	2
ENSGALT00000064494	ENSGALG00000038936	TMEM182	#N/A	3
ENSGALT00000008548	ENSGALG00000005328	IBA57	#N/A	8
ENSGALT00000070762	ENSGALG00000030245	-	#N/A	6
ENSGALT00000060248	ENSGALG00000030342	SARNP	#N/A	2
ENSGALT00000045345	ENSGALG00000028145	BORCS6	#N/A	7
ENSGALT00000071499	ENSGALG00000001046	DLGAP4	#N/A	9
ENSGALT00000034132	ENSGALG00000021193	STARD5	#N/A	5
ENSGALT00000079396	ENSGALG00000032159	FBXL14	#N/A	9
ENSGALT00000022861	ENSGALG00000014127	-	#N/A	4
ENSGALT00000095336	ENSGALG00000051068	-	#N/A	4
ENSGALT00000095332	ENSGALG00000052025	-	#N/A	6
ENSGALT00000097372	ENSGALG00000010322	JDP2	#N/A	3
ENSGALT00000029074	ENSGALG00000003699	EBF1	#N/A	5
ENSGALT00000047186	ENSGALG00000036069	TCIRG1	#N/A	8
ENSGALT00000047184	ENSGALG00000008953	AASS	#N/A	7
ENSGALT00000044561	ENSGALG00000028340	-	#N/A	2
ENSGALT00000046632	ENSGALG00000031997	SFRP4	#N/A	2
ENSGALT00000046631	ENSGALG00000037238	PCCB	#N/A	9
ENSGALT00000095561	ENSGALG00000022976	-	#N/A	5
ENSGALT00000044607	ENSGALG00000028998	XPA	#N/A	2
ENSGALT00000049055	ENSGALG00000033561	DGKB	#N/A	2
ENSGALT00000083968	ENSGALG00000042949	MGMT	#N/A	5
ENSGALT00000083964	ENSGALG00000029856	TOMM7	#N/A	8
ENSGALT00000043038	ENSGALG00000025872	-	#N/A	6
ENSGALT00000020599	ENSGALG00000012618	FANCC	#N/A	2
ENSGALT00000004428	ENSGALG00000002798	WDR59	#N/A	2
ENSGALT00000004426	ENSGALG00000002797	PGD	#N/A	2
ENSGALT00000042634	ENSGALG00000006560	SEMA3A	#N/A	2
ENSGALT00000008938	ENSGALG00000005572	-	#N/A	8
ENSGALT00000008936	ENSGALG00000005571	HCCS	#N/A	9
ENSGALT00000008932	ENSGALG00000005569	USP47	#N/A	5
ENSGALT00000008930	ENSGALG00000005567	MSI2	#N/A	8
ENSGALT00000093803	ENSGALG00000011592	MRAS	#N/A	2
ENSGALT00000088871	ENSGALG00000008765	C1D	#N/A	5
ENSGALT00000018709	ENSGALG00000011475	RPL37A	#N/A	9
ENSGALT00000018702	ENSGALG00000011475	RPL37A	#N/A	2
ENSGALT00000056849	ENSGALG00000040355	TCF24	#N/A	4
ENSGALT00000081617	ENSGALG00000010925	FAM126A	#N/A	1
ENSGALT00000019072	ENSGALG00000011668	IL8L1	#N/A	4
ENSGALT00000073174	ENSGALG00000033178	KLF6	#N/A	5
ENSGALT00000073170	ENSGALG00000001043	REXO1	#N/A	9
ENSGALT00000007309	ENSGALG00000004593	SULF2	#N/A	5
ENSGALT00000107508	ENSGALG00000054523	LZTFL1	#N/A	2
ENSGALT00000007303	ENSGALG00000004590	CLCN6	#N/A	5
ENSGALT00000055395	ENSGALG00000040035	ADRB2	#N/A	7
ENSGALT00000037320	ENSGALG00000012680	E2F3	#N/A	2
ENSGALT00000086059	ENSGALG00000009112	LRRC57	#N/A	7
ENSGALT00000007872	ENSGALG00000004920	TRUB2	#N/A	2
ENSGALT00000092350	ENSGALG00000017097	MTIF3	#N/A	4
ENSGALT00000090263	ENSGALG00000044581	MIIP	#N/A	7
ENSGALT00000060301	ENSGALG00000033063	GINS2	#N/A	2
ENSGALT00000025976	ENSGALG00000016124	HADH	#N/A	8
ENSGALT00000093089	ENSGALG00000047246	-	#N/A	6
ENSGALT00000098055	ENSGALG00000041491	ACKR4	#N/A	4
ENSGALT00000098056	ENSGALG00000017179	PDGFD	#N/A	6
ENSGALT00000025978	ENSGALG00000016125	LCA5L	#N/A	5
ENSGALT00000092686	ENSGALG00000035017	-	#N/A	1
ENSGALT00000092689	ENSGALG00000052223	YPEL1	#N/A	3
ENSGALT00000094681	ENSGALG00000053464	CCDC191	#N/A	2
ENSGALT00000043370	ENSGALG00000026663	CX3CL1	#N/A	4
ENSGALT00000054289	ENSGALG00000032644	-	#N/A	7
ENSGALT00000052958	ENSGALG00000041988	SIK1	#N/A	7
ENSGALT00000090199	ENSGALG00000052430	-	#N/A	7
ENSGALT00000005435	ENSGALG00000003433	DPEP2	#N/A	4
ENSGALT00000093552	ENSGALG00000039182	TBL1XR1	#N/A	5
ENSGALT00000093557	ENSGALG00000005223	ADCYAP1R1	#N/A	5
ENSGALT00000099013	ENSGALG00000029175	EFNB2	#N/A	2
ENSGALT00000091187	ENSGALG00000042725	ZC4H2	#N/A	2
ENSGALT00000094027	ENSGALG00000047170	-	#N/A	2
ENSGALT00000068621	ENSGALG00000037378	RPRM	#N/A	3
ENSGALT00000004742	ENSGALG00000002993	CA10	#N/A	2
ENSGALT00000000059	ENSGALG00000000044	WFIKKN1	#N/A	2
ENSGALT00000061955	ENSGALG00000042079	NID1	#N/A	3
ENSGALT00000016934	ENSGALG00000010399	SELENOT	#N/A	9
ENSGALT00000016930	ENSGALG00000010395	SIAH2	#N/A	8
ENSGALT00000016932	ENSGALG00000010397	GRID2	#N/A	5
ENSGALT00000018061	ENSGALG00000011084	CCSAP	#N/A	7
ENSGALT00000018066	ENSGALG00000011088	GSKIP	#N/A	2
ENSGALT00000058969	ENSGALG00000033198	MYO5C	#N/A	2
ENSGALT00000084365	ENSGALG00000001655	SPCS1	#N/A	2
ENSGALT00000079158	ENSGALG00000041873	MFN1	#N/A	7
ENSGALT00000079151	ENSGALG00000004542	ZMYND8	#N/A	5
ENSGALT00000051371	ENSGALG00000039088	TRAPPC5	#N/A	8
ENSGALT00000091327	ENSGALG00000009350	SFXN4	#N/A	5
ENSGALT00000024318	ENSGALG00000015075	B3GAT1L	#N/A	5
ENSGALT00000027606	ENSGALG00000017089	SLC46A3	#N/A	1
ENSGALT00000062215	ENSGALG00000039409	RELA	#N/A	8
ENSGALT00000059615	ENSGALG00000031212	MGAT2	#N/A	2
ENSGALT00000059617	ENSGALG00000014346	TSPAN9	#N/A	3
ENSGALT00000021607	ENSGALG00000013229	CMAS	#N/A	5
ENSGALT00000021603	ENSGALG00000013225	VAT1L	#N/A	2
ENSGALT00000013355	ENSGALG00000008201	FBXO21	#N/A	2
ENSGALT00000063906	ENSGALG00000038730	GIGYF2	#N/A	5
ENSGALT00000010524	ENSGALG00000006512	HSPA8	#N/A	9
ENSGALT00000010523	ENSGALG00000006511	BCL2A1	#N/A	4
ENSGALT00000010528	ENSGALG00000006516	MTHFS	#N/A	2
ENSGALT00000095646	ENSGALG00000006830	CHID1	#N/A	2
ENSGALT00000095644	ENSGALG00000005522	DYNLL2	#N/A	7
ENSGALT00000095645	ENSGALG00000047103	UTP3	#N/A	9
ENSGALT00000063903	ENSGALG00000040436	GAD2	#N/A	2
ENSGALT00000100504	ENSGALG00000020417	ISCA2	#N/A	2
ENSGALT00000097646	ENSGALG00000029794	AKAP7	#N/A	3
ENSGALT00000046035	ENSGALG00000025780	ITPRIP	#N/A	5
ENSGALT00000016208	ENSGALG00000009971	CDC20	#N/A	2
ENSGALT00000006013	ENSGALG00000003789	-	#N/A	3
ENSGALT00000076393	ENSGALG00000040530	MUC6	#N/A	3
ENSGALT00000106903	ENSGALG00000013683	ARID1B	#N/A	8
ENSGALT00000063626	ENSGALG00000040773	C9orf116	#N/A	2
ENSGALT00000040104	ENSGALG00000012121	-	#N/A	2
ENSGALT00000087963	ENSGALG00000010117	SLC25A21	#N/A	2
ENSGALT00000069748	ENSGALG00000033277	PPM1M	#N/A	3
ENSGALT00000014519	ENSGALG00000008933	CASP7	#N/A	8
ENSGALT00000101677	ENSGALG00000017006	SETDB2	#N/A	5
ENSGALT00000047842	ENSGALG00000031718	CSNK2A2	#N/A	8
ENSGALT00000077443	ENSGALG00000032642	SMARCC1	#N/A	2
ENSGALT00000047845	ENSGALG00000031331	PKIG	#N/A	6
ENSGALT00000024727	ENSGALG00000015320	NANS	#N/A	2
ENSGALT00000024723	ENSGALG00000015316	C3H6ORF203	#N/A	8
ENSGALT00000042770	ENSGALG00000001668	UBE2R2	#N/A	2
ENSGALT00000012144	ENSGALG00000007511	ITGB2	#N/A	4
ENSGALT00000031549	ENSGALG00000014976	GATA6	#N/A	5
ENSGALT00000023513	ENSGALG00000014581	BORCS8	#N/A	2
ENSGALT00000067638	ENSGALG00000035230	-	#N/A	5
ENSGALT00000067633	ENSGALG00000005845	SLC7A5	#N/A	4
ENSGALT00000058579	ENSGALG00000040260	TUBA1C	#N/A	2
ENSGALT00000099976	ENSGALG00000032366	MEF2A	#N/A	1
ENSGALT00000009535	ENSGALG00000047559	ST5	#N/A	2
ENSGALT00000080104	ENSGALG00000035645	GNAI2	#N/A	5
ENSGALT00000102592	ENSGALG00000049273	MICOS13	#N/A	7
ENSGALT00000092983	ENSGALG00000041514	-	#N/A	6
ENSGALT00000078493	ENSGALG00000003523	IFT52	#N/A	9
ENSGALT00000103422	ENSGALG00000031182	FANCM	#N/A	3
ENSGALT00000036018	ENSGALG00000022440	EVA1B	#N/A	5
ENSGALT00000071842	ENSGALG00000030609	REXO4	#N/A	9
ENSGALT00000078721	ENSGALG00000037360	DDX17	#N/A	2
ENSGALT00000100999	ENSGALG00000052546	HIF3A	#N/A	3
ENSGALT00000100993	ENSGALG00000043607	CENPX	#N/A	2
ENSGALT00000087451	ENSGALG00000003682	ARL6IP4	#N/A	2
ENSGALT00000008665	ENSGALG00000005397	GGNBP2	#N/A	8
ENSGALT00000008668	ENSGALG00000021040	HAGHL	#N/A	6
ENSGALT00000037654	ENSGALG00000023089	SSBP2	#N/A	2
ENSGALT00000104296	ENSGALG00000054048	-	#N/A	3
ENSGALT00000104299	ENSGALG00000016969	-	#N/A	4
ENSGALT00000072404	ENSGALG00000039895	EPHA2	#N/A	5
ENSGALT00000079457	ENSGALG00000038549	-	#N/A	2
ENSGALT00000079456	ENSGALG00000010921	PKD2	#N/A	5
ENSGALT00000003178	ENSGALG00000002044	EEF2KMT	#N/A	2
ENSGALT00000047022	ENSGALG00000017405	NPR3	#N/A	5
ENSGALT00000071262	ENSGALG00000034693	MLLT6	#N/A	5
ENSGALT00000071261	ENSGALG00000035676	GATD1	#N/A	2
ENSGALT00000026295	ENSGALG00000016300	TINAG	#N/A	1
ENSGALT00000074723	ENSGALG00000009107	NRXN1	#N/A	5
ENSGALT00000046778	ENSGALG00000043329	-	#N/A	2
ENSGALT00000049790	ENSGALG00000032092	PPP4R1	#N/A	9
ENSGALT00000005634	ENSGALG00000003559	ACTR5	#N/A	2
ENSGALT00000041093	ENSGALG00000024318	TMEM200B	#N/A	2
ENSGALT00000049246	ENSGALG00000027925	HOXA3	#N/A	5
ENSGALT00000009988	ENSGALG00000006190	FHL1	#N/A	3
ENSGALT00000049249	ENSGALG00000029999	CCDC102A	#N/A	2
ENSGALT00000005189	ENSGALG00000003281	GSS	#N/A	2
ENSGALT00000094770	ENSGALG00000001551	CCNL2	#N/A	5
ENSGALT00000089338	ENSGALG00000011560	PACRG	#N/A	3
ENSGALT00000004587	ENSGALG00000002907	MYL1	#N/A	7
ENSGALT00000004585	ENSGALG00000002906	TARDBP	#N/A	2
ENSGALT00000004583	ENSGALG00000002904	REEP3	#N/A	2
ENSGALT00000082861	ENSGALG00000042246	-	#N/A	7
ENSGALT00000082865	ENSGALG00000030350	-	#N/A	8
ENSGALT00000072180	ENSGALG00000029424	JPH3	#N/A	4
ENSGALT00000050471	ENSGALG00000043797	DBR1	#N/A	2
ENSGALT00000054091	ENSGALG00000040817	NEMP2	#N/A	2
ENSGALT00000050477	ENSGALG00000040869	-	#N/A	1
ENSGALT00000017082	ENSGALG00000010490	DPYSL4	#N/A	6
ENSGALT00000040323	ENSGALG00000004166	VPS51	#N/A	9
ENSGALT00000057618	ENSGALG00000002969	MAU2	#N/A	9
ENSGALT00000003917	ENSGALG00000002486	RNF123	#N/A	7
ENSGALT00000003916	ENSGALG00000002485	PHKG1	#N/A	7
ENSGALT00000011632	ENSGALG00000007183	ERGIC2	#N/A	9
ENSGALT00000011630	ENSGALG00000007181	PGS1	#N/A	2
ENSGALT00000018510	ENSGALG00000011343	CNPPD1	#N/A	8
ENSGALT00000018517	ENSGALG00000011340	ZRANB2	#N/A	2
ENSGALT00000042841	ENSGALG00000050309	-	#N/A	2
ENSGALT00000000469	ENSGALG00000000349	PSMC5	#N/A	8
ENSGALT00000106588	ENSGALG00000047208	-	#N/A	7
ENSGALT00000021443	ENSGALG00000013135	GALNT1	#N/A	2
ENSGALT00000021448	ENSGALG00000013138	TMEM245	#N/A	7
ENSGALT00000088066	ENSGALG00000007513	FAM207A	#N/A	2
ENSGALT00000090832	ENSGALG00000051251	-	#N/A	2
ENSGALT00000090831	ENSGALG00000051957	PTPN12	#N/A	5
ENSGALT00000041067	ENSGALG00000003569	TMEM130	#N/A	5
ENSGALT00000053608	ENSGALG00000003521	TPM1	#N/A	7
ENSGALT00000106051	ENSGALG00000041273	KIAA0319	#N/A	5
ENSGALT00000106055	ENSGALG00000001983	-	#N/A	2
ENSGALT00000108276	ENSGALG00000006724	-	#N/A	3
ENSGALT00000108279	ENSGALG00000050868	-	#N/A	7
ENSGALT00000051767	ENSGALG00000029494	BGLAP	#N/A	2
ENSGALT00000105937	ENSGALG00000015110	FAM189A2	#N/A	4
ENSGALT00000017926	ENSGALG00000011008	MAP3K21	#N/A	2
ENSGALT00000007116	ENSGALG00000004469	TP53RK	#N/A	8
ENSGALT00000037512	ENSGALG00000011330	DYNC1H1	#N/A	2
ENSGALT00000096868	ENSGALG00000001373	TRAF3IP3	#N/A	4
ENSGALT00000096867	ENSGALG00000050314	SRSF4	#N/A	2
ENSGALT00000096866	ENSGALG00000002445	KIAA0319L	#N/A	7
ENSGALT00000096863	ENSGALG00000001946	RSPO1	#N/A	5
ENSGALT00000009318	ENSGALG00000005803	ZNRF3	#N/A	5
ENSGALT00000065464	ENSGALG00000037289	ATL2	#N/A	7
ENSGALT00000086158	ENSGALG00000004705	BUD31	#N/A	9
ENSGALT00000086153	ENSGALG00000005707	IFT20	#N/A	2
ENSGALT00000086155	ENSGALG00000008864	FXR1	#N/A	1
ENSGALT00000018870	ENSGALG00000011569	SCYL2	#N/A	9
ENSGALT00000039051	ENSGALG00000006856	CD151	#N/A	1
ENSGALT00000039050	ENSGALG00000020260	PGRMC1	#N/A	5
ENSGALT00000039057	ENSGALG00000006841	POLR2L	#N/A	8
ENSGALT00000090011	ENSGALG00000017234	FOLH1	#N/A	1
ENSGALT00000090013	ENSGALG00000046204	R3HDML	#N/A	2
ENSGALT00000024255	ENSGALG00000015037	EVC	#N/A	2
ENSGALT00000053187	ENSGALG00000039682	HCLS1	#N/A	4
ENSGALT00000089124	ENSGALG00000002321	GOT2	#N/A	7
ENSGALT00000053184	ENSGALG00000034859	COMMD9	#N/A	9
ENSGALT00000010304	ENSGALG00000006378	LIPA	#N/A	8
ENSGALT00000088295	ENSGALG00000015939	THNSL2	#N/A	9
ENSGALT00000097937	ENSGALG00000034948	UAP1L1	#N/A	3
ENSGALT00000099192	ENSGALG00000032619	SYPL2	#N/A	7
ENSGALT00000078129	ENSGALG00000033888	IDH3B	#N/A	7
ENSGALT00000063043	ENSGALG00000043660	SCFN	#N/A	3
ENSGALT00000091765	ENSGALG00000017235	Nox4	#N/A	6
ENSGALT00000032821	ENSGALG00000015148	ANXA1	#N/A	1
ENSGALT00000059131	ENSGALG00000029621	SEMA3F	#N/A	2
ENSGALT00000059133	ENSGALG00000030487	-	#N/A	9
ENSGALT00000066175	ENSGALG00000032590	NDE1	#N/A	2
ENSGALT00000066170	ENSGALG00000035104	HAND1	#N/A	5
ENSGALT00000015471	ENSGALG00000009505	PNPLA8	#N/A	8
ENSGALT00000015470	ENSGALG00000009504	-	#N/A	8
ENSGALT00000015478	ENSGALG00000009509	CALCR	#N/A	5
ENSGALT00000093238	ENSGALG00000051505	ZNF503	#N/A	2
ENSGALT00000043246	ENSGALG00000029024	TCF21	TRUE	6
ENSGALT00000058357	ENSGALG00000014952	COL4A3BP	#N/A	7
ENSGALT00000095856	ENSGALG00000052250	HJV	#N/A	7
ENSGALT00000095854	ENSGALG00000051765	-	#N/A	1
ENSGALT00000095852	ENSGALG00000052763	BTG2	#N/A	1
ENSGALT00000095851	ENSGALG00000032882	EVA1C	#N/A	1
ENSGALT00000013143	ENSGALG00000008097	CELF1	#N/A	2
ENSGALT00000013141	ENSGALG00000008095	KIF23	#N/A	2
ENSGALT00000013147	ENSGALG00000008100	RAPSN	#N/A	6
ENSGALT00000013144	ENSGALG00000008098	NAMPT	#N/A	7
ENSGALT00000046204	ENSGALG00000028989	-	#N/A	2
ENSGALT00000045956	ENSGALG00000026516	CZIB	#N/A	9
ENSGALT00000100714	ENSGALG00000053173	-	#N/A	2
ENSGALT00000076216	ENSGALG00000003748	ANO5	#N/A	1
ENSGALT00000057316	ENSGALG00000040696	PRCC	#N/A	2
ENSGALT00000078913	ENSGALG00000029674	-	#N/A	2
ENSGALT00000078911	ENSGALG00000035499	SKIV2L	#N/A	9
ENSGALT00000078918	ENSGALG00000017262	NARS2	#N/A	2
ENSGALT00000023492	ENSGALG00000014567	PHB2	#N/A	9
ENSGALT00000019249	ENSGALG00000011797	MTHFD1	#N/A	2
ENSGALT00000012795	ENSGALG00000007878	SDHD	#N/A	1
ENSGALT00000068468	ENSGALG00000039878	TFEB	#N/A	7
ENSGALT00000098904	ENSGALG00000053595	CXXC4	#N/A	5
ENSGALT00000068465	ENSGALG00000040754	CYP1C1	#N/A	4
ENSGALT00000023722	ENSGALG00000014711	PLPP1	#N/A	1
ENSGALT00000023723	ENSGALG00000014712	SLC38A9	#N/A	9
ENSGALT00000024115	ENSGALG00000014949	RABL3	#N/A	2
ENSGALT00000023728	ENSGALG00000014716	IL6ST	#N/A	1
ENSGALT00000031665	ENSGALG00000015877	SH3BGRL2	#N/A	2
ENSGALT00000081467	ENSGALG00000032419	STARD8	#N/A	3
ENSGALT00000074101	ENSGALG00000039830	DHX30	#N/A	2
ENSGALT00000003286	ENSGALG00000002106	CLCC1	#N/A	5
ENSGALT00000002885	ENSGALG00000021539	PRPSAP1	#N/A	2
ENSGALT00000103678	ENSGALG00000052889	-	#N/A	5
ENSGALT00000073659	ENSGALG00000036391	GFPT1	#N/A	7
ENSGALT00000103671	ENSGALG00000047749	FGF11	#N/A	3
ENSGALT00000103675	ENSGALG00000053105	RAP1GAP	#N/A	3
ENSGALT00000046982	ENSGALG00000038102	TBRG4	#N/A	9
ENSGALT00000046984	ENSGALG00000031929	-	#N/A	4
ENSGALT00000080730	ENSGALG00000009886	USP38	#N/A	8
ENSGALT00000009702	ENSGALG00000006027	TM6SF1	#N/A	1
ENSGALT00000032362	ENSGALG00000007110	-	#N/A	1
ENSGALT00000032361	ENSGALG00000007128	SH3BGRL	#N/A	2
ENSGALT00000015605	ENSGALG00000009577	PUS7L	#N/A	2
ENSGALT00000019954	ENSGALG00000012218	CBY1	#N/A	5
ENSGALT00000086766	ENSGALG00000009681	BUB3	#N/A	2
ENSGALT00000107973	ENSGALG00000039498	PPP3CA	#N/A	5
ENSGALT00000075766	ENSGALG00000032734	RNF139	#N/A	4
ENSGALT00000105535	ENSGALG00000052986	-	#N/A	2
ENSGALT00000043783	ENSGALG00000012916	DROSHA	#N/A	2
ENSGALT00000087175	ENSGALG00000046187	PARP12	#N/A	4
ENSGALT00000087171	ENSGALG00000005001	ZCCHC13	#N/A	5
ENSGALT00000087179	ENSGALG00000009032	PIF1	#N/A	2
ENSGALT00000047618	ENSGALG00000040889	ARMC8	#N/A	5
ENSGALT00000077357	ENSGALG00000036785	TRIM8	#N/A	2
ENSGALT00000006557	ENSGALG00000021598	-	#N/A	3
ENSGALT00000072237	ENSGALG00000016174	LMBRD1	#N/A	7
ENSGALT00000004950	ENSGALG00000003131	DGKE	#N/A	9
ENSGALT00000004953	ENSGALG00000003134	-	#N/A	8
ENSGALT00000000247	ENSGALG00000000189	YTHDC2	#N/A	7
ENSGALT00000029187	ENSGALG00000013920	SUV39H2	#N/A	2
ENSGALT00000074975	ENSGALG00000014843	TPD52L1	#N/A	2
ENSGALT00000085155	ENSGALG00000007205	COX6A1	#N/A	3
ENSGALT00000094273	ENSGALG00000007334	ABAT	#N/A	7
ENSGALT00000094277	ENSGALG00000042730	STT3A	#N/A	2
ENSGALT00000010026	ENSGALG00000006211	BCL2L1	#N/A	7
ENSGALT00000010020	ENSGALG00000006207	HM13	#N/A	3
ENSGALT00000007737	ENSGALG00000004845	TIMM10	#N/A	5
ENSGALT00000039467	ENSGALG00000003321	RILPL2	#N/A	2
ENSGALT00000051109	ENSGALG00000039001	FILIP1	#N/A	1
ENSGALT00000005397	ENSGALG00000003412	-	#N/A	2
ENSGALT00000018239	ENSGALG00000011186	ERMARD	#N/A	2
ENSGALT00000056771	ENSGALG00000034777	VPS13D	#N/A	7
ENSGALT00000018231	ENSGALG00000011181	FKBP14	#N/A	2
ENSGALT00000018234	ENSGALG00000011184	HNRNPD	#N/A	2
ENSGALT00000004041	ENSGALG00000002557	GPR133	#N/A	5
ENSGALT00000079639	ENSGALG00000029823	-	#N/A	3
ENSGALT00000057797	ENSGALG00000043816	-	#N/A	3
ENSGALT00000018492	ENSGALG00000011331	CTH	#N/A	2
ENSGALT00000055483	ENSGALG00000033790	MAN2A2	#N/A	7
ENSGALT00000052453	ENSGALG00000051325	-	#N/A	2
ENSGALT00000018498	ENSGALG00000011335	NHEJ1	#N/A	8
ENSGALT00000026723	ENSGALG00000016560	SELENOI	#N/A	2
ENSGALT00000026720	ENSGALG00000016558	VEGFD	#N/A	7
ENSGALT00000065936	ENSGALG00000042063	-	#N/A	8
ENSGALT00000065935	ENSGALG00000031348	SPPL2A	#N/A	2
ENSGALT00000026728	ENSGALG00000016562	ASB11	#N/A	7
ENSGALT00000059488	ENSGALG00000031131	VIRMA	#N/A	2
ENSGALT00000057421	ENSGALG00000039826	CNGA3	#N/A	2
ENSGALT00000057423	ENSGALG00000039092	STAC	#N/A	5
ENSGALT00000011770	ENSGALG00000007268	-	#N/A	5
ENSGALT00000091353	ENSGALG00000020528	INIP	#N/A	5
ENSGALT00000055153	ENSGALG00000030643	VANGL2	#N/A	2
ENSGALT00000013590	ENSGALG00000008349	LMCD1	#N/A	1
ENSGALT00000007098	ENSGALG00000004460	FOXK1	#N/A	2
ENSGALT00000005801	ENSGALG00000003661	SETX	#N/A	5
ENSGALT00000017322	ENSGALG00000010259	COL28A1	#N/A	4
ENSGALT00000017321	ENSGALG00000010647	ECHDC2	#N/A	5
ENSGALT00000017326	ENSGALG00000010652	SCP2	#N/A	9
ENSGALT00000005809	ENSGALG00000003665	PIGS	#N/A	2
ENSGALT00000092193	ENSGALG00000052268	SSBP4	#N/A	5
ENSGALT00000106554	ENSGALG00000054015	PRR11	#N/A	2
ENSGALT00000020909	ENSGALG00000012816	SLC22A23	#N/A	5
ENSGALT00000062129	ENSGALG00000004355	MCU	#N/A	1
ENSGALT00000106083	ENSGALG00000039917	EXOSC1	#N/A	7
ENSGALT00000020905	ENSGALG00000012814	PXDC1	#N/A	5
ENSGALT00000106080	ENSGALG00000051654	YLPM1	#N/A	7
ENSGALT00000067713	ENSGALG00000037067	EIF3E	#N/A	8
ENSGALT00000066712	ENSGALG00000039755	-	#N/A	2
ENSGALT00000086342	ENSGALG00000026780	TPGS1	#N/A	2
ENSGALT00000007417	ENSGALG00000004655	SMURF1	#N/A	5
ENSGALT00000009658	ENSGALG00000006002	WHAMM	#N/A	7
ENSGALT00000013737	ENSGALG00000008431	SMARCA1	#N/A	2
ENSGALT00000027803	ENSGALG00000017201	CEP57	#N/A	9
ENSGALT00000093249	ENSGALG00000008013	KLHDC10	#N/A	8
ENSGALT00000014001	ENSGALG00000008599	-	#N/A	8
ENSGALT00000059810	ENSGALG00000012865	BRAF	#N/A	3
ENSGALT00000014007	ENSGALG00000008601	AHSG	#N/A	3
ENSGALT00000071448	ENSGALG00000037739	STK25	#N/A	9
ENSGALT00000008014	ENSGALG00000005005	MIEF2	#N/A	4
ENSGALT00000043867	ENSGALG00000025858	LUZP1	#N/A	2
ENSGALT00000008013	ENSGALG00000005004	SAMD8	#N/A	7
ENSGALT00000089371	ENSGALG00000002478	MATR3	#N/A	2
ENSGALT00000029777	ENSGALG00000013512	BTF3	#N/A	9
ENSGALT00000077155	ENSGALG00000035406	DSN1	#N/A	9
ENSGALT00000022291	ENSGALG00000013710	SNX9	#N/A	5
ENSGALT00000022290	ENSGALG00000013709	TIMM21	#N/A	4
ENSGALT00000103071	ENSGALG00000039583	cmi9	#N/A	7
ENSGALT00000099524	ENSGALG00000051049	-	#N/A	2
ENSGALT00000099529	ENSGALG00000046790	-	#N/A	6
ENSGALT00000090601	ENSGALG00000053371	-	#N/A	6
ENSGALT00000090603	ENSGALG00000037014	TSNARE1	#N/A	2
ENSGALT00000090605	ENSGALG00000048665	-	#N/A	6
ENSGALT00000090604	ENSGALG00000030585	UBXN2B	#N/A	5
ENSGALT00000027119	ENSGALG00000016797	FHL2	#N/A	7
ENSGALT00000027110	ENSGALG00000016791	SLC9A2	#N/A	3
ENSGALT00000027114	ENSGALG00000016794	MRPS9	#N/A	5
ENSGALT00000018418	ENSGALG00000011289	NKIRAS1	#N/A	7
ENSGALT00000067141	ENSGALG00000029892	LMO2	#N/A	8
ENSGALT00000006467	ENSGALG00000004065	SLC25A16	#N/A	8
ENSGALT00000044077	ENSGALG00000026761	LIN28B	#N/A	5
ENSGALT00000044076	ENSGALG00000027140	MARVELD2	#N/A	2
ENSGALT00000079649	ENSGALG00000035923	MTMR11	#N/A	4
ENSGALT00000071414	ENSGALG00000025898	SMAD6	#N/A	5
ENSGALT00000062430	ENSGALG00000007753	POLL	#N/A	4
ENSGALT00000105043	ENSGALG00000009107	NRXN1	#N/A	1
ENSGALT00000100039	ENSGALG00000013640	MBP	#N/A	4
ENSGALT00000051779	ENSGALG00000003947	HNRNPH3	#N/A	2
ENSGALT00000073921	ENSGALG00000036391	GFPT1	#N/A	2
ENSGALT00000029895	ENSGALG00000004683	TPD52L2	#N/A	2
ENSGALT00000033345	ENSGALG00000020805	LRRC8D	#N/A	8
ENSGALT00000095952	ENSGALG00000039269	-	#N/A	4
ENSGALT00000095959	ENSGALG00000001084	ATP8B3	#N/A	7
ENSGALT00000046508	ENSGALG00000035799	SHISA9	#N/A	2
ENSGALT00000016515	ENSGALG00000010158	KANK1	#N/A	2
ENSGALT00000096600	ENSGALG00000040266	GLI3	#N/A	5
ENSGALT00000012427	ENSGALG00000007666	KCNIP2	#N/A	5
ENSGALT00000101348	ENSGALG00000054297	-	#N/A	2
ENSGALT00000045850	ENSGALG00000027698	COX19	#N/A	8
ENSGALT00000072338	ENSGALG00000033753	PDHX	#N/A	9
ENSGALT00000077972	ENSGALG00000035350	PMEL	#N/A	2
ENSGALT00000077974	ENSGALG00000033079	RRAGC	#N/A	2
ENSGALT00000097555	ENSGALG00000014408	LLGL1	#N/A	9
ENSGALT00000104838	ENSGALG00000048882	-	#N/A	1
ENSGALT00000020285	ENSGALG00000012412	MTHFD1L	#N/A	2
ENSGALT00000048369	ENSGALG00000043036	VASH1	#N/A	2
ENSGALT00000009009	ENSGALG00000005614	SRRD	#N/A	9
ENSGALT00000009008	ENSGALG00000005613	-	#N/A	9
ENSGALT00000050537	ENSGALG00000030812	CSNK1G1	#N/A	2
ENSGALT00000044814	ENSGALG00000028227	SLC25A20	#N/A	2
ENSGALT00000009006	ENSGALG00000005612	CCM2	#N/A	2
ENSGALT00000044811	ENSGALG00000027416	ROMO1	#N/A	8
ENSGALT00000036704	ENSGALG00000022813	NDUFV3	#N/A	7
ENSGALT00000036706	ENSGALG00000016173	UBASH3A	#N/A	4
ENSGALT00000041362	ENSGALG00000024449	RAMP2	#N/A	1
ENSGALT00000102060	ENSGALG00000046727	-	#N/A	3
ENSGALT00000105876	ENSGALG00000010997	GSDME	#N/A	2
ENSGALT00000008354	ENSGALG00000005203	OLFM3	#N/A	2
ENSGALT00000008355	ENSGALG00000005204	-	#N/A	4
ENSGALT00000107587	ENSGALG00000001122	CALN1	#N/A	5
ENSGALT00000104585	ENSGALG00000048930	CDC37	#N/A	9
ENSGALT00000023947	ENSGALG00000014835	C7	#N/A	4
ENSGALT00000083180	ENSGALG00000044628	-	#N/A	8
ENSGALT00000080563	ENSGALG00000041236	CBX7	#N/A	1
ENSGALT00000000837	ENSGALG00000000599	44257	#N/A	5
ENSGALT00000040010	ENSGALG00000023844	-	#N/A	3
ENSGALT00000000832	ENSGALG00000000596	CDC27	#N/A	9
ENSGALT00000104058	ENSGALG00000052680	-	#N/A	6
ENSGALT00000104051	ENSGALG00000034876	PDP1	#N/A	4
ENSGALT00000032134	ENSGALG00000020164	GAR1	#N/A	2
ENSGALT00000082587	ENSGALG00000009674	CLCN3	#N/A	2
ENSGALT00000082580	ENSGALG00000034311	BTBD7	#N/A	5
ENSGALT00000056152	ENSGALG00000040532	ZIC1	#N/A	2
ENSGALT00000039248	ENSGALG00000004781	ZBTB40	#N/A	7
ENSGALT00000087031	ENSGALG00000013537	TPM3	#N/A	2
ENSGALT00000087034	ENSGALG00000040002	-	#N/A	4
ENSGALT00000054949	ENSGALG00000041473	DDX31	#N/A	2
ENSGALT00000075048	ENSGALG00000038520	STRIP2	#N/A	1
ENSGALT00000005924	ENSGALG00000003733	LIFR	#N/A	5
ENSGALT00000005925	ENSGALG00000003734	SZRD1	#N/A	7
ENSGALT00000005921	ENSGALG00000003732	UCK1	#N/A	2
ENSGALT00000037945	ENSGALG00000010792	AGMO	#N/A	9
ENSGALT00000091531	ENSGALG00000014575	SEPHS2L	#N/A	2
ENSGALT00000049557	ENSGALG00000005398	HAGH	#N/A	4
ENSGALT00000006743	ENSGALG00000004238	MRM2	#N/A	8
ENSGALT00000003518	ENSGALG00000002247	SETD6	#N/A	2
ENSGALT00000006749	ENSGALG00000004244	TTPAL	#N/A	2
ENSGALT00000086630	ENSGALG00000044799	VSIG4	#N/A	4
ENSGALT00000086635	ENSGALG00000011681	DEPDC7	#N/A	3
ENSGALT00000011476	ENSGALG00000007084	DUSP12	#N/A	2
ENSGALT00000099729	ENSGALG00000051776	-	#N/A	1
ENSGALT00000099728	ENSGALG00000013793	CLOCK	#N/A	7
ENSGALT00000061853	ENSGALG00000017048	EXOSC8	#N/A	2
ENSGALT00000092848	ENSGALG00000053213	-	#N/A	4
ENSGALT00000027355	ENSGALG00000016920	LMO7	#N/A	3
ENSGALT00000092844	ENSGALG00000051415	TM2D1	#N/A	8
ENSGALT00000043006	ENSGALG00000027761	TNFAIP8	#N/A	4
ENSGALT00000056633	ENSGALG00000039034	ELP2	#N/A	2
ENSGALT00000090727	ENSGALG00000051260	-	#N/A	1
ENSGALT00000090720	ENSGALG00000045920	HSD17B3	#N/A	4
ENSGALT00000062293	ENSGALG00000030603	ANTXR1	#N/A	2
ENSGALT00000027682	ENSGALG00000017137	GJA3	#N/A	5
ENSGALT00000027680	ENSGALG00000017135	CRYL1	#N/A	4
ENSGALT00000062295	ENSGALG00000042948	RNF126	#N/A	9
ENSGALT00000010618	ENSGALG00000006571	SETD5	#N/A	2
ENSGALT00000010619	ENSGALG00000006572	TNNT3	#N/A	7
ENSGALT00000007505	ENSGALG00000004711	-	#N/A	9
ENSGALT00000059698	ENSGALG00000030878	RPLP1	#N/A	6
ENSGALT00000100234	ENSGALG00000003712	RAPGEF1	#N/A	7
ENSGALT00000026084	ENSGALG00000016186	PDE9A	#N/A	2
ENSGALT00000093823	ENSGALG00000047642	TMEM42	#N/A	8
ENSGALT00000093827	ENSGALG00000011332	ANKZF1	#N/A	8
ENSGALT00000065748	ENSGALG00000030151	LUZP2	#N/A	5
ENSGALT00000100580	ENSGALG00000021442	CARMIL2	#N/A	8
ENSGALT00000100581	ENSGALG00000017715	TINAGL1	#N/A	4
ENSGALT00000100584	ENSGALG00000035028	NAB2	#N/A	7
ENSGALT00000021680	ENSGALG00000013272	PRMT8	#N/A	2
ENSGALT00000016753	ENSGALG00000010298	DCTN6	#N/A	9
ENSGALT00000016754	ENSGALG00000010299	RSPH9	#N/A	2
ENSGALT00000016756	ENSGALG00000010301	EIF2B2	#N/A	8
ENSGALT00000091097	ENSGALG00000053990	-	#N/A	2
ENSGALT00000091095	ENSGALG00000055021	GREM2	#N/A	5
ENSGALT00000091094	ENSGALG00000040844	GIT2	#N/A	9
ENSGALT00000101180	ENSGALG00000053281	PKIA	#N/A	3
ENSGALT00000014667	ENSGALG00000009015	PIGK	#N/A	5
ENSGALT00000017487	ENSGALG00000010749	TCEANC2	#N/A	2
ENSGALT00000014668	ENSGALG00000009016	SLX4IP	#N/A	2
ENSGALT00000017483	ENSGALG00000010745	HMGB2	#N/A	2
ENSGALT00000061247	ENSGALG00000011270	KERA	#N/A	6
ENSGALT00000079331	ENSGALG00000009356	SKIL	#N/A	5
ENSGALT00000011255	ENSGALG00000006947	BDH1A	#N/A	9
ENSGALT00000011250	ENSGALG00000006942	PIK3IP1	#N/A	7
ENSGALT00000096377	ENSGALG00000003172	SLC16A9	#N/A	1
ENSGALT00000096375	ENSGALG00000050750	NRN1L	#N/A	8
[truncated: 8,878 more rows]
