# Supplementary material for: Comparative analyses of dynamic transcriptome profiles highlight key response genes and dominant isoforms for muscle development and growth in chicken
Source: Genet Sel Evol. 2023 Oct 23;55:73. doi: 10.1186/s12711-023-00849-4 (PMC10591418; doi:10.1186/s12711-023-00849-4)
Supplement: Supplementary file 9 — Additional file 9: Table S6. PCA result. Each transcript’s eigenvector from the top 5 PC in AA broiler and LS chicken, respectively, and the transcript with the top 10% eigenvector in each PC between the two breeds. Furthermore, the top 10% contributed transcripts of the top PC involving myogenesis were found in the top 3 PC of AA broiler, but did not exist in the top 4 PC of LS chicken. [file 12711_2023_849_MOESM9_ESM.xls]

## Sheet: Readme
AA_PCA_contribution: Contribution value of each transcript in each PC in AA broilers
LS_PCA_contribution: Contribution value of each transcript in each PC in LS chickens
AA_TOP_10%: Top 10% contributed trasncripts from top 4 PCs in AA broilers.
LS_TOP_10%: Top 10% contributed trasncripts from top 4 PCs in LS chickens.
AA_special_transcripts: 918 transcripts (top 10 contribution transcrips) exist in top 3 PCs in AA broilers, but not in top 4 PCs in LS chickens. These transcripts correspond to Additional file 8: Fig. S3F
LS_special_transcripts: 1903 transcripts (top 10 contribution transcrips) exist in top 3 PCs in AA broilers, but not in top 4 PCs in LS chickens. These transcripts correspond to Additional file 8: Fig. S3F

## Sheet: AA_PCA_contribution
Ensem_TranscriptID	Ensem_geneID	PC1	PC2	PC3	PC4	PC5
ENSGALT00000010619	ENSGALG00000006572	0.0675931	0.0498737	0.0373847	0.00757996	0.00174868
ENSGALT00000070926	ENSGALG00000029606	0.061903	0.0286256	0.0388527	0.0218895	0.0133003
ENSGALT00000076926	ENSGALG00000049891	0.0609782	0.0228872	0.00384459	0.0119366	0.00319201
ENSGALT00000050142	ENSGALG00000012612	0.0589234	0.0194942	0.00594874	0.00219743	0.0150332
ENSGALT00000008758	ENSGALG00000005458	0.0588984	0.0557311	0.0191768	0.00602602	0.00411624
ENSGALT00000040054	ENSGALG00000002907	0.0587739	0.0201804	0.0128822	0.00309866	0.00614463
ENSGALT00000032786	ENSGALG00000015602	0.0556022	0.00895651	0.010927	0.0217499	0.00242714
ENSGALT00000039415	ENSGALG00000006300	0.0531282	0.0302838	0.00799497	0.00765487	0.00716392
ENSGALT00000027729	ENSGALG00000017168	0.0525629	0.0291585	0.00183205	0.0151951	0.0264663
ENSGALT00000085145	ENSGALG00000045362	0.0521334	0.0293249	0.0146159	0.00868292	0.00836593
ENSGALT00000073033	ENSGALG00000033271	0.0509155	0.00381817	0.0103662	0.00501564	0.000649188
ENSGALT00000092695	ENSGALG00000048064	0.0488758	0.00587666	0.0150433	0.0204895	0.00174524
ENSGALT00000088724	ENSGALG00000011086	0.0477456	0.018184	0.0157522	0.00266689	0.0259016
ENSGALT00000059548	ENSGALG00000030247	0.0463248	0.00396908	0.000443183	0.0021017	0.0135993
ENSGALT00000017947	ENSGALG00000011016	0.0457856	0.0221155	0.00771337	0.0121034	0.0106963
ENSGALT00000046346	ENSGALG00000012211	0.0452315	0.00584236	0.0126325	0.00408735	0.000348262
ENSGALT00000011524	ENSGALG00000007114	0.0444934	0.0268861	0.0300997	0.0263589	0.00682029
ENSGALT00000082455	ENSGALG00000042257	0.0435931	0.000531344	0.00630062	0.0371009	0.00272799
ENSGALT00000010491	ENSGALG00000006491	0.043566	0.0107702	0.0115247	0.00456714	0.00804478
ENSGALT00000027985	ENSGALG00000017316	0.043396	0.0229229	0.0188804	0.0183816	0.0158494
ENSGALT00000062553	ENSGALG00000001992	0.0433709	0.0151786	0.0101919	0.0140753	0.0107847
ENSGALT00000083872	ENSGALG00000005843	0.043187	0.0169101	0.0199179	0.00260127	0.00611399
ENSGALT00000036371	ENSGALG00000028273	0.0425035	0.0305157	0.026811	0.0308141	0.0296558
ENSGALT00000057262	ENSGALG00000004801	0.0423351	0.0328814	0.00931575	0.0197997	0.0118787
ENSGALT00000000419	ENSGALG00000000313	0.0417488	0.0247159	0.0248335	0.0299764	0.0107925
ENSGALT00000090865	ENSGALG00000054033	0.0412566	0.0223477	0.0144717	0.00130522	0.00111119
ENSGALT00000102583	ENSGALG00000029150	0.0410548	0.00305142	0.0190524	0.00179303	0.00664147
ENSGALT00000007663	ENSGALG00000004801	0.0400395	0.0245714	0.00684241	0.0196328	0.00728454
ENSGALT00000008397	ENSGALG00000005226	0.0394169	0.0170581	0.0184676	0.00175897	0.00819771
ENSGALT00000099544	ENSGALG00000012211	0.0393016	0.00333556	0.023424	0.00060063	0.0140934
ENSGALT00000093212	ENSGALG00000048546	0.0392714	0.0269811	0.00910601	0.011427	0.00472864
ENSGALT00000092446	ENSGALG00000053585	0.0391368	0.0121222	0.0111433	0.0235738	0.00240846
ENSGALT00000062046	ENSGALG00000033461	0.0390829	0.0177335	0.016284	0.014022	0.0235796
ENSGALT00000053882	ENSGALG00000030886	0.0390355	0.00485951	0.0204013	0.0207199	9.33e-05
ENSGALT00000005981	ENSGALG00000003770	0.0388	0.0208811	0.0406299	0.0189379	0.0244118
ENSGALT00000094835	ENSGALG00000053130	0.0386603	0.0208466	0.00668928	0.0101824	0.00599542
ENSGALT00000010138	ENSGALG00000006273	0.0384899	0.00776132	0.0100803	0.00422871	0.00247659
ENSGALT00000002764	ENSGALG00000001793	0.038463	0.00611573	0.0140221	0.0172743	0.0198958
ENSGALT00000075825	ENSGALG00000006300	0.0381997	0.031052	0.00710485	0.00512683	0.00430154
ENSGALT00000098376	ENSGALG00000054033	0.0379717	0.0186833	0.010641	0.00424827	0.00198819
ENSGALT00000103305	ENSGALG00000032385	0.0376043	0.000945851	0.00472257	0.0154319	0.00466129
ENSGALT00000017270	ENSGALG00000010614	0.0374343	0.00945853	0.0226104	0.0192147	0.016552
ENSGALT00000077897	ENSGALG00000009705	0.0373491	0.0134234	0.00153211	0.000513603	0.0146608
ENSGALT00000086032	ENSGALG00000014442	0.0370971	0.0204278	0.0340918	0.00807355	9.11e-05
ENSGALT00000046530	ENSGALG00000034615	0.036583	0.0137853	0.00613771	0.0137869	0.00708918
ENSGALT00000070446	ENSGALG00000000302	0.0364348	0.00511123	0.0501234	0.0395347	0.00897537
ENSGALT00000015772	ENSGALG00000009691	0.0363408	0.0192504	0.00794509	0.0194782	0.00342152
ENSGALT00000010641	ENSGALG00000006591	0.0363125	0.0124608	0.0212478	0.0118121	0.00305983
ENSGALT00000057236	ENSGALG00000005458	0.036024	0.0377573	0.0254814	0.0110334	0.0110901
ENSGALT00000018667	ENSGALG00000011447	0.0357453	0.0134016	0.0188408	0.0105177	0.0261118
ENSGALT00000012893	ENSGALG00000007936	0.035631	0.033881	0.0162215	0.0107575	0.0125096
ENSGALT00000048096	ENSGALG00000030025	0.0355217	0.0045927	0.00716969	0.0335339	0.03329
ENSGALT00000008744	ENSGALG00000005448	0.0355106	0.00801975	0.000479828	0.00931396	0.0324652
ENSGALT00000053002	ENSGALG00000000295	0.0353981	0.0266059	0.0210552	0.0144058	0.00641185
ENSGALT00000015790	ENSGALG00000009700	0.03513	0.0385978	0.0266342	0.0138168	0.0116409
ENSGALT00000093100	ENSGALG00000003283	0.0350296	0.010545	0.00332133	0.0157502	0.00500024
ENSGALT00000060298	ENSGALG00000040995	0.0349251	0.0463687	0.0281737	0.0215491	0.00673887
ENSGALT00000088480	ENSGALG00000012552	0.034921	0.0110342	0.00667653	0.00551193	0.0213811
ENSGALT00000077229	ENSGALG00000003521	0.0348814	0.00833993	0.0173693	0.0107534	0.0147095
ENSGALT00000102479	ENSGALG00000029261	0.0344578	0.0320923	0.0193995	0.0114206	0.0209232
ENSGALT00000068880	ENSGALG00000001475	0.0344436	0.0186753	0.00395745	0.00799026	0.029432
ENSGALT00000013522	ENSGALG00000008306	0.034358	0.00663346	0.0155546	0.0262934	0.0129367
ENSGALT00000043595	ENSGALG00000026553	0.0342185	0.0191484	0.00511978	0.00202356	0.00749989
ENSGALT00000027389	ENSGALG00000016945	0.0341812	0.000240982	0.000827109	0.00208472	0.0124867
ENSGALT00000068432	ENSGALG00000030712	0.0340478	0.00489062	0.0256837	0.00382002	0.0410523
ENSGALT00000108022	ENSGALG00000048682	0.0339119	0.0141128	0.0215895	0.00501354	0.00548832
ENSGALT00000054501	ENSGALG00000014848	0.0338419	0.00868542	0.00115307	6.8e-05	0.00272737
ENSGALT00000035085	ENSGALG00000004582	0.033751	0.00118847	0.0167956	0.00325419	0.0193266
ENSGALT00000092110	ENSGALG00000054974	0.0335819	0.0327682	0.00301854	0.000808622	0.0107149
ENSGALT00000017322	ENSGALG00000010259	0.0335656	0.0165632	0.00443102	0.00355165	0.00695985
ENSGALT00000053608	ENSGALG00000003521	0.0335538	0.0143167	0.0177768	0.0171624	0.0184337
ENSGALT00000045442	ENSGALG00000029140	0.033465	0.00914686	0.00233604	0.00268538	0.00859065
ENSGALT00000003100	ENSGALG00000001992	0.0334443	0.0202524	0.00648637	0.0100616	0.00484335
ENSGALT00000081588	ENSGALG00000039712	0.0331746	0.0191385	0.00586753	0.0102691	0.00106239
ENSGALT00000034639	ENSGALG00000003193	0.0326102	0.0249366	0.0124906	0.00229357	0.0229511
ENSGALT00000074172	ENSGALG00000038884	0.032533	0.0166244	0.000458788	0.0146498	0.00102998
ENSGALT00000044413	ENSGALG00000027872	0.0322879	0.0165905	0.0173003	0.00142175	0.00980446
ENSGALT00000003916	ENSGALG00000002485	0.0321866	0.0186909	0.00538916	0.0158296	7.51e-06
ENSGALT00000082966	ENSGALG00000043435	0.0319597	0.00158304	0.0025346	0.0224578	0.0271549
ENSGALT00000008683	ENSGALG00000005407	0.0319286	0.00705604	0.00255701	0.00668209	0.00372673
ENSGALT00000051129	ENSGALG00000030512	0.0318739	0.0132083	0.0127498	0.0295605	0.0109724
ENSGALT00000097863	ENSGALG00000012845	0.0317217	0.0306028	0.0142801	0.0217676	0.00704555
ENSGALT00000085113	ENSGALG00000011270	0.0314816	0.00780307	0.0125076	0.00819398	0.00114114
ENSGALT00000067879	ENSGALG00000030940	0.0312102	0.0279118	0.020947	0.0315758	0.00369143
ENSGALT00000023323	ENSGALG00000014442	0.0311486	0.00683862	0.0156074	0.0118627	0.0119629
ENSGALT00000023947	ENSGALG00000014835	0.0310471	0.0270473	0.0130046	0.0225366	0.0144542
ENSGALT00000021880	ENSGALG00000013414	0.0308912	0.00240065	0.0101894	0.0110177	0.00698079
ENSGALT00000099192	ENSGALG00000032619	0.030778	0.0286691	0.0161384	0.00834704	0.00255969
ENSGALT00000079486	ENSGALG00000039498	0.0307345	0.00635971	0.0161367	0.00472961	0.00737904
ENSGALT00000046815	ENSGALG00000032403	0.0306505	0.0198665	0.00426877	0.0168219	0.0263524
ENSGALT00000068741	ENSGALG00000009654	0.0305621	0.00776288	0.0137282	0.0181064	0.019303
ENSGALT00000097853	ENSGALG00000054604	0.0305603	0.000162563	0.00849365	0.0246338	0.00652172
ENSGALT00000091142	ENSGALG00000013414	0.0305245	0.00449573	0.0139011	0.0160601	0.00388634
ENSGALT00000009385	ENSGALG00000005843	0.0304667	0.0266982	0.0114776	6.28e-05	0.00986105
ENSGALT00000039082	ENSGALG00000008593	0.0303714	0.0131334	0.0215876	0.0109035	0.0108136
ENSGALT00000003855	ENSGALG00000025945	0.0303633	0.0243118	0.00988201	0.032029	0.0233872
ENSGALT00000014328	ENSGALG00000008814	0.0302933	0.00141421	0.00230775	0.00022976	0.00334888
ENSGALT00000039466	ENSGALG00000007606	0.0302286	0.0176811	0.0168163	0.0183462	0.0129309
ENSGALT00000070997	ENSGALG00000000141	0.0301889	0.028364	0.0197503	0.0328824	0.00567214
ENSGALT00000063775	ENSGALG00000046817	0.0301665	0.0136046	0.0171681	0.00904863	0.0359263
ENSGALT00000083237	ENSGALG00000005180	0.0300391	0.0155437	0.0186417	0.0102111	0.036391
ENSGALT00000085355	ENSGALG00000045085	0.0299916	0.035525	0.0142706	0.0320847	0.0104069
ENSGALT00000049974	ENSGALG00000040493	0.0299227	0.0109697	0.0300766	0.000658761	0.024605
ENSGALT00000022180	ENSGALG00000013634	0.0299118	0.0352026	0.0157837	0.0182441	0.0087974
ENSGALT00000037052	ENSGALG00000015970	0.0298974	0.028755	0.0284645	0.00324199	0.0322059
ENSGALT00000042995	ENSGALG00000028210	0.0296035	0.0190778	0.0139255	0.00472968	0.00119174
ENSGALT00000047717	ENSGALG00000043035	0.0295949	0.0250924	0.0231329	0.00950015	0.00233106
ENSGALT00000004587	ENSGALG00000002907	0.0295437	0.0111052	0.0232377	0.00411965	0.0182317
ENSGALT00000088722	ENSGALG00000004594	0.0295393	0.0278228	0.0190137	0.029594	2.3e-05
ENSGALT00000018558	ENSGALG00000011376	0.0295072	0.0297031	0.012281	0.00197732	0.00217381
ENSGALT00000088684	ENSGALG00000008367	0.0294099	0.00495303	0.00784005	0.000765241	0.0115437
ENSGALT00000079478	ENSGALG00000041380	0.0293411	0.0138401	0.00935761	0.0177547	0.00826409
ENSGALT00000098892	ENSGALG00000049432	0.029326	0.00186564	0.00191892	0.00977068	0.0106085
ENSGALT00000070110	ENSGALG00000037864	0.0292795	0.0113813	0.0159757	0.00205915	0.00458066
ENSGALT00000045934	ENSGALG00000027771	0.0292559	0.0102208	0.0156561	0.00253302	0.00519675
ENSGALT00000023442	ENSGALG00000014526	0.0290319	0.0121482	0.0165629	0.00304758	0.0160696
ENSGALT00000017449	ENSGALG00000010722	0.0289896	0.0234389	0.0048565	0.00713941	0.0167998
ENSGALT00000028027	ENSGALG00000017347	0.0289289	0.0277924	0.0142344	0.00108162	0.0232821
ENSGALT00000094228	ENSGALG00000051101	0.0286349	0.0326445	0.0115979	0.0288738	0.0146904
ENSGALT00000088828	ENSGALG00000009435	0.0284874	0.0116626	0.0122681	0.00154039	0.0027503
ENSGALT00000008913	ENSGALG00000005554	0.0282612	0.018708	0.000760749	0.00470359	0.00482833
ENSGALT00000022997	ENSGALG00000014221	0.0281681	0.0167099	0.000612487	0.00268864	0.00598518
ENSGALT00000096369	ENSGALG00000021869	0.0281452	0.00636914	0.00608609	0.0117368	0.00729916
ENSGALT00000066024	ENSGALG00000040180	0.0280219	0.00506506	0.0183921	0.0110477	0.00865532
ENSGALT00000017687	ENSGALG00000010881	0.0278676	0.0113243	0.00765732	0.0245546	0.0114641
ENSGALT00000044491	ENSGALG00000028560	0.0278239	0.0106713	0.0129871	0.00658736	0.00980677
ENSGALT00000045646	ENSGALG00000027874	0.0278164	0.017022	0.00984283	0.0233453	0.00160004
ENSGALT00000008036	ENSGALG00000005019	0.0276913	0.0205012	0.000949295	0.0291884	0.00615837
ENSGALT00000073343	ENSGALG00000009050	0.0276121	0.0248867	0.00646526	0.00525047	0.000778114
ENSGALT00000006863	ENSGALG00000004310	0.027606	0.021432	0.0037836	0.0114502	0.011608
ENSGALT00000040533	ENSGALG00000004594	0.0275945	0.0203892	0.0263461	0.0291649	0.00284074
ENSGALT00000004131	ENSGALG00000002623	0.0275153	0.0141753	0.019762	0.0116694	0.0111095
ENSGALT00000056145	ENSGALG00000029203	0.0275098	0.0294866	0.0141325	0.00391432	0.0078785
ENSGALT00000103661	ENSGALG00000029150	0.0274655	0.0243224	0.0240283	5.07e-05	0.00623935
ENSGALT00000002199	ENSGALG00000001446	0.0273557	0.00404003	0.00226418	0.0196448	0.00369329
ENSGALT00000093010	ENSGALG00000053246	0.0273553	0.00240929	0.0483891	0.000248021	0.000642958
ENSGALT00000009240	ENSGALG00000005754	0.0273135	0.0126444	0.00212657	0.0105321	0.00843518
ENSGALT00000050124	ENSGALG00000003770	0.027259	0.0127884	0.0210211	0.00927495	0.022763
ENSGALT00000065874	ENSGALG00000015286	0.0272519	0.00877415	0.0186743	0.00331277	0.0134879
ENSGALT00000099372	ENSGALG00000047976	0.0272269	0.0038073	0.00503466	0.00640287	8.6e-05
ENSGALT00000105067	ENSGALG00000030247	0.0272245	0.0154423	0.00299555	0.0115253	0.00510805
ENSGALT00000077257	ENSGALG00000037675	0.0271699	0.023372	0.015571	0.0253783	0.0159063
ENSGALT00000045569	ENSGALG00000026572	0.0271378	0.00279416	0.004139	0.00573471	0.0046443
ENSGALT00000071768	ENSGALG00000014526	0.0271374	0.0230211	0.0160634	0.0285156	0.0216022
ENSGALT00000003247	ENSGALG00000002082	0.0270557	0.00345379	0.0304315	0.0158231	0.000553025
ENSGALT00000082539	ENSGALG00000005628	0.0270135	0.0236988	0.0269465	0.00496782	0.030229
ENSGALT00000019173	ENSGALG00000011740	0.0268975	0.0289337	0.012746	0.0140863	0.00645422
ENSGALT00000051205	ENSGALG00000028949	0.0268578	0.00403805	0.00973743	0.00733713	0.00849235
ENSGALT00000078166	ENSGALG00000033671	0.0268236	0.0231957	0.000343813	0.0118023	0.0262851
ENSGALT00000040255	ENSGALG00000002160	0.0266695	0.0180413	0.0140299	0.0159782	0.00382672
ENSGALT00000093337	ENSGALG00000010551	0.0266057	0.013818	0.000937208	0.000599942	0.0181267
ENSGALT00000038233	ENSGALG00000011360	0.0264602	0.0179643	0.0127696	0.017207	0.00472989
ENSGALT00000085378	ENSGALG00000045218	0.0263213	0.00962174	0.000643145	0.00717556	0.00381316
ENSGALT00000041383	ENSGALG00000024470	0.0261979	0.00139208	0.0222314	0.00447152	0.0247706
ENSGALT00000065920	ENSGALG00000030858	0.0261511	0.0235685	0.0120794	0.0101203	0.00919745
ENSGALT00000007151	ENSGALG00000004491	0.0260536	0.0271446	0.0260085	0.000558772	0.00606397
ENSGALT00000084155	ENSGALG00000044874	0.0260443	0.00921627	0.0191658	0.0105138	0.0056174
ENSGALT00000071614	ENSGALG00000043223	0.0259876	0.0124252	0.00293737	0.000596428	0.013217
ENSGALT00000021340	ENSGALG00000013069	0.0259819	0.0270003	0.0216795	0.00573497	0.012034
ENSGALT00000094341	ENSGALG00000013999	0.0257432	0.0236959	0.00947073	0.0169394	0.00752388
ENSGALT00000093267	ENSGALG00000046826	0.0257346	0.00523289	0.0108527	0.0254775	0.00316028
ENSGALT00000082709	ENSGALG00000035804	0.0256706	0.00136597	0.00941555	0.00530736	0.00637143
ENSGALT00000034751	ENSGALG00000001992	0.0256112	0.0240669	0.00563392	0.0108016	0.00956903
ENSGALT00000106936	ENSGALG00000035237	0.0254853	0.00533584	0.00169348	0.00227833	0.00678312
ENSGALT00000066783	ENSGALG00000033932	0.0254102	0.0168549	0.0111542	0.0192661	0.00199249
ENSGALT00000103586	ENSGALG00000002431	0.0254078	0.00378058	0.00419761	0.0149661	0.00153409
ENSGALT00000000816	ENSGALG00000000585	0.0253963	0.00845423	0.00349433	0.00485018	0.00402597
ENSGALT00000030698	ENSGALG00000009446	0.025253	0.00539525	0.00636192	0.00707205	0.00262114
ENSGALT00000033928	ENSGALG00000005849	0.0251029	0.0105458	0.0110532	0.0332336	0.0172172
ENSGALT00000023900	ENSGALG00000014804	0.0250655	0.0137599	0.00571874	0.00129675	0.0226863
ENSGALT00000096047	ENSGALG00000047461	0.0250527	0.0167649	0.00866448	0.000459947	0.0174232
ENSGALT00000048122	ENSGALG00000038540	0.0248024	0.0210302	0.0185621	0.0124089	0.00571332
ENSGALT00000008882	ENSGALG00000005537	0.0247853	0.00343315	0.00544683	0.00363504	0.00311518
ENSGALT00000003868	ENSGALG00000002452	0.0247649	0.000800808	0.0126921	0.00263452	0.00190739
ENSGALT00000065795	ENSGALG00000043727	0.0247484	0.000503474	0.00609612	0.0251091	0.0180161
ENSGALT00000104933	ENSGALG00000054650	0.0246961	0.020846	0.0285957	0.00276045	0.00492394
ENSGALT00000023495	ENSGALG00000014569	0.0246802	9.45e-05	0.0347133	0.0135789	0.025264
ENSGALT00000044647	ENSGALG00000025751	0.0246732	0.00943033	0.0100167	0.0101065	0.00338894
ENSGALT00000077458	ENSGALG00000004004	0.0246404	0.0106197	0.0115677	0.0079296	0.000571937
ENSGALT00000089330	ENSGALG00000003473	0.0246218	0.00579274	0.00140757	0.00399881	0.000399681
ENSGALT00000012507	ENSGALG00000007716	0.0245672	0.0104807	0.0016167	0.0116907	0.0179
ENSGALT00000004086	ENSGALG00000002597	0.0245605	0.00440625	0.018883	0.00372214	0.00774827
ENSGALT00000026360	ENSGALG00000016342	0.0244164	0.0115706	0.0130958	0.00468035	0.0058732
ENSGALT00000054723	ENSGALG00000035960	0.02441	0.00553966	0.0107616	0.00504318	0.0158366
ENSGALT00000026436	ENSGALG00000016388	0.0242676	0.003727	0.0183865	0.00385774	0.0124505
ENSGALT00000053303	ENSGALG00000009545	0.0242327	0.00523776	0.00561331	0.00802047	0.00477715
ENSGALT00000097045	ENSGALG00000053408	0.0242216	0.0105276	0.00219408	0.00608428	0.000789706
ENSGALT00000013144	ENSGALG00000008098	0.0241619	0.0132269	0.00873783	0.012279	0.00456985
ENSGALT00000102410	ENSGALG00000050717	0.024136	0.0110329	0.00172562	0.006553	0.00239479
ENSGALT00000014498	ENSGALG00000008914	0.0240459	0.0195102	0.00950772	0.00283872	0.00760368
ENSGALT00000040237	ENSGALG00000008444	0.0240067	0.00843602	0.0206866	0.00350103	0.00658437
ENSGALT00000053729	ENSGALG00000040573	0.0239749	0.028425	0.0100562	0.0202108	0.0255899
ENSGALT00000038637	ENSGALG00000009870	0.0239615	0.0166086	0.00309591	0.026186	0.00985758
ENSGALT00000079295	ENSGALG00000029203	0.0239412	0.0287162	0.00572088	0.0104512	0.00796775
ENSGALT00000068173	ENSGALG00000035309	0.0239129	0.0252382	0.0164437	0.0022437	0.022621
ENSGALT00000019973	ENSGALG00000012230	0.0238802	0.0642449	0.0029152	0.0214467	0.130723
ENSGALT00000016055	ENSGALG00000009875	0.0238581	0.0019754	0.00612602	0.00487361	0.0107914
ENSGALT00000006378	ENSGALG00000004004	0.0238002	0.0112403	0.00733024	0.0132563	0.00514532
ENSGALT00000043393	ENSGALG00000027374	0.0237897	0.00267981	0.0227006	0.0207067	0.00728222
ENSGALT00000054821	ENSGALG00000001977	0.0237156	0.0160032	0.00891192	0.00274681	0.00621917
ENSGALT00000026728	ENSGALG00000016562	0.0236896	0.00301803	0.0172641	0.00393624	0.00573364
ENSGALT00000057968	ENSGALG00000005848	0.0236668	0.00162001	0.019232	0.00224096	0.00444829
ENSGALT00000104797	ENSGALG00000021869	0.0236654	0.00398996	0.00453309	0.0112272	0.00075773
ENSGALT00000011060	ENSGALG00000006835	0.0236581	0.018332	0.0195981	0.00429785	0.00413602
ENSGALT00000103297	ENSGALG00000051398	0.0236531	0.01135	0.00431141	0.00468391	0.00615543
ENSGALT00000079356	ENSGALG00000002638	0.0236087	0.00200244	0.00372036	0.0144735	0.00153069
ENSGALT00000044281	ENSGALG00000026452	0.023602	0.0225768	0.00715264	0.000378199	0.00880532
ENSGALT00000086954	ENSGALG00000005002	0.0235705	0.0115548	0.0295652	0.0062386	0.0136436
ENSGALT00000036253	ENSGALG00000005688	0.0235592	0.00324083	0.00600805	0.00603806	0.00235357
ENSGALT00000062778	ENSGALG00000031397	0.0235056	0.0113756	0.0173936	0.00246384	0.000934325
ENSGALT00000101556	ENSGALG00000053046	0.0234796	0.0104547	0.0039785	0.00729489	0.000345901
ENSGALT00000052937	ENSGALG00000041344	0.0234529	0.0163549	0.00611016	0.0109217	0.00536723
ENSGALT00000078360	ENSGALG00000043185	0.0234525	0.0306213	0.0226704	0.00671707	0.0326338
ENSGALT00000025309	ENSGALG00000015693	0.0233983	0.000692605	0.00436861	0.00516964	0.00689736
ENSGALT00000060227	ENSGALG00000031597	0.0233967	0.0186052	0.0221242	0.0365722	0.0351495
ENSGALT00000074734	ENSGALG00000043555	0.0233209	0.00587411	0.00355245	0.000882966	0.00495006
ENSGALT00000018983	ENSGALG00000011618	0.0233123	0.00301695	0.000831403	0.00744793	0.00898983
ENSGALT00000087050	ENSGALG00000005902	0.0233106	0.0153881	0.00347627	0.0205377	0.0139966
ENSGALT00000107513	ENSGALG00000003923	0.0232993	0.00557432	0.00933964	0.0161042	0.000401297
ENSGALT00000037259	ENSGALG00000017272	0.0232823	0.00485818	0.00848285	0.00445457	0.00373643
ENSGALT00000023686	ENSGALG00000014695	0.02327	0.000158035	0.0238956	0.0268045	0.00864754
ENSGALT00000064911	ENSGALG00000033207	0.0232457	0.00770675	0.00790543	0.0213226	0.0238517
ENSGALT00000005672	ENSGALG00000003584	0.0232181	0.0137428	0.00207327	0.00771012	0.0172957
ENSGALT00000100315	ENSGALG00000003925	0.0231693	0.0135466	0.00178287	0.00384725	0.00592575
ENSGALT00000066744	ENSGALG00000035099	0.0230698	0.00716933	0.00670863	0.007557	0.0126079
ENSGALT00000086570	ENSGALG00000005843	0.0230449	0.0206246	0.0110009	0.00474783	0.0155004
ENSGALT00000077181	ENSGALG00000047026	0.0230408	0.0085055	0.018312	0.00406718	0.00576374
ENSGALT00000045430	ENSGALG00000027068	0.023036	0.00882194	0.0022229	0.0120457	0.00162856
ENSGALT00000006605	ENSGALG00000004155	0.0229695	0.0246808	0.0205824	0.0211183	0.0219675
ENSGALT00000065653	ENSGALG00000002397	0.0229548	0.0109776	0.0220253	0.0136815	0.0187665
ENSGALT00000099729	ENSGALG00000051776	0.0229311	0.0210938	0.00324729	0.00500694	0.000229202
ENSGALT00000002476	ENSGALG00000001620	0.0229041	0.00459587	0.00262947	0.00651973	0.0109709
ENSGALT00000000386	ENSGALG00000000295	0.0229003	0.0247383	0.0133181	0.00500446	0.0023609
ENSGALT00000045290	ENSGALG00000027632	0.0228229	0.0113087	0.00248361	0.0012092	0.00655724
ENSGALT00000020015	ENSGALG00000012256	0.022819	0.00716968	0.00798157	0.00894904	0.00467646
ENSGALT00000036295	ENSGALG00000001709	0.0227379	0.00926675	0.00445958	0.0280951	0.0128889
ENSGALT00000034001	ENSGALG00000021128	0.0227358	0.00230368	0.00881639	0.00277169	0.00410564
ENSGALT00000076465	ENSGALG00000029893	0.0227198	0.011259	0.0107951	0.00917045	0.00246997
ENSGALT00000047210	ENSGALG00000015627	0.022708	0.0259809	0.0274478	0.00266885	0.0252424
ENSGALT00000006252	ENSGALG00000003925	0.0226856	0.0128767	0.00218567	0.00180314	0.00683718
ENSGALT00000013327	ENSGALG00000008185	0.0226645	0.0015325	0.00610868	0.00661197	0.000884018
ENSGALT00000064772	ENSGALG00000033862	0.0226621	0.000236728	0.00247205	0.0035577	0.0057679
ENSGALT00000055715	ENSGALG00000029382	0.0226376	0.00833192	0.00160575	0.00403171	0.00441734
ENSGALT00000105253	ENSGALG00000051748	0.0226291	0.00560967	0.0184576	0.00547748	0.00852763
ENSGALT00000031388	ENSGALG00000019761	0.0226109	0.00543888	0.0153424	0.0228912	0.00823632
ENSGALT00000036952	ENSGALG00000015018	0.0226031	0.0120171	0.0156228	0.0121702	0.00192026
ENSGALT00000044841	ENSGALG00000028685	0.0225937	0.0209228	0.00697554	0.0207198	0.00163983
ENSGALT00000105131	ENSGALG00000053055	0.0225791	0.013477	0.000362441	0.014197	0.0025686
ENSGALT00000010881	ENSGALG00000006725	0.0225663	0.0232327	0.0209024	0.00583441	0.0341314
ENSGALT00000029889	ENSGALG00000018942	0.0225453	0.0318017	0.0223358	0.00680859	0.0236903
ENSGALT00000082819	ENSGALG00000039595	0.0225356	0.0107136	0.0208154	0.00601359	0.00634466
ENSGALT00000062988	ENSGALG00000037744	0.0224879	0.0256942	0.00811495	0.00656862	0.00307972
ENSGALT00000090678	ENSGALG00000016456	0.0224855	0.0104222	0.0136113	0.00892027	0.00749402
ENSGALT00000023354	ENSGALG00000014463	0.0223923	0.0177174	0.00618163	0.00819578	0.000704184
ENSGALT00000006413	ENSGALG00000004028	0.0223903	0.0108502	0.0259977	0.0112932	0.0425567
ENSGALT00000007180	ENSGALG00000004508	0.0223797	0.00390085	0.00733823	0.00264605	0.00513695
ENSGALT00000087904	ENSGALG00000025810	0.0223389	0.0034036	0.00558451	0.0101358	0.0109871
ENSGALT00000010788	ENSGALG00000006670	0.0223106	0.0054058	0.0232218	0.00882708	0.000502387
ENSGALT00000090167	ENSGALG00000019719	0.0222444	0.0185291	0.00791004	0.00431927	0.0187452
ENSGALT00000093933	ENSGALG00000049236	0.0222315	0.0109385	0.00296444	0.0138925	0.00645525
ENSGALT00000021124	ENSGALG00000012952	0.0221415	0.00362997	0.0135859	0.016876	0.00701335
ENSGALT00000091894	ENSGALG00000042679	0.0221281	0.0233956	0.0114223	0.00853558	0.0107595
ENSGALT00000091920	ENSGALG00000049422	0.0221087	0.025316	0.0144047	0.00715727	0.000515634
ENSGALT00000003908	ENSGALG00000002479	0.022108	0.0359426	0.0366862	0.0248919	0.0151485
ENSGALT00000054579	ENSGALG00000031960	0.0221025	0.0168895	0.00473839	0.000216164	0.00916694
ENSGALT00000099605	ENSGALG00000041752	0.0220527	0.00447364	0.0218423	0.020866	0.00148647
ENSGALT00000091516	ENSGALG00000008536	0.0220157	0.0239044	0.00348286	0.000173093	0.0276878
ENSGALT00000083326	ENSGALG00000015908	0.0219925	0.00674336	0.0108294	0.00775903	0.00844895
ENSGALT00000057924	ENSGALG00000037625	0.0219416	0.00450329	0.00936756	0.00137938	0.00529391
ENSGALT00000040200	ENSGALG00000023904	0.0218837	0.0118315	0.00447179	0.00459881	0.0152771
ENSGALT00000072202	ENSGALG00000034107	0.0218733	0.0117051	0.000379338	0.00016173	0.00886814
ENSGALT00000026310	ENSGALG00000016309	0.0218256	0.00835221	0.00463571	0.00743907	0.0059568
ENSGALT00000101028	ENSGALG00000012230	0.0218159	0.0352351	0.0200672	0.0386228	0.0186954
ENSGALT00000090133	ENSGALG00000044155	0.0217683	0.00941961	0.0018064	0.00840485	0.00925128
ENSGALT00000061297	ENSGALG00000033120	0.0217562	0.000559383	0.00599909	0.00663459	0.00283834
ENSGALT00000093946	ENSGALG00000019157	0.0217371	0.0184434	0.0212858	0.00353857	0.00964856
ENSGALT00000024216	ENSGALG00000015015	0.0217242	0.0253365	0.0200379	0.00275819	0.0254074
ENSGALT00000001797	ENSGALG00000001184	0.0216846	0.0025126	0.00296559	0.00505068	0.000439509
ENSGALT00000018840	ENSGALG00000011551	0.02168	0.0259714	0.0159608	0.01508	0.0043509
ENSGALT00000081220	ENSGALG00000026152	0.0216757	0.00788347	0.00013887	0.0131225	0.0114608
ENSGALT00000090967	ENSGALG00000042148	0.0216618	0.00762037	0.0371987	0.0106118	0.0257326
ENSGALT00000049250	ENSGALG00000035845	0.0216513	0.00173152	0.00153058	0.0117441	0.0038959
ENSGALT00000083247	ENSGALG00000016582	0.0216068	0.00675375	0.00865036	0.0226707	0.00118422
ENSGALT00000036571	ENSGALG00000016803	0.0216027	0.01424	0.00487581	0.00206936	0.0032394
ENSGALT00000042857	ENSGALG00000027069	0.0214943	0.0300785	0.00936331	0.00634394	0.00196614
ENSGALT00000065508	ENSGALG00000029264	0.0214536	0.0131726	0.00850756	0.0123188	0.0125487
ENSGALT00000051623	ENSGALG00000015252	0.02144	0.00518121	0.00745569	0.00952543	0.000494011
ENSGALT00000063305	ENSGALG00000041202	0.0214327	0.000784433	0.0153319	0.000616733	0.0167782
ENSGALT00000077391	ENSGALG00000032404	0.0214252	0.0475815	0.011395	0.020515	0.0135021
ENSGALT00000100176	ENSGALG00000005849	0.0214076	0.00839295	0.0129552	0.035678	0.00891375
ENSGALT00000083476	ENSGALG00000001475	0.0214033	0.0126001	0.0304332	0.0168973	0.0472366
ENSGALT00000018446	ENSGALG00000011306	0.0213762	0.00312661	0.018474	0.00763063	0.00323255
ENSGALT00000022132	ENSGALG00000013604	0.0213571	0.00794599	0.0111878	0.00905341	0.00600224
ENSGALT00000088941	ENSGALG00000004956	0.0213374	0.0210928	0.0158704	0.0129043	2.29e-05
ENSGALT00000026770	ENSGALG00000016584	0.0213035	0.00142325	0.0194666	0.00241845	0.00628996
ENSGALT00000020914	ENSGALG00000012821	0.0212976	0.00495428	0.0156733	0.00569037	0.00340184
ENSGALT00000006028	ENSGALG00000003800	0.0212677	0.0132178	0.0108719	0.00900897	0.0131629
ENSGALT00000010512	ENSGALG00000006505	0.0212651	0.00149141	0.0101136	0.0118617	0.00286942
ENSGALT00000074316	ENSGALG00000029190	0.0212418	0.0184383	0.0034334	0.000446907	0.00446038
ENSGALT00000029520	ENSGALG00000026754	0.0212043	0.00202362	0.0336217	0.0147758	0.0518787
ENSGALT00000003437	ENSGALG00000002198	0.0211842	0.00456702	0.0107223	0.0128431	0.00982493
ENSGALT00000014012	ENSGALG00000008604	0.0211228	0.00354307	0.0101402	0.00586164	0.0116786
ENSGALT00000040700	ENSGALG00000000164	0.0210562	0.0102474	0.00264922	0.0234556	0.00200879
ENSGALT00000025446	ENSGALG00000015779	0.0210237	0.00950481	0.0314264	0.00713081	0.0134453
ENSGALT00000046122	ENSGALG00000028357	0.021007	0.0103774	0.00244021	0.0141868	0.0155386
ENSGALT00000066078	ENSGALG00000034741	0.0209952	0.0259622	0.00770164	0.0101213	0.00687027
ENSGALT00000086076	ENSGALG00000010526	0.0209733	0.0233487	0.0074301	0.00471301	0.00409294
ENSGALT00000034008	ENSGALG00000027165	0.0209668	0.00813085	0.0148978	0.0193541	0.0153414
ENSGALT00000004375	ENSGALG00000002771	0.0209271	0.00441596	0.0025595	0.00486779	0.00201542
ENSGALT00000031979	ENSGALG00000008741	0.0209268	0.00384103	0.00835978	0.00174138	0.00407488
ENSGALT00000045633	ENSGALG00000025921	0.020926	0.00792443	0.0100139	0.0111446	0.00870678
ENSGALT00000101372	ENSGALG00000002229	0.0208973	0.0021195	0.0114225	0.00250972	0.00195792
ENSGALT00000038622	ENSGALG00000023395	0.0208954	0.00894066	0.00216043	0.0303448	0.0233879
ENSGALT00000037951	ENSGALG00000011404	0.0208851	0.00190395	0.000465382	0.0206417	0.0105546
ENSGALT00000061864	ENSGALG00000041795	0.0208444	0.00393417	0.00107991	0.00303632	0.00162956
ENSGALT00000040245	ENSGALG00000008424	0.0208134	0.0182161	0.000928343	0.00378842	0.000499228
ENSGALT00000063293	ENSGALG00000041028	0.020788	0.00580548	0.0199746	0.0059976	0.0211566
ENSGALT00000022096	ENSGALG00000013575	0.020782	0.0255715	0.0115187	0.0249162	0.00743543
ENSGALT00000061558	ENSGALG00000015301	0.020759	0.0104174	0.00278714	0.00094763	0.00651376
ENSGALT00000106594	ENSGALG00000042679	0.0207523	0.0199759	0.00550789	0.00462713	0.00770973
ENSGALT00000023681	ENSGALG00000014692	0.0207473	0.00378719	0.00236059	0.00408231	0.00750731
ENSGALT00000020569	ENSGALG00000012595	0.0207201	0.00752087	0.00776939	0.0105181	0.00329047
ENSGALT00000100687	ENSGALG00000016843	0.0207114	0.0113891	0.0200151	0.0180445	0.0203954
ENSGALT00000005164	ENSGALG00000003261	0.0206923	0.0347578	0.00366262	0.00368777	0.00412197
ENSGALT00000027166	ENSGALG00000016826	0.0206766	0.0373155	0.0062692	0.0237291	0.0187086
ENSGALT00000023412	ENSGALG00000014501	0.0206611	0.0283236	0.0244975	0.00569453	0.0352145
ENSGALT00000006004	ENSGALG00000018700	0.0205627	0.0134746	0.00722987	0.00962811	3.01e-05
ENSGALT00000041019	ENSGALG00000003196	0.0205493	0.013127	0.0113299	0.0150198	0.0155852
ENSGALT00000005994	ENSGALG00000003778	0.020544	0.0106535	0.00235573	0.0101317	0.0070561
ENSGALT00000083290	ENSGALG00000038885	0.0205408	0.00452733	0.00602799	0.00450472	0.00828187
ENSGALT00000064853	ENSGALG00000035913	0.0205076	0.00779382	0.00251825	0.00448355	0.0137506
ENSGALT00000061542	ENSGALG00000032845	0.0205049	0.019833	0.011958	0.0123203	0.00986363
ENSGALT00000045156	ENSGALG00000026536	0.0204829	0.0145618	0.00641759	0.00506758	0.0101683
ENSGALT00000018390	ENSGALG00000011269	0.0204701	0.0269066	0.0150575	0.000607675	0.0244268
ENSGALT00000061018	ENSGALG00000037332	0.020407	0.00939112	0.00405767	0.00659057	0.00156674
ENSGALT00000092054	ENSGALG00000040995	0.0203707	0.0157311	0.000601698	0.00414496	0.00274867
ENSGALT00000010164	ENSGALG00000006292	0.0203698	0.0277597	0.000741602	0.0128366	0.00216793
ENSGALT00000052667	ENSGALG00000001678	0.0203325	0.00677054	0.00671149	0.00312871	0.00128375
ENSGALT00000013716	ENSGALG00000008420	0.020326	0.0026912	0.00506886	0.0125325	0.00383341
ENSGALT00000071593	ENSGALG00000033351	0.0203162	0.0209597	0.00900278	0.0129078	0.00471406
ENSGALT00000009323	ENSGALG00000005806	0.0203077	0.00185679	0.0165154	0.00384116	0.0110827
ENSGALT00000108298	ENSGALG00000028949	0.0202843	0.0152887	0.00834633	0.018809	0.00979268
ENSGALT00000009864	ENSGALG00000006110	0.0202549	0.00173764	0.00233125	0.0123547	0.00111519
ENSGALT00000008441	ENSGALG00000005257	0.0202296	0.0178279	0.00967477	0.0128408	0.00376534
ENSGALT00000041172	ENSGALG00000001101	0.0202253	2.84e-05	5.3e-05	0.00225083	0.00105625
ENSGALT00000083172	ENSGALG00000005393	0.0202034	0.00849067	0.0052235	0.00607109	0.0181814
ENSGALT00000083426	ENSGALG00000003770	0.020181	0.0207932	0.0175778	0.00310902	0.00591528
ENSGALT00000018712	ENSGALG00000011476	0.0201441	0.00598618	0.00160867	0.020612	0.000506408
ENSGALT00000099175	ENSGALG00000048310	0.0201345	0.0212431	0.00479734	0.00809954	0.000140061
ENSGALT00000023808	ENSGALG00000014759	0.0201151	0.0083261	0.00235808	0.00155315	0.0249577
ENSGALT00000056496	ENSGALG00000015286	0.0201074	0.0122498	0.0141822	0.000214187	0.000629739
ENSGALT00000014104	ENSGALG00000008659	0.0200464	0.0124553	0.0122184	0.0017093	0.00322008
ENSGALT00000026525	ENSGALG00000016442	0.0200038	0.00319901	0.00121131	0.0105497	0.00255018
ENSGALT00000009729	ENSGALG00000006040	0.0199975	0.00179913	0.0123582	0.00957089	0.00153201
ENSGALT00000021280	ENSGALG00000013035	0.0199587	0.00905299	0.00913771	0.0071541	0.0237895
ENSGALT00000096763	ENSGALG00000014835	0.0199059	0.0187921	0.000942968	0.0177655	0.0107815
ENSGALT00000023545	ENSGALG00000014603	0.0198352	0.022816	0.00409842	0.0217899	0.0054134
ENSGALT00000105791	ENSGALG00000053625	0.019811	0.0167891	0.0164142	0.000946176	0.00609252
ENSGALT00000066236	ENSGALG00000033351	0.0197912	0.0181926	0.00965255	0.00602316	0.00725114
ENSGALT00000029324	ENSGALG00000013723	0.0197675	0.0240912	0.0151659	0.0177081	0.00633891
ENSGALT00000043639	ENSGALG00000025862	0.0197561	0.00275747	0.00179442	0.00232463	0.00822911
ENSGALT00000063728	ENSGALG00000003578	0.0197476	0.000826865	0.0118541	0.0148383	0.00799323
ENSGALT00000090682	ENSGALG00000013999	0.0197324	0.00634747	0.00178867	0.0140776	0.00368897
ENSGALT00000027924	ENSGALG00000017272	0.019715	0.00636727	0.0122225	0.005067	0.0122355
ENSGALT00000045583	ENSGALG00000054420	0.0197109	0.0154798	0.0170177	0.00904548	0.00984788
ENSGALT00000099687	ENSGALG00000001895	0.0196576	0.0139173	0.000299073	0.0114929	0.00283352
ENSGALT00000085066	ENSGALG00000044326	0.0196549	0.00023596	0.00703033	0.0173978	0.0111381
ENSGALT00000060626	ENSGALG00000002955	0.0196466	0.0136204	0.0116113	0.0135586	0.00712139
ENSGALT00000097624	ENSGALG00000020067	0.0196457	0.0209018	0.00839249	0.00362296	0.00348492
ENSGALT00000017483	ENSGALG00000010745	0.0196117	0.00329452	0.00315171	0.00822377	0.00464121
ENSGALT00000047243	ENSGALG00000013244	0.0196079	0.00300301	0.00266009	0.00280213	0.00668586
ENSGALT00000073663	ENSGALG00000038330	0.0196061	0.0103989	0.00722874	0.0246857	0.0174921
ENSGALT00000025190	ENSGALG00000015624	0.0196035	0.00932812	0.00872596	0.0121242	0.0123753
ENSGALT00000032362	ENSGALG00000007110	0.0196026	0.0323578	0.00809574	0.00849286	0.000971875
ENSGALT00000031164	ENSGALG00000011291	0.0195612	0.00999627	0.0123079	0.00235672	0.00625979
ENSGALT00000092665	ENSGALG00000034427	0.0195455	0.0138513	0.016595	0.0107459	0.000200356
ENSGALT00000004876	ENSGALG00000003085	0.0195299	0.000873511	0.00437562	0.00931772	0.00407338
ENSGALT00000015535	ENSGALG00000009545	0.0194399	0.00584544	0.0298031	0.00883745	0.0294564
ENSGALT00000068577	ENSGALG00000035803	0.019436	0.0067443	0.00149965	0.0192617	0.0147343
ENSGALT00000088957	ENSGALG00000014897	0.0194267	0.000632041	0.00271354	0.00579178	0.00322968
ENSGALT00000103580	ENSGALG00000043555	0.0194041	0.000948043	0.00227379	0.00443124	0.00682654
ENSGALT00000036373	ENSGALG00000047152	0.0193891	0.0159978	0.0205953	0.0242239	0.0226899
ENSGALT00000102795	ENSGALG00000001459	0.0193409	0.00649703	0.063693	0.00578356	0.019112
ENSGALT00000063063	ENSGALG00000014582	0.0193358	0.0254066	0.0343732	0.0175244	0.00383906
ENSGALT00000036355	ENSGALG00000022696	0.0192845	0.0125356	0.00720808	0.00100787	0.000966108
ENSGALT00000061252	ENSGALG00000040212	0.0192748	0.00319253	0.00608623	0.00116478	0.00832444
ENSGALT00000060301	ENSGALG00000033063	0.0192733	0.00112255	0.00127315	0.0106813	0.00457275
ENSGALT00000077742	ENSGALG00000003690	0.0192501	0.0111022	0.00481252	0.00190927	0.0067769
ENSGALT00000006798	ENSGALG00000004274	0.0192414	0.00957393	0.00715747	0.00389531	0.0153698
ENSGALT00000022327	ENSGALG00000013738	0.0191985	0.0183779	0.00203455	0.00366855	0.00224391
ENSGALT00000108311	ENSGALG00000050173	0.0191355	0.0243928	0.0156996	0.00151585	0.00254475
ENSGALT00000046405	ENSGALG00000040954	0.0191321	0.00585663	0.00335342	0.00192316	0.0112269
ENSGALT00000049155	ENSGALG00000031593	0.0191041	0.00733431	0.0311225	0.0123626	0.000837393
ENSGALT00000070091	ENSGALG00000034083	0.0190952	0.0103635	0.00108102	0.00217539	0.00334503
ENSGALT00000098649	ENSGALG00000011200	0.0190952	0.0184336	0.0056463	0.0115556	0.0118599
ENSGALT00000048794	ENSGALG00000037744	0.0190749	0.0111632	0.00219345	0.0160102	0.0135118
ENSGALT00000105718	ENSGALG00000012783	0.0190623	0.0520592	0.00200217	0.0150738	0.0154057
ENSGALT00000075828	ENSGALG00000043234	0.0190265	0.0150575	0.026406	0.0279911	0.028764
ENSGALT00000022680	ENSGALG00000013999	0.0190159	0.000713212	0.00178116	0.0124285	0.00537062
ENSGALT00000053527	ENSGALG00000036925	0.0190151	0.00956277	0.0195543	0.00158803	0.0217641
ENSGALT00000043488	ENSGALG00000028037	0.0190059	0.00656233	0.0179585	3.94e-05	0.0100876
ENSGALT00000093110	ENSGALG00000054150	0.0189881	0.000663705	0.00081403	0.00410839	0.00118699
ENSGALT00000015740	ENSGALG00000009670	0.0189436	0.00615495	0.0116385	0.00431198	0.00782667
ENSGALT00000015501	ENSGALG00000009519	0.0189346	0.0148435	0.00281278	0.00234616	0.00146494
ENSGALT00000014487	ENSGALG00000008909	0.0189335	0.00410398	0.0038434	0.00461686	0.0105771
ENSGALT00000027432	ENSGALG00000016979	0.0189001	0.0193555	0.00275098	0.0286017	0.0130403
ENSGALT00000038383	ENSGALG00000010316	0.0188736	0.0122487	0.0073659	0.00359073	0.0059083
ENSGALT00000015312	ENSGALG00000009400	0.018873	0.0106441	0.0099489	0.0032663	0.00144358
ENSGALT00000106063	ENSGALG00000008486	0.0188458	0.00373317	0.0265297	0.00397921	0.00617343
ENSGALT00000102713	ENSGALG00000012801	0.0188085	0.0046559	0.00712086	0.0118933	0.0111982
ENSGALT00000104653	ENSGALG00000052741	0.0188009	0.0255552	0.00127511	0.00214268	0.00161087
ENSGALT00000078180	ENSGALG00000033405	0.0187454	0.0111083	0.00768924	0.00362751	0.000328741
ENSGALT00000083642	ENSGALG00000003584	0.0187419	0.00285234	0.00524368	0.0091795	0.00139303
ENSGALT00000020490	ENSGALG00000012546	0.0187411	0.00107058	0.00265808	0.00837287	0.00476955
ENSGALT00000095286	ENSGALG00000048409	0.018716	0.0148263	0.00893631	0.00109425	0.00860155
ENSGALT00000106802	ENSGALG00000010881	0.0186834	0.00817758	0.00501471	0.0254216	0.0025282
ENSGALT00000037609	ENSGALG00000015691	0.0186821	0.00259988	0.00338366	0.0120774	0.000207659
ENSGALT00000083391	ENSGALG00000000433	0.0186761	0.0036011	0.00839967	0.0205953	0.00619514
ENSGALT00000068450	ENSGALG00000037950	0.0186628	0.00226041	0.029842	0.00295946	0.0332651
ENSGALT00000003964	ENSGALG00000002515	0.0186627	0.0111859	0.00817008	0.00353968	0.00699789
ENSGALT00000012719	ENSGALG00000007837	0.018586	0.0142024	0.00504337	0.00505215	0.00501239
ENSGALT00000066605	ENSGALG00000039101	0.0185676	0.0225853	0.0150974	0.00199932	0.0189526
ENSGALT00000047178	ENSGALG00000041043	0.0185592	0.0166235	0.000192868	0.00250181	0.0260306
ENSGALT00000004154	ENSGALG00000002638	0.0184962	0.0105916	0.00383244	0.00801536	0.00206289
ENSGALT00000101935	ENSGALG00000028466	0.0184928	0.00161929	0.00317205	0.00147031	0.00504088
ENSGALT00000062888	ENSGALG00000042020	0.0184891	0.000596466	0.0310688	0.00174791	0.000312503
ENSGALT00000058942	ENSGALG00000032526	0.0184738	0.0139428	0.00315847	0.00155889	0.00421664
ENSGALT00000051080	ENSGALG00000036856	0.0184735	0.0053084	0.000105812	0.0122808	0.00238805
ENSGALT00000007197	ENSGALG00000004521	0.0184484	0.0203734	0.0136251	0.00186948	0.0086558
ENSGALT00000023666	ENSGALG00000014686	0.0184367	0.00849507	0.00813227	0.00403146	0.00659123
ENSGALT00000007608	ENSGALG00000021569	0.0183682	0.01358	0.00801429	0.0201512	0.00359068
ENSGALT00000033524	ENSGALG00000007768	0.0183671	0.00827665	0.0031235	0.00791138	0.00103685
ENSGALT00000088854	ENSGALG00000046593	0.018354	0.0101158	0.0115618	0.00866776	0.00200105
ENSGALT00000058629	ENSGALG00000030647	0.0183481	0.00432451	0.00131851	0.00842712	0.0234897
ENSGALT00000006667	ENSGALG00000004195	0.0183121	0.00382652	0.000839692	0.0113445	0.00114902
ENSGALT00000063011	ENSGALG00000037387	0.0182957	0.00504418	0.000922187	0.00866588	0.010131
ENSGALT00000009540	ENSGALG00000005930	0.0182926	0.0147074	0.00936863	0.0352488	0.0025445
ENSGALT00000018803	ENSGALG00000011532	0.0182866	0.00398934	0.00531869	0.00539266	0.00741831
ENSGALT00000045756	ENSGALG00000028810	0.0182622	0.00444164	0.0100255	0.000946106	0.000345518
ENSGALT00000070364	ENSGALG00000035065	0.0182573	0.00495069	0.0100753	0.00792421	0.00631861
ENSGALT00000078255	ENSGALG00000035960	0.0182547	0.00457495	0.00829476	0.00706794	0.018291
ENSGALT00000054344	ENSGALG00000050860	0.0182417	0.00560497	0.0129744	0.00599347	0.0135001
ENSGALT00000001896	ENSGALG00000015770	0.0182372	0.000802703	0.00829228	0.0151803	0.00453412
ENSGALT00000075258	ENSGALG00000038629	0.018225	0.00863923	0.00298438	0.000347847	0.00696728
ENSGALT00000009858	ENSGALG00000006106	0.0182057	0.0129871	0.0130077	0.00162022	0.00437245
ENSGALT00000026909	ENSGALG00000016676	0.0181933	0.000443347	0.00162267	0.00979503	0.00492672
ENSGALT00000073845	ENSGALG00000030064	0.0181905	0.00117322	0.00120962	0.0159658	0.00372103
ENSGALT00000029893	ENSGALG00000018946	0.018131	0.00513895	0.0204522	0.00205585	0.00445684
ENSGALT00000058579	ENSGALG00000040260	0.0181225	0.00326506	0.00361183	0.00783939	0.00247617
ENSGALT00000106913	ENSGALG00000000336	0.0180899	0.0287442	0.0103114	0.009003	0.013123
ENSGALT00000013337	ENSGALG00000008188	0.0180866	0.0210109	0.00332483	0.00472454	0.016585
ENSGALT00000093007	ENSGALG00000054951	0.0180812	0.00383395	0.0161262	0.00668106	0.0260146
ENSGALT00000091909	ENSGALG00000052612	0.0180707	0.0144363	0.0141389	0.00221152	0.00793738
ENSGALT00000002505	ENSGALG00000001640	0.0180657	0.0233	0.0169644	0.0150835	0.0022131
ENSGALT00000105485	ENSGALG00000016375	0.0180561	0.00773908	0.0029079	0.00418875	0.0108613
ENSGALT00000052439	ENSGALG00000030781	0.0180393	0.0106631	0.00878276	0.0158344	0.0253992
ENSGALT00000000973	ENSGALG00000000690	0.018031	0.0144166	0.00243304	0.00550344	0.00655915
ENSGALT00000075849	ENSGALG00000030012	0.0180231	0.00318852	0.00603976	0.00343867	0.0176421
ENSGALT00000025553	ENSGALG00000015849	0.0180218	0.0161083	0.0108326	0.00125837	0.00452361
ENSGALT00000014468	ENSGALG00000008896	0.0180041	0.0194954	0.0087102	0.0082206	0.0244718
ENSGALT00000068410	ENSGALG00000026981	0.0179929	0.000472423	0.00791982	0.00355664	0.0141742
ENSGALT00000059475	ENSGALG00000013056	0.0179561	0.0164929	0.0018414	0.00950422	0.000944723
ENSGALT00000064001	ENSGALG00000031120	0.0179525	0.0107772	0.000445056	0.0111829	0.005221
ENSGALT00000009602	ENSGALG00000005972	0.0179147	0.00945969	0.00205372	0.00739177	0.00461292
ENSGALT00000055859	ENSGALG00000030677	0.0179061	0.00735585	0.00105438	0.00594544	0.00373457
ENSGALT00000066035	ENSGALG00000051754	0.0178607	0.0110185	0.00184521	0.000305736	0.00326483
ENSGALT00000088636	ENSGALG00000004794	0.0178433	0.000170373	0.00414645	0.000554338	0.00114709
ENSGALT00000001016	ENSGALG00000000720	0.0178403	0.0146904	0.00316446	0.00584635	0.00968414
ENSGALT00000079511	ENSGALG00000042103	0.0178313	0.00308806	0.00480276	0.0119426	0.00629163
ENSGALT00000061149	ENSGALG00000005519	0.017817	0.00343164	0.0116063	0.00662917	0.013241
ENSGALT00000063468	ENSGALG00000038440	0.0178063	0.00973126	0.00779644	0.0192075	0.00777522
ENSGALT00000065193	ENSGALG00000030419	0.0177953	0.022393	0.00551615	0.00751193	0.00602352
ENSGALT00000067760	ENSGALG00000030377	0.0177916	0.00779204	0.00974148	0.00719508	0.00939709
ENSGALT00000001712	ENSGALG00000015708	0.0177827	0.00751832	0.0130351	0.00668068	0.0196272
ENSGALT00000086666	ENSGALG00000045705	0.0177822	0.00556358	0.00321279	0.0114127	0.00196728
ENSGALT00000067706	ENSGALG00000030985	0.017777	0.00112029	0.00540446	0.00253591	0.0041785
ENSGALT00000038023	ENSGALG00000009689	0.0177689	0.000477738	0.00699619	0.00175547	0.000467736
ENSGALT00000014708	ENSGALG00000009036	0.0177592	0.0157321	0.000751249	0.0110672	0.00310717
ENSGALT00000019721	ENSGALG00000012072	0.0177528	0.0188478	0.0039164	0.0121409	0.00775148
ENSGALT00000024201	ENSGALG00000015008	0.0177508	0.000774622	0.00813918	0.00502768	0.00500871
ENSGALT00000011442	ENSGALG00000007065	0.0177469	0.0167168	0.00126796	0.00328453	0.00136652
ENSGALT00000094322	ENSGALG00000047764	0.0177302	0.0160616	0.00610821	0.00437025	0.00655661
ENSGALT00000058115	ENSGALG00000038969	0.0176887	0.00935539	0.00713606	0.0113175	0.000379678
ENSGALT00000052958	ENSGALG00000041988	0.0176208	0.00356071	0.00209781	0.00197953	0.0135869
ENSGALT00000004580	ENSGALG00000002908	0.017619	0.0015412	0.00242209	0.0116241	0.00178397
ENSGALT00000090006	ENSGALG00000042863	0.0176017	0.00446722	0.00504553	0.00247891	0.0075532
ENSGALT00000011008	ENSGALG00000006805	0.0175862	0.00591401	0.00540948	0.0065797	0.00593635
ENSGALT00000024417	ENSGALG00000015132	0.0175757	0.000250399	0.00972331	0.0104789	0.00255628
ENSGALT00000093958	ENSGALG00000047488	0.0175678	0.000249249	0.000277629	0.00626002	0.000247277
ENSGALT00000094481	ENSGALG00000006785	0.0175591	0.0148968	0.00471717	0.011204	0.00167646
ENSGALT00000087747	ENSGALG00000044661	0.0175324	0.0133987	0.0122607	0.011813	0.0064347
ENSGALT00000100049	ENSGALG00000016301	0.0175257	0.0297069	0.0186866	0.00581521	0.00522059
ENSGALT00000108318	ENSGALG00000014155	0.0175238	0.000642761	0.0111477	0.0113712	0.00320025
ENSGALT00000024871	ENSGALG00000015419	0.0175179	0.00148294	0.00295484	0.000999079	0.0208248
ENSGALT00000039119	ENSGALG00000008713	0.017506	0.000899822	0.0037992	0.0119303	0.00192707
ENSGALT00000081537	ENSGALG00000029669	0.0175026	0.0145387	0.0109393	0.0195107	0.00309364
ENSGALT00000087280	ENSGALG00000028664	0.0174872	0.000116386	0.00623747	0.010452	3.61e-05
ENSGALT00000102489	ENSGALG00000048231	0.0174841	0.0104238	0.00996599	0.00664649	0.00119451
ENSGALT00000073698	ENSGALG00000009568	0.017457	0.00600872	0.00732862	0.000616432	0.00548051
ENSGALT00000041394	ENSGALG00000024481	0.0174533	0.000448585	0.00217139	0.00273106	0.000707952
ENSGALT00000106927	ENSGALG00000051279	0.0174249	0.00156697	0.00603544	0.0260459	0.000496365
ENSGALT00000094586	ENSGALG00000037889	0.0174143	0.0320583	0.00223918	0.00107825	0.00575502
ENSGALT00000100959	ENSGALG00000015511	0.0174052	0.00246216	0.0107976	0.00612866	0.00263151
ENSGALT00000055395	ENSGALG00000040035	0.0173933	0.0032758	0.00214258	0.0060427	0.00344105
ENSGALT00000001122	ENSGALG00000000775	0.0173903	0.0270186	0.016783	0.029829	0.0183268
ENSGALT00000084705	ENSGALG00000014233	0.0173868	0.00612979	0.0024675	0.00382657	0.00255314
ENSGALT00000042760	ENSGALG00000028115	0.0173603	0.01049	0.00830435	0.00679207	0.0146901
ENSGALT00000051981	ENSGALG00000033880	0.0172851	0.0079309	0.00130413	0.00286826	0.00717459
ENSGALT00000097699	ENSGALG00000047060	0.0172814	0.00693909	0.0118133	0.0170034	3.84e-05
ENSGALT00000018698	ENSGALG00000011469	0.0172773	0.0166695	0.00237747	0.0151026	0.0193965
ENSGALT00000045209	ENSGALG00000027353	0.0172664	0.0118294	0.00454642	0.00354053	0.00614457
ENSGALT00000059066	ENSGALG00000035369	0.0172503	0.00517273	0.0086357	0.000255041	0.00127525
ENSGALT00000001642	ENSGALG00000001096	0.0172477	0.00324953	8.93e-05	0.00708611	0.0023743
ENSGALT00000001231	ENSGALG00000000839	0.017245	0.0149191	0.00965832	0.0107992	0.010493
ENSGALT00000027509	ENSGALG00000017025	0.0172429	0.00260583	0.00134049	0.0116139	0.00184491
ENSGALT00000046907	ENSGALG00000030969	0.0172403	0.011647	0.0158639	0.000418519	0.0117803
ENSGALT00000074995	ENSGALG00000016323	0.0172291	0.0156254	0.0399797	0.0257972	0.0223294
ENSGALT00000057533	ENSGALG00000031996	0.0172204	0.00835871	0.00581899	0.00946828	0.00634751
ENSGALT00000015385	ENSGALG00000009453	0.0172155	0.00629559	0.00596283	0.00273403	0.00149472
ENSGALT00000026614	ENSGALG00000016497	0.0172085	0.00563152	0.0011415	0.00506048	0.0047174
ENSGALT00000095048	ENSGALG00000008439	0.0172058	0.014458	0.0382789	0.023264	0.00626608
ENSGALT00000013400	ENSGALG00000008233	0.0172036	0.00501026	0.00240098	0.00907922	0.00243381
ENSGALT00000000203	ENSGALG00000008022	0.0171844	0.0128311	0.00454167	0.00802593	0.00338997
ENSGALT00000105587	ENSGALG00000052767	0.0171806	0.00538031	0.0183099	0.0175387	0.0116481
ENSGALT00000005650	ENSGALG00000003567	0.0171709	0.0189818	0.0143459	0.00347726	0.00900524
ENSGALT00000023789	ENSGALG00000014753	0.0171544	0.00286071	0.00133764	0.00952738	0.000620388
ENSGALT00000009258	ENSGALG00000005763	0.0171524	0.00712983	0.00661747	0.00495007	0.00985001
ENSGALT00000027403	ENSGALG00000016954	0.0171345	0.00837246	0.000144544	0.0233813	0.0007221
ENSGALT00000067294	ENSGALG00000017204	0.0171311	0.0118476	0.0218218	0.00907271	0.000522754
ENSGALT00000018391	ENSGALG00000011270	0.017128	0.00501948	0.0100972	0.0174775	0.00256212
ENSGALT00000017486	ENSGALG00000010748	0.0171204	0.00447643	0.00361955	0.00579728	0.00800544
ENSGALT00000078318	ENSGALG00000032984	0.0170947	0.00383813	0.00814813	0.00196207	0.0116314
ENSGALT00000050753	ENSGALG00000041413	0.0170806	0.00463707	0.00378551	0.00792798	0.00136519
ENSGALT00000070280	ENSGALG00000030313	0.0170542	0.00545387	0.000886412	0.00665648	0.00415758
ENSGALT00000007467	ENSGALG00000004687	0.0170521	0.000549593	0.00257242	0.00856831	0.00423882
ENSGALT00000097870	ENSGALG00000040182	0.0170497	0.0184135	0.00879228	0.0131677	0.0180917
ENSGALT00000104238	ENSGALG00000003916	0.017025	0.00125533	0.00233955	0.0114591	0.00959986
ENSGALT00000043007	ENSGALG00000026380	0.0170249	0.000457036	0.00645857	0.0184459	0.00188071
ENSGALT00000093839	ENSGALG00000030918	0.0170227	0.0108561	0.00753107	0.005291	0.00481679
ENSGALT00000066937	ENSGALG00000035594	0.0170056	0.00157327	0.0127038	0.00734033	0.0209501
ENSGALT00000079354	ENSGALG00000043672	0.016998	0.00427617	0.00117934	0.0123799	0.00544567
ENSGALT00000089186	ENSGALG00000034615	0.0169831	0.00523098	0.00383601	0.0161918	0.0148384
ENSGALT00000077447	ENSGALG00000034204	0.0169765	0.00158623	0.0406277	0.0167134	0.0573918
ENSGALT00000048237	ENSGALG00000037777	0.0169762	0.018104	0.00251358	0.00822706	0.00331711
ENSGALT00000067233	ENSGALG00000029449	0.0169699	0.00542498	0.0117445	0.00365388	0.00774146
ENSGALT00000003282	ENSGALG00000002103	0.0169699	0.000186909	0.0235208	0.00480616	0.00968872
ENSGALT00000097859	ENSGALG00000048409	0.016964	0.0123778	0.00632969	0.012276	0.00831154
ENSGALT00000027243	ENSGALG00000016864	0.0169614	0.00941015	0.00608306	0.0139785	0.0155384
ENSGALT00000026295	ENSGALG00000016300	0.0169537	0.010796	0.00247254	0.00600886	0.0126987
ENSGALT00000043751	ENSGALG00000028982	0.016948	0.0257887	0.00978534	0.0179824	0.0072185
ENSGALT00000089302	ENSGALG00000002515	0.0169454	0.00482363	0.0057006	0.00341481	0.00754164
ENSGALT00000102851	ENSGALG00000008439	0.0169442	0.0228517	0.0226006	0.00270983	0.019226
ENSGALT00000016208	ENSGALG00000009971	0.0169395	0.00354248	0.00550999	0.0132238	0.00298632
ENSGALT00000099107	ENSGALG00000051229	0.0169288	0.0292953	0.0023712	0.00407529	0.00270765
ENSGALT00000070141	ENSGALG00000034868	0.0169277	0.00604285	0.0173468	0.00671814	0.00305385
ENSGALT00000089070	ENSGALG00000040426	0.0169276	0.000470266	0.00825288	0.0023143	0.00298175
ENSGALT00000006616	ENSGALG00000004161	0.0169272	0.000507802	0.00477195	0.00484491	0.00541187
ENSGALT00000024182	ENSGALG00000014994	0.0169043	0.0219617	0.0159502	0.00225951	0.0240192
ENSGALT00000054194	ENSGALG00000043290	0.0169027	0.0189405	0.0214155	0.0028496	0.00778553
ENSGALT00000042655	ENSGALG00000027064	0.016901	0.00964547	0.00769275	0.0116499	0.00138571
ENSGALT00000107012	ENSGALG00000052932	0.0168887	0.021378	0.00331979	0.00210456	0.0111423
ENSGALT00000016515	ENSGALG00000010158	0.0168782	0.00277452	0.000695722	0.000181158	0.000331505
ENSGALT00000011110	ENSGALG00000006864	0.016874	0.00677921	0.00774874	0.000577714	0.0157371
ENSGALT00000063442	ENSGALG00000041255	0.016865	0.00414895	0.00315823	0.00474854	0.00195562
ENSGALT00000065146	ENSGALG00000033781	0.0168513	0.00178304	0.00172481	0.00731219	0.00523569
ENSGALT00000052077	ENSGALG00000039576	0.0168487	0.00359158	0.00364527	0.0093369	0.00350215
ENSGALT00000105846	ENSGALG00000043198	0.0168377	0.00921624	0.00910402	0.0114637	0.00864659
ENSGALT00000013006	ENSGALG00000008014	0.0168299	0.00759613	0.0101314	0.00287675	0.00542172
ENSGALT00000000401	ENSGALG00000000302	0.0168222	0.00523302	0.0340628	0.03263	0.0118169
ENSGALT00000106461	ENSGALG00000005550	0.0168206	0.00721596	0.00216221	0.00716528	0.000755368
ENSGALT00000065142	ENSGALG00000042134	0.016811	0.00099967	0.00199648	0.00393376	0.00926816
ENSGALT00000062472	ENSGALG00000034271	0.0167912	0.00212817	0.0018094	0.00860263	0.00655688
ENSGALT00000103905	ENSGALG00000053187	0.0167646	0.00647555	0.0045772	0.0154098	0.0063588
ENSGALT00000074281	ENSGALG00000038688	0.0167623	0.00450821	0.00919316	0.0159046	0.0127703
ENSGALT00000009328	ENSGALG00000005809	0.0167563	0.00929079	0.00925224	0.00380989	0.00357039
ENSGALT00000008077	ENSGALG00000005038	0.0167409	0.00441222	0.00359636	0.00536819	0.00339191
ENSGALT00000009723	ENSGALG00000006037	0.0167345	0.00198608	0.00376761	0.00360378	0.00803927
ENSGALT00000056173	ENSGALG00000030242	0.0167297	0.012088	0.0503876	0.0170091	0.0647478
ENSGALT00000037800	ENSGALG00000011176	0.016695	0.00324166	0.0017307	0.0047739	0.00132321
ENSGALT00000097330	ENSGALG00000011285	0.0166915	0.048063	0.00782346	0.0263334	0.00136161
ENSGALT00000083717	ENSGALG00000046125	0.016687	0.00279451	0.00503996	0.00759244	0.00107599
ENSGALT00000069973	ENSGALG00000003550	0.0166783	0.0105259	0.00158007	0.0108643	0.000666843
ENSGALT00000049317	ENSGALG00000011319	0.0166783	0.00953364	0.00409859	0.0101222	0.00752143
ENSGALT00000010508	ENSGALG00000006503	0.0166482	0.00705899	0.0019298	0.0202957	0.00610455
ENSGALT00000056515	ENSGALG00000013726	0.016615	0.00319425	0.0114683	0.0121857	0.00873735
ENSGALT00000094548	ENSGALG00000005779	0.0166149	0.000917166	0.00214986	0.00405589	0.00448564
ENSGALT00000061172	ENSGALG00000016797	0.0166048	0.00180508	0.0155397	0.00506924	0.0169267
ENSGALT00000084952	ENSGALG00000045636	0.0165977	0.00188582	0.0108193	0.00706884	0.00452172
ENSGALT00000095336	ENSGALG00000051068	0.0165747	0.0117505	0.00874444	0.0198968	0.00606692
ENSGALT00000044994	ENSGALG00000028318	0.0165531	0.0146553	0.00546382	0.00896146	0.00433709
ENSGALT00000011900	ENSGALG00000007358	0.0165469	0.00247998	0.00841885	0.00761807	0.0328168
ENSGALT00000087335	ENSGALG00000011967	0.0165369	0.00215101	0.00410821	0.00797288	0.000867919
ENSGALT00000096315	ENSGALG00000049318	0.0165096	0.0162362	0.0185386	0.00311774	0.0074039
ENSGALT00000058182	ENSGALG00000036645	0.0165082	0.00273038	0.00239808	0.00961853	0.00213246
ENSGALT00000077035	ENSGALG00000003015	0.0165045	0.00470191	0.0016276	0.00961407	9.74e-06
ENSGALT00000049522	ENSGALG00000047321	0.0164996	0.00303697	0.0235627	0.00304588	0.0161669
ENSGALT00000088658	ENSGALG00000009433	0.0164978	0.0135959	0.012923	0.00940759	0.0262907
ENSGALT00000055735	ENSGALG00000010246	0.016493	0.00219801	0.000194486	0.00712279	0.00604009
ENSGALT00000082899	ENSGALG00000039376	0.0164905	0.0151104	0.00923295	0.015396	0.00124055
ENSGALT00000092543	ENSGALG00000017046	0.0164854	0.00441725	0.00443309	0.00925065	0.00989567
ENSGALT00000007194	ENSGALG00000004518	0.0164818	0.0261262	0.0333395	0.0159128	0.0019343
ENSGALT00000012060	ENSGALG00000023740	0.0164818	0.00470211	0.00550271	0.00848944	0.0304324
ENSGALT00000058011	ENSGALG00000024081	0.016471	0.00102831	0.00554584	0.00026983	0.00112277
ENSGALT00000081842	ENSGALG00000034615	0.016458	0.00617824	0.00173199	0.0253512	0.00800912
ENSGALT00000011553	ENSGALG00000007131	0.0164458	0.000866469	0.000907863	0.00138336	0.00634305
ENSGALT00000014682	ENSGALG00000009024	0.0164422	0.00159338	0.00791589	0.0106632	0.00266642
ENSGALT00000043835	ENSGALG00000027887	0.0164174	0.00432692	0.00173461	0.00480481	0.0128626
ENSGALT00000093421	ENSGALG00000008095	0.0164011	0.0117122	0.0010189	0.00108138	0.000710859
ENSGALT00000082171	ENSGALG00000007191	0.0163877	0.00205285	0.000729313	0.00986395	0.00456548
ENSGALT00000008081	ENSGALG00000005042	0.0163811	0.000907954	0.00305179	0.00771402	0.0535484
ENSGALT00000073347	ENSGALG00000008308	0.0163799	0.00884541	6.52e-05	0.00900116	0.00174492
ENSGALT00000009702	ENSGALG00000006027	0.016378	0.0242056	0.00817289	0.0181956	0.00473059
ENSGALT00000053230	ENSGALG00000003256	0.0163727	0.00897776	0.000764425	0.000972117	0.00438642
ENSGALT00000043040	ENSGALG00000026776	0.0163657	0.0128228	0.0019067	0.0094484	0.00098252
ENSGALT00000015138	ENSGALG00000009301	0.0163616	0.00312961	0.00856474	0.00179762	0.012157
ENSGALT00000023976	ENSGALG00000014857	0.016352	0.00214343	0.00706958	0.0205822	0.000415775
ENSGALT00000032821	ENSGALG00000015148	0.0163471	0.00330281	0.00223393	0.0165394	0.00492691
ENSGALT00000053661	ENSGALG00000036798	0.0163452	0.0120063	0.00883138	0.000742365	0.000339222
ENSGALT00000046080	ENSGALG00000016890	0.0163378	0.0105183	0.00505005	0.0110546	0.000806345
ENSGALT00000066678	ENSGALG00000039553	0.0163372	0.00110551	0.0068555	0.00475823	0.00845291
ENSGALT00000036887	ENSGALG00000015358	0.0163263	0.0287046	0.00234268	0.0189763	0.000297156
ENSGALT00000022966	ENSGALG00000014201	0.0163126	0.00613649	0.00987399	0.0102701	0.00179591
ENSGALT00000094783	ENSGALG00000016473	0.0163012	0.00428128	0.00910165	0.00466818	0.00416625
ENSGALT00000043299	ENSGALG00000027355	0.0162997	0.000825011	0.00274349	0.00025315	0.00149397
ENSGALT00000096495	ENSGALG00000043448	0.0162725	0.032289	0.00310995	0.00126962	0.0105447
ENSGALT00000005088	ENSGALG00000003212	0.0162674	0.000719756	0.00705961	0.00650118	0.0111628
ENSGALT00000072517	ENSGALG00000035584	0.0162563	0.0188981	0.00185741	0.0145686	0.00833213
ENSGALT00000074653	ENSGALG00000000529	0.0162544	0.0158522	0.000114837	0.0049561	0.00908812
ENSGALT00000006051	ENSGALG00000003816	0.0162384	0.0169566	0.010344	0.00342337	0.0246997
ENSGALT00000052453	ENSGALG00000051325	0.0162363	0.00642102	0.00601187	0.0126245	0.00106609
ENSGALT00000008827	ENSGALG00000005499	0.016215	0.00186171	0.000813971	0.000109076	0.00129851
ENSGALT00000056622	ENSGALG00000035244	0.0162048	0.00827024	0.00625261	0.0153288	5.04e-05
ENSGALT00000083041	ENSGALG00000014016	0.0162045	0.0034009	0.00401042	0.000809269	0.0022455
ENSGALT00000030243	ENSGALG00000016760	0.0161907	0.00896479	0.0137569	0.0112416	0.00933787
ENSGALT00000096496	ENSGALG00000027069	0.0161629	0.012066	0.00101122	0.00920484	0.00448518
ENSGALT00000085634	ENSGALG00000041419	0.0161448	0.00782546	0.00314019	0.000516714	0.00590985
ENSGALT00000056542	ENSGALG00000043476	0.0161399	0.0119717	0.00631669	0.00162938	0.00290337
ENSGALT00000068996	ENSGALG00000004763	0.0161116	0.00572154	0.00578109	0.0136575	0.00724264
ENSGALT00000084713	ENSGALG00000006267	0.0161094	0.00858365	0.000915126	0.00777232	0.000817445
ENSGALT00000064835	ENSGALG00000030597	0.016101	0.00110037	3.75e-05	0.00914698	0.00108154
ENSGALT00000023425	ENSGALG00000014513	0.0160794	0.00119988	0.00344546	0.0136991	0.0035575
ENSGALT00000044321	ENSGALG00000026757	0.0160751	0.00382322	0.00392246	0.00317284	0.00391462
ENSGALT00000038732	ENSGALG00000009495	0.0160746	0.0132623	0.011099	0.0038318	0.0293249
ENSGALT00000062346	ENSGALG00000029694	0.0160692	0.0147506	0.000954335	0.0160879	0.00635563
ENSGALT00000050193	ENSGALG00000034573	0.0160691	0.0220726	0.00357033	0.0139173	0.00694298
ENSGALT00000008780	ENSGALG00000005467	0.0160518	0.00342737	0.012448	0.00334059	0.00393688
ENSGALT00000040292	ENSGALG00000023933	0.0160496	0.0350995	0.0035652	0.000942295	0.0262276
ENSGALT00000017898	ENSGALG00000010988	0.0160409	0.0159339	0.00418951	0.000420693	0.00922476
ENSGALT00000008280	ENSGALG00000005156	0.0160298	0.0061265	0.002775	0.00277792	0.00886514
ENSGALT00000106807	ENSGALG00000009596	0.0160291	0.00209336	0.000625844	0.0162933	0.000468026
ENSGALT00000055374	ENSGALG00000036892	0.0160264	0.0039462	0.00167962	0.010463	0.00173305
ENSGALT00000060875	ENSGALG00000035393	0.0160096	0.0222471	0.00280626	0.00033279	0.00329934
ENSGALT00000094484	ENSGALG00000014155	0.0160069	0.00140397	0.00722504	0.00547608	0.000200237
ENSGALT00000026720	ENSGALG00000016558	0.0159982	0.00508825	0.017126	0.00224161	0.0145155
ENSGALT00000065504	ENSGALG00000031689	0.0159908	0.00457165	0.00698855	0.00417525	0.000510009
ENSGALT00000054220	ENSGALG00000033694	0.0159883	0.0161417	0.00989993	0.0153763	0.00505588
ENSGALT00000010139	ENSGALG00000008538	0.015977	0.00231014	0.00265075	0.00890358	0.00555416
ENSGALT00000004486	ENSGALG00000002845	0.0159749	0.0121552	0.00570482	0.000795205	0.0112928
ENSGALT00000062465	ENSGALG00000043433	0.0159745	0.00804767	0.0106731	0.00652636	0.0217352
ENSGALT00000012189	ENSGALG00000007537	0.015973	0.00160257	0.00211608	0.00750798	6.54e-05
ENSGALT00000104775	ENSGALG00000028949	0.0159637	0.0100077	0.0103583	0.0100718	0.00431194
ENSGALT00000093387	ENSGALG00000008222	0.0159607	0.0180801	0.00377118	0.00196107	0.00320478
ENSGALT00000033583	ENSGALG00000005088	0.0159577	0.00297978	0.00112776	0.0111154	0.00198555
ENSGALT00000080031	ENSGALG00000008507	0.0159398	0.00985864	0.0136473	0.0029422	0.00680956
ENSGALT00000091454	ENSGALG00000051068	0.0159356	0.0121503	0.0082997	0.0177829	0.00416702
ENSGALT00000055441	ENSGALG00000052192	0.0159352	0.00408194	0.00409642	0.00719331	0.00602375
ENSGALT00000086409	ENSGALG00000006572	0.0159239	0.0381963	0.00751502	0.00678633	0.000232777
ENSGALT00000078413	ENSGALG00000003359	0.0159235	0.0180096	0.000852833	0.00171295	0.00191273
ENSGALT00000098803	ENSGALG00000015627	0.0159167	0.0204405	0.022218	0.00286411	0.030585
ENSGALT00000045162	ENSGALG00000049859	0.0158991	0.0109998	0.0088853	0.00362746	0.000683708
ENSGALT00000106421	ENSGALG00000048337	0.01588	0.00606301	0.00048645	0.00921402	0.0119474
ENSGALT00000067966	ENSGALG00000036678	0.015865	0.0136015	0.00618809	0.0045501	0.00246803
ENSGALT00000075211	ENSGALG00000042492	0.0158588	0.00096316	0.00878318	0.00708474	0.00591586
ENSGALT00000007980	ENSGALG00000043693	0.0158328	0.0132811	0.00219474	0.00756252	0.00292987
ENSGALT00000095773	ENSGALG00000044799	0.0158164	0.0179702	0.0162841	0.0150535	0.00951777
ENSGALT00000084322	ENSGALG00000006755	0.0158131	0.00703169	0.00412338	0.015978	0.00669959
ENSGALT00000052043	ENSGALG00000041323	0.0158112	0.000119103	0.0019813	0.00820783	0.0036518
ENSGALT00000090391	ENSGALG00000044811	0.0158103	0.00543076	0.0101494	0.0138284	0.0157392
ENSGALT00000031528	ENSGALG00000016707	0.0157989	0.00752557	0.00915317	0.00200288	0.0060822
ENSGALT00000061174	ENSGALG00000038813	0.0157891	0.0170307	0.00692973	0.00425673	0.00217684
ENSGALT00000106458	ENSGALG00000048144	0.0157879	0.0020805	0.00303593	0.00348374	0.00399188
ENSGALT00000047432	ENSGALG00000035879	0.0157748	0.00778061	0.0142508	0.0034173	0.00151984
ENSGALT00000098385	ENSGALG00000054198	0.0157734	0.00764404	0.000555452	0.0101655	0.0053632
ENSGALT00000024346	ENSGALG00000015094	0.0157717	0.000877685	0.00891923	0.00433821	0.00716942
ENSGALT00000045398	ENSGALG00000007082	0.0157493	0.00104778	0.00911443	0.0124577	0.00493501
ENSGALT00000006794	ENSGALG00000004273	0.0157375	0.00630313	0.000971447	0.00101727	0.00987718
ENSGALT00000050393	ENSGALG00000031666	0.0157324	0.034121	0.00455897	0.0251372	0.0195191
ENSGALT00000097065	ENSGALG00000051796	0.0157274	0.000428857	0.0043851	0.00618248	0.000526397
ENSGALT00000008034	ENSGALG00000005017	0.0157245	0.00686611	0.015492	0.0169226	0.00417043
ENSGALT00000093930	ENSGALG00000038678	0.0157174	0.0160356	0.0105285	0.00916979	0.0254649
ENSGALT00000009585	ENSGALG00000005961	0.0157161	0.00340346	0.00149753	0.0113744	0.0017899
ENSGALT00000075440	ENSGALG00000038721	0.0157092	0.00203804	0.00273243	0.00788663	0.00949577
ENSGALT00000101609	ENSGALG00000047761	0.0156706	0.012296	0.0016454	0.0326227	0.0199294
ENSGALT00000024087	ENSGALG00000014934	0.0156495	0.000536955	0.0137497	0.0105377	0.00210882
ENSGALT00000037249	ENSGALG00000015410	0.0156444	0.0106793	0.00196018	0.0129463	0.00520942
ENSGALT00000071023	ENSGALG00000034288	0.015632	0.00108624	0.00399669	0.00870618	0.00269454
ENSGALT00000000779	ENSGALG00000000560	0.0156279	0.0149281	0.0188812	0.0220543	0.00156992
ENSGALT00000061091	ENSGALG00000006851	0.0156256	0.0116636	0.00818114	0.00170314	0.0111249
ENSGALT00000069402	ENSGALG00000040969	0.0156192	0.00570747	0.00729216	0.00258168	0.00655144
ENSGALT00000057917	ENSGALG00000014686	0.0156176	0.00850656	0.0117519	0.00583075	0.00944955
ENSGALT00000071466	ENSGALG00000000998	0.0156163	0.00163576	0.00689577	0.00843539	0.0102169
ENSGALT00000094365	ENSGALG00000052338	0.0156123	0.000642375	0.000512969	0.0084014	0.00841807
ENSGALT00000013095	ENSGALG00000008066	0.0156021	0.00400337	0.00278147	0.00332842	0.00310099
ENSGALT00000008749	ENSGALG00000005451	0.0155901	0.00321067	0.00660693	0.00482024	0.00315062
ENSGALT00000076739	ENSGALG00000028565	0.015587	0.00278069	0.0122979	0.00477387	0.00507878
ENSGALT00000044390	ENSGALG00000026264	0.0155779	0.0166353	0.0060171	0.0174918	0.00513213
ENSGALT00000088241	ENSGALG00000010127	0.0155704	0.0124686	0.0102149	0.00415745	0.0111256
ENSGALT00000082972	ENSGALG00000040360	0.0155631	0.00912292	0.0150517	0.000591316	0.0173531
ENSGALT00000049266	ENSGALG00000026373	0.0155214	0.00387391	0.0146507	0.00425362	0.0140005
ENSGALT00000022430	ENSGALG00000013822	0.0155179	0.0194642	0.0136683	0.0121919	0.00097753
ENSGALT00000085064	ENSGALG00000040833	0.0155167	0.00264624	0.000145183	0.0040705	0.00555951
ENSGALT00000072762	ENSGALG00000036789	0.0155016	0.000561389	0.00102038	0.00411248	0.00143151
ENSGALT00000053520	ENSGALG00000042446	0.0154838	0.0113127	0.00738322	0.00700815	0.00408179
ENSGALT00000068263	ENSGALG00000025842	0.0154764	0.0333504	0.0602006	0.00192944	0.0194367
ENSGALT00000011250	ENSGALG00000006942	0.0154747	0.00404711	0.0118	0.00521425	0.0124515
ENSGALT00000005163	ENSGALG00000003261	0.0154545	0.0205904	0.0022326	0.00568875	0.00536424
ENSGALT00000021583	ENSGALG00000013211	0.0154416	0.0111181	0.000407624	0.00390797	0.0073157
ENSGALT00000044527	ENSGALG00000027096	0.0154302	0.00577442	0.00116454	0.00841373	0.0205743
ENSGALT00000023897	ENSGALG00000014801	0.0154102	0.00297183	0.00153349	0.00822073	0.00346724
ENSGALT00000015038	ENSGALG00000009241	0.0154067	0.00594157	0.00347186	0.0122735	0.00187883
ENSGALT00000040693	ENSGALG00000013537	0.0153969	0.0187936	0.00498638	0.0159476	0.000870876
ENSGALT00000067764	ENSGALG00000030022	0.015395	0.0047669	0.003995	0.00561641	0.00369044
ENSGALT00000048034	ENSGALG00000038512	0.01539	0.0216783	0.0119337	0.0123468	0.00258948
ENSGALT00000089576	ENSGALG00000045185	0.015375	0.00114513	0.00180584	0.00874277	0.00269374
ENSGALT00000022040	ENSGALG00000013535	0.0153732	0.00391844	0.00610397	0.00855685	0.000866118
ENSGALT00000001871	ENSGALG00000001234	0.0153639	0.00211951	0.00595993	0.00986148	0.0146291
ENSGALT00000082579	ENSGALG00000006520	0.0153636	0.0082489	0.00753544	0.000814137	0.00726374
ENSGALT00000070506	ENSGALG00000038817	0.0153635	0.00290168	0.000729594	0.010559	0.00577009
ENSGALT00000033235	ENSGALG00000007609	0.0153523	0.00267926	0.00375463	0.00778276	0.00281068
ENSGALT00000013331	ENSGALG00000020876	0.0153482	0.000966448	0.00557442	0.00137534	0.00226431
ENSGALT00000072914	ENSGALG00000004871	0.0153414	0.00426148	0.0336284	0.0138572	0.00840622
ENSGALT00000036635	ENSGALG00000016348	0.0153104	0.000205355	0.00344498	0.00683812	0.00714554
ENSGALT00000099496	ENSGALG00000013941	0.0153043	0.0156513	0.00641182	0.0135737	0.00281345
ENSGALT00000092362	ENSGALG00000013042	0.0153032	0.000492362	0.0186036	0.00182953	0.015728
ENSGALT00000043224	ENSGALG00000027571	0.0153007	0.00428076	0.00893039	0.00708685	0.000655155
ENSGALT00000079326	ENSGALG00000040397	0.0152998	0.00705154	0.00211985	0.00351191	0.00255821
ENSGALT00000043429	ENSGALG00000027167	0.0152965	0.00595645	0.0432168	0.0169964	0.0619284
ENSGALT00000002203	ENSGALG00000001449	0.015281	0.00499134	0.0131451	0.00465473	0.0115782
ENSGALT00000016260	ENSGALG00000010010	0.0152783	0.014268	0.00860236	0.0055665	0.00405719
ENSGALT00000040338	ENSGALG00000023953	0.0152781	0.0176685	0.00506728	0.0289879	0.0109815
ENSGALT00000023722	ENSGALG00000014711	0.0152722	0.0124505	0.00823564	0.00369628	0.00915159
ENSGALT00000101063	ENSGALG00000037332	0.0152678	0.00602138	0.00140135	0.00549256	0.000223764
ENSGALT00000036247	ENSGALG00000006009	0.0152656	0.00536156	2.63e-05	0.00276406	0.0157634
ENSGALT00000095952	ENSGALG00000039269	0.01526	0.0162877	0.00537119	0.0180729	0.00759738
ENSGALT00000011328	ENSGALG00000006997	0.0152588	0.0101151	0.00452887	0.0045907	0.00523789
ENSGALT00000061193	ENSGALG00000008247	0.0152578	0.00147678	0.00143674	0.00975236	0.0063489
ENSGALT00000003907	ENSGALG00000002478	0.0152545	0.00259649	0.00527356	0.0203104	0.0115418
ENSGALT00000000700	ENSGALG00000000511	0.015254	0.0109761	0.00348353	0.020282	0.00571732
ENSGALT00000049616	ENSGALG00000052284	0.0152464	0.00742773	0.0111334	0.00303513	0.00438765
ENSGALT00000052062	ENSGALG00000031122	0.0152407	0.0081623	0.00382249	2.04e-06	0.00270797
ENSGALT00000108326	ENSGALG00000054083	0.0152405	0.00859559	0.0074519	0.00303549	0.00215213
ENSGALT00000007174	ENSGALG00000004503	0.0152378	0.00889897	3.94e-05	0.00216662	0.0123151
ENSGALT00000025589	ENSGALG00000015874	0.0152287	0.00401185	0.00050897	0.0046169	0.000588727
ENSGALT00000083005	ENSGALG00000041461	0.0152123	0.0107596	0.00102596	0.00312573	0.000229486
ENSGALT00000007817	ENSGALG00000004897	0.0152114	0.00388443	0.00483493	0.0080537	0.00105312
ENSGALT00000077890	ENSGALG00000039452	0.0152069	0.00487183	0.00645532	0.00876026	0.00772133
ENSGALT00000022251	ENSGALG00000013685	0.0152046	0.0117202	0.00535372	0.00421439	0.0192293
ENSGALT00000048105	ENSGALG00000032699	0.0151809	0.000160982	0.00189056	0.0116055	0.00130392
ENSGALT00000014255	ENSGALG00000008763	0.0151786	0.00893598	0.00232743	0.00355487	0.00666194
ENSGALT00000067723	ENSGALG00000032988	0.0151781	0.00549771	0.00351688	0.00225648	0.000493616
ENSGALT00000103050	ENSGALG00000003767	0.0151684	0.00330152	0.000629035	0.00353152	0.00326501
ENSGALT00000096734	ENSGALG00000001459	0.0151673	0.00759854	0.0551894	0.00292498	0.012993
ENSGALT00000056511	ENSGALG00000037953	0.0151635	0.00127848	0.00867034	0.00136014	0.00224745
ENSGALT00000010127	ENSGALG00000027716	0.0151555	0.00463027	0.00067916	0.0181437	0.0106391
ENSGALT00000058129	ENSGALG00000055014	0.0151534	0.0099992	0.00724264	0.0145677	0.00100604
ENSGALT00000104796	ENSGALG00000015307	0.0151395	0.000446279	0.0113291	0.0170353	0.000902891
ENSGALT00000071192	ENSGALG00000033428	0.0151385	0.0139698	0.0122722	0.000938043	0.00103872
ENSGALT00000102628	ENSGALG00000050840	0.0151362	0.00540587	0.00974476	0.00903454	0.0208378
ENSGALT00000013539	ENSGALG00000008318	0.0151345	0.00788656	0.00182186	0.00128149	0.00672601
ENSGALT00000007069	ENSGALG00000004444	0.0151323	0.0149987	0.00851692	0.000754157	0.0178017
ENSGALT00000033905	ENSGALG00000007048	0.0151182	0.0103788	0.00668258	0.011665	0.00573667
ENSGALT00000039811	ENSGALG00000023772	0.0151138	0.0120938	0.039938	0.0105032	0.0388761
ENSGALT00000007518	ENSGALG00000004721	0.0151102	0.0102278	0.00227903	0.0105147	0.00897594
ENSGALT00000085998	ENSGALG00000052553	0.0151092	0.00735201	0.00350293	0.00454874	0.00642636
ENSGALT00000022187	ENSGALG00000013640	0.0151043	0.0342756	0.0312236	0.0103839	0.00960796
ENSGALT00000014453	ENSGALG00000008890	0.0150985	0.00509023	0.00758094	0.00746632	0.00435314
ENSGALT00000026517	ENSGALG00000016438	0.0150976	0.00487492	0.000365868	0.0107504	0.000660576
ENSGALT00000079752	ENSGALG00000031035	0.0150955	0.00917204	0.016835	0.000107203	0.0220013
ENSGALT00000043309	ENSGALG00000026605	0.0150917	0.00194174	0.0100006	0.00310117	0.00335984
ENSGALT00000048519	ENSGALG00000017040	0.0150881	0.00728601	0.00898539	0.0164757	0.0258912
ENSGALT00000049008	ENSGALG00000027440	0.0150808	0.00181901	0.00285322	0.0123255	0.00532728
ENSGALT00000056361	ENSGALG00000003922	0.0150678	3.78e-05	0.0140716	0.0101055	0.0207251
ENSGALT00000093228	ENSGALG00000029970	0.0150675	0.011734	0.000384639	0.00810194	0.00147737
ENSGALT00000088589	ENSGALG00000034107	0.015067	0.0105241	0.00705251	0.00631855	0.0066648
ENSGALT00000061950	ENSGALG00000041640	0.0150617	0.00552431	0.00927964	0.00622177	0.0056305
ENSGALT00000062333	ENSGALG00000008969	0.0150477	0.0142988	0.000519097	0.0105202	0.00831232
ENSGALT00000097075	ENSGALG00000010120	0.0150427	0.00390845	0.000328382	0.00816187	0.00471449
ENSGALT00000020869	ENSGALG00000012790	0.0150414	0.014753	0.00221151	0.00246333	0.00188166
ENSGALT00000077626	ENSGALG00000042929	0.015033	0.00240809	0.000100987	0.000346164	0.00194142
ENSGALT00000016322	ENSGALG00000010044	0.0150262	0.00233582	0.00466904	0.00174307	0.010014
ENSGALT00000039783	ENSGALG00000003438	0.0150231	0.00109415	0.00113014	0.0103686	0.00326874
ENSGALT00000105051	ENSGALG00000028041	0.0150173	0.0138269	0.01815	0.00110656	0.0173485
ENSGALT00000042841	ENSGALG00000050309	0.0150128	0.0042914	0.0106571	0.0111879	6.8e-05
ENSGALT00000073692	ENSGALG00000002855	0.0150092	0.00369168	0.0232402	0.00658008	0.0177567
ENSGALT00000009496	ENSGALG00000005903	0.0150063	0.0210321	0.0183731	0.00432114	0.0280367
ENSGALT00000004392	ENSGALG00000002781	0.0150017	0.00208611	0.00336033	0.0103436	0.00386822
ENSGALT00000049557	ENSGALG00000005398	0.0149793	0.00838574	0.00884073	0.00574548	0.0021105
ENSGALT00000054570	ENSGALG00000032558	0.0149779	0.00194347	0.0041387	0.000713389	0.00167978
ENSGALT00000057068	ENSGALG00000036214	0.0149634	0.0295558	0.0178162	0.00359951	0.00146643
ENSGALT00000003564	ENSGALG00000002272	0.0149627	0.00203233	0.000536113	0.00137484	0.00164743
ENSGALT00000094557	ENSGALG00000010669	0.0149553	0.00263469	0.00298747	0.00590002	0.0017277
ENSGALT00000067633	ENSGALG00000005845	0.0149431	0.0319604	0.0207042	0.0196648	0.0186051
ENSGALT00000056719	ENSGALG00000040993	0.0149176	0.0109903	0.00152658	0.00351868	0.000708314
ENSGALT00000085107	ENSGALG00000038411	0.0149072	0.00236316	0.000478343	0.00865672	0.001625
ENSGALT00000059645	ENSGALG00000005407	0.0149055	0.0130104	0.00457856	0.01123	0.00484364
ENSGALT00000045711	ENSGALG00000028284	0.014901	0.00901639	0.0104826	0.0135672	0.0142169
ENSGALT00000049033	ENSGALG00000043287	0.0148956	0.0147889	0.000648301	0.00614038	0.00339204
ENSGALT00000087563	ENSGALG00000031387	0.0148831	0.0129442	0.00976199	4.42e-05	0.0340204
ENSGALT00000007763	ENSGALG00000004859	0.0148801	0.0178307	0.00575469	0.0188274	0.00982478
ENSGALT00000003011	ENSGALG00000016127	0.0148742	0.000985489	0.0163232	0.00421465	0.00220612
ENSGALT00000053768	ENSGALG00000037950	0.014864	0.0065783	0.0234696	0.00290077	0.0120939
ENSGALT00000031354	ENSGALG00000027166	0.0148597	0.00367736	0.003692	0.00280532	0.004755
ENSGALT00000009766	ENSGALG00000006057	0.0148447	0.00861184	0.00487687	0.00804429	0.00389542
ENSGALT00000062948	ENSGALG00000038688	0.0148305	0.00929312	0.00741722	0.00159248	0.00376891
ENSGALT00000052536	ENSGALG00000038032	0.0148239	0.00345334	0.00534823	0.00713774	0.0133449
ENSGALT00000009335	ENSGALG00000005814	0.0148224	0.0113619	0.00665663	0.0119955	0.00442169
ENSGALT00000025559	ENSGALG00000015854	0.0148135	0.00174879	0.0164205	0.00472732	0.000783353
ENSGALT00000044367	ENSGALG00000027184	0.0148046	0.00678767	0.00747697	0.0161783	0.00495732
ENSGALT00000092341	ENSGALG00000031255	0.0147888	0.0120578	0.000900143	0.0170483	0.00526321
ENSGALT00000067906	ENSGALG00000043642	0.0147591	0.00473503	0.000302801	0.0076331	0.00160093
ENSGALT00000026339	ENSGALG00000016328	0.0147518	0.00580111	0.00889264	0.0101723	0.000766938
ENSGALT00000050644	ENSGALG00000037593	0.0147506	0.00259581	0.00624907	0.00504466	0.000534527
ENSGALT00000107817	ENSGALG00000050089	0.014745	0.0305397	0.00533707	0.0106049	0.00867859
ENSGALT00000106543	ENSGALG00000046550	0.0147437	0.0055361	0.00243133	7.2e-05	0.000799505
ENSGALT00000025035	ENSGALG00000015528	0.0147363	0.00472941	0.0164321	0.00637958	0.0223005
ENSGALT00000036701	ENSGALG00000016692	0.0147032	0.00381234	0.000386219	0.0100652	0.0021927
ENSGALT00000082078	ENSGALG00000008199	0.0146997	0.00319993	0.00282122	0.0236166	0.0149551
ENSGALT00000070042	ENSGALG00000039611	0.0146877	0.00307336	0.00200737	0.0101383	0.00637199
ENSGALT00000103738	ENSGALG00000032398	0.0146833	0.00153219	0.000368083	0.00710635	0.00305939
ENSGALT00000046605	ENSGALG00000015693	0.0146758	0.0100576	0.000650383	0.00430382	0.00352965
ENSGALT00000075932	ENSGALG00000042492	0.0146712	0.00897377	0.011244	0.00565314	0.00567813
ENSGALT00000077356	ENSGALG00000032845	0.0146696	0.0125233	0.00844214	0.00750553	0.00898845
ENSGALT00000091253	ENSGALG00000017119	0.0146639	0.00772706	0.00737813	0.0057755	0.00274885
ENSGALT00000075676	ENSGALG00000000791	0.0146614	0.00114881	0.00525602	0.0257495	0.000641442
ENSGALT00000103441	ENSGALG00000021286	0.0146533	0.0156421	0.00920741	0.00428617	0.000304407
ENSGALT00000044978	ENSGALG00000026687	0.0146429	0.00191297	0.00283778	0.00419227	0.000912854
ENSGALT00000084404	ENSGALG00000007687	0.0146281	0.00140638	0.0180659	0.00524877	0.00567667
ENSGALT00000011162	ENSGALG00000006891	0.0146224	0.00917952	0.00645902	0.0135326	0.000369281
ENSGALT00000090248	ENSGALG00000033295	0.0146	0.0097599	0.00681472	0.000611099	0.00553879
ENSGALT00000043563	ENSGALG00000026970	0.0145971	0.00685565	0.0023606	0.00690954	0.0025812
ENSGALT00000037483	ENSGALG00000013045	0.0145935	0.0124897	0.000662114	0.00830686	0.00771847
ENSGALT00000018477	ENSGALG00000011324	0.0145928	0.00687622	0.00709482	0.0168865	0.00415009
ENSGALT00000078792	ENSGALG00000017128	0.0145922	0.00324237	0.000310056	0.00648178	0.00238337
ENSGALT00000057576	ENSGALG00000033813	0.0145765	0.00729238	0.0103035	0.00308917	0.0110668
ENSGALT00000025338	ENSGALG00000015712	0.0145739	0.0043764	0.00249024	0.000565403	0.00668052
ENSGALT00000098465	ENSGALG00000046904	0.0145739	0.00952072	0.0093435	0.0128662	0.000901898
ENSGALT00000102114	ENSGALG00000049315	0.0145695	0.0164866	0.0166738	0.0291401	0.0116001
ENSGALT00000015681	ENSGALG00000009628	0.0145442	0.0213564	0.0126958	0.00919855	0.00364345
ENSGALT00000009658	ENSGALG00000006002	0.0145425	0.00126357	0.00714518	0.0120163	0.000185997
ENSGALT00000063712	ENSGALG00000039209	0.0145396	0.0181867	0.0165253	0.00385246	0.0228873
ENSGALT00000028420	ENSGALG00000017715	0.0145382	0.00622345	0.00716548	0.00941325	0.00169344
ENSGALT00000000141	ENSGALG00000000102	0.014534	0.000283276	0.00516943	0.00234542	0.000817703
ENSGALT00000089895	ENSGALG00000025842	0.0145292	0.0303691	0.00678712	0.0140184	0.000181511
ENSGALT00000024288	ENSGALG00000015057	0.0145159	0.00495764	0.0102558	0.0260799	0.0172571
ENSGALT00000045333	ENSGALG00000026081	0.0145148	0.0013866	0.0141194	0.0115439	0.00735215
ENSGALT00000080474	ENSGALG00000032672	0.0145029	0.0128794	0.000215742	0.0036451	0.000917398
ENSGALT00000106876	ENSGALG00000028949	0.0144993	0.00569641	0.00711315	0.0160545	0.0120312
ENSGALT00000015119	ENSGALG00000009293	0.0144849	0.00794665	0.00546492	0.000354678	0.00492622
ENSGALT00000105725	ENSGALG00000033231	0.0144807	0.0129972	0.00505719	0.000906401	0.00815542
ENSGALT00000004163	ENSGALG00000002643	0.0144606	0.00954031	0.000583829	0.0108304	0.000511707
ENSGALT00000095393	ENSGALG00000041263	0.0144595	0.0121189	0.0015396	0.000414362	0.00341447
ENSGALT00000065869	ENSGALG00000015538	0.0144485	0.00368507	0.000248579	0.00283959	0.00475572
ENSGALT00000073624	ENSGALG00000031684	0.014438	5.38e-05	0.00422425	0.00300675	0.00253652
ENSGALT00000104460	ENSGALG00000052797	0.0144326	0.02434	0.02806	0.0329158	0.00617659
ENSGALT00000006909	ENSGALG00000021399	0.0144325	0.0166742	0.0206704	0.000320972	0.00570162
ENSGALT00000074022	ENSGALG00000042148	0.0144248	0.0158771	0.0279039	0.00454442	0.00297543
ENSGALT00000053422	ENSGALG00000034427	0.0144189	0.0127831	0.0191779	0.0210712	0.0036514
ENSGALT00000079773	ENSGALG00000037050	0.0144071	0.0222852	0.00247664	0.00182817	0.0192195
ENSGALT00000096240	ENSGALG00000048671	0.0144063	0.0131349	0.00225765	0.0188218	0.00896379
ENSGALT00000082337	ENSGALG00000042289	0.0144053	0.0205335	0.0186063	0.00422426	0.0277136
ENSGALT00000015431	ENSGALG00000009479	0.0144012	0.0178596	0.00811907	0.0229146	0.00874088
ENSGALT00000097738	ENSGALG00000054793	0.0143939	0.00010741	0.0010574	0.00830017	0.00354944
ENSGALT00000107091	ENSGALG00000033226	0.0143896	0.00442908	0.00873196	0.000794124	0.00338638
ENSGALT00000074905	ENSGALG00000006763	0.0143653	0.0041523	0.00906802	0.00526144	0.0113968
ENSGALT00000093251	ENSGALG00000055117	0.0143632	0.00172397	0.00658903	0.00703231	0.00741267
ENSGALT00000059415	ENSGALG00000011278	0.0143603	0.00268994	0.0047033	0.0026105	0.00534478
ENSGALT00000081169	ENSGALG00000010837	0.014359	0.00332141	0.000666307	0.00408345	1.79e-05
ENSGALT00000051196	ENSGALG00000033195	0.0143554	0.0169749	0.0104857	0.0078476	0.00637867
ENSGALT00000032201	ENSGALG00000010769	0.0143303	0.00908493	0.0153208	0.000923294	0.00067855
ENSGALT00000046359	ENSGALG00000035950	0.0143259	0.00563208	0.00420909	0.00406943	0.00418677
ENSGALT00000050876	ENSGALG00000035879	0.0143148	0.0151188	0.01273	0.00642822	0.00759069
ENSGALT00000090386	ENSGALG00000045305	0.0143125	0.00841297	0.00275564	0.000601199	0.00418873
ENSGALT00000081898	ENSGALG00000008714	0.0143094	0.0055423	0.00939996	0.00481642	0.00946026
ENSGALT00000107789	ENSGALG00000049538	0.0143066	0.00615059	0.0142486	0.00813206	0.0112431
ENSGALT00000067688	ENSGALG00000034126	0.0142911	0.00920151	0.0429476	0.0158431	0.0584294
ENSGALT00000011998	ENSGALG00000007418	0.0142875	0.0175538	0.00129031	0.0310636	0.00499562
ENSGALT00000092015	ENSGALG00000054138	0.0142785	0.00235487	0.00538599	0.0013543	0.00351387
ENSGALT00000098874	ENSGALG00000012792	0.0142713	0.00972898	0.00401837	0.00797836	0.00208537
ENSGALT00000024967	ENSGALG00000015480	0.0142709	0.00184602	0.00402686	0.00271803	0.00495967
ENSGALT00000087263	ENSGALG00000000314	0.0142669	0.00186554	0.000859535	0.00620569	0.00470998
ENSGALT00000076672	ENSGALG00000041471	0.0142581	0.0023084	0.00252589	0.0107787	0.00558243
ENSGALT00000100837	ENSGALG00000012952	0.014258	0.00437391	0.00526816	0.0071155	0.00329051
ENSGALT00000103507	ENSGALG00000054982	0.0142347	0.0266773	0.00325176	0.00928713	0.0105554
ENSGALT00000004153	ENSGALG00000002637	0.0142339	0.0175697	0.0122307	0.0337586	0.0142435
ENSGALT00000097345	ENSGALG00000029150	0.0142334	0.0121301	0.0128673	0.00862367	1.55e-05
ENSGALT00000082151	ENSGALG00000014727	0.0142253	0.0132241	0.00954371	0.00320342	0.00341012
ENSGALT00000012977	ENSGALG00000007993	0.0142188	0.00293395	0.0126503	0.0148483	0.000457616
ENSGALT00000073063	ENSGALG00000009545	0.0141961	0.00556501	0.00607104	0.0387562	0.0036406
ENSGALT00000008888	ENSGALG00000005540	0.0141845	0.00539087	0.00173473	0.0174709	0.00321815
ENSGALT00000043218	ENSGALG00000026971	0.0141824	0.00575129	0.00558668	0.00174446	0.0014946
ENSGALT00000040296	ENSGALG00000023936	0.014165	0.00224204	0.00597346	0.00526479	0.00972035
ENSGALT00000008118	ENSGALG00000005063	0.0141625	0.00607097	0.0119189	0.000765251	0.0166123
ENSGALT00000062636	ENSGALG00000037996	0.0141531	0.000447324	0.00243997	0.00485492	0.00506736
ENSGALT00000078481	ENSGALG00000006910	0.0141511	0.00480486	0.000449897	0.00830708	0.00585814
ENSGALT00000016006	ENSGALG00000009845	0.0141455	0.0150828	0.00971749	0.000729727	0.0107952
ENSGALT00000006172	ENSGALG00000003881	0.0141401	0.00387843	0.000221995	0.00951318	0.00375523
ENSGALT00000049116	ENSGALG00000032270	0.01414	0.00356119	3.44e-05	0.00907594	0.00435263
ENSGALT00000092743	ENSGALG00000052649	0.0141399	0.00475171	0.00957459	0.0129626	0.000393074
ENSGALT00000083087	ENSGALG00000042134	0.0141394	0.00261187	0.00237044	0.00351918	0.0094155
ENSGALT00000055115	ENSGALG00000033510	0.0141379	0.0159604	0.00490373	0.0013392	0.00763306
ENSGALT00000050988	ENSGALG00000005200	0.0141352	0.019968	0.00704069	0.00417399	0.00515084
ENSGALT00000006294	ENSGALG00000003947	0.0141252	0.00798419	0.00272929	0.0115506	0.00214959
ENSGALT00000064779	ENSGALG00000006724	0.0141203	0.00302677	0.00671224	0.000825746	0.0165836
ENSGALT00000086444	ENSGALG00000038032	0.0141141	0.00158035	0.00312814	0.0050897	0.00560424
ENSGALT00000060006	ENSGALG00000012199	0.0141135	0.00404876	0.000592209	0.00609524	0.00481455
ENSGALT00000053619	ENSGALG00000039171	0.0141127	0.0072808	0.00135798	0.00626788	0.00610727
ENSGALT00000009050	ENSGALG00000005643	0.0141072	0.00421167	0.0132258	0.00840102	0.000714357
ENSGALT00000100820	ENSGALG00000008298	0.0141048	0.00672226	0.00223326	0.00423713	0.000653635
ENSGALT00000096693	ENSGALG00000028949	0.0140875	0.00253347	0.00803838	0.00147643	0.0050666
ENSGALT00000032911	ENSGALG00000012348	0.014084	0.00123066	0.00259981	0.00344916	0.00372108
ENSGALT00000032863	ENSGALG00000014788	0.0140709	0.00302727	8.45e-05	0.00747404	0.0026111
ENSGALT00000050161	ENSGALG00000034756	0.0140701	0.00332187	0.014673	0.00919587	0.00328646
ENSGALT00000016330	ENSGALG00000010049	0.0140658	0.00610947	0.0152862	0.00600818	0.0170959
ENSGALT00000011710	ENSGALG00000007237	0.0140658	0.00340582	0.00492612	0.00545156	0.00264697
ENSGALT00000008609	ENSGALG00000005363	0.0140583	0.00556855	0.00619677	0.00777266	0.00192154
ENSGALT00000107606	ENSGALG00000005550	0.0140442	0.00164651	0.00578981	0.00161005	0.001104
ENSGALT00000006824	ENSGALG00000004290	0.0140255	0.0103662	0.00196268	0.0118215	0.0065441
ENSGALT00000043723	ENSGALG00000006958	0.0139839	0.00443559	0.0057808	0.00386594	0.0104583
ENSGALT00000018328	ENSGALG00000011238	0.0139722	0.00373732	0.000598676	0.00897474	0.000965936
ENSGALT00000014937	ENSGALG00000009170	0.0139704	0.0141252	0.0113949	0.00953071	0.0084353
ENSGALT00000094639	ENSGALG00000016196	0.0139671	0.030165	0.033583	0.0106594	0.00427714
ENSGALT00000005077	ENSGALG00000003205	0.013946	0.0111857	0.00224442	0.00848117	0.00167299
ENSGALT00000094369	ENSGALG00000038416	0.0139399	0.00469683	0.00131837	0.00557862	0.00153326
ENSGALT00000094587	ENSGALG00000051142	0.0139398	0.0106164	0.0247651	0.0112116	0.0007404
ENSGALT00000006250	ENSGALG00000003923	0.0139326	0.0222294	0.00396155	0.0377727	0.0146369
ENSGALT00000106028	ENSGALG00000029011	0.0139306	0.00231773	0.00829163	0.000349187	0.00622052
ENSGALT00000054328	ENSGALG00000032456	0.0139204	0.00103831	0.00375533	0.0094123	0.00914366
ENSGALT00000008440	ENSGALG00000005256	0.0139188	0.00785538	0.00962131	0.00295488	0.00926453
ENSGALT00000093382	ENSGALG00000047976	0.0139148	0.00401033	0.00488233	0.00381495	0.000195048
ENSGALT00000047715	ENSGALG00000041918	0.0138954	0.014037	0.00641938	0.00163886	0.0126568
ENSGALT00000073829	ENSGALG00000033091	0.0138929	0.00714094	6.34e-06	0.0015807	0.00644322
ENSGALT00000106333	ENSGALG00000024488	0.0138891	0.00342482	0.000392941	0.0156979	0.00268827
ENSGALT00000051748	ENSGALG00000036004	0.0138756	0.00740382	0.00571928	0.00397443	0.000310799
ENSGALT00000024790	ENSGALG00000015360	0.0138612	0.00467957	0.00130687	0.000421854	0.00321171
ENSGALT00000017366	ENSGALG00000010674	0.0138582	0.00121947	0.00470354	0.00523177	0.00230517
ENSGALT00000038499	ENSGALG00000023364	0.0138498	0.00822524	0.00952953	0.00467851	0.00899555
ENSGALT00000000735	ENSGALG00000000533	0.013849	0.00220346	0.00152754	0.00282532	0.00799589
ENSGALT00000028034	ENSGALG00000017350	0.0138387	0.00132236	0.000981908	0.00725527	0.00454054
ENSGALT00000090112	ENSGALG00000002495	0.0138381	0.000928969	0.00275614	0.0135274	0.00282588
ENSGALT00000001199	ENSGALG00000000824	0.013838	0.00173819	0.0063722	0.0036244	0.00316334
ENSGALT00000076281	ENSGALG00000042564	0.0138312	0.00746445	0.00571517	0.00749859	0.00152984
ENSGALT00000102718	ENSGALG00000044975	0.0138302	0.00404362	0.00903943	0.0203148	0.0077337
ENSGALT00000058977	ENSGALG00000031571	0.0138301	0.0101241	0.00996912	0.00601466	0.00145638
ENSGALT00000090074	ENSGALG00000033834	0.0138289	0.00438435	0.000108103	0.00254317	0.00248727
ENSGALT00000018988	ENSGALG00000011623	0.0138257	0.00884443	0.0151605	0.00139631	0.0178722
ENSGALT00000096847	ENSGALG00000051458	0.013822	0.0120032	0.0016353	0.0124549	0.00557582
ENSGALT00000015862	ENSGALG00000009748	0.0138147	0.0262891	0.0129432	0.0302931	0.0234186
ENSGALT00000000967	ENSGALG00000000684	0.0138077	0.0148167	0.00781068	0.000105057	0.0134793
ENSGALT00000080039	ENSGALG00000033470	0.0137984	0.00177741	0.00124803	0.0085836	0.00347696
ENSGALT00000010226	ENSGALG00000006325	0.0137922	0.00801899	0.00158864	0.0126456	0.00621973
ENSGALT00000032134	ENSGALG00000020164	0.0137819	0.00585352	0.00354624	0.00305603	0.0082171
ENSGALT00000019869	ENSGALG00000012165	0.0137723	0.00339118	0.0016293	0.00234085	0.00298984
ENSGALT00000037601	ENSGALG00000028537	0.013771	0.00233497	0.000703829	0.00743551	0.00406132
ENSGALT00000081840	ENSGALG00000040220	0.0137542	0.0189178	0.0164972	0.00404127	0.0246058
ENSGALT00000003543	ENSGALG00000002260	0.0137518	0.00264662	0.0121994	0.0189706	0.00699973
ENSGALT00000027236	ENSGALG00000016859	0.0137469	0.00904983	0.00249026	0.0165323	0.00666597
ENSGALT00000011909	ENSGALG00000007364	0.0137464	0.00194124	0.00236618	0.000454273	0.00683166
ENSGALT00000104386	ENSGALG00000050350	0.0137377	0.00841978	0.0111777	0.0058181	0.00101569
ENSGALT00000090941	ENSGALG00000039411	0.0137361	0.00252936	0.0045708	0.000601969	0.000666591
ENSGALT00000082696	ENSGALG00000031751	0.0137352	0.00907476	0.00327122	0.00228753	0.000300347
ENSGALT00000046118	ENSGALG00000026884	0.0137335	0.010552	0.00698002	0.0156074	0.0061828
ENSGALT00000106167	ENSGALG00000051152	0.0137313	0.0116156	0.00920072	0.00161669	0.00135112
ENSGALT00000078388	ENSGALG00000007358	0.0137299	0.00644096	0.0104776	0.0115986	0.0011645
ENSGALT00000034529	ENSGALG00000021395	0.0137265	0.00333995	0.000409934	0.0163407	0.0106328
ENSGALT00000014059	ENSGALG00000008638	0.0137192	0.0129448	0.00177191	0.0122009	0.00967993
ENSGALT00000053892	ENSGALG00000004387	0.0137165	0.000967601	0.0132322	0.00053051	0.00408684
ENSGALT00000093200	ENSGALG00000005330	0.0137158	0.00544505	0.0056756	0.00474839	0.00504832
ENSGALT00000061075	ENSGALG00000007592	0.0137138	0.00981593	0.00396257	0.0173169	0.00617431
ENSGALT00000005791	ENSGALG00000003655	0.0137	0.00807822	0.0021122	0.00838631	0.0109848
ENSGALT00000066133	ENSGALG00000033207	0.0136888	0.00377179	0.00790961	0.0034247	0.0188528
ENSGALT00000106840	ENSGALG00000027871	0.013685	0.00406613	0.00120272	0.00420041	0.00033668
ENSGALT00000014337	ENSGALG00000008821	0.0136832	0.004566	8.57e-05	0.00294759	0.00128456
ENSGALT00000025080	ENSGALG00000015556	0.0136808	0.00370421	0.00265526	0.00983825	0.0132636
ENSGALT00000076208	ENSGALG00000036117	0.0136766	0.0063558	0.00932979	0.0201664	0.0129221
ENSGALT00000087059	ENSGALG00000032287	0.0136755	0.00331536	0.000147597	0.00480914	0.00919749
ENSGALT00000023256	ENSGALG00000018557	0.0136695	0.00289652	0.00114384	0.00799593	0.0150698
ENSGALT00000058734	ENSGALG00000031895	0.0136679	0.00943129	0.0113352	0.00373146	0.00757488
ENSGALT00000036239	ENSGALG00000006802	0.0136641	0.0130947	0.00944777	0.00648787	0.00127018
ENSGALT00000024447	ENSGALG00000015151	0.0136616	0.00731525	0.00246551	0.000191054	0.001159
ENSGALT00000075997	ENSGALG00000016584	0.0136567	0.00592106	0.000165053	0.00388167	0.00256395
ENSGALT00000049612	ENSGALG00000039985	0.0136545	0.00535813	0.00649106	0.0102496	0.0105426
ENSGALT00000087080	ENSGALG00000041463	0.0136484	0.0310077	0.0242572	0.00909272	0.00906832
ENSGALT00000010572	ENSGALG00000006544	0.0136448	0.0271025	0.0215052	0.00785026	0.00966364
ENSGALT00000043091	ENSGALG00000028304	0.0136438	0.00623485	0.00506929	0.0206793	0.0124155
ENSGALT00000108366	ENSGALG00000015022	0.0136235	0.00214447	0.00401184	0.00265909	0.00899084
ENSGALT00000000214	ENSGALG00000000158	0.0136217	0.0255173	0.00905752	0.014335	0.000692243
ENSGALT00000101725	ENSGALG00000008890	0.0136198	0.01129	0.00198079	0.00155112	0.00898768
ENSGALT00000021577	ENSGALG00000013208	0.0136158	0.00215361	0.00277491	0.00978184	0.00166437
ENSGALT00000023397	ENSGALG00000001183	0.0136154	0.00266978	0.00635025	0.00177086	0.00290898
ENSGALT00000067856	ENSGALG00000010325	0.0136125	0.0086031	0.0111235	0.0161025	0.00400748
ENSGALT00000037767	ENSGALG00000011281	0.0136	0.00413073	0.00216174	0.00757537	0.00103534
ENSGALT00000056170	ENSGALG00000036539	0.0135949	0.00564224	0.000268658	0.00287367	0.00910529
ENSGALT00000028082	ENSGALG00000017394	0.0135708	0.0290435	0.0108257	0.0107934	0.00035808
ENSGALT00000062831	ENSGALG00000035804	0.0135679	0.0031353	0.000746835	0.00860243	0.00759711
ENSGALT00000108161	ENSGALG00000039320	0.0135635	0.00210529	0.00935217	0.00291756	0.000329395
ENSGALT00000083921	ENSGALG00000028302	0.0135583	0.00543684	0.00247713	0.00690013	0.00198503
ENSGALT00000024611	ENSGALG00000015253	0.0135343	0.0189587	0.00390991	0.0198503	0.0126902
ENSGALT00000094867	ENSGALG00000049268	0.013533	0.00650301	0.00888804	0.00682135	0.00234506
ENSGALT00000090709	ENSGALG00000002598	0.0135309	0.00150738	0.00770835	0.00568812	0.00668317
ENSGALT00000015897	ENSGALG00000009690	0.0135289	0.000330669	0.00308952	0.0125865	0.00397329
ENSGALT00000011725	ENSGALG00000007246	0.013526	0.0116346	0.0106107	0.00874692	0.00297099
ENSGALT00000083695	ENSGALG00000001895	0.013525	0.00723579	0.00342673	0.00201632	0.00570139
ENSGALT00000044368	ENSGALG00000026613	0.0135207	0.0280535	0.00750945	0.0129871	0.00229166
ENSGALT00000040709	ENSGALG00000000172	0.0135158	0.00640041	0.0248747	0.00122596	0.0117057
ENSGALT00000097558	ENSGALG00000000721	0.0135125	0.0101382	0.000762649	0.0147498	0.00975321
ENSGALT00000104453	ENSGALG00000014786	0.0135065	0.00776057	0.00711139	0.000660469	0.00632434
ENSGALT00000052202	ENSGALG00000035191	0.0135065	0.0160461	0.00136196	0.00164203	0.000953936
ENSGALT00000071610	ENSGALG00000037332	0.013501	0.00179281	0.00341341	0.00501211	0.00396738
ENSGALT00000051687	ENSGALG00000039032	0.0134965	0.00807483	0.00978214	0.00209825	0.0122909
ENSGALT00000011062	ENSGALG00000006837	0.0134963	0.00919872	0.00710437	0.00951595	0.017246
ENSGALT00000011355	ENSGALG00000007022	0.0134934	0.0108477	0.00545199	0.0147337	0.0100158
ENSGALT00000099304	ENSGALG00000015435	0.0134932	0.000698004	0.00423106	0.00230849	0.000828492
ENSGALT00000095522	ENSGALG00000052030	0.0134897	0.00602297	0.00866744	0.00456908	0.00347614
ENSGALT00000009947	ENSGALG00000006160	0.0134786	0.00358021	0.00353444	0.00454606	0.00134915
ENSGALT00000107389	ENSGALG00000029970	0.0134775	0.00201141	0.0101659	0.0108523	0.00624086
ENSGALT00000099599	ENSGALG00000010553	0.0134728	0.0119254	0.00287179	0.00530553	0.00592636
ENSGALT00000078175	ENSGALG00000030450	0.0134633	0.01767	0.0101191	0.0141381	0.00756518
ENSGALT00000088184	ENSGALG00000002490	0.0134616	0.0019915	0.0229799	0.00198213	0.0177733
ENSGALT00000058009	ENSGALG00000010313	0.0134583	0.000695682	0.0122364	0.00586446	0.00717366
ENSGALT00000043146	ENSGALG00000026875	0.0134569	0.0139534	0.00118654	0.00286265	0.00384731
ENSGALT00000019508	ENSGALG00000011962	0.0134556	0.0146379	0.0142722	0.00316215	0.017731
ENSGALT00000085684	ENSGALG00000036471	0.0134462	0.0199095	0.00834396	0.00823127	0.00785297
ENSGALT00000024205	ENSGALG00000015010	0.0134388	0.00454238	0.00172461	0.00547343	0.0058826
ENSGALT00000027208	ENSGALG00000016843	0.0134382	0.015174	0.00430576	0.00859972	0.00223215
ENSGALT00000050723	ENSGALG00000043596	0.0134343	0.00612578	0.00305511	0.001445	0.00871032
ENSGALT00000021284	ENSGALG00000013039	0.0134335	0.00219592	0.00179195	0.00571139	0.00494463
ENSGALT00000010637	ENSGALG00000006588	0.0134289	0.00677738	0.00304032	0.000384023	0.000628392
ENSGALT00000069481	ENSGALG00000038022	0.013425	0.00268873	0.00984401	0.00298811	0.0132217
ENSGALT00000093393	ENSGALG00000048212	0.0134151	0.008439	0.00796992	0.00870286	0.0022233
ENSGALT00000019591	ENSGALG00000012004	0.0134056	0.00852711	0.00456388	0.000860634	0.00905088
ENSGALT00000106158	ENSGALG00000041213	0.0134028	0.00401671	0.000214308	0.0035471	0.00669728
ENSGALT00000095795	ENSGALG00000005147	0.013394	0.000439021	0.0016568	0.0067586	0.00118533
ENSGALT00000002243	ENSGALG00000001480	0.0133921	0.0160769	0.014383	0.00158164	0.00537852
ENSGALT00000091168	ENSGALG00000053194	0.0133892	0.00248408	0.00688133	0.00671564	0.00607832
ENSGALT00000078023	ENSGALG00000033926	0.0133851	0.00205592	0.0038057	0.00631159	0.00387636
ENSGALT00000105817	ENSGALG00000049882	0.0133836	0.0131585	7.63e-05	2.67e-05	0.00429701
ENSGALT00000020599	ENSGALG00000012618	0.0133761	0.00298441	0.00336194	0.0019129	0.000686942
ENSGALT00000106564	ENSGALG00000009157	0.0133726	0.00244313	0.00144482	0.00534358	0.00155886
ENSGALT00000056787	ENSGALG00000039985	0.0133642	0.00744027	0.00363346	0.00438089	0.0131095
ENSGALT00000100516	ENSGALG00000002107	0.0133434	0.00268502	0.00160684	0.00172999	0.00299827
ENSGALT00000042911	ENSGALG00000004004	0.0133403	0.00590085	0.00167364	0.00821547	0.00294739
ENSGALT00000024333	ENSGALG00000015084	0.0133373	0.0262734	0.0114535	0.00136866	0.00231953
ENSGALT00000080170	ENSGALG00000043754	0.0133289	0.00176232	0.0113436	0.00110952	0.0172727
ENSGALT00000068422	ENSGALG00000038652	0.0133272	0.00509726	0.00385841	0.00830533	0.0136845
ENSGALT00000100961	ENSGALG00000046826	0.0133268	0.000859383	0.00136798	0.00980288	0.00385888
ENSGALT00000077053	ENSGALG00000039173	0.0133153	0.00968812	0.00258983	0.00146307	0.00671675
ENSGALT00000082948	ENSGALG00000019741	0.0133135	0.0018483	0.00291002	0.00136917	0.00112955
ENSGALT00000088315	ENSGALG00000006267	0.0133134	0.00661541	0.00305521	0.0148645	0.000601071
ENSGALT00000060714	ENSGALG00000016820	0.01331	0.00422995	0.00215012	0.00521201	0.0109013
ENSGALT00000003204	ENSGALG00000002060	0.0133083	0.00505647	0.00517273	0.00181554	0.000296531
ENSGALT00000043727	ENSGALG00000028283	0.0133073	0.00445627	0.000325798	0.0233021	0.00832979
ENSGALT00000020947	ENSGALG00000012845	0.013304	0.0101688	0.00908069	0.012776	0.00535294
ENSGALT00000009190	ENSGALG00000005725	0.0133036	0.0039267	0.00905888	0.0196198	0.00480527
ENSGALT00000038221	ENSGALG00000053916	0.0132951	0.00302575	0.0106226	0.00167498	0.00292634
ENSGALT00000100282	ENSGALG00000013640	0.0132944	0.0188069	0.0258707	0.00852624	0.00944238
ENSGALT00000022137	ENSGALG00000013606	0.013291	0.00718678	0.0162848	0.0143904	0.00690213
ENSGALT00000050747	ENSGALG00000043373	0.0132903	0.00312033	0.00582401	0.003833	0.00376417
ENSGALT00000099025	ENSGALG00000051914	0.0132896	0.0110412	0.0418595	0.0116957	0.0506416
ENSGALT00000039587	ENSGALG00000003137	0.0132895	0.00993429	0.00747217	0.0018897	0.00847835
ENSGALT00000100802	ENSGALG00000049181	0.0132887	0.00878747	0.00110017	0.005538	0.000663286
ENSGALT00000001015	ENSGALG00000000719	0.0132847	0.00899059	0.00459843	0.0247746	0.00650896
ENSGALT00000068298	ENSGALG00000038946	0.013284	0.00519619	0.0270183	0.00269408	0.0204397
ENSGALT00000045580	ENSGALG00000027765	0.0132839	0.00370628	0.00209779	0.00493219	0.0122429
ENSGALT00000013061	ENSGALG00000008049	0.0132817	0.00557685	0.00522086	0.000402702	0.00755403
ENSGALT00000000059	ENSGALG00000000044	0.0132729	0.0081518	0.0118105	0.00793314	0.0124482
ENSGALT00000023964	ENSGALG00000014847	0.0132697	0.00342745	0.0157034	0.0051647	0.00570616
ENSGALT00000040657	ENSGALG00000024083	0.0132626	0.00840329	0.0132036	0.00314121	0.00576676
ENSGALT00000034075	ENSGALG00000012624	0.0132615	0.00105174	0.00359331	0.00840255	0.0062578
ENSGALT00000084998	ENSGALG00000038933	0.0132498	0.00598242	0.000218046	0.00231808	0.0110379
ENSGALT00000070082	ENSGALG00000042009	0.0132449	0.00419012	0.00293643	0.00947166	0.000881767
ENSGALT00000011029	ENSGALG00000006821	0.0132328	0.0189046	0.010136	0.00393717	0.0230416
ENSGALT00000084832	ENSGALG00000015849	0.0132295	0.0346204	0.0100362	0.0337036	0.0339981
ENSGALT00000036890	ENSGALG00000014615	0.0132272	0.00964955	0.00955921	0.00132273	0.0097678
ENSGALT00000093992	ENSGALG00000019157	0.0132253	0.0174821	0.014265	0.00759475	0.00527212
ENSGALT00000093891	ENSGALG00000049504	0.0132237	0.00634098	0.017078	0.0193113	0.00216994
ENSGALT00000075872	ENSGALG00000033828	0.0132234	0.00498475	0.00170884	0.00337109	0.00209336
ENSGALT00000093650	ENSGALG00000025996	0.013219	0.0206395	0.00388009	0.00325994	0.0075237
ENSGALT00000093884	ENSGALG00000014873	0.0132181	0.0219458	0.00818027	0.0055953	0.000294691
ENSGALT00000026250	ENSGALG00000016281	0.0132165	0.0162578	0.000637116	0.00741516	0.00444652
ENSGALT00000075861	ENSGALG00000038502	0.0131957	0.00662826	0.00177433	0.00644714	0.00262042
ENSGALT00000078710	ENSGALG00000014425	0.0131927	0.00378248	0.00121604	0.00834154	0.00638895
ENSGALT00000017478	ENSGALG00000010741	0.0131908	0.00397671	0.00376702	0.000738931	0.00607865
ENSGALT00000005572	ENSGALG00000003521	0.0131887	0.0240415	7.61e-05	0.000174406	0.000491485
ENSGALT00000092804	ENSGALG00000054772	0.0131845	0.00396645	0.00619744	0.000132492	0.000852841
ENSGALT00000055136	ENSGALG00000043597	0.0131795	0.00257822	0.00478691	0.00163687	0.00542523
ENSGALT00000073766	ENSGALG00000049408	0.0131743	0.00437948	0.00973942	0.00486969	0.000269456
ENSGALT00000061031	ENSGALG00000005043	0.0131696	0.0119367	0.0234389	0.00862174	0.0133369
ENSGALT00000078625	ENSGALG00000042227	0.0131674	0.0200182	0.00633833	0.0262035	0.0031756
ENSGALT00000046957	ENSGALG00000029921	0.0131653	0.00971199	0.0107542	0.00339902	0.0155591
ENSGALT00000006429	ENSGALG00000004037	0.0131415	0.00247861	0.00160797	0.0116002	0.00694515
ENSGALT00000008716	ENSGALG00000005426	0.0131371	0.0177798	0.00347847	0.00328631	0.00246443
ENSGALT00000087886	ENSGALG00000034502	0.0131281	0.00812595	0.0038738	0.00435195	0.00196433
ENSGALT00000023014	ENSGALG00000014233	0.0131267	0.00371974	0.00151442	0.0156063	0.00221448
ENSGALT00000093525	ENSGALG00000052537	0.0131241	0.00916458	0.00716713	0.00596247	0.00564546
ENSGALT00000051475	ENSGALG00000029381	0.0131229	0.0119898	0.00653934	0.0109522	0.00173795
ENSGALT00000045695	ENSGALG00000027454	0.0131161	0.00413629	0.00284702	0.00975673	0.00163108
ENSGALT00000090832	ENSGALG00000051251	0.0131149	0.00627614	0.0110028	0.00417788	0.00153812
ENSGALT00000030399	ENSGALG00000015473	0.0131114	0.00170818	0.005109	0.00661025	0.00903297
ENSGALT00000032993	ENSGALG00000010857	0.0131018	0.00428513	0.00371772	0.000238221	0.00597656
ENSGALT00000023233	ENSGALG00000014381	0.0130973	0.00136851	0.000463746	0.00195103	0.000844366
ENSGALT00000014184	ENSGALG00000008716	0.0130914	0.00180246	0.00933054	0.000898314	0.00573183
ENSGALT00000079692	ENSGALG00000036497	0.0130801	0.000841627	0.00342734	0.00103208	0.000114545
ENSGALT00000013978	ENSGALG00000008584	0.0130748	0.00226626	0.000610605	0.00935403	0.00329674
ENSGALT00000015990	ENSGALG00000009837	0.013068	0.00110618	0.00525854	0.00476128	0.00591716
ENSGALT00000036353	ENSGALG00000017304	0.01306	0.0147	0.0061868	0.00174749	0.00495815
ENSGALT00000108345	ENSGALG00000054746	0.0130531	0.00762869	0.0137807	0.00474062	0.0131849
ENSGALT00000018765	ENSGALG00000011511	0.0130462	0.0228038	0.00205126	0.00443352	0.00737449
ENSGALT00000007191	ENSGALG00000004515	0.0130405	0.00184345	0.00254019	0.00802565	0.00397876
ENSGALT00000021064	ENSGALG00000012915	0.0130341	0.000839828	0.00600426	0.00808861	0.00281877
ENSGALT00000102497	ENSGALG00000004918	0.0130176	0.00911324	0.00914903	0.00594951	0.00520583
ENSGALT00000003775	ENSGALG00000002397	0.0130165	0.0112059	0.0110708	0.00599903	0.019119
ENSGALT00000014399	ENSGALG00000008864	0.0130076	0.000149518	0.00214774	0.0043325	0.00266778
ENSGALT00000090516	ENSGALG00000033416	0.0130063	0.00136812	0.00300115	0.0025346	0.0050933
ENSGALT00000098736	ENSGALG00000049654	0.0130023	0.0241236	0.0225141	0.0113422	0.00208932
ENSGALT00000017840	ENSGALG00000010961	0.0129905	0.0089342	0.0124487	0.00993219	0.000471848
ENSGALT00000037948	ENSGALG00000011419	0.0129881	0.00842891	0.00249687	0.00210127	0.00027644
ENSGALT00000102079	ENSGALG00000047283	0.012983	0.00853759	0.00447102	0.012074	0.00793342
ENSGALT00000039749	ENSGALG00000008439	0.0129807	0.0115581	0.00740916	0.0247309	0.00829766
ENSGALT00000027875	ENSGALG00000017244	0.0129774	0.00179655	0.00340654	0.0177499	0.0132712
ENSGALT00000095413	ENSGALG00000053871	0.012977	0.00166889	0.00273871	0.00437093	0.000151602
ENSGALT00000014943	ENSGALG00000009173	0.0129761	0.0027253	0.0131262	0.00400904	0.0147057
ENSGALT00000058298	ENSGALG00000000632	0.012969	0.0044257	0.00148713	0.00846418	0.0043354
ENSGALT00000084019	ENSGALG00000008864	0.0129684	0.00114699	0.00317679	0.000511682	0.0106151
ENSGALT00000030474	ENSGALG00000014981	0.012968	5.44e-06	0.00614196	0.00688574	0.00041028
ENSGALT00000061061	ENSGALG00000035086	0.0129553	0.00509948	0.0198153	0.00136177	0.00609487
ENSGALT00000081833	ENSGALG00000039242	0.0129539	0.00964025	0.0113628	0.0324186	0.0239454
ENSGALT00000019851	ENSGALG00000012155	0.0129302	0.0237224	0.00895814	0.0134723	0.00589195
ENSGALT00000058217	ENSGALG00000041730	0.012924	0.024862	0.00346818	0.00157693	0.0108212
ENSGALT00000107226	ENSGALG00000052853	0.0129227	0.00584423	0.00234062	0.0121592	0.0114196
ENSGALT00000008796	ENSGALG00000005476	0.0129203	0.00012054	0.0155513	0.0019353	0.00405413
ENSGALT00000105638	ENSGALG00000000470	0.0129199	0.0035739	0.000709113	0.00453472	0.00599294
ENSGALT00000053165	ENSGALG00000031606	0.0129194	0.00744163	0.00417278	0.00779451	0.010852
ENSGALT00000072778	ENSGALG00000043799	0.0129146	0.00243654	0.00401074	0.00768099	0.000243254
ENSGALT00000035054	ENSGALG00000021627	0.0129013	0.0134587	0.00526575	0.0142036	0.0230007
ENSGALT00000107850	ENSGALG00000052643	0.0128945	0.0113714	0.00038301	0.022108	0.0120803
ENSGALT00000064865	ENSGALG00000041730	0.0128929	0.0155104	0.0158377	0.00089966	0.00424129
ENSGALT00000019387	ENSGALG00000011881	0.0128886	0.00433393	0.00188306	0.0120675	0.00176772
ENSGALT00000019727	ENSGALG00000012075	0.0128877	0.012696	0.0030704	0.00988968	0.00667906
ENSGALT00000009749	ENSGALG00000006051	0.0128808	0.00274438	0.00603864	0.00461968	0.00610918
ENSGALT00000027514	ENSGALG00000017029	0.0128772	0.0128596	0.000685131	0.0138073	0.00710202
ENSGALT00000055549	ENSGALG00000034109	0.0128767	0.00418626	0.00826247	0.00361429	0.0159663
ENSGALT00000074694	ENSGALG00000003010	0.0128759	0.00227959	0.00584505	0.00266042	0.00018242
ENSGALT00000008671	ENSGALG00000005398	0.012869	0.0107477	0.0104718	0.0136706	0.00199186
ENSGALT00000014020	ENSGALG00000008609	0.0128684	8.31e-06	0.000791693	0.00417037	0.00325674
ENSGALT00000002464	ENSGALG00000001616	0.0128669	0.00335712	0.00190659	0.0114059	0.00210162
ENSGALT00000072028	ENSGALG00000043399	0.0128652	0.00236697	0.000320551	0.00570708	0.000628298
ENSGALT00000004742	ENSGALG00000002993	0.0128642	0.00760175	0.000691391	0.00290133	0.00185469
ENSGALT00000096739	ENSGALG00000047320	0.0128642	0.0144724	0.00392159	0.00976669	0.001767
ENSGALT00000045614	ENSGALG00000026468	0.0128613	0.00118911	0.000991113	0.00175312	0.000383674
ENSGALT00000087023	ENSGALG00000004999	0.0128572	0.0139516	0.000199802	0.000286925	0.00413798
ENSGALT00000092350	ENSGALG00000017097	0.0128557	0.0105481	0.007484	0.00335664	0.00372269
ENSGALT00000090556	ENSGALG00000040832	0.012854	0.00703417	0.00897562	0.00394853	0.00604676
ENSGALT00000080014	ENSGALG00000031978	0.0128529	0.0134212	0.00482861	0.0251057	0.00945351
ENSGALT00000000195	ENSGALG00000000142	0.0128524	0.0162709	0.0239266	0.0167312	0.0117798
ENSGALT00000104632	ENSGALG00000049848	0.0128468	0.0139799	0.0169356	0.0111069	0.0181751
ENSGALT00000074335	ENSGALG00000016707	0.0128426	0.0135453	0.00928087	0.0125582	0.00934875
ENSGALT00000046175	ENSGALG00000025773	0.0128383	0.00891779	0.0097981	0.00659695	0.00702494
ENSGALT00000094171	ENSGALG00000000625	0.0128269	0.0020881	0.00160575	0.00423314	0.00215986
ENSGALT00000037707	ENSGALG00000010346	0.0128266	0.0002467	0.0162673	0.010183	0.00417802
ENSGALT00000093048	ENSGALG00000052087	0.0128266	0.00867044	0.00631865	0.00521317	0.00130885
ENSGALT00000090158	ENSGALG00000014758	0.0128202	0.00273097	0.00121867	0.00287397	0.00317901
ENSGALT00000005949	ENSGALG00000003748	0.0128189	0.00152935	0.0193084	0.000487457	0.013483
ENSGALT00000105242	ENSGALG00000049751	0.0128114	0.00479592	0.00801652	0.0059738	0.00200446
ENSGALT00000094354	ENSGALG00000053107	0.0128062	0.0197517	0.00237457	0.0147242	0.00113751
ENSGALT00000014573	ENSGALG00000008962	0.0128002	0.000188678	0.00234368	0.00344035	0.00660638
ENSGALT00000074046	ENSGALG00000035535	0.0127956	0.00186837	0.0040176	0.0046406	0.00287928
ENSGALT00000059584	ENSGALG00000008855	0.0127728	0.00504634	0.0154531	0.00782441	0.0074197
ENSGALT00000094722	ENSGALG00000048771	0.0127628	0.00155055	0.00308324	0.0105733	0.00222959
ENSGALT00000057936	ENSGALG00000036240	0.0127609	0.00595278	0.00418875	0.00756889	0.0054959
ENSGALT00000002633	ENSGALG00000001716	0.0127603	0.00735048	0.00818331	0.0119471	0.0179827
ENSGALT00000074835	ENSGALG00000030996	0.0127567	0.0110253	0.0233704	0.00608893	0.00978782
ENSGALT00000078804	ENSGALG00000040316	0.0127472	0.00527145	0.00292705	0.000215376	0.00617104
ENSGALT00000017674	ENSGALG00000010873	0.0127465	0.00849951	0.00334948	0.0100875	0.0032023
ENSGALT00000013444	ENSGALG00000008263	0.0127459	0.00537103	0.0116437	0.0036054	0.0225455
ENSGALT00000058541	ENSGALG00000043787	0.0127425	0.00901893	0.000843335	0.00433113	0.0049461
ENSGALT00000097490	ENSGALG00000052388	0.0127404	0.0029184	0.00900134	0.00323458	0.000789947
ENSGALT00000079857	ENSGALG00000034458	0.0127303	0.0145219	0.0173794	0.00169407	0.00351623
ENSGALT00000070917	ENSGALG00000029917	0.012716	0.0116886	0.00290439	0.00619032	0.0126632
ENSGALT00000027850	ENSGALG00000017229	0.0127145	0.00126906	0.00433459	0.00110729	0.00301266
ENSGALT00000104939	ENSGALG00000052743	0.0127022	0.0114854	0.00579444	0.00622395	0.0117553
ENSGALT00000093321	ENSGALG00000033956	0.0127013	0.00753755	0.0051926	0.00501723	0.00927268
ENSGALT00000003289	ENSGALG00000002107	0.0126979	0.00267688	0.00181818	0.00330299	0.0030768
ENSGALT00000009467	ENSGALG00000005888	0.0126965	0.0122549	0.00488871	0.0136105	0.000296981
ENSGALT00000090745	ENSGALG00000049185	0.0126892	0.00947526	0.00162566	0.00896566	0.00769684
ENSGALT00000014763	ENSGALG00000009071	0.0126854	0.00114102	0.00150858	0.00679083	0.000678521
ENSGALT00000107490	ENSGALG00000011816	0.0126808	0.00156299	0.00638691	0.00314562	0.00157928
ENSGALT00000049187	ENSGALG00000039987	0.0126741	0.0114245	0.0412371	0.0103232	0.0477974
ENSGALT00000091047	ENSGALG00000010053	0.0126651	0.00606573	0.000230715	3.45e-05	0.00689914
ENSGALT00000047684	ENSGALG00000031018	0.0126615	0.00487615	0.00881077	0.00139724	0.00902506
ENSGALT00000022087	ENSGALG00000013568	0.0126605	0.00136838	0.0200571	0.00658554	0.0100451
ENSGALT00000034473	ENSGALG00000021364	0.0126485	0.00489334	0.00571069	0.00170514	0.00704985
ENSGALT00000050571	ENSGALG00000035476	0.0126284	0.000788732	0.00253908	0.00521928	0.000756822
ENSGALT00000027453	ENSGALG00000016993	0.0126276	0.00362455	0.00612277	0.0130555	0.00465336
ENSGALT00000083294	ENSGALG00000014684	0.0126191	0.00592475	0.00177507	0.00302543	0.00910036
ENSGALT00000055114	ENSGALG00000017272	0.0126129	0.00788126	0.000962444	0.00824603	0.000350659
ENSGALT00000050438	ENSGALG00000003693	0.0126101	0.00920797	0.00678996	0.00514874	0.00223889
ENSGALT00000062571	ENSGALG00000029198	0.0126047	0.00310965	0.0032518	0.00152306	0.00651294
ENSGALT00000004050	ENSGALG00000002564	0.0125965	0.00268257	0.00138662	0.000688141	0.00258804
ENSGALT00000108335	ENSGALG00000033572	0.0125951	0.00970185	0.00808681	0.0167077	0.0100385
ENSGALT00000098096	ENSGALG00000052546	0.0125944	0.01957	0.0137795	0.0142008	0.0114566
ENSGALT00000010099	ENSGALG00000006246	0.0125919	0.00649096	0.00356261	0.0119153	0.00128625
ENSGALT00000008449	ENSGALG00000005263	0.0125914	0.00625697	0.000173702	0.00493327	0.0102523
ENSGALT00000046954	ENSGALG00000040586	0.0125909	0.00484666	0.00610436	0.0118897	0.00125359
ENSGALT00000059754	ENSGALG00000030030	0.0125892	0.00283192	0.0251275	0.00939706	0.016948
ENSGALT00000044666	ENSGALG00000027536	0.012589	0.0143246	0.000447577	0.00153526	0.000891594
ENSGALT00000046248	ENSGALG00000037453	0.0125807	0.00478625	0.00259232	0.00288613	0.00200733
ENSGALT00000106280	ENSGALG00000049853	0.012579	0.00755473	0.00165591	0.00280236	0.00542664
ENSGALT00000089461	ENSGALG00000004588	0.0125704	0.00709814	0.0103932	0.013592	0.00268709
ENSGALT00000103699	ENSGALG00000051538	0.0125692	0.0168085	0.0100432	0.00436655	0.000720159
ENSGALT00000076322	ENSGALG00000003503	0.0125691	0.000204511	0.0039963	0.00314454	0.00619174
ENSGALT00000082485	ENSGALG00000006934	0.0125671	0.00102757	0.000441622	0.00221598	0.00701036
ENSGALT00000013599	ENSGALG00000008351	0.0125652	0.0275572	0.0170785	0.00431228	0.00685795
ENSGALT00000045837	ENSGALG00000016890	0.0125647	0.00610684	0.0101162	0.00810879	0.0182241
ENSGALT00000100503	ENSGALG00000005237	0.0125632	0.00511709	0.00394131	0.00748815	0.00227403
ENSGALT00000087584	ENSGALG00000014342	0.0125598	0.0137123	0.0159079	0.000110712	0.000286859
ENSGALT00000040572	ENSGALG00000024047	0.0125587	0.00125246	0.00579972	0.00476915	0.00824641
ENSGALT00000007079	ENSGALG00000004448	0.012556	0.00482993	0.0138304	0.00661787	0.0198689
ENSGALT00000012444	ENSGALG00000007676	0.0125543	0.00551936	0.000852981	0.00276329	0.00286227
ENSGALT00000016917	ENSGALG00000010386	0.0125524	0.00279189	0.013937	0.000314679	0.00457851
ENSGALT00000092662	ENSGALG00000039468	0.0125384	0.00122638	0.00882735	0.0109064	0.0114404
ENSGALT00000020886	ENSGALG00000012802	0.0125296	0.0245663	0.00463271	0.0187929	0.000110934
ENSGALT00000025728	ENSGALG00000027853	0.0125263	0.00929871	0.00205504	0.00200524	0.00306493
ENSGALT00000093132	ENSGALG00000054998	0.012525	0.0155535	0.0106588	0.00515082	0.00193787
ENSGALT00000039281	ENSGALG00000002563	0.0125197	0.00594007	0.00239375	0.00350977	0.000151828
ENSGALT00000024398	ENSGALG00000015119	0.0125132	0.00505899	0.00115277	0.00165488	0.000857423
ENSGALT00000009968	ENSGALG00000006174	0.0125124	0.00820194	0.00426331	0.00580041	0.00143955
ENSGALT00000106885	ENSGALG00000053281	0.0125072	0.013574	0.0149194	0.00302124	0.0114015
ENSGALT00000098677	ENSGALG00000011153	0.0125016	0.0100235	0.00268642	0.0102718	0.00421644
ENSGALT00000009738	ENSGALG00000006045	0.0125011	0.00085534	0.00407973	0.000298193	0.00431355
ENSGALT00000074779	ENSGALG00000033677	0.0124891	0.0177604	0.0264784	0.0123729	3.7e-05
ENSGALT00000015394	ENSGALG00000009458	0.0124865	0.0131513	0.00899747	0.00254018	0.0162383
ENSGALT00000021889	ENSGALG00000013420	0.0124803	0.0016655	0.00261355	0.008846	0.00368397
ENSGALT00000082659	ENSGALG00000032992	0.0124779	0.0169676	0.0112042	0.0169831	0.00848073
ENSGALT00000066453	ENSGALG00000030571	0.0124708	0.0186408	0.00659847	0.025309	0.00830771
ENSGALT00000015660	ENSGALG00000009608	0.0124692	0.00806232	0.00385875	0.00190407	0.00533781
ENSGALT00000046392	ENSGALG00000027332	0.0124688	0.00160883	0.0131639	0.0111329	0.0103641
ENSGALT00000038136	ENSGALG00000011493	0.0124603	0.00543175	0.00366587	0.000944811	0.00854478
ENSGALT00000057632	ENSGALG00000034788	0.0124558	0.0126097	0.00220457	0.00153926	0.00203265
ENSGALT00000070463	ENSGALG00000010628	0.0124527	0.0102326	0.0142425	0.00830315	0.00722981
ENSGALT00000051784	ENSGALG00000035237	0.0124487	0.00962172	0.00379258	0.0046768	0.00765147
ENSGALT00000085569	ENSGALG00000042984	0.0124485	0.0189948	0.00703616	0.015727	0.00876698
ENSGALT00000083492	ENSGALG00000029292	0.0124469	0.00068106	0.00147308	0.00389074	0.00634153
ENSGALT00000004596	ENSGALG00000002911	0.0124368	0.025146	0.0082272	0.0218465	0.000886373
ENSGALT00000005264	ENSGALG00000003324	0.0124367	0.00179472	0.00754537	0.00783394	0.0186506
ENSGALT00000006047	ENSGALG00000003814	0.0124277	0.00859795	0.0172089	0.00621075	0.0252315
ENSGALT00000075791	ENSGALG00000015538	0.0124248	0.0024586	0.00552104	0.00210961	0.00646913
ENSGALT00000095655	ENSGALG00000050441	0.0124216	0.0116544	0.00215531	0.0178739	0.0075294
ENSGALT00000096346	ENSGALG00000052318	0.0124215	0.0279639	0.0138858	0.00242857	0.00944021
ENSGALT00000061564	ENSGALG00000035334	0.0124058	0.00474217	0.00196447	0.00752647	0.0105941
ENSGALT00000016288	ENSGALG00000010029	0.0124037	0.0025139	0.00448292	0.000779594	0.00391229
ENSGALT00000046055	ENSGALG00000025743	0.0123969	0.00379944	0.00173994	0.000430488	0.0020099
ENSGALT00000060536	ENSGALG00000009748	0.0123902	0.0151329	0.0139837	0.025431	0.000978624
ENSGALT00000091071	ENSGALG00000042771	0.0123876	0.000282206	0.00972322	0.012434	0.00810122
ENSGALT00000063356	ENSGALG00000034919	0.0123849	0.00110218	0.0111901	0.0150333	0.00593695
ENSGALT00000084807	ENSGALG00000004771	0.0123821	0.0122646	0.0124426	0.0190402	0.00676823
ENSGALT00000039775	ENSGALG00000002937	0.0123763	0.00108108	0.00239786	0.0137222	3.83e-05
ENSGALT00000073246	ENSGALG00000033498	0.0123727	0.00587778	0.00560971	0.0017087	0.00818482
ENSGALT00000108255	ENSGALG00000033572	0.0123653	0.000801894	0.0074635	0.0150641	0.00408968
ENSGALT00000046350	ENSGALG00000039989	0.0123315	0.0176139	0.00995015	0.0108855	0.00763101
ENSGALT00000061836	ENSGALG00000010624	0.0123286	0.0113524	0.00510654	0.0092009	0.00525101
ENSGALT00000020937	ENSGALG00000048349	0.0123062	0.00108588	0.00275912	0.00985561	0.00147817
ENSGALT00000045378	ENSGALG00000025842	0.0123051	0.0323573	0.00474586	0.0189774	0.00723807
ENSGALT00000001715	ENSGALG00000001141	0.0122936	0.00793351	0.00375155	0.00109881	0.00230008
ENSGALT00000000898	ENSGALG00000000632	0.0122908	0.000234492	0.000403526	0.00235111	0.00820226
ENSGALT00000010834	ENSGALG00000006702	0.0122859	0.00534278	0.00352511	0.00155928	0.00102509
ENSGALT00000035200	ENSGALG00000001136	0.0122771	0.00697714	0.00549834	0.00810227	0.00268581
ENSGALT00000096138	ENSGALG00000053764	0.0122729	0.00963293	0.00259089	0.00868578	0.00172828
ENSGALT00000090436	ENSGALG00000003930	0.0122724	0.00838153	0.00272881	0.00388492	0.00218532
ENSGALT00000043964	ENSGALG00000028900	0.0122718	0.000754539	0.00236192	0.000160291	0.00488589
ENSGALT00000017286	ENSGALG00000010623	0.0122693	0.00452439	0.00261826	0.00210435	0.00583566
ENSGALT00000075458	ENSGALG00000015089	0.0122588	0.00948966	0.00439712	0.00312345	0.0149963
ENSGALT00000002261	ENSGALG00000001491	0.0122569	0.00315136	7.14e-05	0.00638493	0.00123641
ENSGALT00000038433	ENSGALG00000023338	0.0122477	0.00494469	0.000783667	0.00285981	0.00178996
ENSGALT00000095591	ENSGALG00000016142	0.0122429	0.0161857	0.00561267	0.0196026	0.00846876
ENSGALT00000039218	ENSGALG00000023581	0.012238	0.00582734	0.00915811	0.00748167	0.0112626
ENSGALT00000061244	ENSGALG00000004509	0.0122375	0.00607418	0.00566414	0.00136861	1.04e-05
ENSGALT00000013141	ENSGALG00000008095	0.0122366	0.00237556	0.00427165	0.00491312	0.00362952
ENSGALT00000074750	ENSGALG00000008054	0.0122273	0.0057726	0.000316346	0.0069015	0.00435372
ENSGALT00000015838	ENSGALG00000009731	0.0122265	0.00626476	0.00152992	0.00200991	0.00287725
ENSGALT00000048401	ENSGALG00000034973	0.0122192	0.0061289	0.00105329	0.00292115	0.00778426
ENSGALT00000012561	ENSGALG00000007748	0.0122169	0.00365218	0.00853992	0.0112207	0.00982456
ENSGALT00000097631	ENSGALG00000051598	0.0122085	0.0107835	0.00766099	0.0139704	0.00185519
ENSGALT00000093544	ENSGALG00000037723	0.0122079	0.00784896	0.000849538	0.00859567	0.00627041
ENSGALT00000024900	ENSGALG00000015437	0.0122077	0.0103061	0.00206109	0.0106876	0.0012383
ENSGALT00000083500	ENSGALG00000045511	0.0122061	0.0141752	0.00406959	0.00882624	0.0115332
ENSGALT00000075302	ENSGALG00000043572	0.012196	0.00363871	0.00130267	0.00105782	0.00342757
ENSGALT00000092464	ENSGALG00000049427	0.0121954	0.00746128	0.00168503	0.000270955	0.00174404
ENSGALT00000043443	ENSGALG00000028682	0.012193	0.00683736	0.00381909	0.000673248	0.0037322
ENSGALT00000100039	ENSGALG00000013640	0.0121876	0.0114768	0.00357223	0.00950375	0.00395424
ENSGALT00000046827	ENSGALG00000032645	0.0121846	0.000592077	0.00824054	0.00696754	0.00677623
ENSGALT00000096335	ENSGALG00000052970	0.0121837	0.00176837	0.00338952	0.00391884	0.00877827
ENSGALT00000001535	ENSGALG00000001037	0.0121813	0.00200234	0.00208011	0.000229769	0.000138707
ENSGALT00000067041	ENSGALG00000007125	0.0121809	0.0117062	0.00256406	0.00117101	0.00538572
ENSGALT00000038740	ENSGALG00000023435	0.0121763	0.0421355	0.00617375	0.00523907	0.0101435
ENSGALT00000043851	ENSGALG00000013626	0.0121749	0.0040421	0.0051959	0.00101346	0.000565328
ENSGALT00000086972	ENSGALG00000021542	0.0121733	0.00293133	0.010894	0.00454697	0.00878973
ENSGALT00000090207	ENSGALG00000046032	0.012171	0.0165865	0.00490054	0.0218523	0.00575598
ENSGALT00000045574	ENSGALG00000028608	0.0121673	0.00528862	0.00406037	0.00762753	0.00948783
ENSGALT00000103913	ENSGALG00000053194	0.0121656	0.00851194	0.00428278	0.00471338	0.00506974
ENSGALT00000012922	ENSGALG00000007956	0.0121636	0.00308539	0.0256867	0.0106645	0.00642322
ENSGALT00000043222	ENSGALG00000028174	0.0121636	0.0102079	0.00765376	0.00694242	0.00174276
ENSGALT00000099574	ENSGALG00000002980	0.0121512	0.00345163	0.000171382	0.00764773	0.00728463
ENSGALT00000049841	ENSGALG00000033025	0.0121445	0.0018811	0.0123493	0.0034077	0.00330247
ENSGALT00000015345	ENSGALG00000009424	0.0121432	0.00448744	0.0104143	0.00217119	0.000543506
ENSGALT00000107469	ENSGALG00000041808	0.0121417	0.0278566	0.00718809	0.0111267	0.0182488
ENSGALT00000046737	ENSGALG00000047126	0.01214	0.0117218	0.00947359	0.012167	0.00641368
ENSGALT00000069079	ENSGALG00000041787	0.0121396	0.00340309	0.0140734	0.000827912	0.00360946
ENSGALT00000106146	ENSGALG00000014561	0.0121381	0.0136639	0.010423	0.0144908	0.0137567
ENSGALT00000037656	ENSGALG00000012216	0.0121346	0.00989756	0.0148033	0.0029388	0.0111448
ENSGALT00000080650	ENSGALG00000037735	0.0121313	0.000660304	0.00235045	0.0100331	0.00428232
ENSGALT00000019349	ENSGALG00000011861	0.01213	0.00202915	0.00788159	0.0021774	0.00130809
ENSGALT00000008355	ENSGALG00000005204	0.0121245	0.0147901	0.00515781	0.0093217	0.00377765
ENSGALT00000016217	ENSGALG00000009977	0.0121236	0.0125197	0.00644368	0.0104914	0.0309451
ENSGALT00000071318	ENSGALG00000041541	0.0121204	0.0106616	0.0232112	0.000884179	0.0097346
ENSGALT00000024434	ENSGALG00000015143	0.0121204	0.000873468	0.0216698	0.0253397	0.0294923
ENSGALT00000042831	ENSGALG00000028236	0.0121199	0.0156189	0.0107758	0.00395957	0.0124678
ENSGALT00000019852	ENSGALG00000012156	0.0121199	0.0080487	0.00488142	0.00184877	0.00996514
ENSGALT00000096742	ENSGALG00000001774	0.0121119	0.0063325	0.00852015	0.00466346	0.00551187
ENSGALT00000091539	ENSGALG00000033404	0.012111	0.0111116	0.0117631	0.00329778	0.0259168
ENSGALT00000047809	ENSGALG00000007839	0.0121098	0.0114203	0.00207072	0.00675086	0.0163156
ENSGALT00000016922	ENSGALG00000010391	0.0121087	0.0108568	0.0205498	0.00836711	0.00597452
ENSGALT00000015558	ENSGALG00000009556	0.0121045	0.00528214	0.00452318	0.00531901	0.00525409
ENSGALT00000085976	ENSGALG00000044404	0.0121011	0.00208418	0.00193171	0.00762748	0.00290313
ENSGALT00000010365	ENSGALG00000006422	0.0120992	0.0161261	0.000473559	0.00501803	0.000445227
ENSGALT00000105415	ENSGALG00000040161	0.0120969	0.0132036	0.00371136	0.0104046	0.000332305
ENSGALT00000106558	ENSGALG00000001472	0.0120857	0.00388168	0.00716357	0.000671163	0.0116094
ENSGALT00000058183	ENSGALG00000001256	0.0120854	0.00298066	0.00231642	0.00224906	0.00533703
ENSGALT00000106689	ENSGALG00000040006	0.0120829	0.0101608	0.00405106	0.00988361	0.00476417
ENSGALT00000091505	ENSGALG00000013646	0.0120811	0.0125615	1.15e-05	0.0107081	0.000985598
ENSGALT00000069675	ENSGALG00000039474	0.0120776	0.00408882	0.0143485	0.00952066	0.0159062
ENSGALT00000036419	ENSGALG00000017191	0.012073	0.0043475	0.0052576	0.000324958	0.00131179
ENSGALT00000007519	ENSGALG00000004722	0.0120651	0.014151	0.0200143	0.00292468	0.0131726
ENSGALT00000083354	ENSGALG00000045842	0.0120651	0.00399752	0.00219223	0.00622741	0.00259777
ENSGALT00000094326	ENSGALG00000033696	0.0120642	0.0137137	0.00375445	0.00794762	0.00650674
ENSGALT00000080778	ENSGALG00000036836	0.0120631	0.0164426	0.0133464	0.00384486	0.0183013
ENSGALT00000025604	ENSGALG00000015884	0.012058	0.000383558	0.00230701	0.00247211	0.000138794
ENSGALT00000045211	ENSGALG00000013627	0.0120552	0.00753211	0.00403795	0.0180364	0.00866133
ENSGALT00000026698	ENSGALG00000016546	0.0120532	0.000744654	0.0023578	0.00368843	0.00138118
ENSGALT00000004272	ENSGALG00000002708	0.0120528	0.00868331	0.0241616	0.00467499	0.00118194
ENSGALT00000050738	ENSGALG00000002403	0.0120453	0.00341141	0.00649865	0.0175735	0.001262
ENSGALT00000106218	ENSGALG00000013935	0.012044	0.00242811	0.00490355	0.00542548	0.00344821
ENSGALT00000094462	ENSGALG00000041213	0.012044	0.00140323	0.000389358	0.00402098	0.00544994
ENSGALT00000008738	ENSGALG00000005442	0.0120396	0.0183553	0.00658645	0.00806377	0.012653
ENSGALT00000002291	ENSGALG00000001506	0.0120362	0.00336731	0.00678288	0.00656519	0.000304385
ENSGALT00000038802	ENSGALG00000009012	0.0120354	0.00232169	0.00901361	0.00115199	0.0106153
ENSGALT00000075637	ENSGALG00000015808	0.0120352	0.00400119	0.000448832	0.00440055	0.00154968
ENSGALT00000069616	ENSGALG00000008945	0.0120329	0.0143302	0.00124271	0.0220826	0.00103208
ENSGALT00000019639	ENSGALG00000012034	0.0120315	0.0156864	0.0162551	0.000948762	0.0043563
ENSGALT00000003134	ENSGALG00000002013	0.0120294	0.000416161	0.00478155	0.001308	0.00195556
ENSGALT00000025144	ENSGALG00000015593	0.0120284	0.00751387	0.00961736	0.00493019	0.0131286
ENSGALT00000057291	ENSGALG00000006305	0.0120212	0.00134116	0.00577207	0.00230403	0.00171091
ENSGALT00000015275	ENSGALG00000009378	0.0120201	0.00218081	0.00101387	0.00311919	0.000477862
ENSGALT00000076918	ENSGALG00000039917	0.0120189	0.0128881	0.00580083	0.00185972	0.00570914
ENSGALT00000044027	ENSGALG00000028872	0.0120141	0.0121603	0.00900418	0.00351757	0.0110252
ENSGALT00000027416	ENSGALG00000016964	0.0120112	0.0172773	0.00807592	0.0230391	0.00188308
ENSGALT00000006710	ENSGALG00000004220	0.0120098	0.00105475	0.00422	0.00142117	0.00435415
ENSGALT00000047969	ENSGALG00000025822	0.0120016	0.0100651	0.0159058	0.0039085	0.017011
ENSGALT00000040133	ENSGALG00000023881	0.0120005	0.00217398	0.00723256	0.0125591	0.00277258
ENSGALT00000094837	ENSGALG00000042388	0.011997	0.0184167	0.00127619	0.0124268	0.000819646
ENSGALT00000013434	ENSGALG00000008253	0.0119945	0.0131665	0.0119647	0.00167609	0.0128075
ENSGALT00000040353	ENSGALG00000008873	0.0119925	0.000705066	0.00028194	0.00193788	0.00028986
ENSGALT00000023629	ENSGALG00000014659	0.0119919	0.0146873	0.00203258	0.0178103	0.00101297
ENSGALT00000078129	ENSGALG00000033888	0.01199	0.00971321	0.00155633	0.0140746	0.00292065
ENSGALT00000045941	ENSGALG00000025999	0.0119898	0.00361554	0.00277209	0.000903082	0.000228737
ENSGALT00000008778	ENSGALG00000005465	0.0119878	0.00135094	0.00164375	0.00161526	0.000140836
ENSGALT00000016762	ENSGALG00000010303	0.0119815	0.00167799	0.00908936	0.00249744	0.0050441
ENSGALT00000013818	ENSGALG00000008480	0.0119803	0.00998912	0.00391076	0.0147319	0.00500396
ENSGALT00000044382	ENSGALG00000026449	0.011977	0.0145541	0.00303476	0.00944786	0.00256279
ENSGALT00000053962	ENSGALG00000041192	0.0119768	0.0161635	0.000246416	0.01179	0.00509249
ENSGALT00000088097	ENSGALG00000038652	0.0119703	0.00734747	0.0172422	0.0222702	0.0201085
ENSGALT00000080238	ENSGALG00000015363	0.0119695	0.00110293	0.00338183	0.00603654	0.00132334
ENSGALT00000066616	ENSGALG00000038740	0.0119608	0.00600091	0.00880273	0.0212952	0.000968506
ENSGALT00000090321	ENSGALG00000044841	0.0119597	0.00246939	0.0028221	0.00110046	0.00215518
ENSGALT00000016884	ENSGALG00000010364	0.0119588	0.00973627	0.00827686	0.00791256	0.0154179
ENSGALT00000017138	ENSGALG00000010526	0.0119574	0.0179907	0.00230682	0.00211573	0.00563042
ENSGALT00000095852	ENSGALG00000052763	0.0119566	0.0129893	0.016366	0.00245923	0.0125297
ENSGALT00000038351	ENSGALG00000015053	0.0119554	0.010246	0.00859595	0.00170488	0.00501822
ENSGALT00000093338	ENSGALG00000039145	0.0119542	0.000307773	0.0123293	0.00589404	0.00898165
ENSGALT00000062993	ENSGALG00000007300	0.0119456	0.00608929	0.00450312	0.00890535	0.0086456
ENSGALT00000101234	ENSGALG00000047464	0.0119401	0.0256738	0.00755316	0.0026399	0.00314927
ENSGALT00000048635	ENSGALG00000010646	0.0119288	0.00662656	0.001115	0.000302599	0.000921865
ENSGALT00000085739	ENSGALG00000004956	0.0119288	0.0189748	0.00767366	0.0214018	0.0216034
ENSGALT00000020029	ENSGALG00000012263	0.0119263	0.0218124	0.018869	0.0263379	0.00155152
ENSGALT00000031378	ENSGALG00000019755	0.0119186	0.0133963	0.00823257	0.0203193	0.00425877
ENSGALT00000005108	ENSGALG00000003226	0.0119168	0.0114865	0.00846985	0.00580436	0.00561282
ENSGALT00000022669	ENSGALG00000013993	0.0119107	0.00419549	0.00306062	0.0117619	0.00240576
ENSGALT00000024926	ENSGALG00000015459	0.0119091	0.0020848	0.00337724	0.000473676	0.00256654
ENSGALT00000094426	ENSGALG00000041635	0.0119014	0.00268661	0.0043472	0.0146264	0.0161617
ENSGALT00000103681	ENSGALG00000043642	0.0118973	0.00460069	0.00207442	0.013056	0.0029838
ENSGALT00000065195	ENSGALG00000032647	0.0118972	0.0149078	0.00665079	0.000203732	0.00818629
ENSGALT00000094299	ENSGALG00000005567	0.0118905	0.00786252	0.010452	0.0011527	0.00323152
ENSGALT00000083439	ENSGALG00000015090	0.0118875	0.00206326	0.0163478	0.00820731	0.0162699
ENSGALT00000081036	ENSGALG00000005974	0.0118865	0.0132717	0.00706778	0.0185044	0.0134142
ENSGALT00000012100	ENSGALG00000007484	0.0118839	0.00316981	0.00962374	0.0144528	0.00187185
ENSGALT00000039804	ENSGALG00000003005	0.0118765	0.00101885	0.0134697	0.00024898	0.00631691
ENSGALT00000030235	ENSGALG00000016785	0.0118734	0.00163656	0.00939577	0.00125702	0.0068868
ENSGALT00000016124	ENSGALG00000009915	0.0118584	0.0040261	0.0103976	0.00730843	0.00172383
ENSGALT00000042717	ENSGALG00000028135	0.0118461	0.0156164	0.0123984	0.000580932	0.0129431
ENSGALT00000013503	ENSGALG00000008293	0.0118432	0.00545041	0.00954674	0.00416412	0.00350791
ENSGALT00000048733	ENSGALG00000033683	0.0118348	0.0121352	0.00783108	0.00943555	0.00410951
ENSGALT00000019982	ENSGALG00000012237	0.0118346	0.00182613	0.00247246	0.00420943	0.000957125
ENSGALT00000108093	ENSGALG00000013941	0.0118288	0.00284018	0.00926735	0.00712182	0.00594664
ENSGALT00000057099	ENSGALG00000034232	0.0118271	0.00862096	0.0022144	0.0072102	0.00247961
ENSGALT00000069914	ENSGALG00000001690	0.011825	0.0131697	0.00409905	0.00192375	0.00358044
ENSGALT00000018359	ENSGALG00000011252	0.0118228	0.009557	0.00571539	0.00515504	0.00781352
ENSGALT00000074535	ENSGALG00000042452	0.0118225	0.00390529	0.000620236	0.0137816	0.00302092
ENSGALT00000018238	ENSGALG00000011185	0.0118096	0.00401612	0.000343464	0.000106102	0.00943727
ENSGALT00000012996	ENSGALG00000008006	0.0118072	0.00962857	0.00204179	0.013416	0.00402556
ENSGALT00000034317	ENSGALG00000021285	0.0118062	0.000436143	0.000766512	0.00199812	0.00894472
ENSGALT00000026244	ENSGALG00000016278	0.0118014	0.00288578	0.00163286	0.00120974	0.00505216
ENSGALT00000026242	ENSGALG00000016276	0.0117952	0.0048952	0.00698553	0.000645266	0.00436635
ENSGALT00000006701	ENSGALG00000004215	0.0117947	0.00888181	0.0134217	0.0157891	0.00546226
ENSGALT00000072603	ENSGALG00000031890	0.0117946	0.0112114	0.00891112	0.00453842	0.000920352
ENSGALT00000028011	ENSGALG00000017332	0.0117939	0.00793313	0.00716268	0.00591924	0.0111394
ENSGALT00000054972	ENSGALG00000019690	0.0117786	0.00180881	0.000467466	0.00438013	0.00280977
ENSGALT00000057954	ENSGALG00000014711	0.0117773	0.00913757	0.00781844	0.00825896	0.00280701
ENSGALT00000046891	ENSGALG00000009027	0.011776	0.000815726	0.00395187	0.00851878	0.0107088
ENSGALT00000094777	ENSGALG00000013615	0.0117732	0.00584574	0.00937152	0.00791128	0.000253802
ENSGALT00000045254	ENSGALG00000026600	0.0117724	0.00445168	0.00564104	0.00823356	0.00109648
ENSGALT00000056073	ENSGALG00000032893	0.0117693	0.00185662	0.00174215	0.013915	0.00160235
ENSGALT00000046363	ENSGALG00000038753	0.0117658	0.0248552	0.000466231	0.0145168	0.00637802
ENSGALT00000003698	ENSGALG00000002346	0.011761	0.00321545	0.00175692	0.00543899	0.00323424
ENSGALT00000019101	ENSGALG00000011683	0.0117574	0.00241389	0.00101906	0.00442031	0.00167832
ENSGALT00000080686	ENSGALG00000041204	0.01175	0.00141678	0.000921552	0.0106065	0.00584143
ENSGALT00000052064	ENSGALG00000026182	0.0117491	0.00782483	0.00552067	0.0048681	0.00836507
ENSGALT00000057194	ENSGALG00000036412	0.0117457	0.0047899	0.0110545	0.00303459	2.78e-05
ENSGALT00000008620	ENSGALG00000005369	0.0117434	0.0109284	0.0124591	0.00218832	0.00424277
ENSGALT00000090679	ENSGALG00000013971	0.0117399	0.00215157	0.00919672	0.00056202	0.000980264
ENSGALT00000006108	ENSGALG00000019718	0.0117384	0.00344117	0.00522223	0.00343377	0.00227909
ENSGALT00000023925	ENSGALG00000014818	0.0117374	0.00957084	0.0120192	0.00142287	0.009536
ENSGALT00000020934	ENSGALG00000012834	0.0117336	0.00172409	0.0199066	0.00599605	0.0177431
ENSGALT00000087031	ENSGALG00000013537	0.0117331	0.000786395	0.00377071	0.0022793	0.00378633
ENSGALT00000018398	ENSGALG00000011275	0.0117293	0.00418506	4.49e-05	0.0076475	0.000607331
ENSGALT00000024185	ENSGALG00000014997	0.0117266	0.0024507	0.000479258	0.00917401	0.00664992
ENSGALT00000087179	ENSGALG00000009032	0.0117265	0.00358577	0.00569747	0.00421948	0.000412372
ENSGALT00000014525	ENSGALG00000008939	0.0117184	0.00482164	0.000280192	0.0064654	0.00179178
ENSGALT00000045875	ENSGALG00000028298	0.0117143	0.00115608	0.00123938	0.000231114	0.00300898
ENSGALT00000014492	ENSGALG00000008911	0.0117137	0.00429738	0.00556057	0.0056516	0.0114002
ENSGALT00000039950	ENSGALG00000003475	0.011712	0.00574854	0.00177453	0.00089031	0.00390307
ENSGALT00000043109	ENSGALG00000028871	0.0117109	0.0235834	0.00965838	0.00604778	0.0161986
ENSGALT00000097090	ENSGALG00000047031	0.0117014	0.000724701	0.00251442	0.00323724	0.00286389
ENSGALT00000015738	ENSGALG00000009668	0.0117012	0.00170501	0.000928815	0.00017801	0.00328483
ENSGALT00000012483	ENSGALG00000007703	0.0116852	0.0014571	0.00279705	0.00473048	0.00280704
ENSGALT00000008819	ENSGALG00000005493	0.0116816	0.0101403	0.0125363	0.0036621	0.00283634
ENSGALT00000017920	ENSGALG00000011005	0.011679	0.0169714	0.00614569	0.00143092	0.0071448
ENSGALT00000081804	ENSGALG00000038797	0.0116736	0.00272848	0.000264863	0.00129607	0.00169511
ENSGALT00000025943	ENSGALG00000016102	0.0116734	0.00184588	0.00714354	0.00559026	0.000210807
ENSGALT00000099170	ENSGALG00000033102	0.011672	0.00523591	0.00640277	0.0125988	0.00786915
ENSGALT00000038787	ENSGALG00000009601	0.0116672	0.0231268	0.00559176	0.0114628	0.00526871
ENSGALT00000065348	ENSGALG00000006068	0.0116652	0.015876	0.00703982	0.000618266	0.00222548
ENSGALT00000008808	ENSGALG00000005483	0.0116635	6.23e-05	0.00469654	0.00276666	0.00471891
ENSGALT00000101772	ENSGALG00000007354	0.0116595	0.00482919	0.000328012	0.000558904	0.0026418
ENSGALT00000105665	ENSGALG00000032220	0.0116548	0.0191391	0.030302	0.0185328	0.00292328
ENSGALT00000074473	ENSGALG00000038424	0.0116543	0.00827822	0.0370419	0.0108441	0.0462984
ENSGALT00000013567	ENSGALG00000008335	0.0116501	0.0107682	0.00809057	0.00539501	0.00237875
ENSGALT00000045251	ENSGALG00000016834	0.0116461	0.00312043	0.0101665	0.00421739	0.000417514
ENSGALT00000025366	ENSGALG00000015729	0.0116456	0.00676728	0.00257686	0.00255757	0.0046402
ENSGALT00000016899	ENSGALG00000010372	0.0116446	0.0114597	0.027573	0.0180801	0.0185858
ENSGALT00000100266	ENSGALG00000015307	0.0116424	0.0012304	0.0120441	0.0167681	0.0061753
ENSGALT00000073848	ENSGALG00000032385	0.0116376	0.00556029	0.00225063	0.0137421	0.00608973
ENSGALT00000104392	ENSGALG00000009846	0.0116367	0.00641671	0.0283678	0.00272055	0.0147889
ENSGALT00000054844	ENSGALG00000042554	0.0116357	0.0107537	0.0054627	0.0049206	0.00563895
ENSGALT00000056367	ENSGALG00000034590	0.0116342	0.00564042	0.00234882	0.00620316	0.00502872
ENSGALT00000092878	ENSGALG00000017302	0.0116264	0.00328646	0.00184684	0.00100837	0.000812817
ENSGALT00000014372	ENSGALG00000008844	0.0116181	0.00457975	0.00714424	0.00340951	0.0108771
ENSGALT00000015220	ENSGALG00000009346	0.011616	0.0047657	0.000342199	0.00229751	0.00216795
ENSGALT00000091530	ENSGALG00000006705	0.0116138	0.0117437	0.0215135	0.0339591	0.0250794
ENSGALT00000106036	ENSGALG00000049504	0.0116129	0.00921512	0.0163019	0.016295	0.000429568
ENSGALT00000024132	ENSGALG00000014964	0.0116099	0.0268346	0.0109432	0.00271054	0.00473342
ENSGALT00000046833	ENSGALG00000004719	0.0116042	0.0184874	0.0203033	0.0326145	0.000853493
ENSGALT00000053358	ENSGALG00000012156	0.0116013	0.00765028	0.00266237	0.0025737	0.00783718
ENSGALT00000077166	ENSGALG00000033469	0.0115982	0.000532145	0.000342441	0.000568872	0.00303098
ENSGALT00000103012	ENSGALG00000002000	0.0115916	0.00861923	0.00135235	0.0117877	0.00335301
ENSGALT00000027757	ENSGALG00000017181	0.0115907	0.0204322	0.0108868	0.00679756	0.00406278
ENSGALT00000003136	ENSGALG00000002015	0.0115866	0.0241666	0.0233059	0.016088	0.0031138
ENSGALT00000095463	ENSGALG00000015519	0.0115857	0.0108212	0.00556128	0.000722625	0.00810633
ENSGALT00000044158	ENSGALG00000028501	0.0115849	0.00282184	0.0029022	0.00499279	0.00617286
ENSGALT00000080645	ENSGALG00000029632	0.0115837	0.0050184	0.00107775	0.00281204	0.00736667
ENSGALT00000073894	ENSGALG00000002515	0.0115801	0.00194585	0.0052829	0.00127241	0.00875776
ENSGALT00000049715	ENSGALG00000041078	0.0115766	0.0129874	0.00220626	0.0047784	8.53e-05
ENSGALT00000037786	ENSGALG00000012484	0.0115734	0.00323504	0.00363957	0.00205823	0.00558607
ENSGALT00000066088	ENSGALG00000042254	0.0115655	0.0107083	0.01266	0.0219043	0.0139668
ENSGALT00000016572	ENSGALG00000010195	0.0115631	0.00243961	0.000696448	0.00711919	0.00106076
ENSGALT00000073734	ENSGALG00000033932	0.011563	0.00821945	0.00292516	0.0135454	0.00719378
ENSGALT00000016187	ENSGALG00000009959	0.0115619	0.0104818	0.00355309	0.000326877	0.0154417
ENSGALT00000063990	ENSGALG00000005077	0.0115544	0.0012592	0.00800418	0.0020098	0.00339315
ENSGALT00000090132	ENSGALG00000035605	0.0115535	0.00653602	0.00477817	0.00284973	0.0056915
ENSGALT00000096079	ENSGALG00000047442	0.0115492	0.0118344	0.00671439	0.000852167	0.0122007
ENSGALT00000025350	ENSGALG00000015721	0.011549	0.00695272	0.0054106	0.0154023	0.00245936
ENSGALT00000008474	ENSGALG00000005284	0.011546	0.0132789	0.0049443	0.0012668	0.00119394
ENSGALT00000073186	ENSGALG00000029820	0.0115452	0.00464186	0.00880236	0.00466935	0.006233
ENSGALT00000050537	ENSGALG00000030812	0.0115388	0.00121549	0.00120323	0.00468236	0.00245112
ENSGALT00000070936	ENSGALG00000034303	0.0115377	0.00340322	0.00432803	0.0059752	0.000642613
ENSGALT00000033097	ENSGALG00000008938	0.0115368	0.00446904	0.000510921	0.00289512	0.00250775
ENSGALT00000074723	ENSGALG00000009107	0.0115331	0.00176497	0.00026774	0.00715355	0.0193342
ENSGALT00000000424	ENSGALG00000000318	0.0115317	0.00667746	0.0118678	0.00507321	0.00215494
ENSGALT00000079617	ENSGALG00000008414	0.0115292	0.00303194	0.000740675	0.00156361	0.00705827
ENSGALT00000023752	ENSGALG00000014729	0.0115273	0.00399204	0.0023678	0.00614828	0.00175678
ENSGALT00000039564	ENSGALG00000023689	0.0115269	0.0114548	0.0122654	0.0135378	0.0104616
ENSGALT00000105370	ENSGALG00000047102	0.0115254	0.0103187	0.000497593	0.00614176	0.00304803
ENSGALT00000086679	ENSGALG00000001856	0.0115218	0.00367	2.81e-06	0.000369345	0.00437097
ENSGALT00000037540	ENSGALG00000013793	0.0115207	0.00109343	0.0110181	0.00413002	0.00464485
ENSGALT00000004854	ENSGALG00000003073	0.0115149	0.00742513	4.17e-05	0.00121224	0.00811914
ENSGALT00000002482	ENSGALG00000001626	0.011508	0.0104821	0.00111125	0.00565119	0.0149918
ENSGALT00000023647	ENSGALG00000014675	0.0115078	0.00843336	0.00291827	0.00301534	0.0026211
ENSGALT00000094032	ENSGALG00000047346	0.0115049	0.00156502	0.00306121	0.00651422	0.0057154
ENSGALT00000045048	ENSGALG00000025764	0.011501	0.00464061	0.00463011	0.000395744	0.015976
ENSGALT00000009730	ENSGALG00000006041	0.0115001	0.0141594	0.0108345	0.00212632	0.0177681
ENSGALT00000065151	ENSGALG00000002192	0.0114983	0.019582	0.00427343	0.0339163	0.0165929
ENSGALT00000019105	ENSGALG00000011686	0.0114976	0.00564738	0.00503283	0.00621936	0.00483627
ENSGALT00000017059	ENSGALG00000010476	0.0114975	0.00811253	0.0043422	0.00714317	0.000230929
ENSGALT00000089197	ENSGALG00000009621	0.011491	0.0197173	0.0183726	0.00304099	0.0403871
ENSGALT00000080875	ENSGALG00000032664	0.0114901	2.79e-05	0.00454538	0.00211839	0.00260215
ENSGALT00000090918	ENSGALG00000004759	0.0114866	0.00923269	0.00709636	0.0103817	0.00837581
ENSGALT00000090181	ENSGALG00000028537	0.0114825	0.00241427	0.0105226	0.002064	0.00353138
ENSGALT00000024844	ENSGALG00000015403	0.0114729	0.00524058	0.00444536	0.00496286	0.00235511
ENSGALT00000083561	ENSGALG00000014508	0.0114667	0.0119407	0.00164409	0.00149316	0.00730482
ENSGALT00000065376	ENSGALG00000039216	0.0114642	0.0109818	0.0134727	0.0191273	0.0136234
ENSGALT00000106191	ENSGALG00000011855	0.0114639	0.00746728	0.0112395	0.0058974	0.0101058
ENSGALT00000017302	ENSGALG00000010633	0.0114588	0.00737057	0.00256951	0.0105133	0.00626331
ENSGALT00000076894	ENSGALG00000041626	0.0114503	0.00375652	7.75e-05	0.00266932	0.00670096
ENSGALT00000101286	ENSGALG00000011562	0.0114484	0.00271084	0.00424806	0.00170418	0.0152669
ENSGALT00000008452	ENSGALG00000005266	0.0114472	0.00201817	0.0104006	0.0011947	0.00473974
ENSGALT00000096717	ENSGALG00000008318	0.0114409	0.000288466	0.00578847	0.00208914	0.0059826
ENSGALT00000014357	ENSGALG00000008836	0.0114396	0.000949919	0.00308751	0.00807941	0.00848803
ENSGALT00000068417	ENSGALG00000041299	0.0114325	0.00194156	0.00104976	0.000909501	0.000155629
ENSGALT00000104734	ENSGALG00000016042	0.0114233	0.00348236	0.00408164	0.00291217	0.0189691
ENSGALT00000093327	ENSGALG00000011106	0.0114229	0.00146059	0.00328129	0.00709934	0.00124008
ENSGALT00000026167	ENSGALG00000016227	0.0114217	0.00626181	0.00892226	0.0212143	0.00867908
ENSGALT00000054177	ENSGALG00000006508	0.0114211	0.0132213	0.0101249	0.00232285	0.00391261
ENSGALT00000095851	ENSGALG00000032882	0.011419	1.13e-05	0.00528741	0.0039599	0.00386627
ENSGALT00000010768	ENSGALG00000006657	0.0114141	0.00224492	0.013889	0.00198513	0.0108767
ENSGALT00000082999	ENSGALG00000040665	0.0114138	0.0192113	0.0186735	0.00515814	0.0151365
ENSGALT00000000773	ENSGALG00000000557	0.0114122	0.0270393	0.0144038	0.00146876	0.000850248
ENSGALT00000027762	ENSGALG00000019060	0.0114073	0.0129992	0.00111201	0.00146158	0.00279528
ENSGALT00000061955	ENSGALG00000042079	0.0114048	0.0152363	0.00401392	0.00515886	0.00229786
ENSGALT00000019440	ENSGALG00000011914	0.0114024	0.00145792	0.000118995	0.00663529	0.00627406
ENSGALT00000044362	ENSGALG00000027583	0.0113974	0.0210374	0.0392695	0.00367576	0.019664
ENSGALT00000090829	ENSGALG00000050240	0.0113961	0.0087419	0.00471659	0.0059748	0.0085119
ENSGALT00000084092	ENSGALG00000008114	0.0113874	0.00398954	0.00676816	0.00435168	0.00583038
ENSGALT00000098055	ENSGALG00000041491	0.0113867	0.00998217	0.00308943	0.0181882	0.00361724
ENSGALT00000000555	ENSGALG00000000407	0.011382	0.00296049	0.00192536	0.00113345	0.00320361
ENSGALT00000016017	ENSGALG00000009854	0.01138	5.98e-05	0.00380609	0.0106844	0.0073086
ENSGALT00000102330	ENSGALG00000029536	0.0113797	0.0288138	0.00342577	0.0182184	0.00773607
ENSGALT00000012278	ENSGALG00000007593	0.0113771	0.00935573	0.00054794	0.00234652	0.000213122
ENSGALT00000010770	ENSGALG00000006658	0.0113769	0.00360512	0.00348025	0.00430351	0.0017836
ENSGALT00000018657	ENSGALG00000011442	0.0113708	0.00953395	0.00870605	0.0100609	0.000168938
ENSGALT00000103536	ENSGALG00000046862	0.0113685	0.00549015	0.00495379	0.000519512	0.00841548
ENSGALT00000011485	ENSGALG00000007093	0.0113674	0.0207955	0.0125811	0.0117425	0.0166367
ENSGALT00000104980	ENSGALG00000039008	0.011358	0.0156055	0.00542011	0.00764687	0.0050569
ENSGALT00000046186	ENSGALG00000026661	0.0113523	0.00735251	0.00636656	0.00564089	0.00223551
ENSGALT00000066398	ENSGALG00000041346	0.0113495	0.0108561	0.000101404	0.013067	0.00988642
ENSGALT00000100563	ENSGALG00000002789	0.0113467	0.00385377	0.00152151	0.000863689	0.00467367
ENSGALT00000044454	ENSGALG00000025886	0.0113414	0.00527617	0.0137166	0.00733068	0.00633555
ENSGALT00000041362	ENSGALG00000024449	0.0113409	0.00465517	0.00496117	0.0027373	0.00428437
ENSGALT00000086326	ENSGALG00000044975	0.0113377	0.000272698	0.0150216	0.00643005	0.00442833
ENSGALT00000053723	ENSGALG00000040794	0.0113361	0.00296769	0.000428128	0.00288725	0.00135088
ENSGALT00000086462	ENSGALG00000008939	0.0113357	0.00209462	0.00450171	0.00445008	0.000713381
ENSGALT00000077817	ENSGALG00000006503	0.0113341	0.000889425	0.00730726	0.0254236	0.0128896
ENSGALT00000049968	ENSGALG00000006799	0.0113303	0.00124371	0.00781565	0.000288083	0.000523513
ENSGALT00000027680	ENSGALG00000017135	0.0113299	0.0138893	0.00082446	0.00827062	0.00152105
ENSGALT00000052073	ENSGALG00000003527	0.0113293	0.000960903	0.00175444	0.00593926	0.00139926
ENSGALT00000093255	ENSGALG00000008347	0.0113235	0.0110987	0.00815736	0.0111283	0.00715719
ENSGALT00000065200	ENSGALG00000034919	0.0113192	0.00272816	0.00906374	0.00614706	0.0110451
ENSGALT00000082474	ENSGALG00000032549	0.011317	0.00314521	0.000813772	0.00107474	0.00646768
ENSGALT00000013115	ENSGALG00000008080	0.0113159	7.32e-05	0.00623677	0.00512856	0.000157009
ENSGALT00000069352	ENSGALG00000035219	0.0113147	0.00849932	0.0362721	0.00856881	0.0505776
ENSGALT00000053568	ENSGALG00000032142	0.0113144	0.00448852	0.0117816	0.0103925	0.00884794
ENSGALT00000075635	ENSGALG00000008621	0.0113141	0.00793582	0.00456937	0.00941919	0.00107385
ENSGALT00000007138	ENSGALG00000039219	0.01131	0.00471061	0.000885965	0.000701273	0.0040376
ENSGALT00000044761	ENSGALG00000005769	0.0113099	0.00421386	6.45e-05	0.00538209	0.0023722
ENSGALT00000008539	ENSGALG00000005323	0.0113093	0.00264756	0.00563246	0.00277597	0.00484959
ENSGALT00000019298	ENSGALG00000011823	0.0113076	0.00952749	0.0080635	0.0112504	0.0122597
ENSGALT00000070676	ENSGALG00000030376	0.0113052	0.00498668	0.000612792	0.012455	0.0142529
ENSGALT00000059647	ENSGALG00000042652	0.0113039	0.00455771	0.00570937	0.00595587	0.00718216
ENSGALT00000008678	ENSGALG00000005403	0.0113007	0.000861176	0.00966785	0.0054178	0.00567296
ENSGALT00000001362	ENSGALG00000000927	0.0112977	0.00641235	0.00219608	0.0179911	0.00801058
ENSGALT00000056196	ENSGALG00000041791	0.0112914	0.00403247	0.00689836	0.00338949	0.00224147
ENSGALT00000000074	ENSGALG00000000059	0.0112889	0.00944695	0.00100789	0.0036791	0.00270007
ENSGALT00000014063	ENSGALG00000008629	0.0112877	0.00317174	0.00781636	0.00719637	0.00534065
ENSGALT00000079363	ENSGALG00000040363	0.0112874	0.00256192	0.00313337	0.00370698	0.00754592
ENSGALT00000012618	ENSGALG00000007777	0.0112874	0.00595589	0.00448806	0.00573667	0.00446501
ENSGALT00000077007	ENSGALG00000041225	0.0112835	0.00963498	0.0014289	0.00423484	0.00473402
ENSGALT00000015989	ENSGALG00000009836	0.0112777	0.00211106	0.00553208	0.000486376	0.00258769
ENSGALT00000001687	ENSGALG00000001118	0.0112766	0.00295446	0.00810364	0.00438505	0.00160403
ENSGALT00000066643	ENSGALG00000036589	0.011275	0.0111156	0.00896398	0.00335285	0.0133575
ENSGALT00000019187	ENSGALG00000011747	0.0112703	0.00665308	0.0102805	0.0112746	0.00464632
ENSGALT00000076883	ENSGALG00000031350	0.0112668	0.0112148	0.00229698	0.00961994	0.00803307
ENSGALT00000083650	ENSGALG00000039448	0.0112605	0.00465118	0.00082005	0.00557746	0.00392473
ENSGALT00000063653	ENSGALG00000035421	0.0112561	0.00224327	0.0027527	0.00250958	0.00433509
ENSGALT00000059403	ENSGALG00000000972	0.0112559	0.00368497	0.000771787	0.00419259	0.00322656
ENSGALT00000013830	ENSGALG00000008486	0.0112556	0.00850601	0.00708643	0.00880523	0.00278857
ENSGALT00000069467	ENSGALG00000034100	0.0112536	0.00475174	0.00117734	0.0115626	0.00645271
ENSGALT00000084748	ENSGALG00000025810	0.0112473	0.00213114	0.0070698	0.00930512	0.00315561
ENSGALT00000032852	ENSGALG00000020561	0.0112406	0.00552	0.00371563	0.00549093	0.00393186
ENSGALT00000024644	ENSGALG00000015267	0.0112349	0.0102742	0.0139213	0.00451247	0.00366312
ENSGALT00000082997	ENSGALG00000036106	0.0112336	0.00169112	0.00372246	0.00133501	0.00056531
ENSGALT00000047580	ENSGALG00000026981	0.011233	0.000276324	0.00706879	0.000390963	0.00487779
ENSGALT00000025595	ENSGALG00000015879	0.0112265	0.000963526	0.00240704	0.000699411	0.00641029
ENSGALT00000070776	ENSGALG00000041555	0.0112237	0.0266047	0.00333249	0.00692727	0.0198265
ENSGALT00000074963	ENSGALG00000035701	0.0112141	0.000853905	0.000886943	0.00399586	0.00154841
ENSGALT00000005800	ENSGALG00000003660	0.011214	0.00434878	0.00144831	0.00460319	0.00493813
ENSGALT00000003258	ENSGALG00000002090	0.0112117	0.0030648	0.000226648	0.000850266	0.00462667
ENSGALT00000046149	ENSGALG00000026940	0.0112096	0.00866854	0.00319943	0.00257147	0.0112463
ENSGALT00000061584	ENSGALG00000030791	0.0112082	0.00268398	0.00627245	0.00463465	0.00428572
ENSGALT00000067796	ENSGALG00000032687	0.0112057	0.011391	0.00814857	0.000994496	0.000696387
ENSGALT00000089976	ENSGALG00000010269	0.0112048	0.0038994	0.00347055	0.0013053	0.00946405
ENSGALT00000076168	ENSGALG00000016574	0.0112016	0.00329789	0.00597024	0.00359178	0.003375
ENSGALT00000005191	ENSGALG00000003282	0.0112008	0.00381549	0.00359535	0.00158071	0.00522635
ENSGALT00000051779	ENSGALG00000003947	0.0112007	0.00311158	0.00237334	0.00164736	0.00253708
ENSGALT00000015381	ENSGALG00000009450	0.011196	0.00330276	0.0061655	0.00964762	0.00470326
ENSGALT00000005786	ENSGALG00000003651	0.0111929	0.0068226	0.00160856	0.00310789	0.016731
ENSGALT00000076689	ENSGALG00000035636	0.0111903	0.00795614	0.00573186	0.0012803	0.000401411
ENSGALT00000107660	ENSGALG00000011175	0.0111885	0.00952894	0.0104624	0.0107423	0.0108315
ENSGALT00000031978	ENSGALG00000008753	0.0111874	0.00309292	0.00205888	0.00449252	0.00161703
ENSGALT00000012228	ENSGALG00000007562	0.0111863	0.00254972	0.0171045	0.00947716	0.0011281
ENSGALT00000102485	ENSGALG00000054059	0.0111827	0.00616316	0.00681437	0.00647993	0.0166052
ENSGALT00000003614	ENSGALG00000002298	0.0111798	0.0090516	0.0102011	0.0128984	0.0226289
ENSGALT00000053073	ENSGALG00000032219	0.0111789	0.00138331	0.00191135	0.00891578	0.0033168
ENSGALT00000027292	ENSGALG00000016889	0.0111735	0.00793529	0.00100072	0.00329937	0.00106371
ENSGALT00000073022	ENSGALG00000040834	0.0111716	0.000964788	0.000145993	0.0066143	0.00183373
ENSGALT00000017724	ENSGALG00000010900	0.0111707	0.00776091	0.00157306	0.00343176	0.00363651
ENSGALT00000083667	ENSGALG00000000913	0.0111688	0.00138513	0.000506915	0.00208485	0.0034588
ENSGALT00000044230	ENSGALG00000027902	0.0111626	4.14e-05	0.000890614	0.00901295	0.00331215
ENSGALT00000084635	ENSGALG00000003297	0.0111617	0.00098334	0.000420526	0.000803406	0.00285377
ENSGALT00000094659	ENSGALG00000026363	0.0111599	0.000942335	1.4e-05	0.000681567	0.00351825
ENSGALT00000008482	ENSGALG00000005291	0.0111519	0.00336361	0.00778292	0.00165056	0.00968744
ENSGALT00000057745	ENSGALG00000033792	0.0111463	0.000643751	0.000596751	0.00305263	0.0049377
ENSGALT00000052084	ENSGALG00000030964	0.0111458	0.00481146	0.00921021	0.016756	0.00546146
ENSGALT00000103306	ENSGALG00000054180	0.0111414	0.0107001	0.00696557	0.017422	0.00410224
ENSGALT00000015141	ENSGALG00000009303	0.0111409	0.00116728	0.00493226	0.00546396	0.00817099
ENSGALT00000027171	ENSGALG00000016830	0.0111382	0.00643645	0.00328908	0.00512335	0.00104933
ENSGALT00000071467	ENSGALG00000036310	0.0111349	0.00796095	0.00537619	7.79e-05	4.97e-05
ENSGALT00000091209	ENSGALG00000054831	0.0111221	0.00400463	0.00113761	0.000738282	0.00629087
ENSGALT00000084298	ENSGALG00000028520	0.0111211	0.00124144	0.00712406	0.0146665	0.00133914
ENSGALT00000052911	ENSGALG00000004796	0.0111202	0.00841081	0.0136048	0.00186163	0.00421904
ENSGALT00000001050	ENSGALG00000000734	0.0111175	0.00446751	0.00108899	0.000871966	0.0113009
ENSGALT00000075242	ENSGALG00000038433	0.0111122	0.00986495	0.00208459	0.0260629	0.00244598
ENSGALT00000016332	ENSGALG00000010051	0.0111119	0.00985734	0.00338227	0.00658761	0.00433987
ENSGALT00000040590	ENSGALG00000024056	0.011111	0.000654385	0.0022519	0.000939506	0.00241682
ENSGALT00000029784	ENSGALG00000018874	0.0111101	0.00696131	0.00189472	0.00467566	0.00910684
ENSGALT00000007955	ENSGALG00000004960	0.0110919	0.00933175	0.00222593	0.00807485	0.00363436
ENSGALT00000027854	ENSGALG00000054821	0.0110913	0.00650247	0.00868345	0.000769407	0.00163388
ENSGALT00000062180	ENSGALG00000037203	0.01108	0.00273632	0.000517418	0.00398502	0.00245504
ENSGALT00000044506	ENSGALG00000004143	0.011079	0.00328478	0.00642493	0.00831729	0.0043024
ENSGALT00000045536	ENSGALG00000027864	0.0110779	0.015879	0.00121871	0.0123376	0.00683017
ENSGALT00000045929	ENSGALG00000026590	0.0110756	0.0125223	0.0136467	0.00209866	0.000440503
ENSGALT00000015976	ENSGALG00000009825	0.011075	0.00223817	0.00739145	0.00132043	0.00015274
ENSGALT00000070986	ENSGALG00000034054	0.0110637	0.00439517	0.0325652	0.013546	0.0464224
ENSGALT00000077085	ENSGALG00000040784	0.0110629	0.00245712	0.000817609	0.00127604	0.00144154
ENSGALT00000055830	ENSGALG00000035879	0.0110607	0.0105719	0.00807862	0.00566049	0.00454014
ENSGALT00000102480	ENSGALG00000045115	0.0110555	0.00875657	0.00369829	0.00939201	0.00970139
ENSGALT00000071222	ENSGALG00000041140	0.0110514	0.0139466	0.000551858	0.00904029	0.0062427
ENSGALT00000076652	ENSGALG00000038393	0.011047	0.0233204	0.0145022	0.0251071	0.00177081
ENSGALT00000095514	ENSGALG00000003651	0.011047	0.0146718	0.00528985	0.00238533	0.0168547
ENSGALT00000086126	ENSGALG00000016332	0.0110453	0.00287635	0.00222121	0.00249425	0.00326815
ENSGALT00000056811	ENSGALG00000040741	0.0110437	0.000945669	0.00379147	0.00206236	0.00112102
ENSGALT00000080807	ENSGALG00000033597	0.0110414	0.0151671	0.00851917	0.0127899	0.00251963
ENSGALT00000050730	ENSGALG00000012836	0.0110407	0.000139636	0.00318513	0.0102779	0.000576611
ENSGALT00000066498	ENSGALG00000034397	0.0110363	0.00795144	0.0110337	0.0122012	0.0160472
ENSGALT00000100925	ENSGALG00000005754	0.011034	0.0122942	0.00622314	0.0122483	0.0117225
ENSGALT00000097973	ENSGALG00000033780	0.0110307	0.00337886	0.0144955	3.51e-05	0.0131285
ENSGALT00000066461	ENSGALG00000020003	0.0110306	0.00822089	0.000243673	0.00337061	0.000726687
ENSGALT00000011996	ENSGALG00000007416	0.0110189	0.0152025	0.00105095	0.0240647	0.00533182
ENSGALT00000019956	ENSGALG00000012220	0.0110068	0.00281086	0.00378615	0.00462574	5.13e-06
ENSGALT00000038777	ENSGALG00000023444	0.0110053	0.00185177	0.00934992	0.00133284	0.00402327
ENSGALT00000012260	ENSGALG00000007582	0.0110053	0.0154489	0.0244348	0.00948344	0.00162703
ENSGALT00000020859	ENSGALG00000012784	0.0110048	0.000641203	0.00585904	0.00592813	0.00852912
ENSGALT00000015818	ENSGALG00000009719	0.0110038	0.00877925	0.00537437	0.00332042	0.0117499
ENSGALT00000078497	ENSGALG00000005378	0.0110009	0.00621074	0.00605481	0.000877889	0.0235356
ENSGALT00000092706	ENSGALG00000054364	0.0109969	0.00456187	6.98e-05	0.0036857	0.000175956
ENSGALT00000047609	ENSGALG00000037726	0.0109967	0.0100643	0.00899162	0.0118181	0.00189779
ENSGALT00000004448	ENSGALG00000002783	0.0109934	0.0100117	0.0140291	0.00831035	0.0226661
ENSGALT00000070686	ENSGALG00000037322	0.0109889	0.00956261	0.0113062	0.0106353	0.00679676
ENSGALT00000062908	ENSGALG00000043583	0.0109877	0.00290581	0.00223262	0.00504643	0.00921734
ENSGALT00000012535	ENSGALG00000007731	0.0109865	0.00116906	0.00870543	0.00232275	0.00509329
ENSGALT00000053621	ENSGALG00000043437	0.0109804	0.0114472	0.0031978	0.000836394	0.00218252
ENSGALT00000087362	ENSGALG00000042073	0.0109668	0.00237122	0.012759	0.00558182	0.0379811
ENSGALT00000081021	ENSGALG00000003923	0.0109589	0.0054955	0.00564016	0.024989	0.00476567
ENSGALT00000001690	ENSGALG00000001121	0.0109559	0.00558622	0.00724992	0.00498218	0.00236438
ENSGALT00000038354	ENSGALG00000010356	0.0109528	0.00181073	0.00206359	0.00319257	0.0038949
ENSGALT00000022640	ENSGALG00000013968	0.0109467	0.0196834	0.00523	0.00365024	0.0104182
ENSGALT00000036892	ENSGALG00000016457	0.0109456	0.000791279	0.00516071	0.00367436	0.013995
ENSGALT00000101011	ENSGALG00000042388	0.0109454	0.0225315	0.00468107	0.031072	0.0104084
ENSGALT00000006425	ENSGALG00000004034	0.0109388	0.000978681	0.0148563	0.0124594	0.00547843
ENSGALT00000072349	ENSGALG00000034605	0.0109382	0.0079857	0.00394278	0.0002588	0.00117341
ENSGALT00000104510	ENSGALG00000007346	0.0109351	0.00282152	0.000993041	0.0136028	0.00972786
ENSGALT00000089325	ENSGALG00000024172	0.0109317	0.00182337	0.00106604	0.00338349	0.00402901
ENSGALT00000050127	ENSGALG00000029857	0.0109295	0.00625532	0.00161863	0.00808354	0.00530097
ENSGALT00000003254	ENSGALG00000002086	0.0109285	0.00657422	0.013509	0.00212215	0.012258
ENSGALT00000006563	ENSGALG00000004121	0.0109272	0.00345043	0.00836774	0.00603968	0.00649675
ENSGALT00000016526	ENSGALG00000010163	0.0109228	0.00849866	0.00961073	0.00238743	0.0157105
ENSGALT00000018906	ENSGALG00000011581	0.0109194	0.00934559	0.00520806	0.00344116	0.0122981
ENSGALT00000024494	ENSGALG00000015179	0.0109123	0.00517702	0.00195391	0.00337142	0.000140253
ENSGALT00000099326	ENSGALG00000010671	0.0109115	0.00426696	0.014665	0.0076457	0.00589554
ENSGALT00000017158	ENSGALG00000010542	0.010909	0.00720498	0.00674031	0.00392854	0.00255244
ENSGALT00000105678	ENSGALG00000033591	0.0109041	0.00792069	0.00592336	0.00041178	0.00143594
ENSGALT00000084749	ENSGALG00000044643	0.0108968	0.00868201	0.000824863	0.00203137	0.00418067
ENSGALT00000085256	ENSGALG00000005976	0.0108865	0.00201412	0.00355834	0.00270543	0.00245493
ENSGALT00000065648	ENSGALG00000034198	0.0108839	0.00244576	0.000253352	0.0122424	0.00644285
ENSGALT00000009895	ENSGALG00000006132	0.010881	0.00687852	0.000925019	0.0056265	0.00466663
ENSGALT00000102440	ENSGALG00000017096	0.0108809	0.00422819	0.000757275	0.010839	0.00492885
ENSGALT00000013361	ENSGALG00000008204	0.0108773	0.0125346	0.00910999	0.00976128	0.000104812
ENSGALT00000027578	ENSGALG00000017075	0.0108747	0.00844935	0.0194075	0.000807968	0.0140134
ENSGALT00000070070	ENSGALG00000041052	0.010873	0.0142943	0.014994	0.00770186	0.00892491
ENSGALT00000004815	ENSGALG00000003045	0.0108722	0.00263084	0.00304458	0.00530277	0.00591404
ENSGALT00000055299	ENSGALG00000034590	0.0108641	0.00274337	0.00151887	0.00250564	0.00162629
ENSGALT00000096991	ENSGALG00000021627	0.0108627	0.00733606	0.00749275	0.00790736	0.00973594
ENSGALT00000003305	ENSGALG00000002116	0.0108621	0.00222518	0.00191775	0.00136076	0.00134441
ENSGALT00000014768	ENSGALG00000009076	0.0108619	0.00373967	0.000990319	0.00331981	0.00137218
ENSGALT00000022584	ENSGALG00000019967	0.0108616	0.00259646	0.000809358	0.010334	0.00512133
ENSGALT00000084131	ENSGALG00000001332	0.0108599	0.0019555	0.000155464	0.000712645	0.00340301
ENSGALT00000099771	ENSGALG00000005782	0.0108578	0.00205835	0.00609194	0.00413007	0.00872503
ENSGALT00000009327	ENSGALG00000005808	0.0108506	0.000363598	0.0133489	0.00622674	0.0136792
ENSGALT00000013171	ENSGALG00000008114	0.0108489	0.00176032	0.00401244	0.00829354	0.00811912
ENSGALT00000102951	ENSGALG00000014201	0.0108481	0.00144963	0.0079969	0.00245295	0.0107897
ENSGALT00000058097	ENSGALG00000011116	0.0108436	0.000925425	0.00470368	0.00121512	0.0071139
ENSGALT00000086007	ENSGALG00000030016	0.0108424	0.000110245	0.00479448	0.0143819	0.00322416
ENSGALT00000060803	ENSGALG00000014645	0.0108405	0.0146059	0.00283303	0.00267918	0.00088314
ENSGALT00000046092	ENSGALG00000027462	0.0108376	0.00275829	0.00110064	0.00303209	0.0058257
ENSGALT00000102106	ENSGALG00000051146	0.0108272	0.0102024	0.00682988	0.00339243	0.000945679
ENSGALT00000051878	ENSGALG00000031211	0.0108268	0.0142671	0.00395809	0.0106876	0.0129961
ENSGALT00000005325	ENSGALG00000023821	0.0108244	0.00884217	0.00246255	0.00628036	0.0050755
ENSGALT00000056244	ENSGALG00000036391	0.010824	0.00264373	0.00232509	0.00582789	0.00322771
ENSGALT00000019972	ENSGALG00000012229	0.0108207	0.0173814	0.0179742	0.0271356	0.00219554
ENSGALT00000016546	ENSGALG00000010178	0.0108178	0.0149753	0.0125382	0.00339361	0.020849
ENSGALT00000018231	ENSGALG00000011181	0.0108174	0.00513422	0.000281752	0.00441831	0.000429936
ENSGALT00000099719	ENSGALG00000032546	0.0108161	0.00248296	0.00317739	0.00163887	0.00301376
ENSGALT00000071329	ENSGALG00000016456	0.0108159	0.00567232	0.0185064	0.00648131	0.00449803
ENSGALT00000063938	ENSGALG00000004342	0.0108109	0.00431302	0.00391729	0.00382359	0.00551533
ENSGALT00000037904	ENSGALG00000011529	0.0108089	0.00705556	0.00618729	0.00776877	0.00271699
ENSGALT00000101320	ENSGALG00000005930	0.0108084	0.0270669	0.00691787	0.0505067	0.0434248
ENSGALT00000024183	ENSGALG00000014995	0.0108077	0.00712823	0.00302318	0.00917003	0.00428574
ENSGALT00000019383	ENSGALG00000011878	0.0108069	0.00267791	0.00139229	0.0107983	0.000609446
ENSGALT00000034784	ENSGALG00000021520	0.010806	0.00702854	0.0200625	0.00158693	0.0154508
ENSGALT00000089737	ENSGALG00000001394	0.0108015	0.00599845	0.00515548	0.000252134	0.00023244
ENSGALT00000000207	ENSGALG00000000151	0.0108004	0.00607281	0.00279934	0.00115944	0.0032153
ENSGALT00000065098	ENSGALG00000034742	0.0107988	0.0126914	0.00442612	0.0123456	0.019019
ENSGALT00000098603	ENSGALG00000015128	0.0107965	0.0324257	8.66e-05	0.0163941	0.00707595
ENSGALT00000100625	ENSGALG00000047182	0.0107947	0.0174943	0.00123439	0.00171328	0.00454949
ENSGALT00000047217	ENSGALG00000043690	0.0107911	0.0149271	0.00243112	0.00474685	0.0057909
ENSGALT00000016679	ENSGALG00000010255	0.0107911	0.00254439	0.00263544	0.00502038	0.0018868
ENSGALT00000099425	ENSGALG00000012543	0.0107897	0.000442324	0.0106575	0.00483052	0.00559594
ENSGALT00000103087	ENSGALG00000005095	0.0107896	0.0181302	0.00397559	0.0111816	0.00268141
ENSGALT00000105191	ENSGALG00000006623	0.0107879	0.0104771	0.00142632	0.00262801	0.000920606
ENSGALT00000026808	ENSGALG00000016609	0.0107868	0.00304835	0.000485773	0.00515079	0.000606193
ENSGALT00000105937	ENSGALG00000015110	0.0107817	0.0069313	0.000576954	0.00489153	0.00309327
ENSGALT00000048145	ENSGALG00000030845	0.0107797	0.00580979	0.0120262	0.00872077	0.00419646
ENSGALT00000097693	ENSGALG00000015132	0.0107789	0.00182808	0.00307046	0.00105237	0.0026024
ENSGALT00000022604	ENSGALG00000013948	0.0107746	0.00811238	0.0109493	0.000778136	0.0109319
ENSGALT00000098232	ENSGALG00000050687	0.0107744	0.00727512	0.00158631	0.00740133	0.00261764
ENSGALT00000013407	ENSGALG00000008239	0.010766	0.00182697	0.00162246	0.000371535	0.00182461
ENSGALT00000106022	ENSGALG00000010448	0.010766	0.00666106	0.0168736	0.0040446	0.00609699
ENSGALT00000045371	ENSGALG00000026077	0.0107653	0.00783055	0.0160892	0.00968782	0.0154332
ENSGALT00000100208	ENSGALG00000003135	0.0107639	0.0101128	0.00715149	0.00606333	0.0102814
ENSGALT00000008013	ENSGALG00000005004	0.0107635	0.00297639	0.00351882	0.00697715	0.00288199
ENSGALT00000026922	ENSGALG00000016684	0.0107616	0.00633442	0.0024216	0.0117072	0.00524821
ENSGALT00000102786	ENSGALG00000046708	0.0107579	0.00179269	0.00534169	0.0111244	0.00380805
ENSGALT00000084624	ENSGALG00000008703	0.0107549	0.000245973	0.000692199	0.000755781	0.00249993
ENSGALT00000070782	ENSGALG00000010774	0.010752	0.00357882	0.00256268	0.00458719	0.00855543
ENSGALT00000056969	ENSGALG00000004740	0.0107508	0.00274241	0.00142499	0.000514434	0.0038313
ENSGALT00000013051	ENSGALG00000008043	0.0107484	0.00271125	0.0143296	0.000145061	0.00276834
ENSGALT00000099188	ENSGALG00000003227	0.0107432	0.00874176	0.00501185	0.00578248	0.0116172
ENSGALT00000010228	ENSGALG00000006326	0.0107401	0.00787149	0.00142658	0.00239912	0.00165251
ENSGALT00000081035	ENSGALG00000041914	0.010738	0.00345876	0.00780346	0.00247325	0.00650227
ENSGALT00000061695	ENSGALG00000023670	0.0107359	0.00133221	0.00172863	0.00203486	0.0108029
ENSGALT00000044324	ENSGALG00000010995	0.0107347	0.00385498	0.000962448	0.00343845	0.00153747
ENSGALT00000103201	ENSGALG00000052088	0.0107232	0.00443703	0.00462134	0.00131109	0.00352326
ENSGALT00000023607	ENSGALG00000014646	0.0107183	0.00759812	0.00115803	0.00583338	0.00206096
ENSGALT00000094753	ENSGALG00000015377	0.0107179	0.00563612	0.00202698	0.0150079	0.0078475
ENSGALT00000059076	ENSGALG00000043587	0.0107036	0.00705426	0.00426596	0.00972435	0.00352791
ENSGALT00000070067	ENSGALG00000033618	0.0107032	0.00584992	0.00198071	0.00530985	0.00364866
ENSGALT00000107203	ENSGALG00000015783	0.0107014	0.00234012	0.00214425	0.017881	0.00277661
ENSGALT00000103544	ENSGALG00000002246	0.0106992	0.00314288	0.00337949	0.0209251	0.00401095
ENSGALT00000059091	ENSGALG00000029617	0.0106965	0.0124356	0.00651713	0.000245689	0.0108019
ENSGALT00000022653	ENSGALG00000013980	0.0106937	0.00383484	0.00410247	0.00631412	0.00862336
ENSGALT00000010591	ENSGALG00000006560	0.0106919	0.0118947	0.000213849	0.00881643	0.00468374
ENSGALT00000105469	ENSGALG00000002993	0.0106861	0.00376161	0.00314295	0.00133329	0.00275973
ENSGALT00000008838	ENSGALG00000005507	0.0106829	0.000791451	0.00276539	0.00261039	0.0056596
ENSGALT00000009591	ENSGALG00000005966	0.0106803	0.00121739	0.00162386	0.0027476	0.00450783
ENSGALT00000013590	ENSGALG00000008349	0.0106761	0.00832392	0.0152396	0.00173115	0.00260925
ENSGALT00000004088	ENSGALG00000002599	0.0106684	0.000760994	0.000233564	0.00399695	0.000889094
ENSGALT00000003322	ENSGALG00000002125	0.0106676	0.0347781	0.00764285	0.00391598	0.00317174
ENSGALT00000000895	ENSGALG00000000629	0.0106615	0.001367	4.85e-06	0.000572766	0.00215571
ENSGALT00000100745	ENSGALG00000008671	0.0106597	0.00998037	0.00121079	0.00633605	0.0052637
ENSGALT00000014106	ENSGALG00000008661	0.0106584	0.00371056	0.0345373	0.00642014	0.00983749
ENSGALT00000039111	ENSGALG00000004529	0.0106577	0.00704149	0.00124238	0.00198619	0.00796183
ENSGALT00000048369	ENSGALG00000043036	0.0106558	0.00190577	0.00979934	0.00579772	0.0038133
ENSGALT00000016597	ENSGALG00000010207	0.010651	0.00799722	0.00192588	0.00804562	0.000477943
ENSGALT00000071423	ENSGALG00000037443	0.010648	0.00828004	0.0050604	0.00805109	0.00312918
ENSGALT00000093999	ENSGALG00000009738	0.0106448	0.00233071	0.00443171	0.00481743	0.000413363
ENSGALT00000010428	ENSGALG00000006457	0.010643	0.00163623	0.00330321	0.0027688	0.00565023
ENSGALT00000004728	ENSGALG00000002987	0.0106379	0.00129963	0.00157106	0.0146007	0.00502318
ENSGALT00000074830	ENSGALG00000034950	0.0106375	0.0110144	0.00485154	0.00398733	0.0108027
ENSGALT00000004802	ENSGALG00000003034	0.0106367	0.0111279	0.0101258	0.00124561	0.0127468
ENSGALT00000104838	ENSGALG00000048882	0.0106364	0.01032	0.0205641	0.00938336	0.0109837
ENSGALT00000046369	ENSGALG00000035504	0.0106336	0.000169608	0.00376664	0.0081635	0.00624559
ENSGALT00000103266	ENSGALG00000004055	0.0106336	0.00604136	0.0057415	0.00382327	0.00237108
ENSGALT00000079513	ENSGALG00000016937	0.0106287	0.00100942	0.00423755	0.00490252	0.000879795
ENSGALT00000087055	ENSGALG00000015627	0.0106275	0.0155872	0.0143485	0.00289755	0.0223978
ENSGALT00000070228	ENSGALG00000038364	0.0106263	0.00895046	0.0260682	0.0079872	0.00476516
ENSGALT00000057276	ENSGALG00000015531	0.0106231	0.00419794	0.0205511	0.000831388	0.00875254
ENSGALT00000027564	ENSGALG00000017064	0.0106223	0.00418371	0.000629532	0.00132267	0.00328052
ENSGALT00000094632	ENSGALG00000053875	0.0106165	0.00399737	0.00928005	0.00790929	0.00669672
ENSGALT00000063785	ENSGALG00000036838	0.0106164	0.00477033	0.011156	0.00623279	0.0024852
ENSGALT00000053250	ENSGALG00000001093	0.0106163	0.000780907	0.00273431	0.00698552	0.00092063
ENSGALT00000032524	ENSGALG00000020392	0.0106137	0.00676934	0.00151497	0.00258777	0.00335981
ENSGALT00000087698	ENSGALG00000033956	0.0106121	0.000691192	0.00552111	0.00129595	0.00352526
ENSGALT00000018427	ENSGALG00000011296	0.0106093	0.00927437	0.00868806	8.97e-05	0.00385643
ENSGALT00000080489	ENSGALG00000040184	0.0106039	0.00326118	0.000321995	0.00146933	0.00286438
ENSGALT00000093166	ENSGALG00000054256	0.0106027	0.00209626	0.00280119	0.00423977	0.0053232
ENSGALT00000001191	ENSGALG00000000817	0.0105994	0.000581494	0.00146081	0.00504469	0.00450986
ENSGALT00000039568	ENSGALG00000009061	0.0105979	0.00622446	0.00549058	0.00706067	0.00626671
ENSGALT00000010554	ENSGALG00000006530	0.0105885	0.00246449	0.000110233	0.00102433	0.00661533
ENSGALT00000082299	ENSGALG00000042992	0.0105881	0.0052678	0.00129127	0.00256397	0.00352626
ENSGALT00000011869	ENSGALG00000007335	0.0105877	0.0132899	0.00905306	0.00676328	0.00189126
ENSGALT00000094873	ENSGALG00000051184	0.010585	0.00688093	0.00443289	0.00132313	0.000730078
ENSGALT00000055483	ENSGALG00000033790	0.010582	0.012093	0.001677	0.0157123	0.0113216
ENSGALT00000045626	ENSGALG00000003221	0.0105795	0.00492626	0.0038306	0.000167177	0.00754784
ENSGALT00000046778	ENSGALG00000043329	0.0105757	0.0021199	0.000466928	0.00724855	0.00446017
ENSGALT00000015797	ENSGALG00000009703	0.0105757	0.00288347	0.00144462	0.01379	0.000581675
ENSGALT00000018434	ENSGALG00000011301	0.0105754	0.00293512	0.00275264	0.00280981	0.00192756
ENSGALT00000010851	ENSGALG00000006708	0.0105754	0.00150228	0.00449584	0.00811515	0.0200728
ENSGALT00000060692	ENSGALG00000039595	0.0105745	0.00685528	0.0090953	0.00272145	0.00380008
ENSGALT00000100295	ENSGALG00000046965	0.0105738	0.00538276	0.00325634	0.00738966	0.00158254
ENSGALT00000023336	ENSGALG00000014453	0.0105733	0.0176268	0.0082943	0.00585211	0.000393658
ENSGALT00000103361	ENSGALG00000008293	0.0105646	0.0112441	0.00584751	0.0212412	0.007225
ENSGALT00000042807	ENSGALG00000027629	0.010561	0.00916955	0.00520513	0.00147262	0.003891
ENSGALT00000055598	ENSGALG00000043394	0.0105592	0.00330652	0.0122872	0.000896981	0.0100674
ENSGALT00000019581	ENSGALG00000011998	0.010559	0.00340974	0.0100301	0.000545977	0.010088
ENSGALT00000073323	ENSGALG00000041238	0.0105537	0.00140192	0.000238934	0.00502372	0.00181738
ENSGALT00000100566	ENSGALG00000012932	0.0105529	0.0106744	0.00178267	0.0126986	0.00225349
ENSGALT00000010544	ENSGALG00000006525	0.0105527	0.0021471	0.00386032	0.00828633	0.00395499
ENSGALT00000055784	ENSGALG00000037206	0.010552	0.00239898	0.00333135	0.0052613	0.00193262
ENSGALT00000105136	ENSGALG00000013887	0.0105514	0.000908985	0.00961256	0.000231455	0.0193702
ENSGALT00000099885	ENSGALG00000047652	0.0105485	0.00632821	0.0026543	0.000131063	0.00465497
ENSGALT00000054954	ENSGALG00000042325	0.0105477	0.00964469	0.00489652	0.00380663	0.000154183
ENSGALT00000096476	ENSGALG00000029102	0.0105461	0.0146994	0.00340474	0.00872669	0.00494616
ENSGALT00000002040	ENSGALG00000001334	0.0105441	0.00948215	0.00235982	0.00195938	0.00106704
ENSGALT00000096855	ENSGALG00000053680	0.0105439	0.0113225	0.0118596	0.0016361	0.0045756
ENSGALT00000023004	ENSGALG00000014227	0.0105393	0.00816394	0.00725744	1.2e-06	0.00441675
ENSGALT00000002636	ENSGALG00000001718	0.0105352	0.00517204	0.00461757	0.00345842	0.00839184
ENSGALT00000037691	ENSGALG00000011442	0.010534	0.0091322	0.00733906	0.00868176	0.000841348
ENSGALT00000024378	ENSGALG00000015110	0.0105236	0.00870607	0.00663218	0.00183041	0.0006612
ENSGALT00000091415	ENSGALG00000050752	0.010521	0.00714235	0.00601382	0.00604939	0.00548833
ENSGALT00000075874	ENSGALG00000032875	0.0105204	0.00801759	0.000411161	0.00347084	0.00300938
ENSGALT00000008018	ENSGALG00000005007	0.0105199	0.00366159	0.00150846	0.00292579	0.00413115
ENSGALT00000102187	ENSGALG00000012586	0.0105179	0.00746734	0.00701284	0.00852961	0.00237227
ENSGALT00000054519	ENSGALG00000000550	0.0105161	0.0135114	0.0058564	0.00197715	0.00549062
ENSGALT00000002757	ENSGALG00000001788	0.0105154	0.00067144	0.000550877	0.000795517	0.00249609
ENSGALT00000098655	ENSGALG00000001101	0.0105139	0.00163148	0.0020659	0.00363392	0.00208283
ENSGALT00000040967	ENSGALG00000004245	0.0105133	0.00536403	0.00397262	0.0113841	0.000431465
ENSGALT00000052016	ENSGALG00000032988	0.0105059	0.00583232	5.83e-05	0.0024316	0.00256175
ENSGALT00000021201	ENSGALG00000012987	0.0105048	0.00345141	0.000585773	0.00114692	0.000873056
ENSGALT00000079340	ENSGALG00000011086	0.0105039	0.0091707	0.00227759	0.00129539	0.00599672
ENSGALT00000098810	ENSGALG00000047359	0.0105018	0.000763697	0.00748625	0.00772383	0.00850493
ENSGALT00000072905	ENSGALG00000038420	0.0105006	0.00391891	0.00149942	0.00143247	0.00187492
ENSGALT00000047974	ENSGALG00000034850	0.0104942	0.00719251	0.00839367	0.00477887	0.00260337
ENSGALT00000073589	ENSGALG00000040264	0.0104921	0.0133335	0.0146892	0.00274788	0.0212828
ENSGALT00000018820	ENSGALG00000011541	0.0104919	0.0196068	0.00666991	0.000466287	0.0044715
ENSGALT00000076547	ENSGALG00000005057	0.0104889	0.0190366	0.000299457	0.0120614	0.00195796
ENSGALT00000028069	ENSGALG00000017384	0.010486	0.000667601	0.00527495	0.00418037	0.000511562
ENSGALT00000068365	ENSGALG00000001749	0.0104777	0.0185447	0.00637009	0.0216703	0.0216696
ENSGALT00000023605	ENSGALG00000014645	0.0104759	0.00867083	0.00462678	0.000545282	0.00754487
ENSGALT00000095438	ENSGALG00000048097	0.0104751	0.0107044	0.0129074	0.00458273	0.00514313
ENSGALT00000072564	ENSGALG00000015511	0.0104743	0.00214204	0.00146441	0.00342609	0.00844351
ENSGALT00000068981	ENSGALG00000040823	0.0104591	0.00010229	0.000202171	0.000482942	0.0062783
ENSGALT00000106489	ENSGALG00000016017	0.0104584	0.0019205	0.00515315	0.00570717	0.000860096
ENSGALT00000086766	ENSGALG00000009681	0.0104532	0.0063652	0.00537735	0.0141785	0.00621713
ENSGALT00000070051	ENSGALG00000031862	0.010448	0.0154046	0.0123026	0.00284088	0.0188474
ENSGALT00000017955	ENSGALG00000011020	0.0104479	0.00579498	0.0110807	0.0148256	0.00728629
ENSGALT00000053340	ENSGALG00000040896	0.010442	0.0120496	0.00505254	0.00757037	0.0104921
ENSGALT00000026450	ENSGALG00000016400	0.0104416	0.0146998	0.00639672	0.0115646	0.0042988
ENSGALT00000025333	ENSGALG00000015709	0.0104386	0.00607302	0.000797178	0.00240764	0.00482454
ENSGALT00000014679	ENSGALG00000009021	0.0104375	0.00474114	0.00466378	0.00024809	0.00312719
ENSGALT00000040577	ENSGALG00000024049	0.0104235	0.00648326	0.000614181	0.00193684	0.00363137
ENSGALT00000057294	ENSGALG00000015849	0.0104223	0.00876523	0.00529994	0.00645332	0.00333306
ENSGALT00000055350	ENSGALG00000050250	0.0104195	0.00909019	0.0119748	0.00135879	0.00266447
ENSGALT00000027371	ENSGALG00000016931	0.0104189	0.00869864	0.00362085	0.00388559	0.00129905
ENSGALT00000100352	ENSGALG00000015141	0.0104168	0.00479549	0.00367389	0.00660437	0.00736668
ENSGALT00000013929	ENSGALG00000008551	0.0104166	0.00093223	0.00287647	0.000850568	0.00341495
ENSGALT00000096082	ENSGALG00000050186	0.0104153	0.00386944	0.00849018	0.005495	0.00650328
ENSGALT00000103727	ENSGALG00000005966	0.0104121	0.000474769	0.00176625	0.00677994	0.00378059
ENSGALT00000066756	ENSGALG00000002638	0.0104119	0.00168783	0.0130989	0.000861313	0.00602223
ENSGALT00000007553	ENSGALG00000004741	0.0104119	0.00639619	0.00651129	0.00273504	0.00299344
ENSGALT00000013999	ENSGALG00000008597	0.0104113	0.00501094	0.00392665	0.00658876	0.00324673
ENSGALT00000075043	ENSGALG00000039791	0.0104051	0.00486996	0.00314677	0.00160968	0.00239866
ENSGALT00000039140	ENSGALG00000023546	0.0103989	0.00424188	0.000236381	0.000301886	0.000683086
ENSGALT00000073907	ENSGALG00000033286	0.0103938	0.000858354	0.00569819	0.0014323	0.0024856
ENSGALT00000074459	ENSGALG00000037423	0.0103921	0.00924999	0.00785718	0.00269602	0.00593966
ENSGALT00000094526	ENSGALG00000037816	0.0103901	0.00236105	0.00197279	0.00457111	0.00342204
ENSGALT00000099728	ENSGALG00000013793	0.0103895	0.000917193	0.0106391	0.00178244	0.0044004
ENSGALT00000024895	ENSGALG00000053194	0.0103892	0.00914922	0.025597	0.000797027	0.0132659
ENSGALT00000060767	ENSGALG00000005207	0.010389	0.0232014	0.00187022	0.0091111	0.00660634
ENSGALT00000061781	ENSGALG00000031934	0.0103807	0.00982102	0.00157189	0.00677979	0.000664193
ENSGALT00000073874	ENSGALG00000030097	0.0103742	0.000297152	0.00368981	0.00791826	0.00903554
ENSGALT00000096028	ENSGALG00000040184	0.0103736	0.0018859	0.00319265	0.0128279	0.0010083
ENSGALT00000052026	ENSGALG00000037669	0.0103672	0.00114364	0.00607049	0.00629901	0.00928667
ENSGALT00000013221	ENSGALG00000008141	0.0103664	0.0040506	0.00119632	0.00945889	0.00620856
ENSGALT00000047453	ENSGALG00000033381	0.0103646	0.00159201	0.0286079	0.014856	0.0455725
ENSGALT00000023673	ENSGALG00000014689	0.0103639	0.00107323	0.00167358	0.00140347	0.0128308
ENSGALT00000063315	ENSGALG00000041907	0.0103599	0.00367309	0.0112423	0.00179502	0.00177996
ENSGALT00000076515	ENSGALG00000038187	0.0103593	0.00670478	0.00282246	0.00178862	1.46e-05
ENSGALT00000084796	ENSGALG00000030376	0.0103587	0.00124599	0.0121367	0.00569415	0.00354571
ENSGALT00000060672	ENSGALG00000032004	0.0103585	0.000645736	0.00317294	0.00698178	0.00340511
ENSGALT00000008122	ENSGALG00000005066	0.0103507	0.00816181	0.0035648	0.00308301	0.00159082
ENSGALT00000079686	ENSGALG00000038313	0.0103497	0.00934805	0.0172697	0.0174025	0.0228744
ENSGALT00000057565	ENSGALG00000040157	0.0103496	0.00548152	0.00449443	0.00132219	0.00391515
ENSGALT00000059473	ENSGALG00000029383	0.010342	0.0066654	0.000591072	0.0201753	0.00430804
ENSGALT00000034822	ENSGALG00000002050	0.0103419	0.00241295	0.00366769	0.0171643	0.0044547
ENSGALT00000069399	ENSGALG00000011038	0.0103391	0.00558748	0.00448068	0.00262078	0.00386355
ENSGALT00000053929	ENSGALG00000005336	0.0103367	0.00323487	0.00387177	0.00258014	0.00343346
ENSGALT00000046856	ENSGALG00000010005	0.0103344	0.00361146	0.00957462	0.00823706	8.71e-05
ENSGALT00000102579	ENSGALG00000017046	0.0103296	0.00682978	0.000709475	0.0089513	0.00601476
ENSGALT00000027212	ENSGALG00000016845	0.0103289	0.00251715	0.00105127	0.0132459	0.00666743
ENSGALT00000071435	ENSGALG00000043283	0.0103282	0.00435388	0.0038635	0.00264915	0.00820884
ENSGALT00000051087	ENSGALG00000033677	0.0103258	0.0036262	0.00968407	0.00599919	0.00716418
ENSGALT00000007750	ENSGALG00000004852	0.0103222	0.00764838	0.000784376	0.00221735	0.000201668
ENSGALT00000104850	ENSGALG00000037889	0.0103187	0.0168255	0.00886073	0.00146363	0.0120144
ENSGALT00000064838	ENSGALG00000017008	0.010318	0.000693201	0.000794992	0.0014128	0.016053
ENSGALT00000095917	ENSGALG00000010967	0.0103095	0.000921338	0.00591102	0.00409151	0.0128001
ENSGALT00000014121	ENSGALG00000008675	0.0103065	0.000998882	0.00776188	0.00548233	0.00303601
ENSGALT00000073007	ENSGALG00000040553	0.0103061	0.00283311	0.0232644	0.00146371	0.0152682
ENSGALT00000006896	ENSGALG00000004325	0.0103057	0.0032169	0.0022045	0.00801029	0.00496085
ENSGALT00000011687	ENSGALG00000007220	0.0103056	0.00203826	0.00950249	0.0148334	0.00195809
ENSGALT00000085614	ENSGALG00000001126	0.0102998	0.00617766	0.00229406	0.00224456	0.00491768
ENSGALT00000076827	ENSGALG00000035052	0.010297	0.00629411	0.0112035	0.00296979	0.00389019
ENSGALT00000003025	ENSGALG00000001956	0.0102958	0.0134922	0.000483148	0.000641414	0.00241592
ENSGALT00000009867	ENSGALG00000006113	0.0102915	0.00237674	0.00755158	0.00306668	0.003817
ENSGALT00000024803	ENSGALG00000015372	0.0102911	0.00746468	0.00506059	0.00501963	0.00873919
ENSGALT00000010711	ENSGALG00000006631	0.0102847	0.00143092	0.00107928	0.00265407	0.00270654
ENSGALT00000063098	ENSGALG00000007665	0.010283	0.00139086	0.00126825	0.00141948	0.00372094
ENSGALT00000094503	ENSGALG00000031666	0.0102809	0.0207365	0.00325248	0.00955892	0.0025422
ENSGALT00000074165	ENSGALG00000029596	0.0102794	0.00778449	0.0010681	0.0108682	0.00390247
ENSGALT00000051728	ENSGALG00000040016	0.0102772	0.00748195	0.00853002	0.0102957	0.00558166
ENSGALT00000044139	ENSGALG00000028186	0.0102726	0.00982572	0.0034965	0.00431309	0.0193171
ENSGALT00000092518	ENSGALG00000008850	0.0102652	0.00452818	0.00445213	0.0124601	0.00868039
ENSGALT00000005687	ENSGALG00000003595	0.0102651	0.00313065	0.0130469	0.00461044	0.0175529
ENSGALT00000016022	ENSGALG00000009855	0.0102643	0.000423708	0.00145567	0.00201753	0.00421661
ENSGALT00000047028	ENSGALG00000037051	0.0102641	0.00630127	0.0110047	0.0124729	0.0121325
ENSGALT00000005512	ENSGALG00000003484	0.0102637	0.00356965	0.00308819	0.00431586	0.00198607
ENSGALT00000100993	ENSGALG00000043607	0.0102612	0.002758	0.0010245	0.00415044	0.00269017
ENSGALT00000051749	ENSGALG00000031860	0.0102592	0.00767851	0.00272754	0.00794886	0.00630793
ENSGALT00000009765	ENSGALG00000006056	0.0102579	0.0021299	0.00262541	0.00332053	0.00176541
ENSGALT00000105387	ENSGALG00000008335	0.0102559	0.00906959	0.00425783	0.00241505	0.0058885
ENSGALT00000095943	ENSGALG00000047771	0.0102549	0.000173187	0.0127194	0.00183013	0.00630601
ENSGALT00000003670	ENSGALG00000002329	0.010254	0.00544983	0.0021759	0.012416	0.00696495
ENSGALT00000060312	ENSGALG00000041949	0.0102511	0.00718828	0.00328096	0.00110755	0.00264071
ENSGALT00000020366	ENSGALG00000012462	0.0102471	0.0121533	0.00266771	0.00352769	0.00984467
ENSGALT00000006182	ENSGALG00000003886	0.0102426	0.00907113	0.00358479	0.001075	0.00865239
ENSGALT00000070842	ENSGALG00000016563	0.0102393	0.010601	0.00443617	0.00298044	0.00550269
ENSGALT00000069706	ENSGALG00000008684	0.0102326	0.00802334	0.0345157	0.0172552	0.0194882
ENSGALT00000011088	ENSGALG00000006854	0.0102323	0.00466352	0.00537974	0.0136786	0.00175838
ENSGALT00000030630	ENSGALG00000011738	0.0102231	0.0057862	0.00816709	0.000746377	0.00134569
ENSGALT00000078280	ENSGALG00000010464	0.0102124	0.0144282	0.0024561	0.0293023	0.00182488
ENSGALT00000016815	ENSGALG00000010331	0.0102107	4.43e-05	0.00876612	0.0247839	0.00384922
ENSGALT00000106281	ENSGALG00000004467	0.0102094	7.09e-05	0.01178	0.00185495	0.00531427
ENSGALT00000093486	ENSGALG00000041808	0.0102034	0.00465418	0.00383784	0.0135978	0.00603315
ENSGALT00000099419	ENSGALG00000019979	0.0102024	0.00722053	0.00598567	0.00131698	0.000805917
ENSGALT00000006226	ENSGALG00000003911	0.0102001	0.0216065	0.0190783	0.00171992	0.00145624
ENSGALT00000103634	ENSGALG00000014943	0.0102	0.00881989	0.00731825	0.000826091	0.0104326
ENSGALT00000045265	ENSGALG00000028520	0.0101993	0.000642166	0.00801114	0.0131941	0.000186873
ENSGALT00000100958	ENSGALG00000050176	0.0101942	0.00067842	0.0125328	0.00289954	0.0128444
ENSGALT00000021552	ENSGALG00000013191	0.0101917	0.0018174	0.00303231	0.00929701	0.00467384
ENSGALT00000045586	ENSGALG00000027126	0.0101915	0.00590183	0.00638058	0.00335699	0.00203046
ENSGALT00000068771	ENSGALG00000042003	0.0101809	0.0114157	0.00789272	0.000409068	0.0108178
ENSGALT00000028065	ENSGALG00000017380	0.0101782	0.00810535	0.00138913	0.00425003	0.00101429
ENSGALT00000040160	ENSGALG00000006409	0.0101764	0.00474022	0.0119514	0.00289712	0.00217529
ENSGALT00000057115	ENSGALG00000011319	0.0101732	0.00191523	0.00896338	0.00162251	0.0108279
ENSGALT00000086530	ENSGALG00000044383	0.0101652	0.000921548	0.00756053	0.00336467	0.00827272
ENSGALT00000086663	ENSGALG00000011991	0.0101641	0.0230886	0.00623003	0.00577895	0.0094188
ENSGALT00000019060	ENSGALG00000011659	0.0101636	0.0123133	0.00515114	0.00642892	0.00285082
ENSGALT00000076947	ENSGALG00000029190	0.0101634	0.00115134	0.0100361	0.00541729	0.00474939
ENSGALT00000016152	ENSGALG00000009934	0.0101632	0.0113453	0.00094792	0.00816599	0.00289935
ENSGALT00000000510	ENSGALG00000000377	0.0101573	0.00410702	0.00183403	0.00880034	0.0010222
ENSGALT00000080725	ENSGALG00000042309	0.0101522	0.000138061	0.0105816	0.00495896	0.00797881
ENSGALT00000078719	ENSGALG00000007683	0.0101514	0.00161764	0.00115677	0.00240704	0.00209229
ENSGALT00000010917	ENSGALG00000006756	0.0101513	0.0117164	0.0115952	0.010363	0.00197347
ENSGALT00000072495	ENSGALG00000031629	0.0101512	0.00852755	0.00481016	0.00658455	0.00865191
ENSGALT00000084591	ENSGALG00000004270	0.0101492	0.00531729	0.00769524	0.00261178	0.00384687
ENSGALT00000092965	ENSGALG00000014978	0.0101397	0.0112596	9.74e-05	0.00446925	0.0069559
ENSGALT00000010518	ENSGALG00000006507	0.0101361	0.000440454	0.00297804	0.00810302	0.000923862
ENSGALT00000012144	ENSGALG00000007511	0.0101359	0.0139492	0.0118358	0.0274536	0.00929045
ENSGALT00000067813	ENSGALG00000032335	0.0101354	0.00297116	0.00924172	0.00221409	0.00707135
ENSGALT00000021277	ENSGALG00000013033	0.0101282	0.00182657	0.00295042	0.0133592	0.0077238
ENSGALT00000017152	ENSGALG00000010537	0.0101241	0.00586423	0.0101115	0.00565632	0.0175324
ENSGALT00000080967	ENSGALG00000042491	0.0101238	0.0108041	0.010472	0.0140708	0.00777917
ENSGALT00000000518	ENSGALG00000000378	0.0101236	0.00264318	0.00229044	0.0103795	0.00170083
ENSGALT00000026538	ENSGALG00000016447	0.0101202	0.00187362	0.00100905	0.0055849	0.00232499
[truncated: 17,753 more rows]

## Sheet: LS_PCA_contribution
Ensem_TranscriptID	Ensem_geneID	PC1	PC2	PC3	PC4	PC5
ENSGALT00000104460	ENSGALG00000052797	0.0027748	0.0173893	0.0125655	0.0837162	0.00275396
ENSGALT00000019973	ENSGALG00000012230	0.0162047	0.0541936	0.0534697	0.0720445	0.00721178
ENSGALT00000049495	ENSGALG00000004796	0.000276887	0.042451	0.0149631	0.0598576	0.0422542
ENSGALT00000095862	ENSGALG00000009240	0.0167089	0.0112468	0.00785605	0.0546861	0.0367051
ENSGALT00000083476	ENSGALG00000001475	0.0261985	0.0100283	0.068146	0.0538425	0.0607372
ENSGALT00000010256	ENSGALG00000006346	0.0161273	0.00779433	0.0060678	0.0526758	0.0270209
ENSGALT00000085466	ENSGALG00000003770	0.00029556	0.0223641	6.74e-05	0.0455778	0.000234683
ENSGALT00000051623	ENSGALG00000015252	0.0124354	0.0149424	0.0126559	0.0447958	0.0112965
ENSGALT00000070926	ENSGALG00000029606	0.0549617	0.0154792	0.03783	0.0440683	0.0050173
ENSGALT00000106802	ENSGALG00000010881	0.0187996	0.00656579	0.00899254	0.0428889	0.00929918
ENSGALT00000018840	ENSGALG00000011551	0.0204745	0.0172025	0.025007	0.0423623	0.0140597
ENSGALT00000017687	ENSGALG00000010881	0.0252697	0.00722035	0.0142651	0.0423273	0.0128807
ENSGALT00000097330	ENSGALG00000011285	0.00116028	0.0462108	0.0103499	0.0423128	0.035281
ENSGALT00000006250	ENSGALG00000003923	0.00563377	0.0332428	0.00514324	0.042103	0.00721207
ENSGALT00000063305	ENSGALG00000041202	0.0268554	0.00596008	0.00594952	0.0419955	0.0146827
ENSGALT00000069086	ENSGALG00000043064	0.00218224	0.000563553	0.0164626	0.0417809	0.0038937
ENSGALT00000052064	ENSGALG00000026182	0.0100577	0.0119705	0.00918126	0.0406287	0.000523389
ENSGALT00000069352	ENSGALG00000035219	0.00283385	0.0101392	0.0278101	0.0395636	0.00329663
ENSGALT00000058877	ENSGALG00000040263	0.0110196	0.00281992	0.0292448	0.0392307	0.015267
ENSGALT00000049160	ENSGALG00000033700	0.0106884	0.0108626	0.020411	0.0385087	0.00515493
ENSGALT00000017775	ENSGALG00000010926	0.00415959	0.00543774	0.000975746	0.0378737	0.042577
ENSGALT00000046346	ENSGALG00000012211	0.035444	0.0168086	0.0116403	0.0378715	0.00518393
ENSGALT00000101028	ENSGALG00000012230	0.0142281	0.0458631	0.00506813	0.0376312	0.01531
ENSGALT00000088589	ENSGALG00000034107	0.0251795	0.00496863	0.00216242	0.0368217	0.0157662
ENSGALT00000015429	ENSGALG00000009477	0.0126384	0.00115312	0.0143139	0.0366789	0.0149072
ENSGALT00000002764	ENSGALG00000001793	0.0340088	0.0166834	0.0164891	0.0363697	0.0239268
ENSGALT00000024442	ENSGALG00000015147	0.0132031	0.0159972	0.0102164	0.0361859	0.0133564
ENSGALT00000102674	ENSGALG00000015815	0.00323344	0.00386418	0.0112544	0.0359286	0.00364397
ENSGALT00000088860	ENSGALG00000041500	0.00947809	0.00367807	0.0214118	0.0357958	0.0136676
ENSGALT00000086950	ENSGALG00000031387	0.015739	0.0106827	0.014294	0.0351016	0.0103445
ENSGALT00000044266	ENSGALG00000027323	0.00550094	0.0152261	0.00633823	0.0347512	0.00180878
ENSGALT00000067259	ENSGALG00000007658	0.00346436	0.0247361	0.0184985	0.0345069	0.00940054
ENSGALT00000077489	ENSGALG00000038506	0.0170118	0.000783053	0.0253126	0.034336	0.000667745
ENSGALT00000051715	ENSGALG00000035998	0.0124074	0.00450128	0.0270666	0.0342712	0.0121435
ENSGALT00000001015	ENSGALG00000000719	0.0117968	0.00752196	0.00232285	0.0340938	0.0347053
ENSGALT00000018667	ENSGALG00000011447	0.0292451	0.00418799	0.0187069	0.0340057	0.0149888
ENSGALT00000015673	ENSGALG00000009621	0.00992735	0.0148887	0.0333335	0.033972	0.0114751
ENSGALT00000025446	ENSGALG00000015779	0.0231195	0.00497176	0.033726	0.0338867	0.00382258
ENSGALT00000045948	ENSGALG00000026182	0.00378882	0.00916067	0.00413153	0.0338452	0.00537445
ENSGALT00000101320	ENSGALG00000005930	0.00929032	0.0041966	0.0320187	0.033763	0.0246322
ENSGALT00000047339	ENSGALG00000009977	0.00812005	0.00414121	0.00326876	0.0336651	0.00686086
ENSGALT00000057236	ENSGALG00000005458	0.020259	0.0165576	0.0171278	0.0336232	0.014254
ENSGALT00000083172	ENSGALG00000005393	0.0112021	0.000375829	0.00566243	0.0334735	0.0253246
ENSGALT00000099947	ENSGALG00000048286	0.0072058	0.00401358	0.0204405	0.0333036	0.0123577
ENSGALT00000103490	ENSGALG00000051148	0.00807556	0.0168583	0.0241326	0.0332989	0.00992914
ENSGALT00000096187	ENSGALG00000012394	0.00196301	0.0179996	0.00108019	0.0332558	0.00713473
ENSGALT00000010519	ENSGALG00000006508	0.0110907	0.0343767	0.00793384	0.0332217	0.0096049
ENSGALT00000008744	ENSGALG00000005448	0.0249891	0.0201968	0.0020319	0.0331423	0.00377205
ENSGALT00000072202	ENSGALG00000034107	0.0271794	0.00726123	0.00472653	0.0329129	0.0195995
ENSGALT00000010491	ENSGALG00000006491	0.0340109	0.014947	0.00263591	0.0328227	0.0161028
ENSGALT00000063873	ENSGALG00000009988	0.00107072	0.0106335	0.000865998	0.032293	0.00678637
ENSGALT00000079295	ENSGALG00000029203	0.0202188	0.0287189	0.00639825	0.0321732	0.0165748
ENSGALT00000077447	ENSGALG00000034204	0.0152133	0.00132587	0.0481865	0.0316408	0.0346605
ENSGALT00000056515	ENSGALG00000013726	0.0166312	0.00138287	0.0111566	0.0315652	0.00462577
ENSGALT00000037630	ENSGALG00000015544	0.00993802	0.00797167	0.00151702	0.0314863	0.0126789
ENSGALT00000082455	ENSGALG00000042257	0.0398042	0.0114005	0.0144709	0.0312681	0.00123313
ENSGALT00000002682	ENSGALG00000001749	0.00929565	0.0137939	0.00618061	0.0311342	0.0306517
ENSGALT00000106052	ENSGALG00000013615	0.00305424	0.0154517	0.0112123	0.0310683	0.00200155
ENSGALT00000044994	ENSGALG00000028318	0.0185762	0.0114629	0.00962831	0.0310624	0.00862952
ENSGALT00000090967	ENSGALG00000042148	0.0288841	0.00594196	0.0170452	0.0306066	0.00595212
ENSGALT00000053002	ENSGALG00000000295	0.0309	0.0186643	0.0258232	0.0304696	0.00635346
ENSGALT00000008969	ENSGALG00000005589	0.00402349	0.00642368	0.011951	0.0304575	0.0162304
ENSGALT00000066024	ENSGALG00000040180	0.0379289	0.0040361	0.0181376	0.0302613	0.012515
ENSGALT00000087362	ENSGALG00000042073	0.000848399	0.00473471	0.0105809	0.0302536	0.0182523
ENSGALT00000024398	ENSGALG00000015119	0.0122462	0.00859314	0.0073076	0.030042	0.00886537
ENSGALT00000068365	ENSGALG00000001749	0.0023118	0.0133779	0.00810974	0.0298268	0.0163165
ENSGALT00000100350	ENSGALG00000008141	0.00381928	0.0329867	0.0336955	0.0298142	0.0237759
ENSGALT00000086968	ENSGALG00000005694	0.0187711	0.0322879	0.00498803	0.0297958	0.0106093
ENSGALT00000092290	ENSGALG00000040724	0.000891544	0.00588473	0.00555173	0.0297638	0.0056074
ENSGALT00000104051	ENSGALG00000034876	0.0101787	0.00648618	0.00790496	0.0296886	0.012196
ENSGALT00000104935	ENSGALG00000015326	0.00707702	0.00239328	0.00794895	0.0296791	0.0184562
ENSGALT00000056173	ENSGALG00000030242	0.0117089	0.00832948	0.0534584	0.0295306	0.0304312
ENSGALT00000036809	ENSGALG00000015128	0.0118774	0.0341373	0.00546151	0.0294761	0.0124902
ENSGALT00000094022	ENSGALG00000015230	0.00152676	0.00812875	0.00977105	0.0294715	0.00344114
ENSGALT00000106503	ENSGALG00000038458	0.00139718	0.0158328	0.00154841	0.0294142	0.0174128
ENSGALT00000037978	ENSGALG00000011708	0.0115	0.013778	0.0474604	0.0292832	0.014879
ENSGALT00000072914	ENSGALG00000004871	0.00910227	0.0068585	0.00719162	0.0291889	0.0100554
ENSGALT00000078166	ENSGALG00000033671	0.0205419	0.0118392	0.0140329	0.029046	0.0154297
ENSGALT00000100874	ENSGALG00000049358	0.00914791	0.0103739	0.031063	0.0289666	0.0128107
ENSGALT00000051855	ENSGALG00000009995	0.00106127	0.000894149	0.0143673	0.0289655	0.0171818
ENSGALT00000030243	ENSGALG00000016760	0.015889	0.0126832	0.0217947	0.0289283	0.0467797
ENSGALT00000010512	ENSGALG00000006505	0.0125162	0.0171669	0.0156688	0.0288708	0.0104946
ENSGALT00000031499	ENSGALG00000000235	0.00458952	0.00857383	0.00723373	0.0287844	0.0023135
ENSGALT00000039473	ENSGALG00000006216	0.00822552	0.00195567	0.000506842	0.0287789	0.00617656
ENSGALT00000081337	ENSGALG00000006763	0.00335347	0.00764337	0.00985472	0.0287762	0.013975
ENSGALT00000074532	ENSGALG00000004542	0.00529198	0.00155753	0.010154	0.0285884	0.000376439
ENSGALT00000035054	ENSGALG00000021627	0.0092779	0.000474988	0.00289234	0.0285497	0.0108791
ENSGALT00000007605	ENSGALG00000004769	0.00634568	0.000416936	0.00617908	0.0284501	0.000582141
ENSGALT00000052439	ENSGALG00000030781	0.00989397	0.0125103	0.0136458	0.0284466	0.0202899
ENSGALT00000026828	ENSGALG00000016620	0.00361681	0.0477173	0.00460808	0.0284111	0.0383335
ENSGALT00000081021	ENSGALG00000003923	0.00453917	0.0173411	0.00119475	0.0283562	0.00127458
ENSGALT00000096717	ENSGALG00000008318	0.00553608	0.0226914	0.00206464	0.0283091	0.00313012
ENSGALT00000005572	ENSGALG00000003521	0.00879871	0.0109319	0.00170545	0.0282866	0.00125835
ENSGALT00000088736	ENSGALG00000011276	0.00730486	0.00808033	0.0237358	0.0281068	0.00341069
ENSGALT00000103532	ENSGALG00000027506	0.00133161	0.000574911	0.0113306	0.0279977	0.0072039
ENSGALT00000004448	ENSGALG00000002783	0.0139054	0.00498478	0.0112784	0.0279775	0.00799132
ENSGALT00000037636	ENSGALG00000052084	0.0120289	0.010957	0.0201073	0.0279631	0.00109132
ENSGALT00000091688	ENSGALG00000004304	0.0137341	0.00447746	0.00306644	0.0278605	0.0245244
ENSGALT00000058189	ENSGALG00000008842	0.00761263	0.00201628	0.000138096	0.0278286	0.0231771
ENSGALT00000095048	ENSGALG00000008439	0.00863257	0.0320324	0.0236724	0.0278256	0.0103353
ENSGALT00000044535	ENSGALG00000028203	0.00491611	0.00208402	0.0067195	0.0277786	0.00649617
ENSGALT00000089462	ENSGALG00000014413	0.00902371	0.00203515	0.00175218	0.027707	0.0108942
ENSGALT00000107850	ENSGALG00000052643	0.0136484	0.00562608	0.00136194	0.0276685	0.0271342
ENSGALT00000001424	ENSGALG00000028612	0.00648685	0.0207562	0.0163672	0.0275642	0.00758638
ENSGALT00000070997	ENSGALG00000000141	0.0262649	0.0246125	0.0268034	0.0275612	0.00140586
ENSGALT00000085454	ENSGALG00000005902	0.00299761	0.00755522	0.0191523	0.0275229	0.00380826
ENSGALT00000027924	ENSGALG00000017272	0.0192672	0.0069203	0.0103159	0.0274896	0.0397746
ENSGALT00000049957	ENSGALG00000006260	0.0128667	0.0237543	0.00544106	0.0274587	0.00536149
ENSGALT00000055117	ENSGALG00000043034	0.0052705	0.00627698	0.00149686	0.0273636	0.000390152
ENSGALT00000088385	ENSGALG00000004321	0.0084311	0.00305783	0.00699855	0.0273073	9.58e-05
ENSGALT00000086326	ENSGALG00000044975	0.0209869	0.0015593	0.00695743	0.0272828	0.0082951
ENSGALT00000053054	ENSGALG00000043758	0.00660345	0.00164838	0.0251716	0.0272698	0.00346471
ENSGALT00000057021	ENSGALG00000032903	0.00698807	0.00233844	0.000579856	0.0270667	0.0153589
ENSGALT00000043429	ENSGALG00000027167	0.00949173	0.00379316	0.045239	0.0270315	0.0305311
ENSGALT00000021209	ENSGALG00000012992	0.00811011	0.0106215	0.00698403	0.0270174	0.0116804
ENSGALT00000056860	ENSGALG00000028530	0.0108094	0.00774659	0.00333927	0.0269175	0.0263507
ENSGALT00000049962	ENSGALG00000039990	0.0132455	0.0138826	0.0064693	0.0268803	0.0115382
ENSGALT00000053178	ENSGALG00000008369	0.00415174	0.00252659	0.00847912	0.0268718	0.00161266
ENSGALT00000088864	ENSGALG00000046192	0.00337947	0.0120067	0.00200822	0.0268624	0.00833259
ENSGALT00000024610	ENSGALG00000015252	0.00259059	0.0134537	0.0210702	0.0268088	0.00855384
ENSGALT00000089621	ENSGALG00000008684	0.0102055	0.0198312	0.0140058	0.026759	0.0193678
ENSGALT00000107742	ENSGALG00000000374	0.00346761	0.0068734	0.000960706	0.0267057	0.00354185
ENSGALT00000040528	ENSGALG00000000498	0.0196214	0.0146247	0.0167207	0.0266879	0.00562717
ENSGALT00000027729	ENSGALG00000017168	0.0438452	0.0362089	0.0130232	0.026604	0.0129038
ENSGALT00000000386	ENSGALG00000000295	0.0203882	0.0182987	0.0172861	0.0265467	0.00513418
ENSGALT00000102208	ENSGALG00000004039	0.00163569	0.015114	0.00466582	0.0264686	0.0259234
ENSGALT00000107143	ENSGALG00000047483	0.00170434	0.00990101	0.0126084	0.0263599	0.000211013
ENSGALT00000068298	ENSGALG00000038946	0.0222219	0.00718776	0.0128795	0.0263218	0.00131763
ENSGALT00000088658	ENSGALG00000009433	0.0093746	0.00227401	0.00756958	0.0261635	0.00244819
ENSGALT00000080170	ENSGALG00000043754	0.0191454	0.00791145	0.000421529	0.0259823	0.00810613
ENSGALT00000098967	ENSGALG00000008148	0.010766	0.00870808	0.00804211	0.0259716	0.0066776
ENSGALT00000089714	ENSGALG00000021972	0.011161	0.0164706	0.0058341	0.025958	0.0300143
ENSGALT00000031388	ENSGALG00000019761	0.0161445	0.00909973	0.0200761	0.0258969	0.0031483
ENSGALT00000025999	ENSGALG00000016142	0.0119354	0.00580062	0.000286543	0.02583	0.021566
ENSGALT00000084833	ENSGALG00000011528	0.00822925	0.000707258	0.001196	0.02581	0.0270343
ENSGALT00000063506	ENSGALG00000038678	0.00324888	0.00485792	0.0188455	0.0257849	0.00913214
ENSGALT00000092028	ENSGALG00000017120	0.0058164	0.00579045	0.00512708	0.0253843	0.012693
ENSGALT00000047453	ENSGALG00000033381	0.00797943	0.0020003	0.0371132	0.025374	0.0294374
ENSGALT00000089854	ENSGALG00000035998	0.0067584	0.00339033	0.0174206	0.0252172	0.00804077
ENSGALT00000064980	ENSGALG00000020975	0.0111551	0.0070501	0.000239657	0.0251774	0.00135534
ENSGALT00000106105	ENSGALG00000051119	0.00826789	0.000197421	0.00606858	0.0251613	0.0117615
ENSGALT00000099687	ENSGALG00000001895	0.00377043	0.0156004	0.0350776	0.0251475	0.0074406
ENSGALT00000004484	ENSGALG00000002843	0.00939473	0.00183397	0.0024932	0.0251376	0.0182346
ENSGALT00000002079	ENSGALG00000001362	0.0010307	0.0013944	0.0165802	0.0250706	0.00124608
ENSGALT00000088356	ENSGALG00000043758	0.00790136	0.00208451	0.0200137	0.0250483	0.00865431
ENSGALT00000105866	ENSGALG00000017010	0.0015152	0.00960915	0.0163604	0.0250123	0.00160156
ENSGALT00000016217	ENSGALG00000009977	0.0126265	0.00469862	0.00677282	0.025008	0.0117732
ENSGALT00000081036	ENSGALG00000005974	0.00311814	0.0262262	0.00191858	0.0249349	0.00422379
ENSGALT00000082078	ENSGALG00000008199	0.0123452	0.00448192	0.0150467	0.0249227	0.0233229
ENSGALT00000027875	ENSGALG00000017244	0.00498197	0.0137705	0.0094273	0.0249186	0.00569617
ENSGALT00000015790	ENSGALG00000009700	0.0315427	0.0393854	0.0165772	0.0248858	0.0216062
ENSGALT00000089697	ENSGALG00000001652	0.0044881	0.0212412	0.0102957	0.0248695	0.0154992
ENSGALT00000057467	ENSGALG00000001362	0.00278648	0.00804203	0.0123575	0.0246738	0.00234229
ENSGALT00000070986	ENSGALG00000034054	0.00867671	0.00234788	0.0379102	0.0246684	0.0283593
ENSGALT00000026104	ENSGALG00000019175	0.0109295	0.00019795	0.00970737	0.0244288	0.00228156
ENSGALT00000057717	ENSGALG00000006539	0.00397912	0.00745843	0.00488196	0.0244124	0.0219635
ENSGALT00000088313	ENSGALG00000006505	0.00596914	0.0179216	0.00428752	0.0243243	0.00154314
ENSGALT00000074473	ENSGALG00000038424	0.00818526	0.00462056	0.0395647	0.0241269	0.0258651
ENSGALT00000106191	ENSGALG00000011855	0.00722146	0.00720719	0.00266464	0.0240639	0.00125431
ENSGALT00000079145	ENSGALG00000030040	0.000359456	0.000613896	0.00658525	0.0238792	0.0195139
ENSGALT00000013715	ENSGALG00000008419	0.00397218	0.041377	0.00347067	0.0238126	0.0545551
ENSGALT00000003969	ENSGALG00000002519	0.00120457	0.00496989	0.000488874	0.0237996	0.00910441
ENSGALT00000079478	ENSGALG00000041380	0.027055	0.00817825	0.00323175	0.0237995	0.0108209
ENSGALT00000008698	ENSGALG00000005415	0.00723705	0.00617249	0.0230205	0.0237841	0.0233645
ENSGALT00000085739	ENSGALG00000004956	0.0125819	0.0104964	0.00568146	0.0237816	0.0244779
ENSGALT00000069706	ENSGALG00000008684	0.00243837	0.0141341	0.0132722	0.0237213	0.0672493
ENSGALT00000048459	ENSGALG00000034500	0.00249449	0.0110079	0.00908478	0.0236888	0.00813186
ENSGALT00000102477	ENSGALG00000028203	0.0101011	0.000992984	0.000184012	0.023676	0.0129527
ENSGALT00000022147	ENSGALG00000013615	0.00618891	0.000664264	0.044377	0.02367	0.00817966
ENSGALT00000019990	ENSGALG00000012241	0.00391842	0.00123179	0.0003692	0.0236265	0.010569
ENSGALT00000097558	ENSGALG00000000721	0.00715145	0.00418278	0.000867897	0.0235614	0.0187784
ENSGALT00000090181	ENSGALG00000028537	0.0142333	0.00539616	0.00617187	0.0235308	0.00749831
ENSGALT00000062438	ENSGALG00000034747	0.00337097	0.0121098	0.00401842	0.0235253	0.0192797
ENSGALT00000077755	ENSGALG00000016518	0.0104363	0.00970871	0.0196667	0.0235082	0.0377976
ENSGALT00000088722	ENSGALG00000004594	0.0291159	0.0148711	0.0213627	0.0235029	0.00224939
ENSGALT00000050393	ENSGALG00000031666	0.00136492	0.0105451	0.0086651	0.0234555	0.0301292
ENSGALT00000108231	ENSGALG00000049422	0.000605127	0.0145732	0.0134944	0.0234456	0.0215983
ENSGALT00000058874	ENSGALG00000050510	0.0070891	0.00258638	0.0347181	0.0232415	0.0262122
ENSGALT00000027432	ENSGALG00000016979	0.0231556	0.0246075	0.00405333	0.023184	0.0106314
ENSGALT00000094639	ENSGALG00000016196	0.0012345	0.0148187	0.0390084	0.0231772	0.00281476
ENSGALT00000077795	ENSGALG00000030546	0.00207164	0.0519825	0.00994989	0.0230328	0.0145584
ENSGALT00000023323	ENSGALG00000014442	0.0293714	0.000119035	0.0175288	0.0229964	0.0184428
ENSGALT00000103748	ENSGALG00000002179	0.00519402	0.000559136	0.00529199	0.0229716	0.0160051
ENSGALT00000035085	ENSGALG00000004582	0.0271761	0.0050385	0.00447803	0.0229212	0.0013328
ENSGALT00000044493	ENSGALG00000028204	0.00862439	0.0108194	0.00525601	0.0228973	0.0120158
ENSGALT00000067688	ENSGALG00000034126	0.00796841	0.00504738	0.0395792	0.0228528	0.0233945
ENSGALT00000093930	ENSGALG00000038678	0.00860458	0.0186174	0.0102747	0.0228495	0.024022
ENSGALT00000018269	ENSGALG00000011205	0.00129379	0.0060366	0.0211119	0.0227818	0.0116328
ENSGALT00000024915	ENSGALG00000015451	0.000914996	0.0119656	0.0170244	0.0227771	0.0135167
ENSGALT00000096943	ENSGALG00000015854	0.0105093	0.00112283	0.000708199	0.0227616	0.00924318
ENSGALT00000008675	ENSGALG00000005401	0.00633631	0.001725	0.00526745	0.0226955	0.00324281
ENSGALT00000016466	ENSGALG00000010124	0.00183109	0.00433809	0.00658647	0.0226063	0.0144457
ENSGALT00000091295	ENSGALG00000043137	0.00120018	0.0069541	0.00806642	0.0226061	0.0248969
ENSGALT00000100367	ENSGALG00000006936	0.00118584	0.00358125	0.00495702	0.0226047	0.0158701
ENSGALT00000068146	ENSGALG00000052089	0.00027945	0.00222237	0.00523853	0.0225957	0.00199085
ENSGALT00000025147	ENSGALG00000015596	0.00800743	0.00581791	0.0261248	0.0225905	0.0018762
ENSGALT00000078564	ENSGALG00000041327	0.00525475	0.00840512	0.0214889	0.0225369	0.000778444
ENSGALT00000061031	ENSGALG00000005043	0.0152566	0.00877019	0.0190725	0.0225367	0.0037536
ENSGALT00000040996	ENSGALG00000002893	0.000720008	0.00247861	0.0272749	0.0225361	0.0136574
ENSGALT00000072134	ENSGALG00000031411	0.000923682	0.0130586	0.00811466	0.0225048	0.00620782
ENSGALT00000071318	ENSGALG00000041541	0.0172102	0.00732895	0.0157464	0.0225018	0.0238065
ENSGALT00000005857	ENSGALG00000003693	0.0060401	0.00234928	0.00476163	0.02247	0.0174429
ENSGALT00000029520	ENSGALG00000026754	0.0152311	0.00268491	0.0357928	0.0224106	0.023869
ENSGALT00000081948	ENSGALG00000041684	0.0131183	0.0036144	0.00442892	0.0223589	0.0105073
ENSGALT00000027236	ENSGALG00000016859	0.0203528	0.0143885	0.00662452	0.0223449	0.0165724
ENSGALT00000076408	ENSGALG00000002579	0.00360118	0.0307533	0.00012281	0.0223377	0.00766944
ENSGALT00000049562	ENSGALG00000037828	0.000744261	0.00519645	0.00260466	0.0223218	0.0133979
ENSGALT00000044413	ENSGALG00000027872	0.0280263	0.00962916	0.0118979	0.0222774	0.00670728
ENSGALT00000014702	ENSGALG00000009034	0.00271438	0.0156418	0.000397792	0.0222407	0.0259669
ENSGALT00000019108	ENSGALG00000011687	0.00529832	0.0119267	0.0105478	0.0222219	0.039253
ENSGALT00000053920	ENSGALG00000009915	0.0146537	0.00302423	0.0288336	0.0219973	0.00329227
ENSGALT00000073007	ENSGALG00000040553	0.017146	0.00391632	0.018414	0.0219263	0.00320468
ENSGALT00000011524	ENSGALG00000007114	0.0367413	0.0401632	0.048342	0.0219195	0.00812357
ENSGALT00000013006	ENSGALG00000008014	0.0253585	0.00157481	0.0114849	0.0218824	0.00936517
ENSGALT00000003951	ENSGALG00000002506	0.00270119	0.00169318	0.000993737	0.0218792	0.0249881
ENSGALT00000092802	ENSGALG00000034253	0.0013231	0.0104158	0.00316083	0.0218251	0.0171654
ENSGALT00000017840	ENSGALG00000010961	0.00845514	0.00188736	0.00797169	0.0217903	0.00921119
ENSGALT00000064755	ENSGALG00000039216	0.00512594	0.0228905	0.00248799	0.0217724	0.0019788
ENSGALT00000074835	ENSGALG00000030996	0.014775	0.00823355	0.0202202	0.021759	0.00257144
ENSGALT00000080987	ENSGALG00000032746	0.00655532	0.0174553	0.00391401	0.0217464	0.00821636
ENSGALT00000012060	ENSGALG00000023740	0.0162682	0.00394845	0.0120325	0.0217277	0.0289017
ENSGALT00000094960	ENSGALG00000053921	0.00781017	0.0207793	0.0106884	0.0217042	0.0107083
ENSGALT00000050600	ENSGALG00000029583	0.00202048	0.000271029	0.0111937	0.0216815	0.014248
ENSGALT00000043623	ENSGALG00000028801	0.000857614	0.0129084	0.00741621	0.0216663	0.0150308
ENSGALT00000094454	ENSGALG00000007474	0.00179024	0.00474166	0.00467178	0.0216444	0.00211113
ENSGALT00000019922	ENSGALG00000012200	0.0156431	0.0175701	0.00543437	0.0216151	0.0016853
ENSGALT00000082158	ENSGALG00000016918	0.000197531	0.00220751	0.00676089	0.0215257	0.00839158
ENSGALT00000102045	ENSGALG00000011276	0.00362891	0.00174069	0.0216924	0.0215208	0.00356935
ENSGALT00000045124	ENSGALG00000027440	0.0114867	0.000425969	0.00147518	0.0214998	0.0227237
ENSGALT00000074665	ENSGALG00000041684	0.0150618	0.00421872	0.00662921	0.0214985	0.0058775
ENSGALT00000104838	ENSGALG00000048882	0.0133223	0.00613932	0.01717	0.0214858	0.00305937
ENSGALT00000047629	ENSGALG00000037492	0.00368962	0.000549406	0.00654269	0.0214576	0.00360946
ENSGALT00000005666	ENSGALG00000003580	0.0043274	0.00831724	0.00229555	0.0214512	0.00108505
ENSGALT00000095796	ENSGALG00000040371	0.000569502	0.00021035	0.00438739	0.0214512	0.000876827
ENSGALT00000071149	ENSGALG00000040724	0.000788552	0.00708167	0.0101134	0.0214271	0.0136749
ENSGALT00000105129	ENSGALG00000009813	0.00837134	0.0131128	0.0151225	0.021425	0.0188426
ENSGALT00000016196	ENSGALG00000009963	0.00501983	0.00822709	0.000639816	0.0213724	0.0110209
ENSGALT00000030139	ENSGALG00000019094	0.00426683	0.0111896	0.004879	0.021354	0.0110151
ENSGALT00000091142	ENSGALG00000013414	0.028393	0.00308085	0.00654232	0.0213417	0.00494483
ENSGALT00000097872	ENSGALG00000034289	0.00397135	0.00990129	0.0127487	0.0213259	0.00137893
ENSGALT00000044362	ENSGALG00000027583	0.00862897	0.0183327	0.0257469	0.0213245	0.00470887
ENSGALT00000050468	ENSGALG00000034281	0.00609687	0.0172392	0.00997398	0.0213077	0.00278268
ENSGALT00000013539	ENSGALG00000008318	0.00587664	0.0248098	0.00422512	0.0212861	0.00499227
ENSGALT00000079418	ENSGALG00000032052	0.00541288	0.0274039	0.0202369	0.0212689	0.0210982
ENSGALT00000042779	ENSGALG00000051189	0.00643789	0.00228686	0.0317042	0.0212575	0.0245597
ENSGALT00000094255	ENSGALG00000041533	9.05e-06	0.00284082	0.0135671	0.0212549	0.0037752
ENSGALT00000089580	ENSGALG00000002132	0.00600997	0.0217736	0.00496975	0.0212545	0.0322552
ENSGALT00000026780	ENSGALG00000016592	0.00592065	0.0303599	0.00311151	0.0211973	0.00609279
ENSGALT00000042927	ENSGALG00000027891	0.00778157	0.00254837	0.00429724	0.0211096	0.00402987
ENSGALT00000011998	ENSGALG00000007418	0.0148835	0.0178823	0.00767433	0.0210686	0.00274964
ENSGALT00000099025	ENSGALG00000051914	0.00724212	0.0050999	0.0362305	0.0210585	0.0221863
ENSGALT00000043912	ENSGALG00000005448	0.00389049	0.00582724	0.00231761	0.02102	0.00163221
ENSGALT00000008620	ENSGALG00000005369	0.00739043	0.0215949	0.018117	0.0209932	0.0231829
ENSGALT00000008494	ENSGALG00000005297	0.00224615	0.0167909	0.00282167	0.0209818	0.00746652
ENSGALT00000101826	ENSGALG00000010659	0.00296199	0.0166733	0.00674505	0.0209206	0.0066529
ENSGALT00000005664	ENSGALG00000003578	0.00747393	0.0135326	0.00728668	0.0209119	0.0102595
ENSGALT00000094445	ENSGALG00000003923	0.00651428	0.0164557	0.00214304	0.0208709	0.010971
ENSGALT00000057012	ENSGALG00000038536	0.00240113	0.0071866	0.0026	0.0208541	0.00168197
ENSGALT00000090791	ENSGALG00000011682	0.000922845	0.00516702	0.00258658	0.0208447	4.4e-05
ENSGALT00000009984	ENSGALG00000006188	0.00273651	0.00630333	0.0072845	0.0207873	6.4e-05
ENSGALT00000106167	ENSGALG00000051152	0.0126522	0.0141643	0.00898113	0.0207784	0.0128212
ENSGALT00000071537	ENSGALG00000003693	0.00719666	0.00370772	0.0103788	0.020778	0.00397873
ENSGALT00000096775	ENSGALG00000053262	0.00263068	0.00271161	0.00845271	0.0207693	0.0197097
ENSGALT00000018692	ENSGALG00000011464	0.00198929	0.00184725	0.0308287	0.0207656	0.0247986
ENSGALT00000014776	ENSGALG00000009081	0.000748143	0.016415	0.0247672	0.0207525	0.00414879
ENSGALT00000068263	ENSGALG00000025842	0.0126192	0.00179292	0.039148	0.0207427	0.00535862
ENSGALT00000103975	ENSGALG00000046992	0.0124028	0.0082839	0.00119309	0.0207032	0.00387453
ENSGALT00000070089	ENSGALG00000031117	0.00995858	0.0276438	0.0108781	0.0206957	0.0239106
ENSGALT00000057843	ENSGALG00000039735	0.00870473	0.0125117	0.00449111	0.0206924	0.0147771
ENSGALT00000065566	ENSGALG00000041826	0.000512764	0.000381541	2.53e-05	0.0206786	0.00243495
ENSGALT00000094503	ENSGALG00000031666	0.00507991	0.0243716	0.00836958	0.0206753	0.022322
ENSGALT00000070810	ENSGALG00000029429	0.00526408	0.000274376	0.0105652	0.020668	0.0200942
ENSGALT00000102046	ENSGALG00000051918	0.00200748	0.0133245	0.0088072	0.0206377	0.0111287
ENSGALT00000099588	ENSGALG00000050564	0.00839954	0.010995	0.000275004	0.0206356	0.0152002
ENSGALT00000026264	ENSGALG00000016289	0.0042098	0.0078773	0.0163079	0.0206123	0.00626597
ENSGALT00000065127	ENSGALG00000039454	0.00138577	0.0116757	0.00802775	0.0205983	0.00905458
ENSGALT00000037566	ENSGALG00000023066	0.00899199	0.00807454	0.00504485	0.0205663	0.0231311
ENSGALT00000049187	ENSGALG00000039987	0.00769167	0.0061416	0.0379818	0.0205616	0.0203448
ENSGALT00000052918	ENSGALG00000008536	0.000399257	0.00764084	0.00238587	0.0205551	0.00995246
ENSGALT00000093803	ENSGALG00000011592	0.00227154	0.000868034	0.00362906	0.020555	0.019457
ENSGALT00000084083	ENSGALG00000043379	0.00604483	0.00143681	0.00426592	0.0205393	0.00798179
ENSGALT00000030473	ENSGALG00000014988	0.00187634	0.019175	0.00646796	0.0205321	0.00234783
ENSGALT00000093945	ENSGALG00000038723	0.01049	0.0080376	0.0301857	0.0205091	0.0162883
ENSGALT00000022984	ENSGALG00000014213	0.00857161	0.00624987	0.00770883	0.0204873	0.0300964
ENSGALT00000038916	ENSGALG00000006025	0.00297509	0.0173728	0.00807969	0.0204634	0.0264439
ENSGALT00000101427	ENSGALG00000002818	0.00909456	0.0131412	0.0156634	0.0204253	0.0126607
ENSGALT00000075031	ENSGALG00000010878	0.00154929	0.00577966	0.0200293	0.0204198	0.0179969
ENSGALT00000092632	ENSGALG00000039461	0.000313802	0.0170693	0.00174382	0.0203776	0.0054471
ENSGALT00000046726	ENSGALG00000041266	0.000495555	0.0339179	0.028072	0.0203473	0.0187787
ENSGALT00000004856	ENSGALG00000003074	0.00167019	0.00124987	0.0187454	0.0203417	0.00759921
ENSGALT00000058953	ENSGALG00000030407	0.0128025	0.0070527	0.0090416	0.0203339	0.00918813
ENSGALT00000024611	ENSGALG00000015253	0.00450077	0.00646721	0.00649173	0.0203064	0.00420226
ENSGALT00000091300	ENSGALG00000009240	0.00422457	0.00209204	0.00095832	0.0203002	0.0158425
ENSGALT00000100510	ENSGALG00000002510	0.00219836	0.00475229	0.00323323	0.0202869	0.00512361
ENSGALT00000004131	ENSGALG00000002623	0.0224013	0.00293294	0.0247909	0.0202754	0.00134234
ENSGALT00000099605	ENSGALG00000041752	0.0221183	0.00944569	0.0190224	0.0202461	0.00507984
ENSGALT00000008437	ENSGALG00000005253	0.0020673	0.00682343	0.00283223	0.0202367	0.00473098
ENSGALT00000062957	ENSGALG00000014892	0.0106271	0.00591313	0.00569938	0.0202044	0.00928177
ENSGALT00000007151	ENSGALG00000004491	0.0268364	0.0241065	0.0251646	0.0202005	0.00962789
ENSGALT00000106579	ENSGALG00000042875	0.0216112	0.038309	0.0411224	0.0201762	0.0319506
ENSGALT00000027403	ENSGALG00000016954	0.00763489	0.00295357	0.00249472	0.0201606	0.00263138
ENSGALT00000066640	ENSGALG00000039458	0.00640805	0.0182379	0.0231612	0.0201419	0.0250071
ENSGALT00000084832	ENSGALG00000015849	0.00807457	0.0251542	0.0232596	0.0201227	0.0442828
ENSGALT00000009135	ENSGALG00000005694	0.0227696	0.0230809	0.00914696	0.0201038	0.0121327
ENSGALT00000024871	ENSGALG00000015419	0.0169452	0.000920627	0.000717724	0.0201003	0.0208215
ENSGALT00000081765	ENSGALG00000033212	0.00398891	0.00598845	0.00305453	0.0200786	0.0193658
ENSGALT00000077610	ENSGALG00000032658	0.0081494	0.00742242	0.00823812	0.0200744	0.00903314
ENSGALT00000061989	ENSGALG00000033705	0.00562143	0.00210135	0.0152203	0.0200335	0.00661343
ENSGALT00000040533	ENSGALG00000004594	0.0257297	0.0122085	0.0235976	0.0200327	0.00226155
ENSGALT00000024023	ENSGALG00000014892	0.00469561	0.000535299	0.00768482	0.0200192	0.00864211
ENSGALT00000067879	ENSGALG00000030940	0.0301741	0.0165339	0.017417	0.0199893	0.00362881
ENSGALT00000095236	ENSGALG00000014066	0.00723305	0.00270921	0.000645444	0.0199767	0.00169665
ENSGALT00000077356	ENSGALG00000032845	0.0153032	0.0131135	0.0140006	0.0199696	0.00111361
ENSGALT00000094653	ENSGALG00000036837	0.000252795	0.00882994	0.000562837	0.0199426	0.00703149
ENSGALT00000086663	ENSGALG00000011991	0.0145171	0.0234436	0.00617757	0.0199367	0.00217872
ENSGALT00000102497	ENSGALG00000004918	0.00689698	0.0112479	0.00628742	0.0198689	0.000491282
ENSGALT00000065795	ENSGALG00000043727	0.0262137	0.00676014	0.00163317	0.0198616	0.0244887
ENSGALT00000094228	ENSGALG00000051101	0.0292389	0.017744	0.0131582	0.0198511	0.00327068
ENSGALT00000001634	ENSGALG00000001688	0.00849317	0.0108489	0.0120206	0.0198418	0.00143134
ENSGALT00000022180	ENSGALG00000013634	0.0250937	0.0352156	0.00990921	0.0198284	0.00566702
ENSGALT00000088184	ENSGALG00000002490	0.0158833	0.00573793	0.00778319	0.019751	0.00346417
ENSGALT00000093382	ENSGALG00000047976	0.0205144	0.0040402	0.00488014	0.0197486	0.0170039
ENSGALT00000045689	ENSGALG00000005369	0.00236907	0.0101725	0.0132679	0.0197312	0.0176053
ENSGALT00000070207	ENSGALG00000012809	0.000104207	0.0190302	0.0093661	0.0197007	0.00951067
ENSGALT00000099372	ENSGALG00000047976	0.0294992	0.00222066	0.00807376	0.0196859	0.0193861
ENSGALT00000094705	ENSGALG00000011592	0.00059588	0.00563196	0.00565498	0.0196645	0.0222954
ENSGALT00000011725	ENSGALG00000007246	0.0139146	0.00103161	0.011561	0.019657	0.0167983
ENSGALT00000092674	ENSGALG00000009587	0.00609296	0.00129078	0.00169168	0.019645	0.0198272
ENSGALT00000096669	ENSGALG00000005042	0.00563133	0.0236394	0.00985736	0.0196301	0.00309852
ENSGALT00000062923	ENSGALG00000029616	0.00825111	0.00139761	0.0102589	0.019625	0.00237896
ENSGALT00000090244	ENSGALG00000044875	0.00594124	0.0020673	0.0297523	0.0196188	0.022069
ENSGALT00000087337	ENSGALG00000001362	0.00478789	0.00046265	0.00626668	0.0195866	0.00583115
ENSGALT00000049583	ENSGALG00000005337	0.00622666	0.00429957	0.000742707	0.0195707	0.00920387
ENSGALT00000104822	ENSGALG00000002277	0.0101343	0.00880543	0.0105183	0.0195628	0.00679152
ENSGALT00000020211	ENSGALG00000012378	0.00442743	0.00503216	0.00897535	0.0195179	0.00235226
ENSGALT00000083439	ENSGALG00000015090	0.0171769	0.0018695	0.0100079	0.0195105	0.000256438
ENSGALT00000047456	ENSGALG00000012172	0.00155294	0.00953777	0.0096119	0.0194784	0.00903468
ENSGALT00000058859	ENSGALG00000013124	0.00854732	0.0102519	0.00244881	0.0194717	0.00245126
ENSGALT00000013047	ENSGALG00000008040	0.0117309	0.0210743	0.0180973	0.0194437	0.0072702
ENSGALT00000096741	ENSGALG00000011251	0.00145994	0.000249667	0.00286523	0.01941	0.00329935
ENSGALT00000029889	ENSGALG00000018942	0.0191488	0.0224308	0.0150184	0.0193805	0.0156996
ENSGALT00000104392	ENSGALG00000009846	0.0121264	0.0032494	0.000606795	0.01938	0.0352883
ENSGALT00000006378	ENSGALG00000004004	0.0252657	0.0240476	0.00474484	0.0193737	0.0214625
ENSGALT00000091452	ENSGALG00000054198	0.00840595	0.0014658	0.000577177	0.0193549	0.0047044
ENSGALT00000038016	ENSGALG00000023199	0.0164749	0.0071688	0.00123706	0.0193225	0.0368847
ENSGALT00000055548	ENSGALG00000038678	0.00685926	0.0010338	0.0130253	0.0192994	0.0170711
ENSGALT00000083840	ENSGALG00000004907	0.00650103	0.00535078	0.00948354	0.0192911	0.0018769
ENSGALT00000070686	ENSGALG00000037322	0.00561934	0.00313835	0.00520833	0.0192884	0.0165693
ENSGALT00000038226	ENSGALG00000011865	0.0011215	0.0104204	0.00340088	0.0192163	0.00874332
ENSGALT00000068959	ENSGALG00000016845	0.0105906	0.00611025	0.00102773	0.0191865	0.00745993
ENSGALT00000044983	ENSGALG00000029151	0.0106387	0.0334621	0.0170578	0.0191651	0.0281817
ENSGALT00000062557	ENSGALG00000045196	0.00735294	0.0101844	0.0114109	0.0191619	0.00682803
ENSGALT00000044585	ENSGALG00000038458	0.00129777	0.0200263	0.00357463	0.019138	0.0179651
ENSGALT00000016231	ENSGALG00000009988	0.0085941	0.00937293	0.00942015	0.0191063	0.00731031
ENSGALT00000062352	ENSGALG00000028530	0.00459481	0.0105117	0.0101059	0.019094	0.0228965
ENSGALT00000097369	ENSGALG00000048309	0.00613012	0.0224361	0.0268437	0.0190859	0.00941987
ENSGALT00000030264	ENSGALG00000019147	0.0100525	0.00893519	0.0093688	0.019064	0.0076147
ENSGALT00000011996	ENSGALG00000007416	0.0122092	0.0160164	0.00504457	0.019061	0.00342608
ENSGALT00000076294	ENSGALG00000033705	0.00429384	0.00260817	0.012433	0.0190435	0.00656552
ENSGALT00000066088	ENSGALG00000042254	0.000666392	0.00678254	0.0226181	0.019038	0.00365233
ENSGALT00000078058	ENSGALG00000039536	0.00517405	0.0469013	0.0610037	0.0190062	0.000348469
ENSGALT00000093283	ENSGALG00000011537	0.0132565	0.0119221	0.00964231	0.0189995	0.0126168
ENSGALT00000028076	ENSGALG00000017389	0.00384194	0.000876675	0.00589473	0.0189932	0.00487756
ENSGALT00000054821	ENSGALG00000001977	0.0228741	0.0209855	0.00832131	0.0189666	0.00829313
ENSGALT00000106286	ENSGALG00000054402	0.00492123	0.0116984	0.00192567	0.0189564	0.00771232
ENSGALT00000013221	ENSGALG00000008141	0.00489874	0.00225907	0.00385189	0.0189479	0.00460634
ENSGALT00000097262	ENSGALG00000047813	0.00239615	0.0131505	0.0160004	0.0189362	0.020237
ENSGALT00000087171	ENSGALG00000005001	0.0142907	0.00476467	0.00205071	0.0189174	0.0147064
ENSGALT00000103185	ENSGALG00000025842	0.00273528	0.00145754	0.0319872	0.0188829	0.0142977
ENSGALT00000089228	ENSGALG00000015183	0.00623827	0.00852206	0.00589539	0.0188804	0.00575179
ENSGALT00000053346	ENSGALG00000014892	0.00821165	0.00453646	0.00207686	0.0188153	0.0106332
ENSGALT00000064911	ENSGALG00000033207	0.00998597	0.00523533	0.00661122	0.0187661	0.0139774
ENSGALT00000104657	ENSGALG00000031786	0.000745576	0.00992045	0.00867975	0.0187486	0.00753432
ENSGALT00000074738	ENSGALG00000014861	0.00652091	0.00209615	0.00277591	0.01872	0.0111469
ENSGALT00000051428	ENSGALG00000009361	0.00522047	0.00220581	0.00383593	0.0187165	0.0127031
ENSGALT00000055673	ENSGALG00000016990	0.00400127	0.00760553	0.0024857	0.018709	0.00659071
ENSGALT00000058388	ENSGALG00000042449	0.00712271	0.00305122	0.0159692	0.0186706	0.0215892
ENSGALT00000011236	ENSGALG00000006936	0.000955297	0.00525331	0.00162952	0.0186576	0.0171239
ENSGALT00000075327	ENSGALG00000040369	0.00559255	0.0109821	0.00936863	0.018648	0.019882
ENSGALT00000005886	ENSGALG00000003709	0.00233068	0.000881277	0.00289915	0.0186308	0.000948037
ENSGALT00000017485	ENSGALG00000010747	0.00235891	0.0115387	0.0165922	0.0186238	0.00854704
ENSGALT00000093650	ENSGALG00000025996	0.0136016	0.0118636	0.00814085	0.0186075	0.0511266
ENSGALT00000096369	ENSGALG00000021869	0.0202995	0.00197905	0.00853311	0.0186006	0.00206135
ENSGALT00000061172	ENSGALG00000016797	0.0119608	0.00257747	0.0200077	0.0185909	0.00202928
ENSGALT00000012011	ENSGALG00000020742	0.0041172	0.00599612	0.00303898	0.0185822	0.00382569
ENSGALT00000076317	ENSGALG00000036395	0.0111367	0.0118228	0.0101806	0.0185568	0.00382625
ENSGALT00000012833	ENSGALG00000007906	0.00659723	0.00687511	0.0230499	0.0185512	0.00970356
ENSGALT00000085013	ENSGALG00000014066	0.000216333	0.00135981	0.00997945	0.0185242	0.00270909
ENSGALT00000073326	ENSGALG00000033678	0.00244108	0.00159052	0.0107388	0.0185192	0.00844396
ENSGALT00000064884	ENSGALG00000003693	0.00989058	0.00954387	0.00726363	0.0185102	0.00335215
ENSGALT00000000419	ENSGALG00000000313	0.0374507	0.0262353	0.0194137	0.0185047	0.0165063
ENSGALT00000045958	ENSGALG00000027332	0.00975461	0.00807159	0.00840301	0.0184753	0.00383425
ENSGALT00000094273	ENSGALG00000007334	0.00958697	0.0123015	0.0104718	0.0184243	0.0160187
ENSGALT00000092858	ENSGALG00000049119	0.00380608	0.00212493	0.00534119	0.0184166	0.00316003
ENSGALT00000056356	ENSGALG00000038948	0.00180644	0.00368792	0.000531769	0.0184164	0.0111707
ENSGALT00000107440	ENSGALG00000004200	0.0102119	0.00138564	0.0113222	0.018367	0.00193539
ENSGALT00000017294	ENSGALG00000010628	0.00419678	0.00775028	0.0157073	0.0183656	6.64e-05
ENSGALT00000076253	ENSGALG00000020249	0.00412584	0.00302559	0.0154142	0.0183562	0.00327642
ENSGALT00000053867	ENSGALG00000035187	0.00282628	0.00221604	0.00476262	0.0183395	0.0112799
ENSGALT00000068270	ENSGALG00000034917	8.47e-05	0.000911932	0.00623502	0.0183315	0.00513291
ENSGALT00000088942	ENSGALG00000023364	0.00829203	0.00155314	0.00159919	0.0183221	0.0178605
ENSGALT00000055755	ENSGALG00000040297	0.0121027	0.0177311	0.011779	0.0182925	0.0133774
ENSGALT00000010382	ENSGALG00000006431	0.000906603	0.00312844	0.0178308	0.0182847	0.00745035
ENSGALT00000015312	ENSGALG00000009400	0.0145352	0.0133904	0.00333893	0.0182809	0.0114476
ENSGALT00000052745	ENSGALG00000035780	0.00245993	0.00153791	0.0113774	0.0182647	0.00557598
ENSGALT00000010419	ENSGALG00000006453	0.00801525	0.000294029	0.00991859	0.0182638	0.00521664
ENSGALT00000051992	ENSGALG00000038336	0.00500598	0.00130139	0.00276257	0.0182436	0.00331972
ENSGALT00000034897	ENSGALG00000004796	0.00271027	0.0102335	0.00237774	0.0182356	0.00750688
ENSGALT00000078251	ENSGALG00000013102	0.000848322	0.00715665	0.00527051	0.0182119	0.00126176
ENSGALT00000081842	ENSGALG00000034615	0.0222826	0.00930629	0.00915289	0.0182113	0.000318015
ENSGALT00000079151	ENSGALG00000004542	0.00825347	0.000265119	0.0063092	0.0182	0.00546504
ENSGALT00000068825	ENSGALG00000040291	0.0047294	0.00351989	0.00223061	0.0181984	0.00656748
ENSGALT00000048995	ENSGALG00000008939	0.00505465	0.000882761	0.0113551	0.0181983	0.00513657
ENSGALT00000019167	ENSGALG00000011734	0.00276223	0.0158381	0.00775797	0.0181921	0.0291576
ENSGALT00000061833	ENSGALG00000031238	0.00511837	0.00725072	0.00217985	0.0181766	0.00668625
ENSGALT00000098603	ENSGALG00000015128	0.0153981	0.0214688	0.007704	0.0181717	0.011731
ENSGALT00000034784	ENSGALG00000021520	0.0085569	0.00666171	0.0213401	0.0181291	0.0151627
ENSGALT00000093010	ENSGALG00000053246	0.0378925	0.00651512	0.0404014	0.0181263	0.00921612
ENSGALT00000060444	ENSGALG00000040086	0.00503925	0.00320254	0.0128549	0.0181002	0.00462937
ENSGALT00000084719	ENSGALG00000011865	0.00208905	0.0100665	0.00278494	0.0180629	0.00762963
ENSGALT00000094322	ENSGALG00000047764	0.00820923	0.0256798	0.00913744	0.0180498	0.00149484
ENSGALT00000049448	ENSGALG00000030147	0.0071072	0.0127083	0.0180218	0.0180317	0.0169092
ENSGALT00000005202	ENSGALG00000003287	0.00852471	0.00433657	0.00316973	0.0180174	0.00477188
ENSGALT00000101914	ENSGALG00000053111	0.00565739	0.00324944	0.0298403	0.0180124	0.0183613
ENSGALT00000101882	ENSGALG00000002588	4.41e-06	0.000206006	0.00142585	0.0179919	0.00968617
ENSGALT00000078625	ENSGALG00000042227	0.0161387	0.0211041	0.0137051	0.0179782	0.00219343
ENSGALT00000012144	ENSGALG00000007511	0.0104011	0.00994154	0.0113754	0.0179752	0.00897139
ENSGALT00000063029	ENSGALG00000039134	0.00159193	0.00744636	0.00592478	0.0179738	0.00368171
ENSGALT00000093628	ENSGALG00000044260	0.00646697	0.0098575	0.00153969	0.0179737	0.00786201
ENSGALT00000072517	ENSGALG00000035584	0.00816488	0.0304493	0.00144158	0.0179233	0.000682062
ENSGALT00000103905	ENSGALG00000053187	0.0126914	0.00613385	0.00701757	0.0179211	0.0112282
ENSGALT00000057228	ENSGALG00000030038	0.00703773	0.000740327	0.00382417	0.0179026	0.0118847
ENSGALT00000096360	ENSGALG00000009670	0.00181983	0.00703578	0.00461998	0.0178134	0.0031815
ENSGALT00000106063	ENSGALG00000008486	0.0151059	0.0095335	0.017178	0.0178059	0.00588368
ENSGALT00000013512	ENSGALG00000008298	0.00204094	0.0127599	0.0148696	0.0177911	0.0153667
ENSGALT00000066785	ENSGALG00000014582	0.00512591	0.0207779	0.0185633	0.0177773	0.0123491
ENSGALT00000069198	ENSGALG00000011937	0.0120436	0.00591422	0.00137485	0.01777	0.000379273
ENSGALT00000013162	ENSGALG00000008107	0.00825836	0.00804936	0.00475003	0.0177403	0.00813811
ENSGALT00000071861	ENSGALG00000030904	0.00334981	0.00786782	0.00906722	0.0176883	0.010271
ENSGALT00000020862	ENSGALG00000012787	0.000554237	0.00351786	0.00532019	0.0176816	0.00302283
ENSGALT00000066755	ENSGALG00000011290	0.00236326	0.00677619	0.00435988	0.0176735	0.0039313
ENSGALT00000040832	ENSGALG00000006751	0.00262119	0.0121112	0.0217923	0.0176628	0.00779214
ENSGALT00000020489	ENSGALG00000012545	0.00524327	0.00925728	0.00222551	0.0176435	0.000794759
ENSGALT00000082999	ENSGALG00000040665	0.0122887	0.011629	0.00119576	0.0176435	0.0144477
ENSGALT00000061982	ENSGALG00000038678	0.012397	0.00193035	0.00936885	0.0176415	0.0137401
ENSGALT00000094662	ENSGALG00000004796	0.00528897	0.00303458	0.00932828	0.0176322	0.00759648
ENSGALT00000095586	ENSGALG00000043826	0.00327876	0.000615222	0.0131942	0.0176139	0.000947751
ENSGALT00000082196	ENSGALG00000031149	0.00172767	0.00043353	0.00607237	0.0175922	0.00770473
ENSGALT00000000700	ENSGALG00000000511	0.01596	0.0104881	0.00525621	0.0175894	0.0137265
ENSGALT00000091576	ENSGALG00000017005	0.00869535	0.0114652	0.00413031	0.0175724	0.0228355
ENSGALT00000017516	ENSGALG00000010770	0.00747105	0.0161517	0.00572279	0.0175393	0.00264904
ENSGALT00000070917	ENSGALG00000029917	0.0118351	0.013456	0.00375828	0.0175372	0.00252946
ENSGALT00000086245	ENSGALG00000028843	0.0054526	0.00272058	0.0299796	0.0175352	0.0181342
ENSGALT00000059123	ENSGALG00000002546	0.00712155	0.026427	0.00092224	0.0175107	0.000668641
ENSGALT00000098612	ENSGALG00000045846	0.00600592	0.00118548	0.000424125	0.0175052	0.0166268
ENSGALT00000020120	ENSGALG00000012312	0.00560359	0.00819242	0.0021616	0.0174602	0.00668959
ENSGALT00000102471	ENSGALG00000039206	0.00449158	0.00178253	0.00447049	0.0174471	0.0091414
ENSGALT00000012969	ENSGALG00000007989	0.000639782	0.00252478	0.0283848	0.0174444	0.00872188
ENSGALT00000027211	ENSGALG00000016844	0.00333776	0.00357662	0.000245206	0.017442	0.00681452
ENSGALT00000079804	ENSGALG00000009545	0.0029108	0.00579476	0.0224852	0.0174269	0.00474844
ENSGALT00000056614	ENSGALG00000031786	0.00182194	0.00493115	0.00157427	0.0174257	0.00772348
ENSGALT00000105195	ENSGALG00000002818	0.000421066	0.0175276	0.0175149	0.0174162	0.00575342
ENSGALT00000062155	ENSGALG00000031529	0.000466646	0.00237619	0.0037464	0.0173827	0.00195355
ENSGALT00000011162	ENSGALG00000006891	0.00461244	0.0254127	0.0102691	0.0173642	0.00742581
ENSGALT00000066347	ENSGALG00000011251	0.00251213	0.00061571	0.00284372	0.0173497	0.0106916
ENSGALT00000107678	ENSGALG00000036356	0.000368748	0.00127109	0.0081068	0.0173207	0.0125498
ENSGALT00000098604	ENSGALG00000030542	0.00285056	0.0110739	0.00450009	0.0173087	0.0131851
ENSGALT00000068450	ENSGALG00000037950	0.0150782	0.00200599	0.0189601	0.0173022	0.0329054
ENSGALT00000015245	ENSGALG00000009360	0.000519147	0.00408096	0.0112103	0.017272	0.00266332
ENSGALT00000011355	ENSGALG00000007022	0.012859	0.0133905	0.0118633	0.0172655	0.00640953
ENSGALT00000107993	ENSGALG00000028790	0.012801	0.0128832	0.0112187	0.0172365	0.0107375
ENSGALT00000059545	ENSGALG00000040086	0.00450839	0.00270536	0.0121426	0.0172341	0.00510744
ENSGALT00000087592	ENSGALG00000016986	0.00787565	0.0109672	0.0142539	0.0172307	0.00433923
ENSGALT00000059084	ENSGALG00000039696	4.5e-05	0.0191443	0.0112176	0.0172301	0.00637714
ENSGALT00000099821	ENSGALG00000047283	0.00463708	0.00275606	0.00182829	0.0172244	0.0121356
ENSGALT00000100873	ENSGALG00000009413	0.00357721	0.00307388	0.0105979	0.0172067	0.0065138
ENSGALT00000053882	ENSGALG00000030886	0.0428249	0.00403006	0.0155767	0.0172061	0.00361012
ENSGALT00000065193	ENSGALG00000030419	0.014441	0.0140987	0.0087283	0.0172046	0.00130959
ENSGALT00000079354	ENSGALG00000043672	0.00785943	0.00512858	0.0102898	0.0172012	0.0101948
ENSGALT00000040502	ENSGALG00000004980	0.00220467	0.01654	0.0161702	0.0171727	0.00660064
ENSGALT00000093100	ENSGALG00000003283	0.0223603	0.00805101	0.00998087	0.0171438	0.00780853
ENSGALT00000056268	ENSGALG00000031397	0.0105662	0.00768431	0.00448636	0.0171072	0.0114504
ENSGALT00000004596	ENSGALG00000002911	0.0113131	0.0228669	0.000780163	0.0170783	0.00335717
ENSGALT00000046439	ENSGALG00000030673	0.00635615	0.0140766	0.00659992	0.0170767	0.000213642
ENSGALT00000019581	ENSGALG00000011998	0.0126766	0.0103121	0.00974173	0.0170733	0.00120922
ENSGALT00000063476	ENSGALG00000015119	0.00063429	0.0108325	0.00706744	0.0170597	0.00208803
ENSGALT00000095923	ENSGALG00000004918	0.0027769	0.001909	0.00990477	0.017039	0.00590373
ENSGALT00000088413	ENSGALG00000045846	0.0159524	0.00540504	0.0126371	0.0170389	0.00296488
ENSGALT00000069350	ENSGALG00000014184	0.00446075	0.00246485	0.0123663	0.0170193	0.00416383
ENSGALT00000014392	ENSGALG00000008860	0.0118414	0.0139472	0.00153301	0.0170127	0.0068737
ENSGALT00000089324	ENSGALG00000016463	0.00550083	0.0025076	0.0109454	0.0170067	0.00100814
ENSGALT00000032630	ENSGALG00000020454	0.00275004	0.00955412	0.000383896	0.0170009	0.00758669
ENSGALT00000103031	ENSGALG00000043584	0.00640612	0.0262093	0.00436005	0.0169909	0.0128972
ENSGALT00000015772	ENSGALG00000009691	0.0361243	0.0146235	0.0127659	0.0169722	0.00687006
ENSGALT00000067531	ENSGALG00000014365	0.0014234	0.0064998	0.00204671	0.0169687	0.0211436
ENSGALT00000080936	ENSGALG00000030587	0.00179005	0.00168795	0.0133291	0.0169472	0.00793899
ENSGALT00000067193	ENSGALG00000033328	0.000134154	0.01313	0.0055839	0.0169384	0.0018335
ENSGALT00000027247	ENSGALG00000016867	0.00344134	0.0101149	0.0106153	0.0169352	0.017519
ENSGALT00000100864	ENSGALG00000033696	0.0134571	0.00455704	0.000712601	0.0169009	0.00329799
ENSGALT00000035033	ENSGALG00000003179	0.00594081	0.000980476	0.0118739	0.0168953	0.00146663
ENSGALT00000061305	ENSGALG00000034590	0.00437957	0.0061862	0.00343639	0.0168773	0.0063108
ENSGALT00000075755	ENSGALG00000011528	0.00345777	0.00228868	0.000243059	0.0168694	0.00975412
ENSGALT00000033905	ENSGALG00000007048	0.0105358	0.00167621	0.00501587	0.0168594	0.0128446
ENSGALT00000098934	ENSGALG00000006649	0.00306528	0.00606134	0.0034753	0.0168519	0.00394029
ENSGALT00000050222	ENSGALG00000009361	0.00508193	0.00289021	0.0146529	0.0168517	0.00836063
ENSGALT00000075894	ENSGALG00000016865	0.0067335	0.0189692	0.00444122	0.0168236	0.00962764
ENSGALT00000092524	ENSGALG00000003891	0.00365415	0.0011613	0.000707117	0.0168197	0.0131742
ENSGALT00000016897	ENSGALG00000010371	0.00425554	0.000458804	0.000377536	0.0168107	0.00747501
ENSGALT00000021364	ENSGALG00000013086	0.00457238	0.00792888	0.0017497	0.0167979	0.00852895
ENSGALT00000039123	ENSGALG00000023542	0.000959069	0.00544315	0.00400207	0.0167846	0.00303335
ENSGALT00000048794	ENSGALG00000037744	0.0218261	0.00845827	0.00409236	0.0167747	0.00893076
ENSGALT00000084322	ENSGALG00000006755	0.0221083	0.00270442	0.00424956	0.0167614	0.00386767
ENSGALT00000022165	ENSGALG00000013624	0.000467675	0.00470317	0.0056399	0.0167574	0.016809
ENSGALT00000002944	ENSGALG00000001905	0.00022746	0.00262741	0.00594804	0.0167573	0.0116009
ENSGALT00000108049	ENSGALG00000011687	0.00110329	0.0154799	0.00377695	0.0167564	0.000329723
ENSGALT00000007194	ENSGALG00000004518	0.0155858	0.0203378	0.0329676	0.0167536	0.00464613
ENSGALT00000093918	ENSGALG00000015390	0.00212293	0.00304207	0.0141118	0.0167535	0.00609352
ENSGALT00000083181	ENSGALG00000041643	0.00330497	0.003438	0.0120415	0.016747	0.00154578
ENSGALT00000018392	ENSGALG00000011271	0.0130661	0.0177867	0.00914241	0.0167425	0.0038783
ENSGALT00000088800	ENSGALG00000009907	0.00713878	0.00159523	0.00487805	0.0167154	0.00568631
ENSGALT00000013105	ENSGALG00000008072	0.00159319	0.00383584	0.011299	0.016714	0.000949355
ENSGALT00000095464	ENSGALG00000014103	0.00308746	0.00760047	0.00238706	0.0167136	0.00323597
ENSGALT00000014370	ENSGALG00000008842	0.0014791	0.00173726	0.011046	0.0167013	0.00736851
ENSGALT00000009416	ENSGALG00000005857	0.00582194	0.00136881	0.0103065	0.0166797	0.00145727
ENSGALT00000022784	ENSGALG00000014071	0.000309765	0.00341661	0.00321557	0.0166445	0.00967386
ENSGALT00000025559	ENSGALG00000015854	0.0064443	0.0070071	0.0164825	0.016633	0.0108681
ENSGALT00000076652	ENSGALG00000038393	0.00734697	0.0205605	0.0155612	0.0166182	0.00712109
ENSGALT00000049090	ENSGALG00000043654	0.00836576	0.0112823	0.00553039	0.0166057	7.93e-05
ENSGALT00000104796	ENSGALG00000015307	0.00819555	0.0100381	0.0108151	0.0165906	0.00850414
ENSGALT00000027985	ENSGALG00000017316	0.0512979	0.0228676	0.01243	0.0165703	0.00682463
ENSGALT00000100063	ENSGALG00000015390	0.003494	0.00673088	0.0151491	0.0165679	0.00519223
ENSGALT00000029195	ENSGALG00000011635	0.005298	0.0124134	0.0100616	0.0165638	0.0161188
ENSGALT00000059434	ENSGALG00000040926	0.00246116	0.000579569	0.0104209	0.016546	0.00053344
ENSGALT00000058662	ENSGALG00000008974	0.000154853	0.00570505	0.00533317	0.0165448	0.000941255
ENSGALT00000074998	ENSGALG00000029917	0.011836	0.0107642	0.00265355	0.0165373	0.00604686
ENSGALT00000060683	ENSGALG00000030040	0.00183141	0.0142043	0.00926323	0.016527	0.00137247
ENSGALT00000075655	ENSGALG00000042356	0.00764156	0.0203098	0.0156246	0.0165266	0.00968716
ENSGALT00000102538	ENSGALG00000031035	0.015298	0.00136204	0.00269884	0.016508	0.0198215
ENSGALT00000071499	ENSGALG00000001046	0.0047	0.00497312	0.00875575	0.0165077	0.00499482
ENSGALT00000037288	ENSGALG00000022980	0.00207878	0.000564391	0.00579636	0.0164859	0.00280194
ENSGALT00000090678	ENSGALG00000016456	0.0202163	0.00885835	0.00786305	0.0164849	0.00308421
ENSGALT00000011909	ENSGALG00000007364	0.016533	0.000995916	0.000877202	0.0164822	0.000783741
ENSGALT00000063895	ENSGALG00000011046	0.005902	0.00711963	0.0236898	0.0164719	0.0105428
ENSGALT00000039770	ENSGALG00000004719	0.00478397	0.0162936	0.0140844	0.0164685	0.0181693
ENSGALT00000081903	ENSGALG00000043607	0.00687922	0.0154058	0.00307506	0.0164676	0.00314353
ENSGALT00000006793	ENSGALG00000004272	0.000550153	0.0143235	0.00366701	0.0164511	0.00145719
ENSGALT00000069344	ENSGALG00000028147	0.00277867	0.0152925	0.00720257	0.0164494	0.00549278
ENSGALT00000103425	ENSGALG00000008370	0.0016296	0.00819374	0.00757417	0.0164469	0.00283897
ENSGALT00000059207	ENSGALG00000010023	0.00306305	0.00260565	0.00834214	0.0164433	0.00330447
ENSGALT00000019443	ENSGALG00000011917	0.0074686	0.0126074	0.000509341	0.0164388	0.0123879
ENSGALT00000093301	ENSGALG00000026258	0.00311709	0.00235529	0.00527322	0.0164386	0.0142984
ENSGALT00000074692	ENSGALG00000042213	0.0038538	0.00519299	0.00146859	0.0164365	0.00534676
ENSGALT00000072088	ENSGALG00000032529	0.00123368	0.0049603	0.00282891	0.016434	0.00907354
ENSGALT00000005981	ENSGALG00000003770	0.0192462	0.045695	0.0394033	0.0164317	0.03488
ENSGALT00000073090	ENSGALG00000041030	0.00210428	0.000728634	0.00555752	0.016431	0.00207465
ENSGALT00000024240	ENSGALG00000015030	0.00786174	0.000513943	0.00236617	0.0163935	0.00362934
ENSGALT00000091410	ENSGALG00000016531	0.00609291	0.016841	0.0151527	0.0163788	0.0152225
ENSGALT00000071143	ENSGALG00000004952	0.0053334	0.004866	0.00602177	0.0163514	0.00982306
ENSGALT00000055028	ENSGALG00000039983	0.00383506	0.0127251	0.00512522	0.0163485	0.00754284
ENSGALT00000098007	ENSGALG00000030587	6.72e-05	0.001277	0.0131665	0.016348	0.0143584
ENSGALT00000008738	ENSGALG00000005442	0.006952	0.0132018	0.000218807	0.0163377	0.00800244
ENSGALT00000009113	ENSGALG00000005683	0.00271292	0.0149923	0.00170823	0.0163341	0.00538652
ENSGALT00000002469	ENSGALG00000001618	0.00400432	0.00654286	0.0112819	0.0163326	0.00497946
ENSGALT00000087933	ENSGALG00000044085	0.00669605	0.00551568	0.00571495	0.016328	0.00526415
ENSGALT00000051387	ENSGALG00000037807	0.00300488	0.00559681	0.00252117	0.0163277	0.00455704
ENSGALT00000051095	ENSGALG00000034628	0.000972562	0.00251891	0.0121806	0.0163219	0.0151606
ENSGALT00000010862	ENSGALG00000006715	0.00959725	0.0154679	0.000954867	0.016313	0.0064435
ENSGALT00000004936	ENSGALG00000003122	0.00438614	0.0123653	0.00571441	0.0162968	0.0122045
ENSGALT00000047338	ENSGALG00000041834	0.00193895	0.0164688	0.00651557	0.0162944	0.00525224
ENSGALT00000073535	ENSGALG00000036908	0.00485989	0.00875655	0.00550465	0.0162663	0.00645244
ENSGALT00000077391	ENSGALG00000032404	0.017987	0.0480782	0.0207114	0.0162645	0.0157483
ENSGALT00000085261	ENSGALG00000002192	0.00895493	0.00919945	0.017223	0.0162389	0.00192064
ENSGALT00000099831	ENSGALG00000017046	0.00587934	0.00208432	0.00845044	0.016231	0.0135577
ENSGALT00000046815	ENSGALG00000032403	0.0333528	0.0133711	0.00120468	0.0162141	0.0247047
ENSGALT00000063844	ENSGALG00000050086	0.00893987	0.000808487	0.00714235	0.0162131	0.0037702
ENSGALT00000000910	ENSGALG00000000638	0.00474511	0.00865497	0.00482087	0.0161868	0.00594029
ENSGALT00000059584	ENSGALG00000008855	0.0188657	0.00120458	0.00467084	0.0161726	0.00667098
ENSGALT00000020947	ENSGALG00000012845	0.00879384	5.18e-05	0.011602	0.0161512	0.015811
ENSGALT00000078280	ENSGALG00000010464	0.0139631	0.0238119	0.00258092	0.0161466	0.0095681
ENSGALT00000051817	ENSGALG00000031776	0.00277334	0.00842197	0.0188654	0.0161431	0.0195373
ENSGALT00000097343	ENSGALG00000011505	0.00299956	0.000670333	0.0103642	0.0161394	0.0145716
ENSGALT00000027119	ENSGALG00000016797	0.0256329	0.021654	0.0222031	0.0161385	0.0140747
ENSGALT00000065820	ENSGALG00000015215	0.00423579	0.0135153	0.00660379	0.0161129	0.0176911
ENSGALT00000100176	ENSGALG00000005849	0.0297279	0.00361103	0.0153667	0.0160994	0.00970176
ENSGALT00000003902	ENSGALG00000002473	0.0126911	0.00223559	0.00141521	0.016088	0.00474903
ENSGALT00000043720	ENSGALG00000012866	0.000202167	0.00961876	0.00374426	0.016078	0.0120607
ENSGALT00000003324	ENSGALG00000002127	0.00228707	0.000225494	0.00728383	0.016077	0.00914505
ENSGALT00000073663	ENSGALG00000038330	0.0276581	0.000233399	0.0104842	0.0160663	0.0144878
ENSGALT00000079670	ENSGALG00000040877	0.00961058	0.000709481	0.00364406	0.0160642	0.00439237
ENSGALT00000086265	ENSGALG00000042611	0.00678074	0.000866868	0.00186894	0.0160583	0.00747166
ENSGALT00000086035	ENSGALG00000007619	0.0076169	0.000579199	0.00722878	0.0160532	0.0132296
ENSGALT00000095835	ENSGALG00000032903	0.0038818	0.00210164	0.00245659	0.0160476	0.00197514
ENSGALT00000006051	ENSGALG00000003816	0.0190018	0.0107697	0.00173394	0.0160375	0.0268226
ENSGALT00000021880	ENSGALG00000013414	0.0310072	0.000595086	0.00268301	0.0160334	0.00624099
ENSGALT00000102795	ENSGALG00000001459	0.0184374	0.000817765	0.0633365	0.0160326	0.0297695
ENSGALT00000086926	ENSGALG00000027700	0.00176635	0.00844669	0.00218155	0.0160253	0.0043727
ENSGALT00000013045	ENSGALG00000008039	0.00662165	0.0119471	0.00328633	0.0160197	0.0193272
ENSGALT00000067157	ENSGALG00000038217	0.00745548	0.0104914	0.00633172	0.0160082	0.0045422
ENSGALT00000076314	ENSGALG00000040050	0.00636049	0.00137935	0.0247064	0.0160015	0.0157259
ENSGALT00000043755	ENSGALG00000026258	0.00206882	0.0116278	0.00182563	0.0160014	0.00996505
ENSGALT00000095935	ENSGALG00000052650	0.00191691	2.11e-05	0.00655365	0.0159931	0.00119501
ENSGALT00000014354	ENSGALG00000008834	0.00525226	0.00272504	0.0271981	0.0159879	0.0173585
ENSGALT00000097863	ENSGALG00000012845	0.0338725	0.034677	0.0278472	0.0159877	0.00670481
ENSGALT00000065973	ENSGALG00000039193	0.00425027	0.00722374	0.00536788	0.015983	0.013805
ENSGALT00000082876	ENSGALG00000040367	0.00656769	0.0125058	0.00934594	0.0159789	0.00161747
ENSGALT00000097740	ENSGALG00000012598	0.000117232	0.00698462	0.0226152	0.0159718	0.00941049
ENSGALT00000092482	ENSGALG00000039186	0.00131801	0.0140621	0.0100478	0.01597	0.0137454
ENSGALT00000091486	ENSGALG00000009477	0.00987785	0.00139361	0.0127234	0.0159652	0.0025435
ENSGALT00000023648	ENSGALG00000027483	0.00388245	0.00662736	0.00792392	0.0159641	0.000383258
ENSGALT00000020568	ENSGALG00000012594	0.000933478	0.0198971	0.00502046	0.0159594	0.00978126
ENSGALT00000004664	ENSGALG00000002952	0.00175395	0.00800787	0.00894066	0.01594	0.00329762
ENSGALT00000049870	ENSGALG00000000650	0.00727746	0.00249698	0.00132254	0.0159335	0.00720252
ENSGALT00000015471	ENSGALG00000009505	0.00560952	0.0052138	0.00309926	0.0159235	0.0105064
ENSGALT00000052026	ENSGALG00000037669	0.0137481	0.00628892	0.00382306	0.0159229	0.000190408
ENSGALT00000099127	ENSGALG00000016457	0.0110347	0.00078357	2.2e-05	0.015922	0.00128038
ENSGALT00000099669	ENSGALG00000012898	0.00620382	0.0025821	0.00656606	0.0159157	0.00725783
ENSGALT00000068131	ENSGALG00000038926	0.000622777	2.61e-05	0.00317558	0.0159029	0.00459113
ENSGALT00000097041	ENSGALG00000032220	0.00565786	0.01603	0.0254433	0.0158928	0.010552
ENSGALT00000082899	ENSGALG00000039376	0.00684006	0.0279635	0.0120233	0.0158829	0.00342843
ENSGALT00000019383	ENSGALG00000011878	0.000862489	0.0079125	0.00353914	0.0158786	0.0206081
ENSGALT00000013522	ENSGALG00000008306	0.0261484	0.00222674	0.015407	0.0158772	0.0185094
ENSGALT00000008181	ENSGALG00000005103	0.00392536	0.00713633	0.00633179	0.0158597	0.00745351
ENSGALT00000084614	ENSGALG00000005001	0.0131786	0.00227729	0.00274214	0.0158535	0.0177374
ENSGALT00000080250	ENSGALG00000033631	0.00247935	0.00572283	0.0166744	0.0158522	0.00106992
ENSGALT00000007955	ENSGALG00000004960	0.00349142	0.0191028	0.000542292	0.0158405	0.00338668
ENSGALT00000070640	ENSGALG00000040847	0.00717556	0.00681109	0.0324924	0.0158333	0.0155211
ENSGALT00000043488	ENSGALG00000028037	0.0132812	0.00869092	0.0222527	0.0158241	0.00280935
ENSGALT00000043760	ENSGALG00000029150	0.000385579	0.00768986	0.00455671	0.015821	0.00127687
ENSGALT00000099741	ENSGALG00000054650	0.00207098	0.00108287	0.00930549	0.0158162	0.00553947
ENSGALT00000014468	ENSGALG00000008896	0.0100599	0.0161003	0.0107966	0.0158029	0.0149058
ENSGALT00000049790	ENSGALG00000032092	6.87e-05	0.00751901	0.00249907	0.0157965	0.0113412
ENSGALT00000106700	ENSGALG00000016289	0.00550386	0.00521655	0.00621791	0.0157903	0.0065197
ENSGALT00000018542	ENSGALG00000027991	0.012063	0.0101883	0.00259687	0.015778	0.00852739
ENSGALT00000088986	ENSGALG00000010433	0.00603775	0.00409294	0.00389871	0.0157702	0.0078647
ENSGALT00000092268	ENSGALG00000050888	0.0111376	0.00115202	0.000710832	0.0157676	0.00880511
ENSGALT00000002636	ENSGALG00000001718	0.00806264	0.00261789	0.00431796	0.0157513	0.00494078
ENSGALT00000065371	ENSGALG00000034030	0.000142011	0.00272516	0.000708949	0.0157377	0.00425881
ENSGALT00000073874	ENSGALG00000030097	0.00649727	0.00193279	0.000713169	0.0157334	0.0100316
ENSGALT00000057068	ENSGALG00000036214	0.0139524	0.0171007	0.0224882	0.015722	0.00748525
ENSGALT00000097870	ENSGALG00000040182	0.0150059	0.0189006	9.42e-06	0.0157172	0.018379
ENSGALT00000087347	ENSGALG00000013098	0.00602211	0.00606897	0.0133414	0.0157087	0.00447501
ENSGALT00000082375	ENSGALG00000041630	0.00235088	0.0197629	0.0148172	0.0156878	0.0114405
ENSGALT00000036704	ENSGALG00000022813	0.00714013	0.00125834	0.0060758	0.015665	0.00655989
ENSGALT00000097572	ENSGALG00000008589	0.00124175	0.00310077	0.00614058	0.0156607	0.00289429
ENSGALT00000075872	ENSGALG00000033828	0.00970313	2.4e-05	0.0012407	0.0156487	0.00934875
ENSGALT00000096835	ENSGALG00000005550	0.00684566	0.00850858	0.00674769	0.0156372	8.43e-05
ENSGALT00000044390	ENSGALG00000026264	0.0182144	0.0129573	0.0056778	0.0156312	0.00037673
ENSGALT00000080014	ENSGALG00000031978	0.0125343	0.00963014	0.00913198	0.0156307	0.00877339
ENSGALT00000001507	ENSGALG00000001021	0.0084372	0.0120116	0.00218822	0.0156303	0.00730776
ENSGALT00000032424	ENSGALG00000020331	0.00669495	0.00525948	0.00690101	0.0156126	0.00655919
ENSGALT00000072309	ENSGALG00000004801	0.0113813	0.00958632	0.000167654	0.0156103	0.00754287
ENSGALT00000037643	ENSGALG00000010616	0.0023676	0.00765884	0.00980354	0.0155995	0.00454292
ENSGALT00000003570	ENSGALG00000002277	0.00827774	0.00889596	0.00885394	0.0155853	0.0052333
ENSGALT00000102024	ENSGALG00000043033	0.00702307	0.0272287	0.0116581	0.0155809	0.00713848
ENSGALT00000016187	ENSGALG00000009959	0.00886068	0.0130892	0.00367958	0.0155699	0.00285106
ENSGALT00000105262	ENSGALG00000051456	0.00570169	0.0180782	0.00675039	0.0155683	0.0100791
ENSGALT00000103265	ENSGALG00000053841	0.000484998	0.0177023	0.003451	0.0155676	0.00628996
ENSGALT00000105725	ENSGALG00000033231	0.0139944	0.0111547	0.0183312	0.0155654	0.0057916
ENSGALT00000079434	ENSGALG00000036133	0.0119613	0.0110191	0.00631678	0.0155587	0.00585256
ENSGALT00000026878	ENSGALG00000016651	0.00489828	0.0231206	0.0223544	0.0155518	0.00756108
ENSGALT00000079316	ENSGALG00000041575	0.0020537	0.0133549	0.00540474	0.0155507	0.00148409
ENSGALT00000042834	ENSGALG00000026153	0.00111744	0.0157006	0.0112932	0.0155406	0.00207682
ENSGALT00000037483	ENSGALG00000013045	0.00547177	0.000344239	0.000930566	0.0155172	0.0108865
ENSGALT00000053422	ENSGALG00000034427	0.0159005	0.00965239	0.0252141	0.0155145	0.00703226
ENSGALT00000094331	ENSGALG00000016769	0.00911371	0.0064887	0.00227774	0.0154982	0.00934503
ENSGALT00000027476	ENSGALG00000017010	0.00392598	0.00210939	0.0106902	0.0154933	0.0044282
ENSGALT00000065509	ENSGALG00000016328	0.00143965	0.0026792	0.0111436	0.0154853	0.0031289
ENSGALT00000055148	ENSGALG00000007334	0.00213651	0.0161623	0.00492052	0.015463	0.0176976
ENSGALT00000007519	ENSGALG00000004722	0.00182255	0.00141722	0.0129342	0.0154602	0.00865661
ENSGALT00000006182	ENSGALG00000003886	0.00539487	0.0119917	0.00414266	0.0154396	0.000115144
ENSGALT00000092993	ENSGALG00000052650	0.00161391	0.0106337	0.0101977	0.0154345	0.00850797
ENSGALT00000092786	ENSGALG00000008231	0.00688109	0.0373223	0.0213321	0.0154028	0.00592344
ENSGALT00000017483	ENSGALG00000010745	0.0161607	0.000770831	0.000391317	0.0153966	0.00726853
ENSGALT00000019399	ENSGALG00000011889	0.00516713	0.0125175	0.00107404	0.0153817	0.00637202
ENSGALT00000054194	ENSGALG00000043290	0.015165	0.0148934	0.0207851	0.0153623	0.00097676
ENSGALT00000086462	ENSGALG00000008939	0.0160474	0.00306225	0.00900711	0.0153606	0.00866066
ENSGALT00000046118	ENSGALG00000026884	0.00926274	0.00651257	0.00743661	0.0153503	0.00216284
ENSGALT00000103586	ENSGALG00000002431	0.021685	0.0112866	0.00517079	0.0153427	0.000971477
ENSGALT00000084682	ENSGALG00000011274	0.00302622	0.0178791	0.00233597	0.0153416	0.00380156
ENSGALT00000073692	ENSGALG00000002855	0.0154748	0.00719512	0.0202233	0.0153397	0.0169566
ENSGALT00000047125	ENSGALG00000039315	0.00314025	0.00188742	0.00108509	0.0153328	0.00259357
ENSGALT00000024541	ENSGALG00000015209	0.00895012	0.00671796	0.00634665	0.0153304	0.00620611
ENSGALT00000094326	ENSGALG00000033696	0.0176881	0.0087646	0.0040987	0.0153152	0.00134945
ENSGALT00000077237	ENSGALG00000034722	0.00179604	0.00718584	0.00465439	0.0153137	0.00253337
ENSGALT00000088315	ENSGALG00000006267	0.0122351	0.00712877	0.00165978	0.0153133	4.68e-05
ENSGALT00000075667	ENSGALG00000042604	0.00597817	0.0159193	0.00308223	0.0152873	0.00257113
ENSGALT00000087506	ENSGALG00000039193	0.00765414	0.00960754	0.00503169	0.0152865	0.0148919
ENSGALT00000044922	ENSGALG00000012946	0.00633705	0.00882128	0.0144694	0.0152791	2.52e-05
ENSGALT00000065256	ENSGALG00000010055	0.00200377	0.00226903	0.0168958	0.0152775	0.00497149
ENSGALT00000093827	ENSGALG00000011332	0.00204438	0.00507792	0.00102038	0.0152764	0.00643141
ENSGALT00000085987	ENSGALG00000007072	0.000623573	0.00447538	0.0054233	0.0152638	0.00211049
ENSGALT00000040255	ENSGALG00000002160	0.0259231	0.00882843	0.00714378	0.0152599	0.00334849
ENSGALT00000008572	ENSGALG00000005346	0.00717796	0.00451044	0.00377238	0.0152463	0.00307492
ENSGALT00000107615	ENSGALG00000047250	0.0119505	0.00971871	0.00932881	0.0152409	0.00402135
ENSGALT00000006650	ENSGALG00000004184	0.00323385	0.0221385	0.00866544	0.0152384	0.0108343
ENSGALT00000060658	ENSGALG00000039186	0.00201775	0.00495211	0.00578168	0.0152271	0.00814767
ENSGALT00000084298	ENSGALG00000028520	0.00835088	0.00267578	0.00861557	0.0152118	0.00155677
ENSGALT00000104962	ENSGALG00000043610	0.00526938	0.00478677	0.00472482	0.0152024	0.0143789
ENSGALT00000047464	ENSGALG00000014675	0.00652052	0.00291072	0.00667282	0.0151982	0.00365559
ENSGALT00000080130	ENSGALG00000034456	0.0059247	0.0192032	0.00274455	0.0151955	0.0024184
ENSGALT00000034822	ENSGALG00000002050	0.015	0.00729489	0.00679508	0.0151848	0.00883026
ENSGALT00000105131	ENSGALG00000053055	0.0269984	0.0113106	0.00326242	0.0151812	0.00434351
ENSGALT00000052033	ENSGALG00000002013	0.0062547	0.000596275	0.00738946	0.0151786	0.00399586
ENSGALT00000048591	ENSGALG00000021688	0.00158492	0.00370443	0.00278584	0.0151717	0.000908374
ENSGALT00000107315	ENSGALG00000015353	0.00109126	0.000731936	0.00827862	0.0151681	0.00554512
ENSGALT00000014876	ENSGALG00000009134	0.00763543	0.0049472	0.00477201	0.015159	0.0013954
ENSGALT00000080905	ENSGALG00000005901	0.00710576	0.00427737	0.000595275	0.0151499	0.0041697
ENSGALT00000016815	ENSGALG00000010331	0.0113416	8.83e-06	0.0084914	0.0151423	0.0054007
ENSGALT00000056015	ENSGALG00000040098	0.00268639	0.0134011	0.0161506	0.0151296	0.0161481
ENSGALT00000103266	ENSGALG00000004055	0.00681149	0.0123015	0.0288106	0.0151289	0.00611615
ENSGALT00000006413	ENSGALG00000004028	0.0197635	0.0105237	0.0289998	0.0151277	0.0256211
ENSGALT00000012824	ENSGALG00000007899	0.00186029	0.004575	0.0140224	0.0150978	0.00877288
ENSGALT00000100266	ENSGALG00000015307	0.00589297	0.0072705	0.00803742	0.0150947	0.00668861
ENSGALT00000093486	ENSGALG00000041808	0.00764958	0.00287312	0.0171328	0.015093	0.0166368
ENSGALT00000091696	ENSGALG00000011645	0.00428464	0.000310745	0.00551262	0.0150857	0.00213917
ENSGALT00000025653	ENSGALG00000015917	0.0035468	0.00177505	0.00581486	0.0150847	0.00282412
ENSGALT00000104610	ENSGALG00000017204	0.0121331	0.0140625	0.00461173	0.0150844	0.00142283
ENSGALT00000009327	ENSGALG00000005808	0.00806584	0.0056139	0.0109525	0.0150809	0.0152687
ENSGALT00000054888	ENSGALG00000017002	0.00251521	0.00568502	0.00172934	0.0150751	0.0202343
ENSGALT00000099544	ENSGALG00000012211	0.0357501	0.00923525	0.0232249	0.0150527	0.00577126
ENSGALT00000066153	ENSGALG00000030890	0.00218214	0.00613693	0.00337115	0.0150431	0.00450321
ENSGALT00000065216	ENSGALG00000003079	0.00160842	0.00310278	0.0025267	0.0150403	0.0013962
ENSGALT00000068281	ENSGALG00000037737	0.0037919	0.00962259	8.19e-05	0.0150355	0.0124442
ENSGALT00000024512	ENSGALG00000015193	0.00441051	0.0126651	0.00652381	0.0150338	0.00179475
ENSGALT00000070852	ENSGALG00000041221	0.00411652	0.000367322	0.0120251	0.0150248	0.00843827
ENSGALT00000047974	ENSGALG00000034850	0.00837337	0.00712996	0.0105346	0.0150004	0.00643996
ENSGALT00000099496	ENSGALG00000013941	0.011574	0.0166417	0.00318111	0.0149971	0.00454302
ENSGALT00000081507	ENSGALG00000035856	0.0110992	0.0127587	0.0118558	0.0149941	0.00565955
ENSGALT00000081192	ENSGALG00000014978	0.00630563	0.0108741	0.00149399	0.0149918	0.00160573
ENSGALT00000099100	ENSGALG00000003800	0.00833416	0.0104422	0.00414877	0.0149772	0.00285274
ENSGALT00000044955	ENSGALG00000027823	0.0052504	0.00519713	0.00145745	0.014977	0.00133157
ENSGALT00000065936	ENSGALG00000042063	0.000850274	0.0071608	0.00392672	0.0149649	0.0040825
ENSGALT00000101705	ENSGALG00000028140	0.000689336	0.00071373	0.00134459	0.0149614	0.0083964
ENSGALT00000107187	ENSGALG00000014078	0.0064497	0.0123013	0.00254967	0.0149611	0.0100729
ENSGALT00000018331	ENSGALG00000011241	0.00516032	0.00175104	0.00017132	0.0149595	0.00506967
ENSGALT00000021340	ENSGALG00000013069	0.02221	0.018758	0.0192857	0.0149562	0.0147487
ENSGALT00000068634	ENSGALG00000035589	0.00867243	0.00796424	0.00800267	0.0149359	0.00574802
ENSGALT00000082659	ENSGALG00000032992	0.0182952	0.0165119	0.0162862	0.0149306	0.0136525
ENSGALT00000077953	ENSGALG00000041370	0.00615434	0.0101043	0.00307429	0.0149298	0.00326791
ENSGALT00000087996	ENSGALG00000015815	0.00327959	0.00243825	0.00561278	0.0149269	0.00410454
ENSGALT00000054634	ENSGALG00000006837	0.00798711	0.00553266	0.000720352	0.0149211	0.0121336
ENSGALT00000078360	ENSGALG00000043185	0.0196966	0.0307408	0.0240675	0.0149193	0.0188947
ENSGALT00000090423	ENSGALG00000004304	0.000752374	0.00164791	0.00763361	0.014916	0.00707653
ENSGALT00000066616	ENSGALG00000038740	0.00243081	0.0051739	0.00237171	0.0149053	0.00370536
ENSGALT00000028346	ENSGALG00000017644	0.00740432	0.0082671	0.00684295	0.0149019	0.00455582
ENSGALT00000053187	ENSGALG00000039682	0.0083444	0.00829798	0.0118242	0.0148971	0.0102749
ENSGALT00000070803	ENSGALG00000038461	0.00238596	0.0111673	0.000363753	0.0148877	0.00570955
ENSGALT00000103104	ENSGALG00000034590	0.00198697	0.00803078	0.00614747	0.0148833	0.00365087
ENSGALT00000103960	ENSGALG00000010179	0.000693677	9.21e-05	0.00243187	0.0148636	0.00720809
ENSGALT00000034909	ENSGALG00000021572	0.00626008	0.00380438	0.00821742	0.0148611	0.00159823
ENSGALT00000100435	ENSGALG00000015815	0.00346252	0.00415519	0.00323689	0.0148576	0.00281796
ENSGALT00000071329	ENSGALG00000016456	0.00985274	0.00289514	0.0218536	0.0148512	0.00114343
ENSGALT00000049653	ENSGALG00000034905	0.00336845	0.00325866	0.00936414	0.0148393	0.00402351
ENSGALT00000091457	ENSGALG00000014727	0.00357403	0.00262088	0.00547903	0.0148325	0.0088236
ENSGALT00000098425	ENSGALG00000002024	0.00772654	0.0169741	0.00132844	0.0148307	0.00521608
ENSGALT00000014258	ENSGALG00000008765	0.00742418	0.00351743	0.00161041	0.0148294	0.00278348
ENSGALT00000012159	ENSGALG00000007520	0.00720973	0.00750842	0.00151691	0.0148136	0.0280126
ENSGALT00000058728	ENSGALG00000031475	0.00966229	0.00669278	0.00301547	0.0148101	0.00341582
ENSGALT00000095438	ENSGALG00000048097	0.00706891	0.00601996	0.00759021	0.0148031	0.014817
ENSGALT00000082482	ENSGALG00000030899	0.00558112	0.00700541	0.00837997	0.0147987	0.00303948
ENSGALT00000007683	ENSGALG00000004812	0.0110251	0.00795271	0.00582332	0.0147924	0.00139688
ENSGALT00000020302	ENSGALG00000012420	0.0034845	0.0115835	0.00744602	0.0147885	0.00412525
ENSGALT00000092240	ENSGALG00000016562	0.021205	0.00392622	0.014429	0.0147865	0.00654028
ENSGALT00000010788	ENSGALG00000006670	0.0151293	0.00147707	0.0250552	0.0147763	0.026117
ENSGALT00000052191	ENSGALG00000043126	0.00201386	0.00812545	0.000926824	0.0147711	0.00744913
ENSGALT00000098991	ENSGALG00000033074	0.000690154	0.0056096	0.0274076	0.0147652	0.0215012
ENSGALT00000056505	ENSGALG00000029379	0.0013746	0.00220083	0.012389	0.0147586	0.00347098
ENSGALT00000011621	ENSGALG00000007178	0.0050127	0.0150957	0.00773504	0.0147529	0.0190371
ENSGALT00000104422	ENSGALG00000003923	0.00490779	0.00398471	0.0107861	0.014742	0.00129285
ENSGALT00000097549	ENSGALG00000043607	0.0113793	0.000654515	0.000211156	0.0147361	0.00892264
ENSGALT00000005938	ENSGALG00000003742	0.00452437	0.00898278	0.00609233	0.0147336	0.00480103
ENSGALT00000060114	ENSGALG00000004205	0.00884034	0.0229764	0.0127409	0.0147298	0.0144712
ENSGALT00000015703	ENSGALG00000009641	0.00279952	0.0289685	0.00202459	0.014724	0.0073893
ENSGALT00000048095	ENSGALG00000014786	0.000266617	0.0105085	0.00505936	0.0147151	0.00976217
ENSGALT00000106233	ENSGALG00000052452	0.00200281	0.0161378	0.0061745	0.0146988	0.00217101
ENSGALT00000012577	ENSGALG00000007757	0.00378863	0.00372082	0.00157513	0.0146975	0.00849125
ENSGALT00000006863	ENSGALG00000004310	0.0248231	0.0178891	0.00659964	0.014695	0.00865568
ENSGALT00000093007	ENSGALG00000054951	0.0166109	0.00586892	0.017208	0.0146941	0.0100104
ENSGALT00000105360	ENSGALG00000041423	0.00126757	0.00383714	0.00720647	0.0146907	7.9e-05
ENSGALT00000021234	ENSGALG00000013002	0.011713	0.0105986	0.00469322	0.0146889	0.000458375
ENSGALT00000098922	ENSGALG00000049119	0.0011581	0.000946274	0.00369682	0.0146825	0.00647322
ENSGALT00000076385	ENSGALG00000029261	0.00567148	0.00317252	0.00423738	0.0146618	0.00369275
ENSGALT00000071192	ENSGALG00000033428	0.0144029	0.00991862	0.0156126	0.0146617	0.00656854
ENSGALT00000066381	ENSGALG00000030372	0.0123004	0.0281622	0.0350478	0.0146601	0.00570848
ENSGALT00000106594	ENSGALG00000042679	0.0227609	0.0141069	0.00494572	0.0146574	0.0156732
ENSGALT00000077900	ENSGALG00000012425	0.00107962	0.0152844	0.011487	0.0146343	0.00182684
ENSGALT00000006336	ENSGALG00000003977	0.00524021	0.00724434	0.00478847	0.0146318	0.00428232
ENSGALT00000045265	ENSGALG00000028520	0.0082116	0.00253154	0.00973989	0.0146307	0.00214863
ENSGALT00000099432	ENSGALG00000042254	0.00130188	0.00317531	0.0230418	0.0146167	0.00985376
ENSGALT00000005054	ENSGALG00000003185	0.00284586	0.00150173	0.00488551	0.0146162	0.00424093
ENSGALT00000021521	ENSGALG00000013177	0.00453664	0.00774074	0.00505338	0.0146154	0.00698497
ENSGALT00000007518	ENSGALG00000004721	0.014927	0.0112032	0.0047774	0.0146078	0.0014404
ENSGALT00000076410	ENSGALG00000013102	0.00261296	0.0114839	0.000531637	0.0145992	0.00821996
ENSGALT00000102171	ENSGALG00000030499	0.00204083	0.000328775	0.0292421	0.0145963	0.0122026
ENSGALT00000025287	ENSGALG00000015677	0.000749167	0.00319175	0.00166965	0.0145899	0.0070966
ENSGALT00000084738	ENSGALG00000008419	0.00454154	0.0285516	0.0015287	0.0145755	0.0452589
ENSGALT00000076372	ENSGALG00000040842	0.00688093	0.00904414	0.0233383	0.0145679	0.0186917
ENSGALT00000010572	ENSGALG00000006544	0.0175113	0.0251831	0.0152098	0.0145638	0.0163368
ENSGALT00000087702	ENSGALG00000004034	0.000269904	0.00541279	0.000186999	0.0145568	0.000808274
ENSGALT00000096009	ENSGALG00000003135	0.00770487	0.00333651	0.0174209	0.0145543	0.0050627
ENSGALT00000051001	ENSGALG00000031874	0.00121006	0.00209931	0.00772161	0.014548	0.0109982
ENSGALT00000055968	ENSGALG00000039190	0.0072894	0.00490671	0.00277886	0.0145461	0.00705191
ENSGALT00000090969	ENSGALG00000027591	0.00157642	0.00208122	0.0134886	0.0145357	0.00151547
ENSGALT00000092584	ENSGALG00000009048	0.00486619	0.0203667	0.000624595	0.0145302	0.0192286
ENSGALT00000095773	ENSGALG00000044799	0.0146788	0.0129604	0.0147693	0.0145263	0.00473475
ENSGALT00000065904	ENSGALG00000029968	0.0104057	0.00412241	0.0141041	0.0145177	0.00978373
ENSGALT00000035073	ENSGALG00000021634	0.0074514	0.000776691	0.000836908	0.0145098	0.000775495
ENSGALT00000025332	ENSGALG00000028543	0.00607689	0.00697878	0.00460252	0.0145071	0.0158116
ENSGALT00000056310	ENSGALG00000003812	0.00261911	0.00399399	0.00979454	0.0145029	0.00370787
ENSGALT00000039957	ENSGALG00000005353	0.00846429	0.0111807	0.00398252	0.0144956	0.0056904
ENSGALT00000074172	ENSGALG00000038884	0.0315265	0.0206893	0.00245322	0.0144951	0.00890218
ENSGALT00000040550	ENSGALG00000024034	0.00930029	0.00582314	0.0215175	0.0144891	0.00521633
ENSGALT00000003446	ENSGALG00000002201	0.00993065	0.0143898	0.00484709	0.014488	0.00922793
ENSGALT00000006016	ENSGALG00000003792	0.00447234	0.00613405	0.00991965	0.0144772	0.00547407
ENSGALT00000094049	ENSGALG00000009670	0.00496519	0.00301216	0.00919214	0.0144755	0.0160143
ENSGALT00000106526	ENSGALG00000003217	0.00636211	0.001922	0.00965516	0.0144742	0.000416433
ENSGALT00000012662	ENSGALG00000007806	0.00511776	0.00452471	0.00325882	0.0144629	0.00569863
ENSGALT00000095562	ENSGALG00000016391	0.00328682	0.00253769	0.0195081	0.0144503	0.00877384
ENSGALT00000082932	ENSGALG00000032730	0.00436071	0.00267712	0.00204146	0.0144394	0.00342206
ENSGALT00000017661	ENSGALG00000010863	0.00349688	0.00946935	0.000795866	0.0144123	0.0116467
ENSGALT00000096855	ENSGALG00000053680	0.00751441	0.00325812	0.00958655	0.014407	0.0156318
ENSGALT00000051041	ENSGALG00000016575	0.00223349	0.00631174	0.00155103	0.0143901	0.00870652
ENSGALT00000091172	ENSGALG00000048769	0.000721328	0.00488761	0.00605779	0.0143778	0.000820107
ENSGALT00000003584	ENSGALG00000002282	0.0128977	0.00325898	0.00332681	0.0143763	0.0024711
ENSGALT00000015253	ENSGALG00000009365	0.00549644	0.0157534	0.00359404	0.0143675	0.00255708
ENSGALT00000056465	ENSGALG00000005687	0.0025683	0.00507046	0.00865224	0.0143635	0.0019496
ENSGALT00000023647	ENSGALG00000014675	0.0143128	0.0100935	0.0077609	0.0143619	0.00275639
ENSGALT00000103040	ENSGALG00000013624	0.00100617	0.00352175	0.00120719	0.0143569	0.011463
ENSGALT00000014492	ENSGALG00000008911	0.00893109	0.00180189	0.00166064	0.0143433	0.00719807
ENSGALT00000063293	ENSGALG00000041028	0.0183705	0.00463273	0.0277876	0.0143415	0.0128032
ENSGALT00000022204	ENSGALG00000013655	0.00059357	0.00142715	0.00295071	0.0143408	0.00680173
ENSGALT00000053568	ENSGALG00000032142	0.0150389	0.00643324	0.0162322	0.0143339	0.00288467
ENSGALT00000104933	ENSGALG00000054650	0.0170764	0.0129611	0.0245945	0.0143306	0.00375504
ENSGALT00000105345	ENSGALG00000006446	0.0018035	0.0186024	0.0026539	0.0143236	0.000355547
ENSGALT00000086483	ENSGALG00000028567	0.00413375	0.00274574	0.0104237	0.0143186	0.00519667
ENSGALT00000017012	ENSGALG00000010448	0.00645411	0.005842	0.014682	0.0143113	0.000645297
ENSGALT00000011867	ENSGALG00000007334	0.00499877	0.00363179	0.00187113	0.0143008	0.0175194
ENSGALT00000029893	ENSGALG00000018946	0.0148831	0.0131444	0.0164813	0.014298	0.00621265
ENSGALT00000070720	ENSGALG00000033816	0.00896407	0.000880078	0.00891686	0.0142849	0.00361685
ENSGALT00000066937	ENSGALG00000035594	0.014118	0.00208193	0.0198891	0.0142824	0.0106942
ENSGALT00000016649	ENSGALG00000010244	0.00221236	0.00253778	0.0127992	0.014282	0.000524575
ENSGALT00000083877	ENSGALG00000034917	0.000637533	0.000825263	0.00204414	0.0142793	0.00198918
ENSGALT00000020960	ENSGALG00000012850	0.00142434	0.00239809	0.00225602	0.0142708	0.00813449
ENSGALT00000043417	ENSGALG00000006197	0.00244314	0.00278281	0.00200224	0.0142705	0.0019559
ENSGALT00000031979	ENSGALG00000008741	0.0182742	0.0152909	0.0104529	0.0142639	0.00596537
ENSGALT00000040133	ENSGALG00000023881	0.00528132	0.0135273	0.00227977	0.0142634	0.00377223
ENSGALT00000002140	ENSGALG00000001407	0.00792734	0.00896235	0.00329544	0.0142629	0.0094303
ENSGALT00000105575	ENSGALG00000009240	0.00255193	0.00192227	0.00958157	0.0142507	0.0103133
ENSGALT00000020498	ENSGALG00000012552	0.0144843	0.00996933	0.0094474	0.0142504	0.00602905
ENSGALT00000049451	ENSGALG00000016849	0.000117796	0.00237566	0.0032626	0.0142485	0.00897787
ENSGALT00000086076	ENSGALG00000010526	0.0215363	0.0239829	0.0255338	0.0142473	0.00759202
ENSGALT00000089723	ENSGALG00000006512	0.00085623	0.021738	0.0144525	0.0142449	0.000303343
ENSGALT00000007629	ENSGALG00000004778	0.00754709	0.00105743	0.00476695	0.0142402	0.0020349
ENSGALT00000045048	ENSGALG00000025764	0.0129287	0.00796792	0.00233387	0.0142357	0.000756955
ENSGALT00000049952	ENSGALG00000040369	0.0257463	0.0241212	0.0100744	0.0142144	0.00747147
ENSGALT00000086802	ENSGALG00000004640	0.00370683	0.00578535	0.00133991	0.0142073	0.00101924
ENSGALT00000006527	ENSGALG00000004103	0.00444276	0.01766	0.0116111	0.0142073	0.0231707
ENSGALT00000080249	ENSGALG00000007331	0.00327225	0.00818519	0.0265219	0.0142067	0.00121718
ENSGALT00000022505	ENSGALG00000013878	0.00973076	0.00272799	0.00592872	0.0142065	0.0143891
ENSGALT00000072351	ENSGALG00000036743	0.00178991	0.00393903	0.0115329	0.0142044	0.00764046
ENSGALT00000046737	ENSGALG00000047126	0.0109224	0.00683627	0.00516247	0.0141848	0.0106276
ENSGALT00000104650	ENSGALG00000038838	0.00223293	0.000688122	0.0146896	0.0141637	0.0048718
ENSGALT00000075844	ENSGALG00000012342	5.54e-05	0.00576022	0.00722018	0.0141599	0.0100314
ENSGALT00000093478	ENSGALG00000008753	0.00616395	0.00252337	0.00364287	0.0141563	0.0087853
ENSGALT00000015535	ENSGALG00000009545	0.0208687	0.00752173	0.00725273	0.0141525	0.00466442
ENSGALT00000093718	ENSGALG00000049529	0.000513271	0.012081	0.0115789	0.0141496	0.00646359
ENSGALT00000018287	ENSGALG00000011214	0.00671361	0.0136015	0.00158181	0.0141488	0.00579698
ENSGALT00000008845	ENSGALG00000005512	0.00156196	0.0010051	0.0074005	0.0141425	0.00109635
ENSGALT00000103203	ENSGALG00000015156	0.00622937	0.00564135	0.0037334	0.0141407	0.0112708
ENSGALT00000007247	ENSGALG00000004553	0.00158882	0.00764254	0.00994741	0.0141391	0.00740968
ENSGALT00000012260	ENSGALG00000007582	0.0195719	0.00153559	0.0107482	0.0141378	0.00238734
ENSGALT00000072573	ENSGALG00000013661	0.00368152	0.00213385	0.00319813	0.0141358	0.00918966
ENSGALT00000089776	ENSGALG00000022875	0.00534186	0.000486878	0.00154853	0.0141203	0.00389022
ENSGALT00000091333	ENSGALG00000048109	0.00597941	0.0198261	0.0215334	0.0141088	0.0185248
ENSGALT00000041053	ENSGALG00000024298	0.00783601	0.0310052	0.0227786	0.014108	0.00742206
ENSGALT00000037343	ENSGALG00000012025	0.00522274	0.00126557	0.0034826	0.0141038	0.00287713
ENSGALT00000009243	ENSGALG00000005757	0.00681977	0.00448677	0.00139162	0.0140991	0.0063498
ENSGALT00000048883	ENSGALG00000009250	0.00439381	0.00896996	0.00401688	0.0140986	0.00610991
ENSGALT00000100849	ENSGALG00000009680	0.00938262	0.0038613	0.00899187	0.014096	0.00437804
ENSGALT00000036492	ENSGALG00000016971	0.00425982	0.00477208	0.0021106	0.014093	0.00704665
ENSGALT00000063007	ENSGALG00000002246	0.00597344	0.00400325	0.00259863	0.0140831	0.0138552
ENSGALT00000074317	ENSGALG00000053682	0.00526	0.00713748	0.00625426	0.014082	0.0095508
ENSGALT00000052911	ENSGALG00000004796	0.00514149	0.00339049	0.00433345	0.0140789	0.00665342
ENSGALT00000025340	ENSGALG00000015713	0.0032608	0.00901065	0.00680046	0.0140762	0.00611327
ENSGALT00000018529	ENSGALG00000011357	0.0081418	0.00561635	0.00448519	0.0140739	0.00854344
ENSGALT00000053826	ENSGALG00000031813	0.0126014	0.0129633	0.00136486	0.0140695	0.00271575
ENSGALT00000049522	ENSGALG00000047321	0.0167114	0.00715819	0.0192087	0.0140587	0.0197268
ENSGALT00000106276	ENSGALG00000050822	0.00416685	0.00219394	0.0226577	0.014045	0.0152191
ENSGALT00000088762	ENSGALG00000035717	0.0150145	0.00414576	0.0368821	0.0140379	0.0391275
ENSGALT00000036719	ENSGALG00000019845	0.00339816	0.000983427	0.00671913	0.0140372	0.003781
ENSGALT00000081784	ENSGALG00000037633	0.00412435	0.000340807	0.00617713	0.014031	0.00223037
ENSGALT00000046214	ENSGALG00000026311	0.0100457	0.0205402	0.00291697	0.0140161	0.00537424
ENSGALT00000091894	ENSGALG00000042679	0.0252719	0.0181301	0.000584281	0.0140156	0.0157783
ENSGALT00000106473	ENSGALG00000010967	0.00667774	0.00563067	0.00662357	0.0140065	0.0128126
ENSGALT00000014804	ENSGALG00000009093	0.00581142	0.0116927	0.000798352	0.0139854	0.00652131
ENSGALT00000044681	ENSGALG00000028140	0.000991872	0.000670753	0.0114393	0.0139844	0.0144325
ENSGALT00000105461	ENSGALG00000004055	0.00266833	0.00234468	0.0235751	0.0139843	0.00954483
ENSGALT00000038929	ENSGALG00000014877	0.00493273	0.0116367	0.00979285	0.0139769	0.000341858
ENSGALT00000105303	ENSGALG00000041470	0.000345108	0.00626177	0.00547314	0.0139667	0.00718251
ENSGALT00000091909	ENSGALG00000052612	0.0149058	0.00866071	0.0118952	0.0139497	0.00237282
ENSGALT00000070368	ENSGALG00000027762	0.00883624	0.00168322	0.00540229	0.0139448	0.0174197
ENSGALT00000105305	ENSGALG00000054028	0.00609454	0.0168208	0.0058497	0.0139402	0.0109726
ENSGALT00000090503	ENSGALG00000046164	0.00699289	0.00388105	0.000650221	0.0139384	0.000466156
ENSGALT00000057276	ENSGALG00000015531	0.0117387	0.00572547	0.0263121	0.0139309	0.00990168
ENSGALT00000047514	ENSGALG00000023199	0.00240754	0.00973054	0.00573314	0.0139237	0.00227255
ENSGALT00000107018	ENSGALG00000025788	0.00916204	0.00141154	0.0100417	0.0139211	0.00549198
ENSGALT00000052312	ENSGALG00000027440	0.00516783	0.0163321	0.000355078	0.0139084	0.00375374
ENSGALT00000023594	ENSGALG00000019796	0.00214968	0.00620907	0.00395823	0.0138994	0.00267798
ENSGALT00000039021	ENSGALG00000023517	0.00560213	0.0149702	0.0148948	0.013894	0.00246758
ENSGALT00000098782	ENSGALG00000010645	0.00967562	0.0208574	0.00352283	0.0138895	0.013392
ENSGALT00000085040	ENSGALG00000006040	0.00348571	0.00504245	0.000230805	0.0138863	0.0019862
ENSGALT00000051924	ENSGALG00000012763	0.00229774	0.00310152	0.00685512	0.0138861	0.0115429
ENSGALT00000107022	ENSGALG00000003701	0.00693661	0.00682325	0.0047328	0.0138803	0.00241326
ENSGALT00000018312	ENSGALG00000011226	0.00737103	0.00408328	0.013513	0.013868	0.00522246
ENSGALT00000051210	ENSGALG00000020249	0.00416847	0.00419961	0.00819196	0.0138598	0.0139855
ENSGALT00000024132	ENSGALG00000014964	0.00231159	0.0130031	0.0078998	0.0138597	0.00231083
ENSGALT00000003300	ENSGALG00000002112	0.00714737	0.000773366	0.00540428	0.0138563	0.00945783
ENSGALT00000067233	ENSGALG00000029449	0.0110631	0.0104034	0.0119945	0.0138559	0.00154045
ENSGALT00000097120	ENSGALG00000054306	0.000168141	0.00148325	0.0048489	0.0138542	0.0143765
ENSGALT00000100959	ENSGALG00000015511	0.0162021	0.0146073	0.0068211	0.0138449	0.00375454
ENSGALT00000026614	ENSGALG00000016497	0.0190436	0.00780867	0.0050593	0.013844	0.00727968
ENSGALT00000074450	ENSGALG00000029485	2.45e-05	0.00383376	0.000371013	0.0138413	0.00345702
ENSGALT00000070488	ENSGALG00000033966	0.0119737	0.000396121	0.0100398	0.0138356	0.00251784
ENSGALT00000059272	ENSGALG00000030291	0.0100348	0.00198716	0.016107	0.0138337	0.00208077
ENSGALT00000018413	ENSGALG00000011285	0.00512887	0.0139892	0.00252323	0.0138329	0.00488493
ENSGALT00000061051	ENSGALG00000038636	0.0078215	0.00452097	0.00970729	0.0138152	0.000955396
ENSGALT00000095365	ENSGALG00000008369	0.001486	0.00803151	0.00724113	0.0138094	0.000497382
ENSGALT00000093438	ENSGALG00000048263	0.00771279	0.00646986	0.00351984	0.0137821	0.012179
ENSGALT00000102925	ENSGALG00000012018	0.00867602	0.0168088	0.0252434	0.0137718	0.00245831
ENSGALT00000051315	ENSGALG00000050621	0.000421654	0.00511465	0.00684588	0.0137716	0.0106683
ENSGALT00000077090	ENSGALG00000034673	0.00558462	0.0129971	0.0149938	0.0137498	0.0081534
ENSGALT00000006891	ENSGALG00000004323	0.0080517	0.0044028	0.0122462	0.0137497	0.00561422
ENSGALT00000010881	ENSGALG00000006725	0.0202678	0.021012	0.0176761	0.0137461	0.0245264
ENSGALT00000070336	ENSGALG00000043591	0.0041882	0.00607056	0.00427525	0.0137436	0.0025478
ENSGALT00000089893	ENSGALG00000005001	0.00298097	0.000577801	0.0112091	0.013738	0.00662345
ENSGALT00000009061	ENSGALG00000005648	0.00132424	0.00364913	0.00142298	0.013735	0.00338368
ENSGALT00000078202	ENSGALG00000006211	0.00300938	0.00191191	0.00195538	0.0137294	0.00190607
ENSGALT00000005264	ENSGALG00000003324	0.015093	0.0032705	0.0125096	0.013721	0.0110125
ENSGALT00000086362	ENSGALG00000035998	0.00717866	0.00653849	0.0121382	0.0137186	0.0032136
ENSGALT00000103639	ENSGALG00000012289	0.00203283	0.00476887	0.00291234	0.0137102	0.0015233
ENSGALT00000089609	ENSGALG00000007170	0.00348287	0.00837586	0.00460013	0.0137062	0.00687224
ENSGALT00000015924	ENSGALG00000009788	0.000416188	0.00275081	0.0116274	0.0137058	0.000499174
ENSGALT00000071792	ENSGALG00000016217	0.00167065	0.00160717	0.00562408	0.0136875	0.00914757
ENSGALT00000096825	ENSGALG00000048542	0.00457838	0.0018564	0.0123861	0.0136868	0.000843152
ENSGALT00000057256	ENSGALG00000011178	6.51e-06	0.00404833	0.00425695	0.0136849	0.00935116
ENSGALT00000048408	ENSGALG00000006895	4.9e-05	0.00211344	0.00919343	0.0136767	0.00959437
ENSGALT00000102157	ENSGALG00000047672	0.00451233	0.00356894	0.0247841	0.0136751	0.0134831
ENSGALT00000057409	ENSGALG00000036365	0.00140557	0.00027176	0.00321088	0.013665	0.000995915
ENSGALT00000034796	ENSGALG00000021525	0.00168341	0.0120697	0.00506826	0.0136627	0.00671672
ENSGALT00000103640	ENSGALG00000025788	0.00482502	0.000226315	0.000653878	0.0136616	0.00654533
ENSGALT00000106320	ENSGALG00000011822	0.000712191	0.000911797	0.00101962	0.01366	0.0092204
ENSGALT00000083315	ENSGALG00000009802	0.00318109	0.0021932	0.000416217	0.0136553	0.0100281
ENSGALT00000003246	ENSGALG00000002081	0.00583373	0.00206917	0.0105053	0.0136509	0.00713227
ENSGALT00000105562	ENSGALG00000047835	0.00466616	0.00418418	0.00167988	0.0136502	0.0141009
ENSGALT00000020197	ENSGALG00000012370	0.00240897	0.00402105	0.0127368	0.0136501	0.0117245
ENSGALT00000102159	ENSGALG00000009512	0.00318008	0.00103804	0.0133534	0.0136456	0.021391
ENSGALT00000045529	ENSGALG00000027070	0.00387909	0.00585849	0.00145857	0.0136421	0.00460948
ENSGALT00000093316	ENSGALG00000003213	0.00606193	0.003696	0.00666531	0.0136413	0.00382436
ENSGALT00000106614	ENSGALG00000054020	0.00460899	0.00364602	0.0255207	0.0136328	0.0138326
ENSGALT00000006350	ENSGALG00000003987	0.00292296	0.000646608	0.000405694	0.0136174	0.000931618
ENSGALT00000094241	ENSGALG00000034171	0.00176973	0.0111735	0.00669567	0.0136163	0.00242322
ENSGALT00000054723	ENSGALG00000035960	0.0166464	0.0143404	0.00630136	0.0136156	0.00041127
ENSGALT00000030620	ENSGALG00000011803	0.00473447	0.00035571	0.00627396	0.0136091	0.00380148
ENSGALT00000067449	ENSGALG00000040291	0.00468422	0.00620385	0.00114018	0.0135909	0.00407549
ENSGALT00000104453	ENSGALG00000014786	0.00948276	0.000893148	0.00204319	0.0135824	0.0201236
ENSGALT00000000627	ENSGALG00000000461	0.00221879	0.00718429	0.00575191	0.0135811	0.00113093
ENSGALT00000091539	ENSGALG00000033404	0.00835032	0.00384152	0.00516818	0.013579	0.0145097
ENSGALT00000011472	ENSGALG00000007082	0.00425705	0.000223878	0.0051078	0.0135772	0.00783765
ENSGALT00000097131	ENSGALG00000008254	0.00371805	0.00162513	0.0118884	0.0135694	0.00231734
ENSGALT00000096388	ENSGALG00000036163	0.000680665	0.000727687	0.00370249	0.0135664	0.00367363
ENSGALT00000024682	ENSGALG00000015293	0.00801556	0.0025254	0.00924946	0.0135587	0.0132753
ENSGALT00000013482	ENSGALG00000008285	0.00576517	0.0042637	0.00969111	0.013558	1.31e-05
ENSGALT00000044367	ENSGALG00000027184	0.0138908	0.000940042	0.00920071	0.0135579	0.00932393
ENSGALT00000054743	ENSGALG00000041193	0.00116878	0.000963667	0.00361306	0.0135536	0.00735148
ENSGALT00000080686	ENSGALG00000041204	0.00963703	0.00615137	0.00447119	0.0135533	0.00680001
ENSGALT00000080159	ENSGALG00000006205	0.000446573	0.00683242	0.00922114	0.0135379	0.00805886
ENSGALT00000067019	ENSGALG00000011318	0.00394881	0.00983951	0.00294828	0.0135361	0.00582427
ENSGALT00000096623	ENSGALG00000008523	0.0017784	0.00129713	0.00450319	0.0135313	0.00531173
ENSGALT00000088480	ENSGALG00000012552	0.0388141	0.00577184	0.00754664	0.013528	0.0148659
ENSGALT00000026678	ENSGALG00000016531	0.00158608	0.00792069	0.00104469	0.0135259	0.00219379
ENSGALT00000018484	ENSGALG00000011329	0.000782451	0.00450668	0.00281478	0.0135241	0.0181547
ENSGALT00000067706	ENSGALG00000030985	0.0098715	0.0060335	0.00648449	0.0135197	0.00266249
ENSGALT00000024463	ENSGALG00000015157	0.000767641	0.00153256	0.00469518	0.0135174	0.00641959
ENSGALT00000015678	ENSGALG00000009626	0.00532709	0.0163458	0.027568	0.0135111	0.0012184
ENSGALT00000009078	ENSGALG00000005657	0.00649327	0.00971365	0.0113299	0.0135061	0.00131194
ENSGALT00000006744	ENSGALG00000004239	0.00356856	3.39e-05	0.0194734	0.0135017	0.0135525
ENSGALT00000017926	ENSGALG00000011008	0.00680902	0.0134605	0.0012875	0.0134976	0.00222988
ENSGALT00000093176	ENSGALG00000048205	0.000775241	0.00818535	0.00115746	0.0134972	0.00143144
ENSGALT00000104658	ENSGALG00000002227	0.00941872	0.00607836	0.00941617	0.0134967	0.0154836
ENSGALT00000070522	ENSGALG00000030406	0.00229097	0.0079703	0.015132	0.0134967	0.014329
ENSGALT00000069467	ENSGALG00000034100	0.010788	0.00369566	0.0076596	0.0134936	0.000963269
ENSGALT00000074203	ENSGALG00000050548	0.00919276	0.000973749	0.0057587	0.0134908	0.00106574
ENSGALT00000099037	ENSGALG00000005550	0.0082068	0.00904428	0.00684184	0.0134898	0.0149411
ENSGALT00000053729	ENSGALG00000040573	0.016993	0.0361899	0.0238678	0.013488	0.0226112
ENSGALT00000106913	ENSGALG00000000336	0.0182383	0.022338	0.00850962	0.0134877	0.00296022
ENSGALT00000005219	ENSGALG00000003295	0.000249855	0.00263195	0.000625126	0.0134827	0.00698942
ENSGALT00000038163	ENSGALG00000011468	0.00125258	0.015385	0.0158437	0.0134799	0.00405525
ENSGALT00000107810	ENSGALG00000043167	0.000588763	0.00488094	0.00583695	0.0134791	0.0017094
ENSGALT00000026273	ENSGALG00000016292	0.00954713	0.00069284	0.00430941	0.0134671	0.00614992
ENSGALT00000078898	ENSGALG00000038432	0.0016855	0.00974101	0.000642234	0.0134611	0.0185425
ENSGALT00000039435	ENSGALG00000008760	0.00680954	0.00699453	0.00147389	0.0134585	0.00622284
ENSGALT00000105882	ENSGALG00000011592	0.000601627	0.00384362	0.00529562	0.0134506	0.0128731
ENSGALT00000103847	ENSGALG00000046896	0.00368361	0.00801823	0.0220847	0.013449	0.00662361
ENSGALT00000090914	ENSGALG00000029266	0.00375844	0.0168387	0.017173	0.0134462	0.0170601
ENSGALT00000011687	ENSGALG00000007220	0.00968683	0.00473265	0.00217638	0.0134421	0.000233905
ENSGALT00000051784	ENSGALG00000035237	0.010878	0.00834057	0.00161021	0.0134264	0.00617468
ENSGALT00000054567	ENSGALG00000003977	0.0106902	0.00264284	0.00356973	0.0134213	0.011763
ENSGALT00000075541	ENSGALG00000006505	0.0156673	0.0254832	0.00817321	0.0134209	0.0297174
ENSGALT00000027358	ENSGALG00000016922	0.00326138	0.00180785	0.0051799	0.0134147	0.00242547
ENSGALT00000011769	ENSGALG00000007267	0.00119187	0.000995535	0.00174587	0.0134091	0.00268848
ENSGALT00000071222	ENSGALG00000041140	0.00568843	0.0212455	0.00140516	0.0134055	0.000329311
ENSGALT00000010254	ENSGALG00000006344	0.00385724	0.0280802	0.00251109	0.0134019	0.00412956
ENSGALT00000097631	ENSGALG00000051598	0.00389474	0.000611757	0.0104032	0.0133992	0.00178916
ENSGALT00000073848	ENSGALG00000032385	0.0165771	0.0052894	0.000257062	0.0133892	0.0117463
ENSGALT00000014497	ENSGALG00000008916	0.00473191	0.00252659	0.000645282	0.013386	0.00384974
ENSGALT00000016509	ENSGALG00000010156	0.00351686	0.0181989	0.00211734	0.013385	0.012108
ENSGALT00000071421	ENSGALG00000004058	0.00734536	0.00204681	0.00752136	0.0133796	0.000723856
ENSGALT00000062543	ENSGALG00000009925	0.0104886	0.00823916	0.0125444	0.0133788	0.0064788
ENSGALT00000046833	ENSGALG00000004719	0.00992284	0.00708235	0.00543662	0.0133736	0.0133466
ENSGALT00000106520	ENSGALG00000054345	0.00588292	0.00986919	0.00297705	0.0133692	0.0126821
ENSGALT00000055341	ENSGALG00000038994	0.000765533	0.000635627	0.00268167	0.0133671	0.0122814
ENSGALT00000088097	ENSGALG00000038652	0.0067068	0.00237272	0.0161676	0.013367	0.00839869
ENSGALT00000028044	ENSGALG00000014182	0.0038277	0.00028911	0.00352131	0.0133616	0.00345181
ENSGALT00000014313	ENSGALG00000008805	0.0113716	0.0514525	0.000974834	0.0133607	0.00732882
ENSGALT00000064001	ENSGALG00000031120	0.0146677	0.0191082	0.00736215	0.0133594	0.022171
ENSGALT00000102628	ENSGALG00000050840	0.0150313	0.00675323	0.0143464	0.0133515	0.0135587
ENSGALT00000026993	ENSGALG00000016728	0.00513755	0.0027188	0.00699817	0.0133509	0.00399103
ENSGALT00000092705	ENSGALG00000007721	0.00055754	0.00791375	0.0013264	0.01335	0.000121066
ENSGALT00000100093	ENSGALG00000009846	0.00167301	0.00307302	0.00579403	0.0133466	0.00218296
ENSGALT00000095078	ENSGALG00000015022	0.00465413	0.00135111	0.0177148	0.0133457	0.00535109
ENSGALT00000100477	ENSGALG00000003955	0.000409232	0.0196032	0.00802846	0.0133438	0.0086488
ENSGALT00000091585	ENSGALG00000054345	0.0063318	0.00492211	0.00138823	0.0133322	0.0171436
ENSGALT00000040338	ENSGALG00000023953	0.00710624	0.00548531	0.00364656	0.0133202	0.00803642
ENSGALT00000017289	ENSGALG00000010625	0.00555617	0.00755885	0.000339339	0.0133197	0.00134722
ENSGALT00000040229	ENSGALG00000001504	0.000328333	0.00721482	0.00404261	0.013314	0.000814129
ENSGALT00000000773	ENSGALG00000000557	0.0088983	0.027957	0.01005	0.0133035	0.00999632
ENSGALT00000048865	ENSGALG00000013615	0.00387437	0.000737545	0.00541701	0.013301	0.00752995
ENSGALT00000047537	ENSGALG00000030466	0.00609923	0.00505941	0.0120775	0.013299	0.00295552
ENSGALT00000020859	ENSGALG00000012784	0.0128132	0.00419842	0.00218001	0.0132978	0.00010145
ENSGALT00000087034	ENSGALG00000040002	0.00785447	0.00678358	0.00659584	0.0132914	0.00399561
ENSGALT00000015516	ENSGALG00000009533	0.00532693	0.0071001	0.00300748	0.0132869	0.00597031
ENSGALT00000079686	ENSGALG00000038313	0.0115996	0.00806538	0.0199888	0.0132822	0.0180094
ENSGALT00000068153	ENSGALG00000040672	0.00769964	0.014499	0.00967214	0.0132785	0.0123796
ENSGALT00000079340	ENSGALG00000011086	0.0130752	0.00642941	0.0026868	0.0132773	0.0194215
ENSGALT00000078255	ENSGALG00000035960	0.0139576	0.01287	0.00667407	0.0132741	0.00734283
ENSGALT00000085581	ENSGALG00000009050	0.0064503	0.00113817	0.0015231	0.013265	0.0174303
ENSGALT00000095179	ENSGALG00000015353	0.00285925	0.00849978	0.0037642	0.013264	0.00747695
ENSGALT00000093388	ENSGALG00000004355	0.00127559	0.00210898	0.000400355	0.0132608	0.00353383
ENSGALT00000016330	ENSGALG00000010049	0.0106516	0.00424397	0.000628914	0.0132598	0.0222604
ENSGALT00000013625	ENSGALG00000008369	0.00403325	0.000815573	0.000684698	0.0132585	0.0112104
ENSGALT00000074316	ENSGALG00000029190	0.0223874	0.0139144	0.00028319	0.0132563	0.0124828
ENSGALT00000058009	ENSGALG00000010313	0.00817444	0.0121821	0.00206669	0.0132509	0.0154697
ENSGALT00000074335	ENSGALG00000016707	0.0083406	0.00468886	0.00821491	0.0132503	0.000120046
ENSGALT00000036512	ENSGALG00000016912	0.000865825	0.00623758	0.00159644	0.0132459	0.0018839
ENSGALT00000053329	ENSGALG00000027761	0.00210205	0.00427052	0.0098674	0.0132324	0.00331772
ENSGALT00000106062	ENSGALG00000054753	0.000808444	0.000363663	0.00932133	0.0132272	0.00160812
ENSGALT00000023672	ENSGALG00000014688	0.00687287	0.00590452	0.00297932	0.013224	0.0230175
ENSGALT00000099671	ENSGALG00000043754	0.00345369	0.000771051	0.00332143	0.0132159	0.00710238
ENSGALT00000067695	ENSGALG00000030847	0.00268252	0.0091012	0.00574233	0.0132112	0.0161291
ENSGALT00000046993	ENSGALG00000033092	0.00291336	0.00140876	0.00793569	0.0132091	0.0048031
ENSGALT00000054098	ENSGALG00000015410	0.00623799	0.00832558	0.0186084	0.013209	0.0352037
ENSGALT00000044491	ENSGALG00000028560	0.0260177	0.000912026	0.0161747	0.0132065	0.0232456
ENSGALT00000008665	ENSGALG00000005397	0.00567022	0.00290894	0.00162301	0.0131945	0.006111
ENSGALT00000014498	ENSGALG00000008914	0.0191461	0.0215707	0.00978068	0.0131942	0.00841649
ENSGALT00000005150	ENSGALG00000003254	0.00529325	0.0123529	0.00610953	0.0131895	0.00289119
ENSGALT00000108076	ENSGALG00000016661	0.00555051	0.006665	0.00421232	0.0131836	0.00361873
ENSGALT00000049138	ENSGALG00000039193	0.0013022	0.00420458	0.00233302	0.0131784	0.00680928
ENSGALT00000078129	ENSGALG00000033888	0.0129207	0.0109293	0.00256313	0.0131773	0.00706216
ENSGALT00000048519	ENSGALG00000017040	0.00390267	0.0090122	0.0105371	0.0131667	0.0275006
ENSGALT00000005461	ENSGALG00000003447	0.00093442	0.000736126	0.00137001	0.0131555	0.00150736
ENSGALT00000084236	ENSGALG00000014582	0.0117688	0.00915239	0.0166454	0.0131407	0.00117975
ENSGALT00000004067	ENSGALG00000002581	0.00797743	0.016152	0.00374187	0.0131362	0.0212991
ENSGALT00000096047	ENSGALG00000047461	0.0190312	0.021364	0.014875	0.0131356	0.00210523
ENSGALT00000085898	ENSGALG00000033471	0.00373825	0.00284016	0.00967442	0.0131353	0.000115576
ENSGALT00000042656	ENSGALG00000028448	0.0068431	0.00600833	0.00596562	0.013135	0.00625447
ENSGALT00000045074	ENSGALG00000026736	0.00131986	0.0232989	0.00271045	0.0131348	0.00040264
ENSGALT00000093267	ENSGALG00000046826	0.0334898	0.0122469	0.0082699	0.0131283	0.0046454
ENSGALT00000021073	ENSGALG00000012919	0.00287465	0.00451267	0.00683531	0.0131252	0.0019432
ENSGALT00000055350	ENSGALG00000050250	0.0071691	0.00855299	0.00797882	0.0131222	0.015422
ENSGALT00000092024	ENSGALG00000036837	0.00553854	0.0128091	0.00170701	0.0131172	0.0173739
ENSGALT00000103580	ENSGALG00000043555	0.0172144	0.00113081	0.00240945	0.0131154	0.00571752
ENSGALT00000002119	ENSGALG00000001392	0.00788278	0.00483554	0.00414909	0.013113	0.00316245
ENSGALT00000090158	ENSGALG00000014758	0.0126856	0.00259591	0.00388595	0.0131096	0.00853031
ENSGALT00000092924	ENSGALG00000004869	0.0044889	0.00849357	0.00218488	0.0131081	0.0129192
ENSGALT00000105514	ENSGALG00000033328	0.00174089	0.00175965	0.0162522	0.0131043	0.0026061
ENSGALT00000022640	ENSGALG00000013968	0.00591081	0.0211531	0.0058073	0.0131034	0.00852012
ENSGALT00000064987	ENSGALG00000004261	0.000323296	0.00730697	0.00477741	0.0131019	0.0216339
ENSGALT00000055115	ENSGALG00000033510	0.0112019	0.0129663	0.0029741	0.0130826	0.00675141
ENSGALT00000061433	ENSGALG00000033207	0.00138079	0.00503011	0.000619803	0.013081	0.000322118
ENSGALT00000103696	ENSGALG00000050796	0.00284481	0.00250946	0.00296827	0.0130801	0.00528888
ENSGALT00000080904	ENSGALG00000025842	0.00245137	0.00149453	0.000269088	0.0130787	0.00253159
ENSGALT00000063494	ENSGALG00000032588	0.00343957	0.00389684	0.00237248	0.0130716	0.00623814
ENSGALT00000023412	ENSGALG00000014501	0.0187541	0.0311038	0.0273351	0.0130606	0.0181507
ENSGALT00000050930	ENSGALG00000042598	0.00359224	0.00154581	0.0171775	0.013052	0.00763168
ENSGALT00000091876	ENSGALG00000010535	0.00232831	0.0118788	0.0014173	0.0130453	0.00652773
ENSGALT00000101535	ENSGALG00000050229	0.00143874	0.00276026	0.00513736	0.0130432	0.00474582
ENSGALT00000066783	ENSGALG00000033932	0.0263454	0.0125975	0.00770553	0.013032	0.00541898
ENSGALT00000092765	ENSGALG00000011280	0.00194394	0.00476849	0.0113883	0.0130272	0.00511717
ENSGALT00000018906	ENSGALG00000011581	0.0123166	0.00962706	0.00538551	0.0130255	0.00443887
ENSGALT00000017322	ENSGALG00000010259	0.0237279	0.0047621	0.00767991	0.0130193	0.0175634
ENSGALT00000006605	ENSGALG00000004155	0.0228004	0.0245957	0.0248848	0.0130191	0.00668619
ENSGALT00000070065	ENSGALG00000053682	0.00350484	0.0038919	0.00892916	0.0130161	0.00658614
ENSGALT00000077097	ENSGALG00000005294	0.00232511	0.0201204	0.00935016	0.0130112	0.00126967
ENSGALT00000022855	ENSGALG00000014121	0.00989936	0.000867439	0.0092999	0.0130044	0.00440949
ENSGALT00000037052	ENSGALG00000015970	0.029994	0.0247568	0.0129872	0.0130036	0.0271972
ENSGALT00000024146	ENSGALG00000014970	0.00817464	0.00816576	0.00140602	0.0130024	0.00454569
ENSGALT00000099079	ENSGALG00000005294	0.00620633	0.0228221	0.00999845	0.0129981	0.00399236
ENSGALT00000091698	ENSGALG00000002579	0.00123934	0.00364459	0.0144132	0.0129968	0.0095246
ENSGALT00000039333	ENSGALG00000026167	0.00414508	0.00269411	0.00863209	0.0129945	0.00564916
ENSGALT00000103802	ENSGALG00000010840	0.00378215	0.0033024	5.68e-05	0.0129906	0.0114955
ENSGALT00000052166	ENSGALG00000005848	0.00331223	0.00570791	0.0041555	0.01299	0.0107214
ENSGALT00000026110	ENSGALG00000016196	0.00893644	0.0118505	0.000577244	0.0129874	0.00559411
ENSGALT00000043962	ENSGALG00000027188	0.00997544	0.00642545	0.00177773	0.0129868	0.00923616
ENSGALT00000079075	ENSGALG00000036971	0.00736686	0.00778509	0.000789203	0.0129768	0.00412045
ENSGALT00000074219	ENSGALG00000034044	0.00141878	2.64e-05	0.00257706	0.0129688	0.0219827
ENSGALT00000054941	ENSGALG00000033678	0.00381215	0.000123997	0.00839539	0.0129664	0.0107179
ENSGALT00000008177	ENSGALG00000005099	0.00342097	0.0027344	0.00468759	0.0129632	0.00480177
ENSGALT00000098969	ENSGALG00000040161	0.0126171	0.00948641	0.00419234	0.0129592	0.00129627
ENSGALT00000054070	ENSGALG00000038723	0.00200861	0.0132078	0.0232957	0.0129562	0.00931739
ENSGALT00000041341	ENSGALG00000024428	0.00883468	0.00475914	0.0124613	0.0129493	0.023507
ENSGALT00000064779	ENSGALG00000006724	0.0163368	0.00229578	0.00820713	0.0129358	0.013615
ENSGALT00000103422	ENSGALG00000031182	0.00432645	0.0123417	0.00154261	0.012935	0.00044422
ENSGALT00000094009	ENSGALG00000041445	0.003173	0.0137027	0.0131781	0.0129342	0.00805215
ENSGALT00000104303	ENSGALG00000004719	0.00338029	0.00305828	0.0153922	0.0129336	0.00758653
ENSGALT00000022828	ENSGALG00000014103	0.000771179	0.000310531	0.00779086	0.0129335	0.00149079
ENSGALT00000073002	ENSGALG00000012994	0.00107122	0.00318082	0.00342241	0.0129285	0.00208139
ENSGALT00000009540	ENSGALG00000005930	0.0117253	0.000865799	0.01479	0.0129195	0.0249452
ENSGALT00000011485	ENSGALG00000007093	0.00374496	0.00480552	0.00274575	0.0129159	0.0177569
ENSGALT00000070756	ENSGALG00000032199	0.00351817	0.00148487	0.0077192	0.0129115	0.00154786
ENSGALT00000070070	ENSGALG00000041052	0.0056786	0.00524886	0.00599297	0.0129114	0.00247374
ENSGALT00000050464	ENSGALG00000034414	0.0147904	0.0102877	0.00274187	0.0129085	0.00141588
ENSGALT00000106193	ENSGALG00000039710	0.00647721	0.00169909	0.00689779	0.0129013	0.00363708
ENSGALT00000055325	ENSGALG00000036356	0.00680594	0.00664994	0.00100447	0.0129002	0.00673879
ENSGALT00000085567	ENSGALG00000045540	0.0123378	0.00738067	0.00601173	0.0128985	0.00689558
ENSGALT00000003792	ENSGALG00000002408	0.000463972	0.00623301	0.00121956	0.0128981	0.000167158
ENSGALT00000050748	ENSGALG00000041338	0.00193058	0.00126881	0.00136549	0.0128969	0.00338397
ENSGALT00000063356	ENSGALG00000034919	0.00722545	0.00906701	0.0031164	0.0128923	0.00633412
ENSGALT00000061235	ENSGALG00000032506	0.000918548	0.0129958	0.00321512	0.0128874	0.0020221
ENSGALT00000097080	ENSGALG00000043576	0.00140087	0.000835695	0.000590075	0.0128866	0.00411978
ENSGALT00000032821	ENSGALG00000015148	0.00582719	0.0129231	0.00275328	0.0128864	0.0104247
ENSGALT00000067348	ENSGALG00000014855	0.0024043	0.0210721	0.00542406	0.0128863	0.0105042
ENSGALT00000066675	ENSGALG00000039187	0.00806812	0.00392851	0.018935	0.0128848	0.0121521
ENSGALT00000024434	ENSGALG00000015143	0.00324229	0.000209095	0.00955948	0.0128844	0.000305978
ENSGALT00000080104	ENSGALG00000035645	0.002546	0.00191339	0.00200633	0.0128795	0.0038336
ENSGALT00000053754	ENSGALG00000034253	0.00501634	0.0100319	0.00340954	0.0128716	0.00160864
ENSGALT00000004175	ENSGALG00000002649	0.0123623	0.00749922	0.0108238	0.0128701	0.00431564
ENSGALT00000076252	ENSGALG00000041635	0.00540426	0.00779892	0.00410718	0.0128564	0.00704998
ENSGALT00000003596	ENSGALG00000002287	0.00558398	0.00545131	0.00353249	0.0128456	0.0133256
ENSGALT00000078782	ENSGALG00000009572	0.000320941	0.0126187	0.00946248	0.0128395	0.012272
ENSGALT00000043356	ENSGALG00000025996	0.00149163	0.014284	0.0112088	0.012835	0.0381266
ENSGALT00000004201	ENSGALG00000002667	0.000321734	0.0208452	0.00604565	0.0128318	0.00762475
ENSGALT00000053736	ENSGALG00000035063	0.000831844	0.00618523	0.00182457	0.0128305	0.00236534
ENSGALT00000069450	ENSGALG00000034253	0.00351438	0.00551194	0.000771891	0.0128301	0.00216771
ENSGALT00000043822	ENSGALG00000028928	0.00835813	0.014232	0.0211966	0.0128229	0.0243176
ENSGALT00000096315	ENSGALG00000049318	0.0153228	0.0139679	0.0185733	0.0128217	0.000582645
ENSGALT00000054328	ENSGALG00000032456	0.0167784	0.00200296	0.0116813	0.0128172	0.00586141
ENSGALT00000084641	ENSGALG00000004769	0.00617908	0.00451349	0.00514809	0.0128148	0.0025478
ENSGALT00000011062	ENSGALG00000006837	0.0174193	0.00992802	0.00570457	0.0128128	0.010053
ENSGALT00000106688	ENSGALG00000013189	0.00602238	0.00338891	0.00207006	0.0128076	0.00956502
ENSGALT00000040693	ENSGALG00000013537	0.0186822	0.0229102	0.00518622	0.0128055	0.0128668
ENSGALT00000075860	ENSGALG00000035925	0.00389327	0.000553372	0.018796	0.0128029	0.0141806
ENSGALT00000009608	ENSGALG00000005976	0.0066198	0.00360791	0.00174029	0.0128019	0.002993
ENSGALT00000072762	ENSGALG00000036789	0.0138348	0.00366016	0.00454737	0.0127983	0.00656116
ENSGALT00000009008	ENSGALG00000005613	0.00255526	0.00646579	0.0068431	0.0127893	0.0128234
ENSGALT00000106903	ENSGALG00000013683	0.00433853	0.00073592	0.00062553	0.0127847	0.00231928
ENSGALT00000054959	ENSGALG00000007262	0.00295993	0.00142244	0.00796397	0.0127825	0.00749446
ENSGALT00000090918	ENSGALG00000004759	0.00929006	0.00745819	0.00656172	0.0127757	0.00527857
ENSGALT00000040422	ENSGALG00000021683	0.00962222	0.000177677	0.00264582	0.0127751	0.0187745
ENSGALT00000090178	ENSGALG00000014261	0.0188085	0.0235191	0.024962	0.0127708	0.00742917
ENSGALT00000070701	ENSGALG00000029502	0.00698125	0.00517587	0.00117093	0.0127706	0.00671182
ENSGALT00000101455	ENSGALG00000031112	0.0107742	0.0161646	0.00154122	0.01277	0.00150083
ENSGALT00000086956	ENSGALG00000038636	0.0086862	0.0138403	0.012114	0.012767	0.00777223
ENSGALT00000014248	ENSGALG00000008759	0.00185385	0.0051947	0.000569738	0.0127632	0.000814167
ENSGALT00000053621	ENSGALG00000043437	0.0100251	0.00849843	0.00725456	0.0127632	0.000496507
ENSGALT00000044995	ENSGALG00000028709	0.00661433	0.00427746	0.000950443	0.0127542	0.00518626
ENSGALT00000021943	ENSGALG00000013462	0.00459595	0.00260513	0.00421887	0.0127541	0.0099418
ENSGALT00000048665	ENSGALG00000033925	0.00823123	0.00561446	0.0327524	0.0127515	0.019428
ENSGALT00000004375	ENSGALG00000002771	0.0146221	0.00860276	0.00276527	0.0127417	0.00339795
ENSGALT00000036752	ENSGALG00000015404	0.00212083	0.00168382	0.0143974	0.0127412	0.0138725
ENSGALT00000093412	ENSGALG00000022813	0.00574272	0.00143937	0.00955675	0.0127402	0.00128233
ENSGALT00000009190	ENSGALG00000005725	0.0102897	0.00162676	0.0076728	0.0127343	0.00113077
ENSGALT00000007079	ENSGALG00000004448	0.0122884	0.00651528	0.017507	0.012729	0.0122605
ENSGALT00000105665	ENSGALG00000032220	0.00117597	0.0244959	0.01912	0.012727	0.0245759
ENSGALT00000005650	ENSGALG00000003567	0.0158042	0.0159135	0.0156801	0.0127186	0.00418551
ENSGALT00000082408	ENSGALG00000039315	0.00349247	0.000525186	0.000868752	0.0127186	0.000565093
ENSGALT00000015828	ENSGALG00000009725	0.000932744	0.0089272	0.00905196	0.0127165	0.00496805
ENSGALT00000065491	ENSGALG00000038579	0.00366831	0.00189588	0.0199556	0.0127119	0.0143493
ENSGALT00000082532	ENSGALG00000030164	0.000469964	0.0108253	0.00713641	0.0127117	0.00805423
ENSGALT00000098030	ENSGALG00000008039	0.00209571	0.0074505	0.00636699	0.0127098	0.0119178
ENSGALT00000008861	ENSGALG00000005524	0.00385155	0.00396104	0.006671	0.0127071	0.00683401
ENSGALT00000108248	ENSGALG00000016409	0.00700452	0.00173425	0.000703055	0.0127055	0.0104227
ENSGALT00000005191	ENSGALG00000003282	0.0149562	0.0016739	0.00375664	0.0127022	0.00159439
ENSGALT00000103747	ENSGALG00000003323	0.00529889	0.00577021	0.00516976	0.0126919	0.0133928
ENSGALT00000023336	ENSGALG00000014453	0.00990623	0.0196947	0.00937401	0.0126893	0.00709568
ENSGALT00000064156	ENSGALG00000043178	0.00221669	0.0030183	0.0281391	0.0126832	0.000121634
ENSGALT00000008944	ENSGALG00000005575	0.0054573	0.00297901	0.00507194	0.012681	0.000225755
ENSGALT00000034772	ENSGALG00000003181	0.00355365	0.00295751	0.00143495	0.0126726	0.0118123
ENSGALT00000030930	ENSGALG00000014910	0.00368664	0.00364711	0.000955569	0.012669	0.000555866
ENSGALT00000098214	ENSGALG00000001905	0.00587111	0.00452319	0.000541224	0.0126681	0.0187911
ENSGALT00000056145	ENSGALG00000029203	0.0262928	0.0274481	0.00749257	0.0126662	0.0153982
ENSGALT00000077692	ENSGALG00000040704	0.00431519	0.00225812	0.0104613	0.0126656	0.00347707
ENSGALT00000099910	ENSGALG00000049402	0.00568344	0.00436129	0.00539831	0.0126611	0.0108815
ENSGALT00000026329	ENSGALG00000016320	0.00673691	0.00796468	0.0050746	0.0126608	0.0123475
ENSGALT00000068120	ENSGALG00000026161	0.00357236	0.00478448	0.00926521	0.0126551	0.00675463
ENSGALT00000068017	ENSGALG00000033074	0.00275312	0.00136627	0.0244203	0.0126509	0.0233014
ENSGALT00000026763	ENSGALG00000016580	0.00514374	0.0142014	0.00660248	0.0126424	0.00471701
ENSGALT00000098476	ENSGALG00000013042	0.00707386	0.00847149	0.00505725	0.0126411	0.0128713
ENSGALT00000081560	ENSGALG00000033303	0.0076658	0.00593468	0.00531851	0.0126382	0.00151233
ENSGALT00000052586	ENSGALG00000042023	0.0118316	0.00155535	0.0100237	0.0126234	0.0074707
ENSGALT00000107389	ENSGALG00000029970	0.00885976	0.0124169	0.00592496	0.0126194	0.00795589
ENSGALT00000007951	ENSGALG00000004959	0.0076557	0.000105817	0.00901173	0.0126184	0.00660504
ENSGALT00000092970	ENSGALG00000002326	0.00293983	0.0032983	0.0016516	0.0126126	0.000772922
ENSGALT00000068158	ENSGALG00000001602	0.0094892	0.00882496	0.00333092	0.0126103	0.00170783
ENSGALT00000065920	ENSGALG00000030858	0.0302622	0.0190888	0.00456348	0.0125903	0.0111355
ENSGALT00000091021	ENSGALG00000051082	0.0136841	0.0155024	0.0013643	0.0125901	0.00614701
ENSGALT00000003670	ENSGALG00000002329	0.0111074	0.00439475	0.00794033	0.0125895	0.00649461
ENSGALT00000024059	ENSGALG00000014917	0.00301602	0.00730319	0.00823445	0.0125887	0.0145424
ENSGALT00000101242	ENSGALG00000013747	0.00582569	0.00694864	0.00760995	0.0125869	0.00226365
ENSGALT00000051937	ENSGALG00000033780	0.00800391	0.00698942	0.00286237	0.0125856	0.0163719
ENSGALT00000094155	ENSGALG00000005030	0.00315782	0.0130347	0.00929501	0.0125837	0.0211152
ENSGALT00000090741	ENSGALG00000015252	0.00724903	0.00328868	0.00271023	0.0125836	0.0111188
ENSGALT00000054725	ENSGALG00000030096	0.0125025	0.00858035	0.0073891	0.0125831	0.0145854
ENSGALT00000096739	ENSGALG00000047320	0.00601128	0.0245748	0.0065483	0.0125816	0.00366296
ENSGALT00000026984	ENSGALG00000016721	0.0010143	0.00904585	0.0210342	0.012581	0.000570328
ENSGALT00000061018	ENSGALG00000037332	0.0127224	0.0164713	0.000528733	0.0125758	0.00935535
ENSGALT00000050964	ENSGALG00000029912	0.00171267	0.000722013	0.00128681	0.0125726	0.00143224
ENSGALT00000015379	ENSGALG00000009448	0.00849771	0.00820165	0.00226837	0.0125655	0.00720286
ENSGALT00000053230	ENSGALG00000003256	0.0100385	0.00494857	0.00914377	0.0125616	0.0336935
ENSGALT00000008034	ENSGALG00000005017	0.0162376	0.00650534	0.0140848	0.0125579	0.02032
ENSGALT00000066267	ENSGALG00000017105	0.000356465	1.66e-05	0.000642594	0.0125517	0.00553623
ENSGALT00000047210	ENSGALG00000015627	0.0208274	0.0243361	0.0201157	0.0125493	0.0220105
ENSGALT00000037774	ENSGALG00000015425	0.00132026	0.0149056	0.0026917	0.0125437	0.00670455
ENSGALT00000027470	ENSGALG00000017006	0.000261193	0.00110151	0.00452254	0.0125393	0.00517502
ENSGALT00000007345	ENSGALG00000004613	8.72e-05	0.0226739	0.00241162	0.0125372	0.00112719
ENSGALT00000107314	ENSGALG00000016098	0.00620242	0.002375	0.0101042	0.0125312	0.000804678
ENSGALT00000058540	ENSGALG00000035254	0.00828738	0.0014221	0.000947189	0.0125267	0.00929019
ENSGALT00000095841	ENSGALG00000048565	0.00390355	0.00458901	0.000890033	0.0125254	0.00105073
ENSGALT00000085774	ENSGALG00000005930	0.00717162	0.00220908	0.011301	0.0125218	0.00793915
ENSGALT00000104960	ENSGALG00000010081	0.00289528	0.0101632	0.00321463	0.0125121	0.00170881
ENSGALT00000093615	ENSGALG00000033102	0.00463294	0.000463671	0.0163954	0.0125056	0.0104558
ENSGALT00000076322	ENSGALG00000003503	0.0123731	0.00101371	0.000555873	0.0124932	0.00558206
ENSGALT00000098740	ENSGALG00000020554	0.00277373	0.0051557	0.0111917	0.0124912	0.00742403
ENSGALT00000061184	ENSGALG00000001817	0.00764555	0.00785665	0.00052375	0.0124887	0.011025
ENSGALT00000086187	ENSGALG00000004693	0.00379261	0.00330471	0.00435079	0.0124881	0.0116994
ENSGALT00000058989	ENSGALG00000004480	0.0049936	0.0065949	0.00065807	0.0124815	0.00781457
ENSGALT00000086453	ENSGALG00000046217	0.00331484	0.000926706	0.0052611	0.0124808	0.00281582
ENSGALT00000003239	ENSGALG00000002080	0.00615638	0.0129404	0.00622578	0.0124783	0.00330041
ENSGALT00000076929	ENSGALG00000005046	0.00283027	0.00184074	0.00277158	0.0124749	0.000682086
ENSGALT00000048410	ENSGALG00000008675	0.00516976	0.00192321	0.00445059	0.0124747	0.00138543
ENSGALT00000106927	ENSGALG00000051279	0.0281419	0.0105521	0.00494152	0.0124518	0.00194034
ENSGALT00000044496	ENSGALG00000028880	0.00397384	0.0110678	0.00379727	0.0124516	0.0062621
ENSGALT00000037796	ENSGALG00000012456	0.00975652	0.00868488	0.00705966	0.0124509	0.00634585
ENSGALT00000023658	ENSGALG00000014681	0.00164619	0.0139788	0.00585148	0.0124508	0.017264
ENSGALT00000020886	ENSGALG00000012802	0.0190118	0.00533509	0.0211454	0.0124507	0.025083
ENSGALT00000019065	ENSGALG00000011663	0.00841563	0.0257328	0.00293152	0.0124483	0.00139252
ENSGALT00000089467	ENSGALG00000033932	0.00850238	0.00563574	0.00681294	0.0124343	0.00334927
ENSGALT00000087181	ENSGALG00000010104	0.00757527	0.00623395	0.0106839	0.0124337	0.0111339
ENSGALT00000104030	ENSGALG00000010311	0.00433144	0.00285595	0.0120463	0.012433	0.0171019
ENSGALT00000105576	ENSGALG00000053198	0.00452315	0.0245498	0.00332492	0.0124244	0.00716168
ENSGALT00000082539	ENSGALG00000005628	0.0265578	0.0240035	0.015446	0.0124206	0.0228517
ENSGALT00000026714	ENSGALG00000016555	0.00609073	0.012292	0.019252	0.0124135	0.000970621
ENSGALT00000009953	ENSGALG00000006165	0.00590419	0.00827112	0.00578461	0.01241	0.00301985
ENSGALT00000067919	ENSGALG00000042836	0.002112	0.0114035	0.0161447	0.0124094	0.0082532
ENSGALT00000104523	ENSGALG00000017005	0.00543259	0.00885829	0.00102837	0.0124061	0.0155569
ENSGALT00000100876	ENSGALG00000051085	0.00943099	0.000703503	0.00473501	0.0124055	0.00712501
ENSGALT00000025047	ENSGALG00000015538	0.000842187	0.00251978	0.00752918	0.0124034	0.0013349
ENSGALT00000073543	ENSGALG00000038515	0.00388282	0.00588505	0.00448709	0.0124025	0.00512598
ENSGALT00000096163	ENSGALG00000028543	0.00223473	0.00856098	0.000867229	0.0124013	0.0119139
ENSGALT00000105858	ENSGALG00000015326	0.00340866	0.00185535	0.00566984	0.0123959	0.00330837
ENSGALT00000090669	ENSGALG00000031448	0.00697107	0.00816435	0.0025716	0.012393	0.00769421
ENSGALT00000042717	ENSGALG00000028135	0.00656074	0.0105928	0.0108952	0.0123915	0.00559774
ENSGALT00000105855	ENSGALG00000008222	0.00557338	0.00297056	0.00173328	0.0123887	0.0113319
ENSGALT00000101570	ENSGALG00000000374	0.00310657	0.000351334	0.00816181	0.0123869	0.0052685
ENSGALT00000072611	ENSGALG00000043513	0.00147131	0.00732046	0.0077631	0.0123775	0.0128592
ENSGALT00000065916	ENSGALG00000005840	0.00150459	0.00029032	0.00834719	0.0123769	0.0127506
ENSGALT00000008605	ENSGALG00000005360	0.0121042	0.00196615	0.00635736	0.0123742	0.013044
ENSGALT00000045335	ENSGALG00000006382	0.00024201	0.00329222	0.0010845	0.0123736	0.00793098
ENSGALT00000100459	ENSGALG00000052038	0.00655926	0.000196997	0.00113457	0.0123726	0.00490817
ENSGALT00000008355	ENSGALG00000005204	0.00658398	0.00206112	0.00530678	0.0123695	0.00974589
ENSGALT00000064756	ENSGALG00000008520	0.00191878	0.000890773	0.00986493	0.0123686	0.000243797
ENSGALT00000094095	ENSGALG00000040465	0.0031672	0.00275518	0.00114708	0.0123638	0.0260892
ENSGALT00000024628	ENSGALG00000015259	0.0081281	0.00340584	0.00289434	0.0123614	0.00225604
ENSGALT00000007003	ENSGALG00000004393	0.00152552	0.0110415	0.000361418	0.0123602	0.000178049
ENSGALT00000067789	ENSGALG00000014342	0.00190435	0.00979064	0.00806669	0.0123593	0.00485542
ENSGALT00000009496	ENSGALG00000005903	0.0137376	0.0241733	0.0200446	0.0123592	0.0152727
ENSGALT00000010563	ENSGALG00000006539	0.00668705	0.00312377	0.0145647	0.01235	0.0110964
ENSGALT00000107250	ENSGALG00000016462	0.00670943	0.00279164	0.00393434	0.0123447	0.0128591
ENSGALT00000075193	ENSGALG00000032386	0.00438956	0.00687678	0.00848246	0.0123444	0.00448548
ENSGALT00000104328	ENSGALG00000020488	0.00110047	0.00113276	0.00441748	0.0123388	0.00411532
ENSGALT00000000548	ENSGALG00000000402	0.00254815	0.00644635	0.00172317	0.0123388	0.00621251
ENSGALT00000062993	ENSGALG00000007300	0.0163222	0.0101861	0.00341788	0.0123352	0.00249836
ENSGALT00000014303	ENSGALG00000008798	0.00337962	0.00631277	0.000158571	0.0123324	0.00406255
ENSGALT00000096307	ENSGALG00000008005	0.000261762	0.00235302	0.00248906	0.0123303	0.00153938
ENSGALT00000098861	ENSGALG00000011226	0.0015352	0.00369624	0.00782522	0.0123293	0.00445937
ENSGALT00000095755	ENSGALG00000038865	0.00176548	0.00685609	0.000692759	0.0123254	0.00431268
ENSGALT00000016585	ENSGALG00000010202	0.00401463	0.0145901	0.00624695	0.0123194	0.00160285
ENSGALT00000026392	ENSGALG00000016361	0.00111959	0.00823771	0.00031652	0.0123085	0.00570752
ENSGALT00000004762	ENSGALG00000003015	0.00343326	0.013933	0.000942061	0.0123067	0.000369189
ENSGALT00000058611	ENSGALG00000010740	0.00453804	0.00332537	0.000239833	0.0123042	0.000153174
ENSGALT00000010524	ENSGALG00000006512	0.00136822	0.0131802	0.000860371	0.0122901	0.0168509
ENSGALT00000094587	ENSGALG00000051142	0.00804411	0.0186075	0.0228906	0.0122863	0.00466562
ENSGALT00000106735	ENSGALG00000007254	0.000219958	0.00358201	0.00525453	0.0122825	0.000549536
ENSGALT00000054431	ENSGALG00000038242	0.000156549	0.00274311	0.0146137	0.0122788	0.00302698
ENSGALT00000055942	ENSGALG00000035596	0.00949102	0.00392783	0.00854972	0.0122783	0.010651
ENSGALT00000102485	ENSGALG00000054059	0.00530786	0.00483658	0.00626809	0.0122752	0.00291608
ENSGALT00000105959	ENSGALG00000016142	0.00291098	0.00100904	0.00104133	0.0122748	0.0100536
ENSGALT00000074905	ENSGALG00000006763	0.0165789	0.00364378	0.00775355	0.0122747	0.00270664
ENSGALT00000088820	ENSGALG00000009422	0.00613218	0.0139211	0.000552321	0.0122729	0.0079385
ENSGALT00000080306	ENSGALG00000037603	0.0109742	0.00910845	0.00687667	0.0122714	0.00232522
ENSGALT00000093149	ENSGALG00000038433	0.00484396	0.0325088	0.00434715	0.0122693	0.0094323
ENSGALT00000005240	ENSGALG00000003307	0.00768522	0.00188794	0.00100313	0.0122624	0.000742602
ENSGALT00000070776	ENSGALG00000041555	0.00831293	0.0348141	0.00241682	0.0122607	0.00929348
ENSGALT00000069675	ENSGALG00000039474	0.0131815	0.00410927	0.0124547	0.0122545	0.0115419
ENSGALT00000024341	ENSGALG00000015090	0.00833486	0.00189937	0.00898203	0.0122544	0.00364967
ENSGALT00000096991	ENSGALG00000021627	0.00851407	0.000697962	0.00120932	0.0122532	0.00495005
ENSGALT00000022234	ENSGALG00000013674	0.00180708	0.00750914	0.0104399	0.0122484	0.00049394
ENSGALT00000049805	ENSGALG00000041298	0.00508332	0.00103481	0.00315307	0.0122467	0.00431345
ENSGALT00000103818	ENSGALG00000047143	0.0185974	0.0108879	0.0253988	0.012242	0.00574505
ENSGALT00000092228	ENSGALG00000046823	0.0055078	0.000560229	0.0121789	0.012239	0.0101389
ENSGALT00000016546	ENSGALG00000010178	0.00833911	0.0169301	0.0174592	0.0122339	0.0267823
ENSGALT00000105933	ENSGALG00000002790	0.00308749	0.00642543	0.0180894	0.0122285	0.00619048
ENSGALT00000094315	ENSGALG00000003734	0.000498035	0.0024324	0.00299591	0.0122275	0.00318905
ENSGALT00000003364	ENSGALG00000002145	0.00325168	0.00195764	0.00624722	0.0122239	0.00814857
ENSGALT00000070746	ENSGALG00000042612	0.00378437	0.00387471	0.000147015	0.0122224	0.00128684
ENSGALT00000067633	ENSGALG00000005845	0.00879467	0.0203937	0.0169075	0.0122141	0.011038
ENSGALT00000073836	ENSGALG00000034831	0.00440909	0.0099864	0.00162039	0.0122134	0.00613313
ENSGALT00000055015	ENSGALG00000016198	0.0011064	0.00568525	0.00189547	0.0122047	0.000450159
ENSGALT00000005545	ENSGALG00000031496	0.00215032	0.00112073	0.00153119	0.0122038	0.00749102
ENSGALT00000077581	ENSGALG00000030511	0.00159987	0.00377778	0.0101639	0.012201	0.0015789
ENSGALT00000005533	ENSGALG00000003498	0.00361329	0.0083732	0.0136428	0.0121905	0.00370028
ENSGALT00000075048	ENSGALG00000038520	0.00944371	0.0139819	0.0290437	0.0121899	0.00232347
ENSGALT00000068036	ENSGALG00000033573	0.00149433	0.0034238	0.000253071	0.0121844	0.00631117
ENSGALT00000096696	ENSGALG00000002488	0.0021507	0.00204403	0.00868315	0.0121818	0.0105084
ENSGALT00000091598	ENSGALG00000040348	0.00458841	0.00104146	0.00382356	0.0121787	0.000905412
ENSGALT00000090735	ENSGALG00000004947	0.00545543	0.00447803	0.00075594	0.0121755	0.0122592
ENSGALT00000017560	ENSGALG00000010798	0.00775879	0.0122746	0.000454065	0.0121753	0.00153054
ENSGALT00000101369	ENSGALG00000000424	9.97e-05	0.0135964	0.0102735	0.0121653	0.0186549
ENSGALT00000066552	ENSGALG00000002229	0.00226388	0.00482103	0.00466533	0.0121622	0.00469679
ENSGALT00000103413	ENSGALG00000049653	0.00191646	0.00506682	0.00107453	0.0121539	0.00281527
ENSGALT00000009265	ENSGALG00000005768	0.000625747	0.0013218	0.0105677	0.0121442	0.0049526
ENSGALT00000015897	ENSGALG00000009690	0.0153835	0.00360633	0.00289609	0.0121381	0.0102419
ENSGALT00000055271	ENSGALG00000030550	8.81e-05	0.00807813	0.00351314	0.0121378	0.00198444
ENSGALT00000067463	ENSGALG00000038160	0.000160868	0.0064842	0.00656709	0.0121359	0.00129807
ENSGALT00000054535	ENSGALG00000034346	0.00988791	0.00399277	0.0133663	0.0121356	0.00747016
ENSGALT00000002199	ENSGALG00000001446	0.0200477	0.00387047	0.0019991	0.0121342	0.00141292
ENSGALT00000060626	ENSGALG00000002955	0.0188825	0.00950734	0.0178675	0.0121325	0.0125296
ENSGALT00000067595	ENSGALG00000048767	0.00443532	0.00279416	0.00632399	0.0121296	0.00650017
ENSGALT00000053073	ENSGALG00000032219	0.00833108	0.000241553	0.00122178	0.0121277	0.0043128
ENSGALT00000047609	ENSGALG00000037726	0.0140338	0.0159687	0.00403111	0.0121195	0.00670234
ENSGALT00000098627	ENSGALG00000017210	0.000220453	0.0048843	0.00944068	0.0121068	0.00731928
ENSGALT00000036803	ENSGALG00000015770	0.00689861	0.00496385	0.00124757	0.0121005	0.00173423
ENSGALT00000009141	ENSGALG00000005698	0.00544271	0.00662162	0.0032481	0.0120987	0.011714
ENSGALT00000094833	ENSGALG00000049653	0.0024103	0.00476957	0.0015096	0.0120948	0.00343247
ENSGALT00000105846	ENSGALG00000043198	0.0199523	0.00806787	0.00504443	0.0120896	0.00218586
ENSGALT00000017302	ENSGALG00000010633	0.0156688	0.0111923	0.00395617	0.0120868	0.00186027
ENSGALT00000096969	ENSGALG00000033857	0.00324732	0.00473532	0.00383634	0.0120866	0.0319142
ENSGALT00000048343	ENSGALG00000007054	0.000685985	0.0103408	0.00996701	0.0120857	0.0049815
ENSGALT00000020881	ENSGALG00000012798	0.0124758	0.00115189	0.0053335	0.0120851	0.00359915
ENSGALT00000066476	ENSGALG00000001907	0.00387314	0.00220563	0.00457032	0.0120741	0.00406967
ENSGALT00000040222	ENSGALG00000023909	0.00455194	0.0067684	0.00405967	0.012073	0.00235059
ENSGALT00000018520	ENSGALG00000011350	0.00230459	0.0253797	0.0019625	0.0120722	0.013845
ENSGALT00000004086	ENSGALG00000002597	0.0251005	0.00461563	0.0138195	0.0120667	0.00700363
ENSGALT00000022257	ENSGALG00000013688	0.00263164	0.00956041	0.00938771	0.0120605	0.00770076
ENSGALT00000057656	ENSGALG00000036789	0.00355401	0.00598636	0.00484772	0.0120594	0.0018948
ENSGALT00000106523	ENSGALG00000006672	0.00358691	0.0244692	0.0159135	0.0120592	0.00046505
ENSGALT00000090746	ENSGALG00000049668	0.00856026	0.00875433	0.00300226	0.0120494	0.010213
ENSGALT00000094372	ENSGALG00000011357	0.00508474	0.00230911	0.00292921	0.0120471	0.00688459
ENSGALT00000077626	ENSGALG00000042929	0.0133909	0.00142957	0.00120846	0.0120448	0.0107738
ENSGALT00000092393	ENSGALG00000012044	0.00256031	0.00484325	0.00454853	0.0120348	0.000642082
ENSGALT00000013893	ENSGALG00000008525	0.00301191	0.00802355	0.00178825	0.0120315	0.00528519
ENSGALT00000014591	ENSGALG00000008970	0.00176477	0.000327158	0.00408612	0.012028	0.0031595
ENSGALT00000025035	ENSGALG00000015528	0.0136747	0.000594939	0.0246171	0.0120202	0.0139566
ENSGALT00000057968	ENSGALG00000005848	0.0204917	0.00370118	0.0209892	0.0120175	0.00422994
ENSGALT00000009229	ENSGALG00000005747	0.000486817	0.0361372	0.00489663	0.0120128	0.00951185
ENSGALT00000017244	ENSGALG00000010595	0.00612534	0.00416534	0.0048054	0.0120097	0.00376209
ENSGALT00000050670	ENSGALG00000011528	0.00383023	0.000453316	0.00172816	0.0120095	0.0159161
ENSGALT00000026624	ENSGALG00000016504	0.00471897	0.0163848	0.00429748	0.0120079	0.00354917
ENSGALT00000066976	ENSGALG00000036711	0.000965024	0.0032376	0.00450209	0.0120051	0.000673427
ENSGALT00000005407	ENSGALG00000003420	0.000836583	0.0014027	0.00248472	0.0120033	0.00481819
ENSGALT00000056965	ENSGALG00000009868	0.0052042	0.000667348	0.00810727	0.0119975	2.93e-05
ENSGALT00000086174	ENSGALG00000016124	0.00224925	0.00139143	0.00492809	0.0119813	0.014719
ENSGALT00000010362	ENSGALG00000006421	0.00438121	0.0145989	0.00342993	0.0119739	0.0165418
ENSGALT00000006794	ENSGALG00000004273	0.0145174	0.00431218	0.00306735	0.0119731	0.00584457
ENSGALT00000082861	ENSGALG00000042246	0.00984261	0.00260464	0.00259755	0.0119713	0.00469128
ENSGALT00000091223	ENSGALG00000015144	0.0121986	0.00606141	0.00230913	0.0119698	0.00722015
ENSGALT00000105592	ENSGALG00000013602	0.00112583	0.00318394	0.0018944	0.0119671	0.00599429
ENSGALT00000011863	ENSGALG00000007331	0.0149829	0.0203306	0.00528559	0.0119669	0.00565726
ENSGALT00000045828	ENSGALG00000029152	0.000397121	0.00724573	0.005487	0.0119633	0.00255635
ENSGALT00000089799	ENSGALG00000046656	0.00636658	0.00281463	0.000815525	0.0119572	0.00346712
ENSGALT00000073528	ENSGALG00000034737	0.00365399	0.00412666	0.025551	0.0119569	0.000808125
ENSGALT00000086206	ENSGALG00000008493	0.00957043	0.00668704	0.00363757	0.0119544	0.00650807
ENSGALT00000087584	ENSGALG00000014342	0.00517737	0.00638928	0.0104887	0.0119535	0.0154666
ENSGALT00000058070	ENSGALG00000005294	0.00476029	0.0196613	0.00667818	0.0119494	0.00480047
ENSGALT00000062100	ENSGALG00000035187	0.0139562	0.0159967	0.00475507	0.0119486	0.00949911
ENSGALT00000055331	ENSGALG00000037688	0.000451524	0.00374618	0.00141602	0.0119486	0.00563558
ENSGALT00000025553	ENSGALG00000015849	0.0201469	0.016995	0.00683084	0.0119452	0.00232262
ENSGALT00000063151	ENSGALG00000043506	0.0080522	0.00780926	0.00403366	0.0119408	0.014554
ENSGALT00000036253	ENSGALG00000005688	0.0239454	0.00170724	0.00140867	0.0119398	0.0100362
ENSGALT00000092768	ENSGALG00000042254	0.00799715	0.00924066	0.0121745	0.0119398	0.0061372
ENSGALT00000089781	ENSGALG00000011274	0.0041482	0.014236	0.00447043	0.0119397	0.00570116
ENSGALT00000004300	ENSGALG00000002726	0.00359661	0.0132789	0.00397896	0.0119378	0.0144156
ENSGALT00000039756	ENSGALG00000006705	0.00528048	0.00666442	0.00329683	0.0119345	0.00661918
ENSGALT00000088724	ENSGALG00000011086	0.0457748	0.0245012	0.00900591	0.0119325	0.0213142
ENSGALT00000072778	ENSGALG00000043799	0.0104843	0.0098501	0.0014681	0.0119269	0.0068003
ENSGALT00000077035	ENSGALG00000003015	0.00845368	0.00878272	0.000289989	0.0119269	0.00557738
ENSGALT00000061988	ENSGALG00000005079	0.00175781	0.0077639	0.00369178	0.0119232	0.0196684
ENSGALT00000015217	ENSGALG00000009345	0.00481491	0.00665357	0.00613321	0.0119148	0.00581961
ENSGALT00000012402	ENSGALG00000007658	0.00470548	0.0140818	0.00801082	0.0119125	0.00411979
ENSGALT00000014277	ENSGALG00000008780	0.00190187	0.00751319	0.000749086	0.0119043	5.64e-05
ENSGALT00000094579	ENSGALG00000032647	0.00588489	0.0101018	0.00491066	0.0119023	0.000633292
ENSGALT00000071898	ENSGALG00000037316	0.00544744	0.00550477	0.0044504	0.0118961	0.00809425
ENSGALT00000091932	ENSGALG00000028204	0.00841405	0.00841588	0.0034887	0.0118932	0.010344
ENSGALT00000060920	ENSGALG00000030718	0.00101591	0.00394609	0.00343192	0.0118904	0.000401601
ENSGALT00000017356	ENSGALG00000010668	0.00522292	0.00150145	0.00278987	0.0118842	0.00279779
ENSGALT00000092639	ENSGALG00000048841	0.00276534	0.00165941	0.017851	0.0118777	0.0107235
ENSGALT00000008036	ENSGALG00000005019	0.0279387	0.0105987	0.00173918	0.0118774	0.0139472
ENSGALT00000020063	ENSGALG00000012277	0.00151929	8.21e-05	0.00601892	0.0118701	0.00326599
ENSGALT00000010272	ENSGALG00000006355	0.00346298	0.00435572	0.00392985	0.0118694	0.00458933
ENSGALT00000071548	ENSGALG00000040182	0.00285229	0.0139484	0.0151004	0.0118625	0.0193645
ENSGALT00000065874	ENSGALG00000015286	0.0315313	0.00438439	0.00624933	0.0118617	0.00374365
ENSGALT00000053712	ENSGALG00000031129	0.0102247	0.00387228	0.00981642	0.0118613	0.0108951
ENSGALT00000094694	ENSGALG00000001329	0.00288288	0.00909506	0.00179097	0.0118593	0.0145769
ENSGALT00000057576	ENSGALG00000033813	0.0119063	0.0072494	0.00600072	0.0118573	0.00565194
ENSGALT00000046070	ENSGALG00000028451	0.000593633	0.0136688	0.0247514	0.0118524	0.00519437
ENSGALT00000076325	ENSGALG00000009645	0.00188527	0.00997685	0.00630914	0.0118504	0.00863519
ENSGALT00000005390	ENSGALG00000003408	0.0028469	0.000976547	0.000204156	0.0118467	0.0079423
ENSGALT00000084136	ENSGALG00000032868	0.00134905	0.00476004	0.00467493	0.0118435	0.000494817
ENSGALT00000036689	ENSGALG00000016708	0.00915205	0.00692586	0.00349539	0.0118428	0.00970652
ENSGALT00000085458	ENSGALG00000030065	0.000393028	0.00312554	0.00288403	0.0118427	0.00554322
ENSGALT00000079152	ENSGALG00000029980	0.000581422	0.00780285	0.000128518	0.0118413	0.00297574
ENSGALT00000097117	ENSGALG00000052448	0.002435	0.00308572	0.0028323	0.0118398	0.00314844
ENSGALT00000075211	ENSGALG00000042492	0.0122174	0.0167117	0.00186177	0.0118378	0.00280481
ENSGALT00000024043	ENSGALG00000014908	0.00224844	0.00944282	0.0280455	0.0118372	0.0105474
ENSGALT00000102216	ENSGALG00000050332	8.09e-05	0.00364355	0.00516661	0.0118309	0.00218126
ENSGALT00000104797	ENSGALG00000021869	0.0194405	0.0029402	0.00694151	0.0118288	0.00411297
ENSGALT00000066435	ENSGALG00000030382	0.00396629	0.00206093	0.010064	0.0118268	0.00245479
ENSGALT00000094247	ENSGALG00000054944	0.00189024	0.00421548	0.0135586	0.0118198	0.000959597
ENSGALT00000072601	ENSGALG00000034575	0.006338	0.00215527	0.0193812	0.0118169	0.0110504
ENSGALT00000021202	ENSGALG00000012988	0.00217102	0.00695359	0.0118332	0.0118167	0.00200078
ENSGALT00000050318	ENSGALG00000050235	0.00335166	0.00244759	0.000200603	0.0118041	9.39e-05
ENSGALT00000080967	ENSGALG00000042491	0.00744546	0.00388438	0.00798033	0.0118034	0.0124074
ENSGALT00000088334	ENSGALG00000034078	0.0106339	0.000212545	0.00229821	0.0118029	0.00290857
ENSGALT00000005357	ENSGALG00000003391	0.000733627	0.00195508	0.00106451	0.0118023	0.00393459
ENSGALT00000026523	ENSGALG00000016440	0.00377159	0.00880598	0.00967371	0.0117977	0.00807585
ENSGALT00000084948	ENSGALG00000015422	0.00138919	0.00284988	0.000468419	0.0117885	0.00105432
ENSGALT00000050738	ENSGALG00000002403	0.0191289	0.00619915	0.00151492	0.0117872	0.00433129
ENSGALT00000014328	ENSGALG00000008814	0.0261126	0.00614371	0.00212081	0.0117847	0.00752622
ENSGALT00000006048	ENSGALG00000003815	0.000551437	0.00156705	0.000837362	0.011782	0.00654863
ENSGALT00000019284	ENSGALG00000011812	0.00026176	0.0193494	0.0147716	0.0117808	0.00912163
ENSGALT00000091566	ENSGALG00000047461	0.000577892	0.00949477	0.000993209	0.0117796	0.00362718
ENSGALT00000098453	ENSGALG00000033195	0.00316846	0.00156614	0.0039504	0.011778	0.00194555
ENSGALT00000099188	ENSGALG00000003227	0.00903785	0.00572528	0.00663548	0.0117778	0.00854683
ENSGALT00000101600	ENSGALG00000016105	0.00745256	0.000749748	0.00969008	0.0117741	0.00220626
ENSGALT00000045737	ENSGALG00000026796	0.00180747	0.000501541	3.79e-05	0.011773	0.00201148
ENSGALT00000005051	ENSGALG00000003183	0.00443013	0.00134242	0.00120096	0.0117712	0.00482855
ENSGALT00000019256	ENSGALG00000011798	0.00882224	0.00284614	0.00787659	0.0117681	0.000325051
ENSGALT00000093197	ENSGALG00000052643	0.0111467	0.00608314	0.00163168	0.0117676	0.00906692
ENSGALT00000092775	ENSGALG00000003129	0.000509683	0.00230617	0.00414457	0.0117645	0.000676047
ENSGALT00000067691	ENSGALG00000001334	0.00759458	0.00920871	0.000347875	0.0117605	0.00784087
ENSGALT00000001417	ENSGALG00000000962	0.000974237	0.00696333	0.00136242	0.0117587	0.00452935
ENSGALT00000098194	ENSGALG00000010705	0.0108658	0.00870513	0.0165612	0.0117533	0.00264109
ENSGALT00000056168	ENSGALG00000029783	0.0028434	0.00177351	0.00812843	0.0117532	0.00574951
ENSGALT00000018810	ENSGALG00000011537	0.00415125	0.00579329	0.00107562	0.0117425	0.00807228
ENSGALT00000057017	ENSGALG00000008127	0.00986923	0.0109801	0.0100934	0.0117412	0.00472197
ENSGALT00000017995	ENSGALG00000011047	0.00731095	0.00634999	0.00442908	0.011739	0.00144353
ENSGALT00000081746	ENSGALG00000006010	0.00396254	0.000260793	0.00361685	0.0117376	0.0220663
ENSGALT00000048896	ENSGALG00000038652	0.000592372	0.0103313	0.00716122	0.0117375	0.0125123
ENSGALT00000076791	ENSGALG00000010956	0.00518494	0.0015951	0.00294685	0.0117374	0.00184363
ENSGALT00000033873	ENSGALG00000005094	0.00600919	0.00694767	0.00427558	0.0117365	0.00258513
ENSGALT00000038158	ENSGALG00000010761	0.00427311	0.00200764	0.00231606	0.0117352	0.00603689
ENSGALT00000003413	ENSGALG00000002179	0.00398686	0.00303695	0.00213827	0.0117283	0.00655636
ENSGALT00000076621	ENSGALG00000039615	0.00665311	1.31e-05	0.00505714	0.0117263	0.00463475
ENSGALT00000103087	ENSGALG00000005095	0.009343	0.014702	0.00814843	0.0117229	0.00654743
ENSGALT00000036273	ENSGALG00000005024	0.000512518	0.00811532	0.000658065	0.0117217	0.00150896
ENSGALT00000108345	ENSGALG00000054746	0.0072322	0.0178445	0.00836336	0.01171	0.00618511
ENSGALT00000004693	ENSGALG00000002967	0.00801736	0.00790372	0.00292018	0.0116955	0.00178334
ENSGALT00000098318	ENSGALG00000009047	0.000251729	0.00489946	0.000479478	0.011694	0.00444392
ENSGALT00000104981	ENSGALG00000004088	0.00943414	0.0126863	0.00601958	0.0116918	0.00245451
ENSGALT00000096734	ENSGALG00000001459	0.0160087	0.00213041	0.056305	0.0116818	0.0223459
ENSGALT00000073760	ENSGALG00000010665	0.0097439	0.00359439	0.0137701	0.0116775	0.0366686
ENSGALT00000017107	ENSGALG00000010504	0.00202612	0.00298541	0.00380342	0.0116751	0.00468446
ENSGALT00000059740	ENSGALG00000041989	0.00281656	0.0028468	0.000438491	0.0116735	0.00282993
ENSGALT00000081457	ENSGALG00000005638	0.00901998	0.00716711	0.00846179	0.0116661	0.00623471
ENSGALT00000050440	ENSGALG00000034189	0.00333232	0.0131518	0.0029852	0.0116655	0.00678934
ENSGALT00000022115	ENSGALG00000013591	0.00123673	0.00308234	0.00647962	0.0116649	0.000713741
ENSGALT00000086466	ENSGALG00000037787	0.00595273	0.000594754	0.00143542	0.0116587	0.00635299
ENSGALT00000089974	ENSGALG00000017611	0.00303841	0.00225533	0.0011507	0.0116561	0.00323422
ENSGALT00000098691	ENSGALG00000012256	0.00781201	0.00515016	0.00664746	0.0116536	0.00210095
ENSGALT00000086528	ENSGALG00000002210	0.00989448	0.00751401	0.00414063	0.0116516	0.00461148
ENSGALT00000072399	ENSGALG00000048343	0.00817291	0.0212267	0.011648	0.0116495	0.0193362
ENSGALT00000014007	ENSGALG00000008601	0.00680027	0.050514	0.00839066	0.0116479	0.0130944
ENSGALT00000092313	ENSGALG00000010311	0.00723189	0.00241708	0.0163412	0.0116454	0.0127227
ENSGALT00000043772	ENSGALG00000025809	0.00455437	0.000924577	0.00744877	0.0116403	0.00101926
ENSGALT00000047091	ENSGALG00000043603	0.0103005	0.0093712	0.00910639	0.0116362	0.00262283
ENSGALT00000102255	ENSGALG00000016105	0.0152081	0.00369129	0.00960024	0.0116291	0.00461916
ENSGALT00000045427	ENSGALG00000007150	0.000555072	0.000819027	0.00212025	0.011627	0.00675707
ENSGALT00000097967	ENSGALG00000014094	0.00150312	0.000852901	0.00484275	0.0116269	0.0105522
ENSGALT00000103216	ENSGALG00000014740	0.00234089	0.00209811	0.00215895	0.0116266	0.00484091
ENSGALT00000061444	ENSGALG00000021665	0.00341565	0.00231584	0.000202879	0.0116221	0.00250739
ENSGALT00000067489	ENSGALG00000030357	0.000900879	0.00210636	0.00910181	0.0116202	0.00377023
ENSGALT00000008478	ENSGALG00000005287	0.000388661	0.0057177	0.00545234	0.01162	0.0036916
ENSGALT00000010127	ENSGALG00000027716	0.022258	0.010249	0.00368752	0.0116161	0.018674
ENSGALT00000014160	ENSGALG00000008701	0.00542251	0.00435604	0.00420254	0.0116072	0.00518554
ENSGALT00000018584	ENSGALG00000011393	0.0065759	0.00737352	0.00113679	0.0116061	0.00373903
ENSGALT00000038732	ENSGALG00000009495	0.0183614	0.0135091	0.0161714	0.0116004	0.0204875
ENSGALT00000102800	ENSGALG00000008045	0.000148074	0.000583197	0.00676019	0.0116002	0.00699133
ENSGALT00000080355	ENSGALG00000030550	0.00350582	0.00236071	0.00494251	0.0115987	0.00999771
ENSGALT00000101307	ENSGALG00000043754	0.0106637	0.00949968	0.00103626	0.0115976	0.00701125
ENSGALT00000078675	ENSGALG00000032453	0.0098886	0.0331269	0.0262972	0.0115938	0.0171109
ENSGALT00000097947	ENSGALG00000003526	0.000570923	0.00425545	0.00693008	0.0115928	0.00930789
ENSGALT00000070836	ENSGALG00000035465	0.00431374	0.000882505	0.000445697	0.0115767	0.0047179
ENSGALT00000005138	ENSGALG00000003249	0.00439449	0.00180513	0.00275542	0.0115753	0.00457246
ENSGALT00000074281	ENSGALG00000038688	0.018397	0.00844637	0.00694618	0.0115735	0.00528413
ENSGALT00000090029	ENSGALG00000009239	0.00526077	0.00704195	0.00109985	0.011573	0.00269855
ENSGALT00000039166	ENSGALG00000005393	0.00779934	0.000807446	0.00756342	0.0115716	0.0106781
ENSGALT00000021124	ENSGALG00000012952	0.0222826	0.00173619	0.00605358	0.0115706	0.0024521
ENSGALT00000048354	ENSGALG00000005678	0.00623687	0.00259393	0.0110761	0.0115693	0.000930542
ENSGALT00000095416	ENSGALG00000002506	0.00428287	0.00606381	0.00182822	0.0115676	0.00920747
ENSGALT00000101286	ENSGALG00000011562	0.0103616	0.00597134	0.000144893	0.0115674	0.00621776
ENSGALT00000001231	ENSGALG00000000839	0.0201162	0.00849059	0.0117688	0.0115657	0.00617808
ENSGALT00000099941	ENSGALG00000011695	0.00862528	0.00597972	0.0116695	0.0115648	0.00978066
ENSGALT00000098477	ENSGALG00000003026	0.00532644	0.00141986	0.00495166	0.0115598	0.00506389
ENSGALT00000102294	ENSGALG00000014103	0.0036144	0.00227024	0.00464247	0.0115528	0.0124963
ENSGALT00000076173	ENSGALG00000016794	0.000177181	0.00128185	0.00200798	0.0115496	0.0067575
ENSGALT00000037997	ENSGALG00000023189	0.00265966	0.00921499	0.0110388	0.0115493	0.00779627
ENSGALT00000001236	ENSGALG00000000843	8.91e-05	0.00802686	0.00330929	0.0115472	0.00236498
ENSGALT00000070051	ENSGALG00000031862	0.00799436	0.0171572	0.0129424	0.0115453	0.00995554
ENSGALT00000082308	ENSGALG00000041226	0.00315745	0.011095	0.00987944	0.0115436	0.0130282
ENSGALT00000091667	ENSGALG00000053510	0.00442042	0.00398294	0.00106034	0.0115305	0.00504658
ENSGALT00000051129	ENSGALG00000030512	0.036693	0.0199231	0.0178231	0.0115267	0.0129853
ENSGALT00000107067	ENSGALG00000006190	0.00613641	0.0101264	0.00259499	0.0115252	0.002409
ENSGALT00000089295	ENSGALG00000046614	0.00591078	0.000931218	0.00150246	0.0115245	0.00139376
ENSGALT00000024087	ENSGALG00000014934	0.0111781	0.00342668	0.0108451	0.0115226	0.00261971
ENSGALT00000000210	ENSGALG00000000154	0.0049467	0.00457532	0.000615595	0.0115212	0.00381609
ENSGALT00000070374	ENSGALG00000001838	0.0115489	0.00396828	0.00829088	0.0115201	0.0173954
ENSGALT00000028328	ENSGALG00000017627	2.35e-05	0.00512046	0.00117483	0.011519	0.00109315
ENSGALT00000004803	ENSGALG00000003035	0.00644558	0.00456183	0.00184	0.0115182	0.00233852
ENSGALT00000076764	ENSGALG00000003717	0.00110812	0.00350292	0.00655456	0.0115113	0.000396623
ENSGALT00000086434	ENSGALG00000037863	0.00399488	0.0015239	0.0146432	0.0115069	0.00583441
ENSGALT00000066525	ENSGALG00000041802	0.000145021	0.00685581	0.00203129	0.0115048	0.000107143
ENSGALT00000012619	ENSGALG00000007778	0.00256595	0.00371604	0.00214977	0.0115041	0.000759164
ENSGALT00000100401	ENSGALG00000005550	0.000891461	0.0232597	0.00662129	0.0115017	0.00476917
ENSGALT00000105365	ENSGALG00000027372	0.00186352	0.000694888	0.00896528	0.011499	0.00565915
ENSGALT00000003081	ENSGALG00000001978	0.00137456	0.00454923	0.000152502	0.0114956	0.00763831
ENSGALT00000047345	ENSGALG00000034919	0.00254215	0.00191804	0.00260209	0.0114952	0.0146499
ENSGALT00000094063	ENSGALG00000048063	0.0082647	0.00791002	0.00854344	0.011489	0.00240397
ENSGALT00000088409	ENSGALG00000047535	0.00911581	0.00163192	0.00232877	0.0114885	0.000998476
ENSGALT00000040562	ENSGALG00000024039	0.000319302	0.00343304	0.000674953	0.0114853	0.00407307
ENSGALT00000087829	ENSGALG00000027925	0.00591135	0.00672946	0.00279628	0.0114846	0.0152643
ENSGALT00000013183	ENSGALG00000008122	0.00100445	0.00275899	0.00636647	0.0114778	0.00761743
ENSGALT00000093933	ENSGALG00000049236	0.0223518	0.00207763	0.00289035	0.0114738	0.00868258
ENSGALT00000048733	ENSGALG00000033683	0.0142522	0.00643882	0.00836715	0.0114735	0.00214058
ENSGALT00000074633	ENSGALG00000000235	0.00598333	0.00465952	0.00301936	0.0114667	0.000252003
ENSGALT00000032758	ENSGALG00000003648	0.00624471	0.000110163	0.000365739	0.0114661	0.00241736
ENSGALT00000008011	ENSGALG00000005002	0.000947101	0.001233	0.0125731	0.011465	0.00311946
ENSGALT00000046850	ENSGALG00000013200	0.00876061	0.00701858	0.00790992	0.0114621	0.00796534
ENSGALT00000017082	ENSGALG00000010490	0.00822591	0.00158152	0.0135028	0.0114588	0.00740473
ENSGALT00000103613	ENSGALG00000032405	0.00403282	0.000217218	0.00159098	0.0114547	0.00326254
ENSGALT00000074653	ENSGALG00000000529	0.0176022	0.0147604	0.0048356	0.0114533	0.00867437
ENSGALT00000014236	ENSGALG00000008747	0.0135355	0.0065349	0.0106769	0.0114521	0.00376058
ENSGALT00000000876	ENSGALG00000000618	0.0050521	0.00310944	0.00382963	0.0114511	0.00252209
ENSGALT00000104305	ENSGALG00000005840	0.00289663	0.00408422	0.0146025	0.0114505	0.002338
ENSGALT00000073275	ENSGALG00000039206	0.00470558	0.00307226	0.00447308	0.0114493	0.00986621
ENSGALT00000106690	ENSGALG00000050619	0.00499476	0.00100858	0.0101597	0.0114489	0.00313563
ENSGALT00000000842	ENSGALG00000000603	5.92e-05	0.00151418	0.00180311	0.0114483	0.00803857
ENSGALT00000002009	ENSGALG00000001317	0.000672383	0.00339171	0.00504818	0.0114447	0.000925052
ENSGALT00000008888	ENSGALG00000005540	0.0130191	0.00649413	0.000788957	0.0114433	0.0102249
ENSGALT00000101828	ENSGALG00000050647	0.00282168	0.000795761	0.00899701	0.0114359	0.00545841
ENSGALT00000080565	ENSGALG00000038458	0.000334442	0.0154285	0.0168259	0.0114354	0.000559514
ENSGALT00000043011	ENSGALG00000027757	0.0057486	0.00111973	0.0103258	0.0114323	0.00363141
ENSGALT00000009408	ENSGALG00000005855	0.00202588	0.00352312	0.00552975	0.0114276	0.00170465
ENSGALT00000093019	ENSGALG00000034179	0.00181896	0.00201292	0.00040544	0.0114208	0.00897244
ENSGALT00000091003	ENSGALG00000010744	0.00128669	0.00133835	0.00154009	0.0114177	0.00135753
ENSGALT00000069613	ENSGALG00000032854	0.00334587	0.00315253	0.00493497	0.0114172	0.00419394
ENSGALT00000107490	ENSGALG00000011816	0.00801087	0.00315203	0.010608	0.0114168	0.00812436
ENSGALT00000096919	ENSGALG00000047646	0.00178107	0.00178041	0.00369412	0.0114138	0.00577629
ENSGALT00000096326	ENSGALG00000013999	0.00418224	0.00373269	0.00127545	0.011412	0.0146532
ENSGALT00000059478	ENSGALG00000039080	0.00397008	0.00805883	0.0177084	0.0113952	0.00924021
ENSGALT00000106468	ENSGALG00000000296	0.00039714	0.000160888	0.00616288	0.0113943	0.00758282
ENSGALT00000055858	ENSGALG00000005468	0.00839243	0.00610557	0.00148208	0.0113894	0.00905372
ENSGALT00000015827	ENSGALG00000009724	0.00182456	0.0026418	0.0110349	0.0113827	0.00792881
ENSGALT00000083989	ENSGALG00000040086	0.00393783	0.0021578	0.00933276	0.0113746	0.00301681
ENSGALT00000083959	ENSGALG00000006783	0.0148345	0.00934614	0.0080813	0.0113691	0.00603794
ENSGALT00000024828	ENSGALG00000015390	0.0045893	0.0147695	0.00324647	0.011366	0.0114795
ENSGALT00000063775	ENSGALG00000046817	0.0253706	0.00774413	0.0251675	0.0113657	0.0156467
ENSGALT00000102245	ENSGALG00000009480	0.00247442	0.00489686	0.00467227	0.0113571	0.00885256
ENSGALT00000020663	ENSGALG00000012659	0.0131411	0.00375773	0.00407392	0.0113558	0.00152618
ENSGALT00000044794	ENSGALG00000028706	0.00354084	0.00301952	0.0205604	0.0113556	0.011031
ENSGALT00000086171	ENSGALG00000012594	0.00529364	0.0176033	0.00611801	0.0113551	0.0127057
ENSGALT00000014357	ENSGALG00000008836	0.00808125	0.0033064	0.00430875	0.0113524	0.00884844
ENSGALT00000089456	ENSGALG00000010360	0.00659605	0.00239592	0.00417717	0.0113466	0.00082423
ENSGALT00000061149	ENSGALG00000005519	0.0150061	0.00476266	0.0116568	0.0113426	0.0124584
ENSGALT00000054973	ENSGALG00000034655	0.00983867	0.000715179	0.0026144	0.0113386	0.00532057
ENSGALT00000101295	ENSGALG00000005646	0.00449149	0.00345253	0.00419014	0.0113368	0.0129561
ENSGALT00000011039	ENSGALG00000006830	0.00326461	0.00477185	6.43e-05	0.0113364	0.00415373
ENSGALT00000017218	ENSGALG00000010580	0.00778356	0.00726476	0.0056097	0.0113351	0.00682505
ENSGALT00000032107	ENSGALG00000013617	0.000202211	0.00706512	0.00791578	0.0113344	0.00438622
ENSGALT00000101025	ENSGALG00000024077	0.00356124	0.0147038	0.0110852	0.011331	0.00586264
ENSGALT00000040447	ENSGALG00000001441	0.0101916	0.00539536	0.0101984	0.0113298	0.00331466
ENSGALT00000018803	ENSGALG00000011532	0.0165451	0.00881363	0.00520887	0.0113288	0.00865651
ENSGALT00000040292	ENSGALG00000023933	0.00707432	0.0470044	0.00738699	0.0113241	0.0293547
ENSGALT00000008105	ENSGALG00000005054	0.00572827	0.0019774	0.00431971	0.0113237	0.00140826
ENSGALT00000089486	ENSGALG00000039300	0.0014502	0.00416736	0.00675051	0.0113227	0.00199118
ENSGALT00000016043	ENSGALG00000009868	0.00224428	0.00056807	0.00375666	0.011321	0.00964583
ENSGALT00000012101	ENSGALG00000007485	0.00716482	0.00102109	0.0147938	0.0113209	0.00551673
ENSGALT00000099151	ENSGALG00000010372	0.00123815	0.00206773	0.0459954	0.0113117	0.0255007
ENSGALT00000065074	ENSGALG00000005135	0.0111371	0.0106019	0.00294128	0.0113115	0.00356566
ENSGALT00000105974	ENSGALG00000055053	0.00481981	0.00549027	0.0114109	0.0113085	0.00308776
ENSGALT00000056892	ENSGALG00000034001	0.0034125	0.00108273	0.0278622	0.0113063	0.0129881
ENSGALT00000091847	ENSGALG00000049986	0.00611581	0.00644403	0.00258622	0.0113048	0.000869693
ENSGALT00000048826	ENSGALG00000036001	0.00238132	0.00245541	0.00626612	0.0113035	0.00308392
ENSGALT00000075184	ENSGALG00000012421	0.000806067	0.00651293	0.00600777	0.0113021	0.000193402
ENSGALT00000023091	ENSGALG00000014277	0.000924957	0.00746681	0.000357458	0.0113006	0.00832064
ENSGALT00000015273	ENSGALG00000008676	0.00853634	0.00723265	0.000114047	0.011299	0.006356
ENSGALT00000023947	ENSGALG00000014835	0.0182828	0.00764975	0.01401	0.0112934	0.0132496
ENSGALT00000092518	ENSGALG00000008850	0.0114796	0.00131937	0.000969889	0.0112917	0.0129204
ENSGALT00000099014	ENSGALG00000002510	0.00158555	0.00270542	0.00292891	0.0112916	0.0055427
ENSGALT00000046723	ENSGALG00000049208	0.00444376	0.00302322	0.00298619	0.0112915	0.00388665
ENSGALT00000092248	ENSGALG00000005673	0.00290473	0.00639089	0.00248293	0.0112832	0.0108239
ENSGALT00000044464	ENSGALG00000009368	0.00195365	0.0117822	0.0035926	0.0112809	0.0178683
ENSGALT00000013930	ENSGALG00000008552	0.00277771	0.00154725	0.0185701	0.0112796	0.0158265
ENSGALT00000007598	ENSGALG00000004763	0.00112972	0.000745841	0.00357846	0.0112786	0.00121561
ENSGALT00000077268	ENSGALG00000013100	0.00755433	0.00418281	0.00890929	0.0112745	0.0116567
ENSGALT00000003959	ENSGALG00000002510	0.00230164	0.00245146	0.0132607	0.0112729	0.0157677
ENSGALT00000081334	ENSGALG00000039327	0.00227062	0.00795583	0.00144955	0.0112726	0.00125526
ENSGALT00000054220	ENSGALG00000033694	0.0132031	0.00820564	0.00782118	0.0112649	0.00269097
ENSGALT00000090204	ENSGALG00000018976	0.00260314	0.00368847	0.00424712	0.011262	0.0010847
ENSGALT00000108064	ENSGALG00000013406	0.000131623	0.00144232	0.00177692	0.0112577	0.00407263
ENSGALT00000091567	ENSGALG00000049393	0.00617538	0.00254269	0.00548893	0.0112566	0.00259901
ENSGALT00000082223	ENSGALG00000009315	0.000546747	0.0213762	0.00990048	0.0112546	0.00610247
ENSGALT00000033520	ENSGALG00000020895	0.00408354	0.00261927	0.00182448	0.0112545	0.00326643
ENSGALT00000048258	ENSGALG00000007989	0.00162731	0.0025394	0.0135749	0.0112462	0.00160601
ENSGALT00000087552	ENSGALG00000027762	0.0120068	0.00500488	0.00650294	0.0112458	0.0162
ENSGALT00000095402	ENSGALG00000005657	0.00909726	0.000911293	0.00983355	0.0112446	0.00140095
ENSGALT00000084496	ENSGALG00000002555	0.00453908	0.00563698	0.0163068	0.0112431	0.00540724
ENSGALT00000080506	ENSGALG00000037587	0.00155791	0.000579818	0.00429887	0.0112382	0.00163512
ENSGALT00000036491	ENSGALG00000016972	0.00117384	0.0085152	0.000611169	0.0112334	0.00230451
ENSGALT00000070014	ENSGALG00000038000	0.0011517	0.0119947	0.00156319	0.0112283	0.000349856
ENSGALT00000045371	ENSGALG00000026077	0.014521	0.0123513	0.0095168	0.011226	0.0161516
ENSGALT00000048415	ENSGALG00000043734	0.00330896	0.00467846	0.00370923	0.0112233	0.0119923
ENSGALT00000039377	ENSGALG00000020927	0.00880271	3.57e-06	0.0070424	0.0112182	0.000712983
ENSGALT00000086954	ENSGALG00000005002	0.0257174	0.0140433	0.0499228	0.0112178	0.0337367
ENSGALT00000104097	ENSGALG00000015511	0.0135346	0.00878172	0.0175284	0.0112162	0.0175302
ENSGALT00000016007	ENSGALG00000009846	0.00758895	0.00238863	0.000310881	0.0112159	0.0217533
ENSGALT00000027364	ENSGALG00000016927	0.00201646	0.0177419	0.00465225	0.0112151	0.00483464
ENSGALT00000018544	ENSGALG00000011368	0.00426536	0.000284573	0.00488102	0.0112121	0.00423422
ENSGALT00000040700	ENSGALG00000000164	0.027732	0.000409835	0.000142895	0.0112069	0.00131042
ENSGALT00000099031	ENSGALG00000040665	0.00185726	0.0108008	0.00982617	0.011206	0.00110038
ENSGALT00000094188	ENSGALG00000009520	0.00326566	0.00749724	0.000553405	0.011205	0.00132674
ENSGALT00000004005	ENSGALG00000021143	0.00417373	0.00680743	0.0088507	0.0112027	0.00110785
ENSGALT00000091589	ENSGALG00000033780	0.0075894	0.00485182	0.0122035	0.0111944	0.0183738
ENSGALT00000051548	ENSGALG00000006439	6.11e-05	0.000706512	0.000152276	0.011189	0.0115864
ENSGALT00000090167	ENSGALG00000019719	0.0208035	0.021921	0.00735858	0.0111748	0.0165995
ENSGALT00000021213	ENSGALG00000012994	0.00369508	0.000768545	0.0115	0.0111717	0.0099786
ENSGALT00000001476	ENSGALG00000001000	0.00587378	0.000164759	0.00128428	0.0111682	0.00641949
ENSGALT00000039062	ENSGALG00000006974	0.000521497	0.00963666	0.00323984	0.0111647	0.0026177
ENSGALT00000079133	ENSGALG00000042761	0.0044725	0.00483679	0.00343324	0.0111627	0.00941261
ENSGALT00000089067	ENSGALG00000003738	0.00474768	0.0051805	0.0014368	0.0111613	0.00997193
ENSGALT00000097377	ENSGALG00000004719	0.0019843	0.012265	0.00551788	0.011161	0.00291747
ENSGALT00000106178	ENSGALG00000002919	0.000158712	0.00572544	0.00317613	0.0111469	0.00494335
ENSGALT00000051983	ENSGALG00000009788	0.0104121	0.0107678	0.00465418	0.011141	0.00119289
ENSGALT00000067743	ENSGALG00000030530	0.00914708	0.00761501	0.0192633	0.011132	0.00838137
ENSGALT00000000439	ENSGALG00000032868	0.00596033	8.94e-05	0.00572755	0.0111285	0.0153638
ENSGALT00000105103	ENSGALG00000035717	0.0108502	0.00470838	0.032101	0.0111283	0.03067
ENSGALT00000006317	ENSGALG00000003965	0.00343439	0.0115172	0.000316014	0.0111276	0.0215722
ENSGALT00000081404	ENSGALG00000013505	0.00439107	0.00369896	0.00914295	0.0111263	0.00671887
ENSGALT00000072242	ENSGALG00000007078	0.00135968	0.00592845	0.00501174	0.0111262	0.000614503
ENSGALT00000062988	ENSGALG00000037744	0.0261238	0.0199659	0.00516244	0.0111253	0.0137137
ENSGALT00000088891	ENSGALG00000014570	0.00346789	0.00603569	0.0109954	0.0111221	0.00231825
ENSGALT00000055168	ENSGALG00000031424	0.00238962	0.00611332	0.00277844	0.0111196	0.00561009
ENSGALT00000005915	ENSGALG00000003727	0.00548241	0.000958798	0.00187226	0.0111193	0.000666956
ENSGALT00000106059	ENSGALG00000029918	0.00852586	0.00856934	0.0014102	0.0111151	0.00789335
ENSGALT00000017601	ENSGALG00000010826	0.008985	0.0112681	0.00238601	0.0111148	0.0202242
ENSGALT00000104375	ENSGALG00000014718	0.00461202	0.00087416	0.000819996	0.0111145	0.00921528
ENSGALT00000009189	ENSGALG00000013929	0.00347355	0.0108125	0.0111407	0.011114	0.00259326
ENSGALT00000098236	ENSGALG00000047605	0.00477096	0.015249	0.0044033	0.0111094	0.00916606
ENSGALT00000100474	ENSGALG00000048866	0.00257026	0.00417335	0.000903225	0.0111073	0.00272409
ENSGALT00000009649	ENSGALG00000005998	0.00280992	0.00718088	0.00637617	0.0111057	0.00241474
ENSGALT00000044368	ENSGALG00000026613	0.00942583	0.00930865	0.013647	0.0111042	0.00618286
ENSGALT00000044454	ENSGALG00000025886	0.0100131	0.00464956	0.011869	0.0111041	0.00674283
ENSGALT00000085378	ENSGALG00000045218	0.0265163	0.00815551	0.000147017	0.011102	0.003693
ENSGALT00000084926	ENSGALG00000038536	0.00181841	0.00195898	0.018362	0.0110953	0.00716948
ENSGALT00000090491	ENSGALG00000011645	0.00312562	0.00329156	0.00165293	0.0110894	0.00190811
ENSGALT00000062837	ENSGALG00000042875	0.0134065	0.00616525	0.00645853	0.011088	0.00473442
ENSGALT00000076906	ENSGALG00000001602	0.00944917	0.00717084	0.00864635	0.0110851	0.0174135
ENSGALT00000054713	ENSGALG00000040655	0.00119192	0.0166386	0.0107958	0.0110837	0.0046727
ENSGALT00000026333	ENSGALG00000016322	0.0002617	0.010452	0.00737318	0.0110837	0.00359825
ENSGALT00000022955	ENSGALG00000014192	0.00433883	0.00767	0.00246702	0.0110823	0.00093407
ENSGALT00000018451	ENSGALG00000011309	0.0011439	0.00910311	0.00182628	0.0110803	0.00307639
ENSGALT00000096450	ENSGALG00000012684	0.00698802	0.000158174	0.00304365	0.0110784	0.00184985
ENSGALT00000103477	ENSGALG00000013886	0.00269213	0.00127976	0.00923587	0.0110774	0.00120045
ENSGALT00000020381	ENSGALG00000012472	0.00752295	0.00596611	0.00613274	0.011075	0.00426074
ENSGALT00000038612	ENSGALG00000004438	0.00399013	0.00272761	4.94e-05	0.0110716	0.000963488
ENSGALT00000090921	ENSGALG00000017008	0.00235399	0.00859045	0.00352357	0.0110682	0.0151164
ENSGALT00000095213	ENSGALG00000011124	0.00107099	0.0176864	0.00479426	0.0110635	0.00465062
ENSGALT00000005275	ENSGALG00000003333	0.00637445	0.00338614	0.00223837	0.0110588	0.00472274
ENSGALT00000040344	ENSGALG00000007058	0.00346109	0.00325462	0.00244587	0.0110583	0.00180659
ENSGALT00000005118	ENSGALG00000003233	0.00559025	0.00747106	0.00170531	0.0110582	0.0024171
ENSGALT00000021607	ENSGALG00000013229	0.000631767	0.00875248	0.00381923	0.0110573	0.00295908
ENSGALT00000040237	ENSGALG00000008444	0.0269491	0.00864957	0.0176875	0.0110568	0.000870831
ENSGALT00000008474	ENSGALG00000005284	0.0102251	0.0127343	0.0065688	0.0110557	0.005745
ENSGALT00000023976	ENSGALG00000014857	0.011047	0.0117388	0.00381569	0.0110537	0.000758153
ENSGALT00000004808	ENSGALG00000003039	0.000567673	0.0112932	0.0016636	0.0110485	0.00862101
ENSGALT00000069125	ENSGALG00000042572	0.00180886	0.000195599	0.00513226	0.011042	0.0084574
ENSGALT00000054177	ENSGALG00000006508	0.00875906	0.0150556	0.0127433	0.0110411	0.00518549
ENSGALT00000057965	ENSGALG00000010164	0.0125532	0.0100322	0.00702682	0.0110406	0.016083
ENSGALT00000107194	ENSGALG00000052494	0.00839459	2.4e-05	0.019085	0.01104	0.0120182
ENSGALT00000053767	ENSGALG00000006757	0.00545521	0.000206258	0.00310227	0.0110308	0.00231656
ENSGALT00000063728	ENSGALG00000003578	0.0124788	0.00921897	0.0119602	0.0110203	0.0114382
ENSGALT00000010164	ENSGALG00000006292	0.0164965	0.0146298	0.000367876	0.011019	0.0109368
ENSGALT00000099326	ENSGALG00000010671	0.0052781	0.00861743	0.0113456	0.0110185	0.0110248
ENSGALT00000096693	ENSGALG00000028949	0.0123776	0.00316939	0.00642014	0.0110184	0.00603074
ENSGALT00000024260	ENSGALG00000015044	0.00584389	0.00407518	0.00632254	0.0110048	0.000698111
ENSGALT00000031683	ENSGALG00000015590	0.00229328	0.00762932	0.00315436	0.0110043	0.00920656
ENSGALT00000096657	ENSGALG00000036001	0.00180341	0.00318983	0.000443627	0.0110036	0.0102202
ENSGALT00000020085	ENSGALG00000012292	0.00291593	0.0045514	0.0017871	0.0109985	6.13e-06
ENSGALT00000022966	ENSGALG00000014201	0.0182427	0.00430529	0.010132	0.0109985	0.0045159
ENSGALT00000003585	ENSGALG00000002283	0.0038487	0.018681	0.00220744	0.0109819	0.0114563
ENSGALT00000014782	ENSGALG00000009085	0.00401241	0.000738773	0.00613221	0.0109818	0.00514736
ENSGALT00000060862	ENSGALG00000011534	0.00739065	0.0106313	0.00418136	0.0109812	0.012547
ENSGALT00000099592	ENSGALG00000008656	0.00503599	0.0104195	0.00297281	0.0109808	0.00361936
ENSGALT00000085502	ENSGALG00000040016	0.00202452	0.000776023	0.00176655	0.0109798	0.000883437
ENSGALT00000060582	ENSGALG00000002726	0.0081737	0.0088533	0.0107568	0.0109796	0.0197116
ENSGALT00000082151	ENSGALG00000014727	0.0127959	0.010276	0.00812444	0.0109742	0.000954082
ENSGALT00000091505	ENSGALG00000013646	0.0187157	0.023941	0.00406104	0.0109739	0.00839667
ENSGALT00000016137	ENSGALG00000009925	0.00498342	0.00081796	0.00455171	0.0109708	0.0126555
ENSGALT00000099169	ENSGALG00000017031	0.00699375	0.00513436	0.0117399	0.0109689	0.00320767
ENSGALT00000107980	ENSGALG00000051206	0.00506419	0.00685471	0.00364428	0.0109675	0.026354
ENSGALT00000067215	ENSGALG00000036294	0.00740056	0.0023267	0.000950192	0.0109674	0.0062071
ENSGALT00000007199	ENSGALG00000004523	0.00421612	0.00679383	0.0059507	0.0109662	0.00676825
ENSGALT00000016166	ENSGALG00000009944	6.54e-05	0.0055648	5.92e-05	0.0109619	0.00279433
ENSGALT00000101701	ENSGALG00000007253	0.000423715	0.00165304	0.000955378	0.0109616	0.00505825
ENSGALT00000101814	ENSGALG00000048315	0.000404738	0.0030873	0.00186926	0.0109528	0.00139313
ENSGALT00000024577	ENSGALG00000015230	0.00243204	0.00411303	0.00848373	0.0109486	0.00223548
ENSGALT00000079423	ENSGALG00000020590	0.0131364	0.0105701	0.00165386	0.0109483	0.00533509
ENSGALT00000073000	ENSGALG00000030200	9.92e-05	0.00604465	0.0225262	0.0109435	0.0104471
ENSGALT00000057622	ENSGALG00000030826	0.00290076	0.00526444	0.00409691	0.0109433	0.00434661
ENSGALT00000003855	ENSGALG00000025945	0.044697	0.038163	0.0142603	0.0109426	0.0137933
ENSGALT00000089197	ENSGALG00000009621	0.00824982	0.015393	0.0180369	0.0109421	0.0216983
ENSGALT00000095852	ENSGALG00000052763	0.0165827	0.00473751	0.0084385	0.0109354	0.000143108
ENSGALT00000090939	ENSGALG00000046580	0.00581053	0.00518167	0.004749	0.0109333	0.0185496
ENSGALT00000010428	ENSGALG00000006457	0.0135326	0.00344595	0.00378505	0.0109309	0.00276461
ENSGALT00000043738	ENSGALG00000000603	0.00182071	0.00151336	0.00110378	0.0109285	0.00091871
ENSGALT00000052654	ENSGALG00000036738	0.00434175	0.00374953	0.00487877	0.0109278	0.00836212
ENSGALT00000092783	ENSGALG00000049119	0.00379933	0.00107781	0.000183231	0.0109251	0.0075247
ENSGALT00000026276	ENSGALG00000016293	0.0101605	0.0143451	0.00657658	0.0109227	0.00479372
ENSGALT00000095322	ENSGALG00000050763	0.00127319	0.0126709	0.000204266	0.0109222	0.00145896
ENSGALT00000008057	ENSGALG00000005030	0.0116303	0.012888	0.00459088	0.0109218	0.0100878
ENSGALT00000013633	ENSGALG00000008370	0.00373235	0.00255342	0.00493306	0.0109218	0.00657779
ENSGALT00000002784	ENSGALG00000001802	0.00599799	0.0121225	0.0013758	0.0109214	0.0102221
ENSGALT00000024692	ENSGALG00000015299	0.00278971	0.00395404	0.00234198	0.0109212	0.00923109
ENSGALT00000014863	ENSGALG00000009130	0.0113934	0.00698337	0.0058388	0.0109163	0.01692
ENSGALT00000050895	ENSGALG00000005660	0.000218456	0.00113374	0.00307524	0.010916	0.000784529
ENSGALT00000106479	ENSGALG00000003802	0.00442361	0.0197712	0.00657438	0.0109127	0.00867407
ENSGALT00000092662	ENSGALG00000039468	0.00866828	0.00159493	0.000929765	0.0109125	0.00327629
ENSGALT00000099658	ENSGALG00000037136	0.010526	0.0144315	0.00697276	0.0109104	0.00304566
ENSGALT00000020021	ENSGALG00000012259	0.0035235	0.00071554	0.00750283	0.0109096	0.000836605
ENSGALT00000052899	ENSGALG00000034919	0.00305252	0.00904021	0.00663588	0.010909	0.00148757
ENSGALT00000026335	ENSGALG00000016324	0.00207787	0.0143274	0.0110073	0.0109051	0.000552265
ENSGALT00000069079	ENSGALG00000041787	0.017575	0.00791315	0.00948462	0.0109036	0.0125675
ENSGALT00000083545	ENSGALG00000052647	0.0056026	0.00599598	0.00129033	0.0109034	0.00446307
ENSGALT00000067924	ENSGALG00000004640	0.00192018	0.0068485	0.000707452	0.0109017	0.00993139
ENSGALT00000091907	ENSGALG00000031958	0.000643208	0.00105959	0.00234971	0.0108999	0.00390839
ENSGALT00000017270	ENSGALG00000010614	0.0358049	0.0043876	0.0186321	0.0108975	0.0102696
ENSGALT00000095778	ENSGALG00000016895	0.00502336	0.00252861	0.00043991	0.010897	0.000775458
ENSGALT00000046080	ENSGALG00000016890	0.0153059	0.00967327	0.00609033	0.0108962	0.000675795
ENSGALT00000093540	ENSGALG00000005470	0.00280363	0.00125407	0.00591015	0.0108945	0.00515492
ENSGALT00000078495	ENSGALG00000013624	0.000144261	0.0119013	0.00232658	0.0108934	0.0177446
ENSGALT00000023545	ENSGALG00000014603	0.0174049	0.0116667	0.0091756	0.0108917	0.0047422
ENSGALT00000098829	ENSGALG00000005608	0.00333877	0.00319446	0.00289636	0.0108903	0.00513107
ENSGALT00000008121	ENSGALG00000005065	0.00185392	0.00549414	0.00211157	0.0108855	0.0117665
ENSGALT00000096442	ENSGALG00000014906	0.00467157	0.00272536	0.00351955	0.0108784	0.00366207
ENSGALT00000079713	ENSGALG00000043006	0.00662065	0.00237606	0.00096013	0.0108777	0.00165592
ENSGALT00000097005	ENSGALG00000030585	0.00486045	0.0117545	0.00995604	0.0108772	0.0135433
ENSGALT00000084074	ENSGALG00000026303	0.00488891	0.00105879	0.000530978	0.0108646	0.0042348
ENSGALT00000055097	ENSGALG00000032799	0.00421593	0.00791111	0.00380666	0.0108626	0.00237094
ENSGALT00000010345	ENSGALG00000006407	0.00285485	0.00517254	0.00744625	0.0108591	0.000867025
ENSGALT00000030436	ENSGALG00000015355	0.000753133	0.00135443	0.0123137	0.0108556	0.0209124
ENSGALT00000071022	ENSGALG00000039468	0.00432989	0.0119792	0.00211156	0.0108518	0.000286485
ENSGALT00000073056	ENSGALG00000040258	0.00113773	0.00307988	0.00115677	0.0108513	0.00251853
ENSGALT00000098830	ENSGALG00000041977	0.00231957	0.00332548	0.000824892	0.0108471	0.0129659
ENSGALT00000014381	ENSGALG00000008850	0.00958623	0.00362299	0.0126997	0.0108442	0.00564562
ENSGALT00000009658	ENSGALG00000006002	0.0154305	0.00252524	0.00429581	0.0108437	0.0052135
ENSGALT00000077488	ENSGALG00000031762	0.00208733	0.00723412	0.0180795	0.0108374	0.0049625
ENSGALT00000010812	ENSGALG00000006689	0.00531116	0.00196691	0.00593548	0.010829	0.0125687
ENSGALT00000093854	ENSGALG00000014186	0.00584748	0.00599373	0.0125627	0.0108249	0.0115205
ENSGALT00000066196	ENSGALG00000000410	0.00353822	0.00165882	0.00238479	0.010824	0.00209007
ENSGALT00000000779	ENSGALG00000000560	0.0114173	0.0205059	0.0185722	0.0108214	0.00744944
ENSGALT00000105784	ENSGALG00000016920	0.00536369	0.012937	0.0117158	0.0108199	0.00769211
ENSGALT00000011008	ENSGALG00000006805	0.0152309	0.00327245	0.00425943	0.0108193	0.00221392
ENSGALT00000080319	ENSGALG00000035352	0.00659371	0.0051747	0.000823023	0.010817	0.00488634
ENSGALT00000005537	ENSGALG00000003500	0.00271865	0.0102155	0.000462044	0.0108054	0.0104396
ENSGALT00000003433	ENSGALG00000002194	0.00140528	0.00121846	0.000863784	0.0108044	0.00801446
ENSGALT00000067684	ENSGALG00000042839	0.00188388	0.00571489	0.0150637	0.0108026	0.00638907
ENSGALT00000097638	ENSGALG00000036791	0.00946209	0.000513161	0.00605025	0.0108026	0.00379128
ENSGALT00000023631	ENSGALG00000014661	0.00636199	0.00908361	0.000146489	0.0108016	0.00135539
ENSGALT00000040724	ENSGALG00000000223	0.00799336	0.0076258	0.00578567	0.0108015	0.00420368
ENSGALT00000099639	ENSGALG00000010555	0.00259855	0.00354826	0.00885794	0.0108006	0.00377993
ENSGALT00000020732	ENSGALG00000012697	0.00806317	0.00945468	0.000611673	0.0107962	0.000298124
ENSGALT00000100295	ENSGALG00000046965	0.0099187	0.00169834	0.00361948	0.010796	0.00459741
ENSGALT00000082337	ENSGALG00000042289	0.0137887	0.0239776	0.0226425	0.0107931	0.0174207
ENSGALT00000061564	ENSGALG00000035334	0.014033	0.00655605	0.00694631	0.0107879	0.0111434
ENSGALT00000011613	ENSGALG00000007171	0.00862112	0.00750084	0.00675051	0.0107823	0.0034026
ENSGALT00000010917	ENSGALG00000006756	0.0108051	0.00856177	0.00962539	0.0107804	0.00519315
ENSGALT00000072563	ENSGALG00000012468	0.000437419	0.00281077	0.00429104	0.0107773	0.0128782
ENSGALT00000051197	ENSGALG00000004813	0.00756042	0.00107684	0.00753821	0.0107754	0.00749212
ENSGALT00000026242	ENSGALG00000016276	0.009067	0.00035777	0.00823142	0.0107734	0.0020355
ENSGALT00000086972	ENSGALG00000021542	0.0106341	0.00593336	0.0125121	0.0107725	0.00630255
ENSGALT00000070149	ENSGALG00000031013	0.000724139	0.00303917	0.00339296	0.0107714	0.0048685
ENSGALT00000022105	ENSGALG00000013583	0.00609922	0.00567107	0.00554825	0.0107684	0.00780251
ENSGALT00000003614	ENSGALG00000002298	0.0132422	0.00505999	0.0127966	0.0107658	0.0164867
ENSGALT00000024009	ENSGALG00000014880	0.00212619	0.00325058	0.00155639	0.0107653	0.000552426
ENSGALT00000004087	ENSGALG00000002598	0.00587698	0.00714666	0.00997899	0.0107631	0.00177976
ENSGALT00000096436	ENSGALG00000029047	0.00238	0.00591234	0.00267633	0.0107558	0.000112928
ENSGALT00000019035	ENSGALG00000011646	0.00424315	0.00295653	0.0050668	0.010746	0.00347514
ENSGALT00000047178	ENSGALG00000041043	0.0246214	0.0119273	0.0178519	0.010745	0.00546283
ENSGALT00000104244	ENSGALG00000028685	0.00382152	0.0151715	0.0157133	0.010745	0.015789
ENSGALT00000027818	ENSGALG00000017210	0.00504254	0.0109506	0.00598005	0.0107407	0.0102448
ENSGALT00000049772	ENSGALG00000001791	0.00294898	0.000275451	7.09e-05	0.0107386	0.00735228
ENSGALT00000070936	ENSGALG00000034303	0.00719226	0.0033617	0.00211004	0.0107359	0.00574598
ENSGALT00000006147	ENSGALG00000003862	0.0067239	0.0159766	0.00459499	0.0107358	0.0072188
ENSGALT00000052195	ENSGALG00000011251	0.00161213	0.00548313	0.00137945	0.0107339	0.00678502
ENSGALT00000093630	ENSGALG00000043576	0.0028127	0.00220789	0.0057342	0.0107283	0.00488918
ENSGALT00000096496	ENSGALG00000027069	0.016714	0.0141091	0.00205788	0.0107254	0.00413141
ENSGALT00000045159	ENSGALG00000026987	0.00299171	0.00217401	0.0186268	0.0107215	0.0104337
ENSGALT00000007562	ENSGALG00000004743	0.00505231	0.00938094	0.0016238	0.0107146	0.00893167
ENSGALT00000038383	ENSGALG00000010316	0.0173638	0.0116523	0.00419301	0.0107141	0.00340148
ENSGALT00000082423	ENSGALG00000038598	0.000734621	0.00199312	0.00596039	0.0107065	0.00585894
ENSGALT00000073456	ENSGALG00000002207	0.00250305	0.00508494	0.000801679	0.0106928	0.0010599
ENSGALT00000010015	ENSGALG00000006205	0.00246289	0.00234143	0.00414785	0.0106914	0.00540062
ENSGALT00000088083	ENSGALG00000015935	0.00493452	0.000138416	0.031453	0.01069	0.00537025
ENSGALT00000044444	ENSGALG00000026465	0.00346915	0.00214166	0.0058209	0.010689	0.00504779
ENSGALT00000029129	ENSGALG00000000751	0.00145184	0.00380074	0.00111066	0.0106877	0.00400612
ENSGALT00000011516	ENSGALG00000007109	0.00436099	0.00364137	0.00509017	0.0106876	0.00521185
ENSGALT00000033579	ENSGALG00000008073	0.00849117	0.015839	0.0104785	0.0106863	0.0120037
ENSGALT00000028027	ENSGALG00000017347	0.0252893	0.035197	0.0222697	0.0106862	0.0210571
ENSGALT00000051391	ENSGALG00000029298	0.00552511	0.0037446	0.000217152	0.0106859	0.00343836
ENSGALT00000073911	ENSGALG00000029569	0.00835226	0.00620729	0.0107989	0.0106852	0.00361996
ENSGALT00000015138	ENSGALG00000009301	0.0135168	0.00241274	0.00704266	0.0106842	0.0109234
ENSGALT00000082997	ENSGALG00000036106	0.0125388	0.00035571	0.00785194	0.0106809	0.00732916
ENSGALT00000019187	ENSGALG00000011747	0.00990271	0.00421226	0.00469564	0.0106803	0.00675674
ENSGALT00000101327	ENSGALG00000002018	0.000100115	0.00379285	0.00298209	0.0106766	0.00501755
ENSGALT00000000366	ENSGALG00000000277	0.00850689	0.00681557	0.00278187	0.0106764	0.00560973
ENSGALT00000090574	ENSGALG00000051275	0.00411098	0.00229273	0.00145061	0.0106691	0.00889799
ENSGALT00000000743	ENSGALG00000000538	0.000749448	0.00465756	0.00361399	0.0106663	0.0089993
ENSGALT00000054615	ENSGALG00000041445	0.00956289	0.0189497	0.0150332	0.0106634	0.00272738
ENSGALT00000090942	ENSGALG00000052196	0.00139375	0.000913044	0.00527141	0.0106623	0.00305191
ENSGALT00000102032	ENSGALG00000003999	0.00611561	0.00184578	0.00647585	0.0106603	0.0130674
ENSGALT00000030474	ENSGALG00000014981	0.00910373	0.00668297	0.00557442	0.0106585	0.000377059
ENSGALT00000021346	ENSGALG00000013072	0.00451083	0.00102322	0.0303074	0.0106552	0.0095565
ENSGALT00000058852	ENSGALG00000030120	0.00495602	0.00290116	0.00367268	0.0106508	0.0152137
ENSGALT00000055546	ENSGALG00000032031	0.0103639	0.00620767	0.00568363	0.0106433	0.00285538
ENSGALT00000058209	ENSGALG00000011593	0.00270213	0.00150974	0.00232173	0.0106417	0.00209157
ENSGALT00000100536	ENSGALG00000010555	0.00384919	0.00853092	0.0276776	0.0106414	0.0234893
ENSGALT00000040527	ENSGALG00000002374	0.00301249	0.0063492	0.00604926	0.0106405	0.000502022
ENSGALT00000044381	ENSGALG00000028015	0.00114042	0.00555681	0.011774	0.0106396	0.00864086
ENSGALT00000020035	ENSGALG00000012265	0.00524476	0.0034789	0.00737102	0.0106379	0.00694029
ENSGALT00000010317	ENSGALG00000006388	0.000426199	0.0151756	0.0100263	0.0106357	0.00549177
ENSGALT00000100687	ENSGALG00000016843	0.00593951	0.0053255	0.0334121	0.0106354	0.0246893
ENSGALT00000054204	ENSGALG00000035156	0.00580054	0.00419452	0.000917843	0.0106316	0.00562426
ENSGALT00000102864	ENSGALG00000011682	0.00302921	0.00292619	0.0024851	0.0106286	0.00600639
ENSGALT00000101861	ENSGALG00000041470	0.00280683	0.000605611	0.00648802	0.0106281	0.00289855
ENSGALT00000008126	ENSGALG00000005070	0.00120053	0.0156557	0.00014367	0.0106272	0.0042486
ENSGALT00000087509	ENSGALG00000001475	0.00838314	0.0160612	0.0161215	0.0106245	0.0149673
ENSGALT00000026538	ENSGALG00000016447	0.00982907	0.0049373	0.00124821	0.0106208	0.00353099
ENSGALT00000083789	ENSGALG00000015917	0.00987002	0.00972585	0.00634278	0.0106168	0.00352696
ENSGALT00000036373	ENSGALG00000047152	0.018653	0.0137166	0.0126339	0.0106166	0.0148746
ENSGALT00000069572	ENSGALG00000033867	0.00317564	0.0181611	0.00880769	0.0106116	0.00558274
ENSGALT00000024312	ENSGALG00000015070	0.000563498	0.00110804	0.000596946	0.0106102	0.00364185
ENSGALT00000006485	ENSGALG00000004079	0.0027251	0.00295278	0.00105073	0.0106079	0.0039177
ENSGALT00000071633	ENSGALG00000013990	0.00372834	0.00579534	0.004186	0.0106069	0.00721244
ENSGALT00000082996	ENSGALG00000011885	0.00523708	0.00820298	0.006023	0.0106068	0.00288821
ENSGALT00000102001	ENSGALG00000044204	0.00861005	0.00575255	0.00262307	0.0106021	0.00874455
ENSGALT00000085888	ENSGALG00000007350	0.000656793	0.00272441	0.00690006	0.0105982	0.00877402
ENSGALT00000099487	ENSGALG00000039264	0.00364279	0.00318541	0.00127114	0.010598	0.00230722
ENSGALT00000070193	ENSGALG00000033328	0.00074474	0.00613421	0.00889227	0.0105931	0.00144347
ENSGALT00000053212	ENSGALG00000037901	0.00340994	0.0196875	2.02e-06	0.0105921	0.00138419
ENSGALT00000087980	ENSGALG00000042023	0.00287108	0.0127553	0.00602188	0.0105915	0.00458714
ENSGALT00000106363	ENSGALG00000030007	0.00471834	0.000259125	0.00348267	0.0105907	0.00593874
ENSGALT00000020714	ENSGALG00000012691	0.00357077	0.0080784	0.027336	0.0105895	0.00338016
ENSGALT00000029663	ENSGALG00000027640	0.00292335	0.00180679	0.0183737	0.0105838	0.0108575
ENSGALT00000108198	ENSGALG00000008542	0.0015182	0.0133324	0.00372412	0.0105775	0.0317185
ENSGALT00000089428	ENSGALG00000044002	0.00663821	0.00040368	0.0186673	0.0105768	0.0114847
ENSGALT00000007367	ENSGALG00000004625	0.000857473	0.00132508	0.00235157	0.0105727	0.00211468
ENSGALT00000092591	ENSGALG00000014719	0.00272752	0.00758971	0.000520909	0.0105724	0.00457917
ENSGALT00000099401	ENSGALG00000040089	0.00400809	0.0033131	0.0040251	0.0105721	0.00406242
ENSGALT00000039082	ENSGALG00000008593	0.0321337	0.0127198	0.0181353	0.0105717	0.0115688
ENSGALT00000087394	ENSGALG00000031940	0.00093246	0.00401666	0.00197296	0.0105716	0.00653521
ENSGALT00000096681	ENSGALG00000006749	0.00405772	0.00787824	0.00617971	0.0105703	0.0172404
ENSGALT00000070123	ENSGALG00000040620	0.00819182	0.0094017	0.0159436	0.0105692	3.8e-05
ENSGALT00000045923	ENSGALG00000006010	0.00418141	0.00870019	0.00192835	0.0105685	0.0209313
ENSGALT00000009004	ENSGALG00000005610	0.00238539	0.00353581	0.00474421	0.0105674	0.00135247
ENSGALT00000022087	ENSGALG00000013568	0.0100628	0.000219283	0.00860048	0.0105602	0.00511264
ENSGALT00000007216	ENSGALG00000004531	0.00750228	0.00905324	0.00665718	0.0105577	1.64e-05
ENSGALT00000100672	ENSGALG00000007324	0.00480088	0.000144894	0.00371076	0.0105567	0.00507531
ENSGALT00000013873	ENSGALG00000008518	0.00504808	0.000432068	0.000669224	0.0105546	0.00710989
ENSGALT00000008354	ENSGALG00000005203	0.00810058	0.00462482	0.00505225	0.0105542	0.00480767
ENSGALT00000012531	ENSGALG00000007728	0.000281581	0.003039	0.00483004	0.0105533	0.00160157
ENSGALT00000107307	ENSGALG00000044260	0.00881814	0.00613228	0.00512009	0.0105523	0.00820086
ENSGALT00000094693	ENSGALG00000052652	3.74e-05	0.00335902	0.00284291	0.0105498	0.0109665
ENSGALT00000040104	ENSGALG00000012121	0.0100063	0.013505	0.00212483	0.0105407	0.000437948
ENSGALT00000101294	ENSGALG00000047827	0.00166859	0.00139626	0.00275609	0.0105403	0.00687105
ENSGALT00000054123	ENSGALG00000002587	0.00384737	0.00803307	0.00900881	0.0105368	0.00699234
ENSGALT00000015077	ENSGALG00000009266	0.00171642	0.000959294	0.00615297	0.0105356	0.000448778
ENSGALT00000107352	ENSGALG00000051378	0.00331729	0.00886941	0.00325507	0.0105295	0.00267574
ENSGALT00000106540	ENSGALG00000005450	0.00361475	0.00745586	0.00471103	0.0105272	0.00454808
ENSGALT00000053635	ENSGALG00000033887	0.000828651	0.0111212	0.00909793	0.0105259	0.00104087
ENSGALT00000016249	ENSGALG00000010001	0.00190828	0.0203686	0.0210032	0.0105238	0.00921916
ENSGALT00000065525	ENSGALG00000039108	3.82e-05	0.00269777	0.00207742	0.0105081	0.00242445
ENSGALT00000051556	ENSGALG00000040632	0.00649281	0.00501512	0.0147442	0.0105068	0.00598675
ENSGALT00000013363	ENSGALG00000008206	0.00767293	0.0101422	0.0111034	0.0105066	0.00645673
ENSGALT00000024449	ENSGALG00000015152	0.010323	0.00598449	0.0115497	0.0105032	0.00128369
ENSGALT00000007982	ENSGALG00000004980	0.000615473	0.00993462	0.00255432	0.0105024	0.0067793
ENSGALT00000008006	ENSGALG00000004999	0.00715941	0.00421156	0.00346291	0.0104986	0.0216171
ENSGALT00000052243	ENSGALG00000043570	0.000518404	0.0059089	0.00682233	0.0104985	0.00282482
ENSGALT00000032685	ENSGALG00000020488	0.00964585	0.0159891	0.00799042	0.0104977	0.00287331
ENSGALT00000051969	ENSGALG00000008875	0.00482296	0.00756175	0.0066066	0.0104953	0.00547247
ENSGALT00000055761	ENSGALG00000035903	0.00233831	0.010425	0.00640296	0.0104925	0.000476814
ENSGALT00000004832	ENSGALG00000003059	0.00706854	0.0134354	0.00759422	0.0104852	0.00576142
ENSGALT00000088082	ENSGALG00000046674	0.00323439	0.00407006	0.000332627	0.0104828	0.00331427
ENSGALT00000014266	ENSGALG00000008771	0.000335922	0.00667569	0.00823835	0.0104796	0.00913068
ENSGALT00000074031	ENSGALG00000038064	0.00265438	0.000699925	0.00896643	0.0104783	0.00315769
ENSGALT00000108311	ENSGALG00000050173	0.0183836	0.0250652	0.0113967	0.0104753	0.0096034
ENSGALT00000024895	ENSGALG00000053194	0.0100239	0.00744509	0.000543609	0.0104743	0.0124238
ENSGALT00000063003	ENSGALG00000004943	0.00254901	0.00645706	0.000959658	0.010467	0.00376988
ENSGALT00000099509	ENSGALG00000048246	0.00499242	0.000951378	0.00124904	0.0104663	0.00231721
ENSGALT00000073606	ENSGALG00000027240	0.00396793	0.0128407	0.00729808	0.0104613	0.00165651
ENSGALT00000096698	ENSGALG00000001143	0.00482689	0.00262967	0.0012108	0.010461	0.00593591
ENSGALT00000075242	ENSGALG00000038433	0.000378562	0.0191084	0.0220013	0.0104583	0.00564182
ENSGALT00000051639	ENSGALG00000035911	0.00110712	0.000438327	0.000688968	0.0104517	0.00846544
ENSGALT00000090684	ENSGALG00000014872	0.00189188	0.00279232	0.0140681	0.0104511	0.00653787
ENSGALT00000094415	ENSGALG00000002527	0.000210686	0.00342282	0.000960937	0.0104451	0.00528524
ENSGALT00000055969	ENSGALG00000033877	0.0020319	0.00216451	0.00472271	0.0104414	0.00390122
ENSGALT00000016260	ENSGALG00000010010	0.0154751	0.0129843	0.00931783	0.0104384	0.00209466
ENSGALT00000048002	ENSGALG00000034358	0.00343598	0.00894899	0.0145982	0.0104288	0.00687546
ENSGALT00000009612	ENSGALG00000005977	0.00155187	0.00432291	0.00703144	0.0104279	0.00945289
ENSGALT00000057077	ENSGALG00000042220	0.00647885	0.00738579	0.00441621	0.0104276	0.000634666
ENSGALT00000053848	ENSGALG00000043148	0.0050609	0.00289383	0.000805306	0.0104275	0.00175478
ENSGALT00000057796	ENSGALG00000012377	0.000922877	0.0181572	0.00602871	0.0104265	0.00814861
ENSGALT00000108346	ENSGALG00000008293	0.00537562	0.0169996	0.0132365	0.0104255	0.0130786
ENSGALT00000051642	ENSGALG00000012311	0.00589523	0.004279	0.00339038	0.0104203	0.00525034
ENSGALT00000045876	ENSGALG00000026080	0.00394519	0.000942526	0.00352049	0.0104172	0.014233
ENSGALT00000092241	ENSGALG00000028675	0.00490843	0.00145826	0.00294187	0.0104163	0.00234384
ENSGALT00000048237	ENSGALG00000037777	0.0118423	0.00927955	0.00802558	0.0104157	0.0044282
ENSGALT00000076596	ENSGALG00000034616	0.00580624	0.00184738	0.00495581	0.0104156	0.0106808
ENSGALT00000088517	ENSGALG00000013420	0.00450256	0.000562048	0.00563811	0.0104156	0.00642733
ENSGALT00000067710	ENSGALG00000010582	0.00173905	0.00352183	0.00137587	0.0104139	0.0033641
ENSGALT00000044826	ENSGALG00000028648	0.00103586	0.00800426	0.00139068	0.0104136	0.00288705
ENSGALT00000075899	ENSGALG00000029679	0.00266171	0.000557515	0.00482892	0.0104127	0.00513006
ENSGALT00000008222	ENSGALG00000005120	0.00737892	0.00311684	0.00787345	0.0104091	0.00223617
ENSGALT00000064200	ENSGALG00000015842	0.00562142	0.0096014	0.0088569	0.0104073	0.00233598
ENSGALT00000020033	ENSGALG00000012265	0.000252958	0.00173989	0.00368813	0.010405	0.00580081
ENSGALT00000006206	ENSGALG00000003906	0.00245975	0.00530195	0.00148128	0.0104043	0.00277201
ENSGALT00000076105	ENSGALG00000038896	0.000436683	0.00177662	0.000711717	0.0104001	0.00608396
ENSGALT00000023256	ENSGALG00000018557	0.00965165	0.00897207	0.00501473	0.0103956	0.0203752
ENSGALT00000041135	ENSGALG00000024332	0.00930366	0.00256087	0.00495785	0.0103948	0.00543261
ENSGALT00000042721	ENSGALG00000026091	0.00757678	0.00317134	0.0195079	0.0103918	0.00963798
ENSGALT00000096754	ENSGALG00000030406	0.00560767	0.0121414	0.0114391	0.0103908	0.00144285
ENSGALT00000094891	ENSGALG00000013022	0.00691966	0.0117643	0.00369633	0.0103878	0.0078518
ENSGALT00000064415	ENSGALG00000008148	0.00666171	0.00586058	0.00736288	0.010382	0.00445341
ENSGALT00000081131	ENSGALG00000037361	0.00214815	0.000884871	0.00517062	0.0103788	0.00295544
ENSGALT00000046939	ENSGALG00000043092	0.000839477	0.00320967	0.00208766	0.0103782	0.0056856
ENSGALT00000053608	ENSGALG00000003521	0.0358164	0.00981256	0.0148659	0.0103775	0.0147109
ENSGALT00000068803	ENSGALG00000015554	0.0031395	0.00504906	0.00177386	0.0103755	0.000267625
ENSGALT00000094061	ENSGALG00000047809	0.00344304	0.00282635	0.0190293	0.0103741	0.0098137
ENSGALT00000097948	ENSGALG00000003247	0.000329387	0.00705769	0.0057519	0.0103728	0.00108043
ENSGALT00000041379	ENSGALG00000024466	0.00688886	0.00629758	0.00732746	0.0103718	0.000594938
ENSGALT00000011312	ENSGALG00000006982	0.00528746	0.0121999	0.0115328	0.0103657	0.00503131
ENSGALT00000100902	ENSGALG00000023621	0.00498727	0.00185136	0.00134905	0.0103656	0.00465253
ENSGALT00000016682	ENSGALG00000010256	0.0048744	0.00895932	0.00499816	0.0103635	0.00959749
ENSGALT00000094520	ENSGALG00000022871	0.00428771	0.00355265	0.00201587	0.0103634	0.00751668
ENSGALT00000071760	ENSGALG00000033529	0.00213881	0.00299608	0.00278248	0.0103595	0.00221452
ENSGALT00000076757	ENSGALG00000033690	0.00498955	0.00470292	0.00408405	0.0103594	0.00529414
ENSGALT00000025809	ENSGALG00000016022	0.00274518	0.00472551	0.00340318	0.0103575	0.000469159
ENSGALT00000055986	ENSGALG00000038405	0.00588865	0.0095968	0.0118694	0.0103574	0.0164141
ENSGALT00000008896	ENSGALG00000005547	0.00170638	0.00629634	0.00593247	0.0103537	0.0041927
ENSGALT00000058485	ENSGALG00000027046	0.000167579	0.00313408	0.00054961	0.0103525	0.00339162
ENSGALT00000039298	ENSGALG00000023612	0.00389554	0.00348687	0.00175311	0.0103503	0.00405854
ENSGALT00000102735	ENSGALG00000007040	0.00221782	0.000255965	0.00839259	0.0103441	0.00202351
ENSGALT00000019725	ENSGALG00000012074	0.0090381	0.0058899	0.00293529	0.0103416	0.00573911
ENSGALT00000082819	ENSGALG00000039595	0.0190161	0.00954228	0.0163175	0.0103403	0.00345603
ENSGALT00000062914	ENSGALG00000009730	0.0119246	0.00120907	0.0201447	0.0103322	0.0368924
ENSGALT00000009945	ENSGALG00000006158	0.00572712	0.0032569	0.010451	0.0103317	0.00683803
ENSGALT00000026527	ENSGALG00000016444	0.00990697	0.00308118	0.00414366	0.0103314	0.0012
ENSGALT00000094692	ENSGALG00000009207	0.0101096	0.0150483	0.003215	0.0103266	0.00822494
ENSGALT00000104070	ENSGALG00000007887	0.0112377	0.00684824	0.00437836	0.0103256	0.00937957
ENSGALT00000079882	ENSGALG00000041687	0.00434317	0.00951606	0.000998884	0.0103256	0.00713415
ENSGALT00000069749	ENSGALG00000032640	0.00631859	0.003989	0.00474317	0.0103256	0.0019597
ENSGALT00000107025	ENSGALG00000048270	0.00207243	0.00221471	0.00268732	0.0103238	0.000987534
ENSGALT00000101581	ENSGALG00000040662	0.00531313	0.00187255	0.00334475	0.0103205	0.00446962
ENSGALT00000023458	ENSGALG00000014540	0.00115333	0.00277023	0.00887077	0.0103191	0.0133247
ENSGALT00000029348	ENSGALG00000013546	0.00791935	0.00713397	0.00662557	0.0103171	0.00401401
ENSGALT00000005426	ENSGALG00000003429	0.0081308	0.00297106	0.0103542	0.0103161	0.00123054
ENSGALT00000058129	ENSGALG00000055014	0.0165817	0.0067377	0.00198611	0.0103109	0.000249767
ENSGALT00000103829	ENSGALG00000047792	0.0115563	0.00778143	0.00483185	0.0103094	0.00331227
ENSGALT00000064512	ENSGALG00000019094	0.00374243	0.000842513	7.9e-05	0.0103033	0.0104846
ENSGALT00000097859	ENSGALG00000048409	0.0187051	0.00939319	0.010424	0.0103004	0.00161841
ENSGALT00000058524	ENSGALG00000040068	0.00251654	4.88e-05	0.00378093	0.0102974	0.00352784
ENSGALT00000004728	ENSGALG00000002987	0.00747973	0.00209065	0.0090426	0.0102965	0.0143813
[truncated: 26,346 more rows]

## Sheet: AA_TOP_10%
Ensem_TranscriptID	Ensem_geneID	PCs
ENSGALT00000010619	ENSGALG00000006572	PC1
ENSGALT00000070926	ENSGALG00000029606	PC1
ENSGALT00000076926	ENSGALG00000049891	PC1
ENSGALT00000050142	ENSGALG00000012612	PC1
ENSGALT00000008758	ENSGALG00000005458	PC1
ENSGALT00000040054	ENSGALG00000002907	PC1
ENSGALT00000032786	ENSGALG00000015602	PC1
ENSGALT00000039415	ENSGALG00000006300	PC1
ENSGALT00000027729	ENSGALG00000017168	PC1
ENSGALT00000085145	ENSGALG00000045362	PC1
ENSGALT00000073033	ENSGALG00000033271	PC1
ENSGALT00000092695	ENSGALG00000048064	PC1
ENSGALT00000088724	ENSGALG00000011086	PC1
ENSGALT00000059548	ENSGALG00000030247	PC1
ENSGALT00000017947	ENSGALG00000011016	PC1
ENSGALT00000046346	ENSGALG00000012211	PC1
ENSGALT00000011524	ENSGALG00000007114	PC1
ENSGALT00000082455	ENSGALG00000042257	PC1
ENSGALT00000010491	ENSGALG00000006491	PC1
ENSGALT00000027985	ENSGALG00000017316	PC1
ENSGALT00000062553	ENSGALG00000001992	PC1
ENSGALT00000083872	ENSGALG00000005843	PC1
ENSGALT00000036371	ENSGALG00000028273	PC1
ENSGALT00000057262	ENSGALG00000004801	PC1
ENSGALT00000000419	ENSGALG00000000313	PC1
ENSGALT00000090865	ENSGALG00000054033	PC1
ENSGALT00000102583	ENSGALG00000029150	PC1
ENSGALT00000007663	ENSGALG00000004801	PC1
ENSGALT00000008397	ENSGALG00000005226	PC1
ENSGALT00000099544	ENSGALG00000012211	PC1
ENSGALT00000093212	ENSGALG00000048546	PC1
ENSGALT00000092446	ENSGALG00000053585	PC1
ENSGALT00000062046	ENSGALG00000033461	PC1
ENSGALT00000053882	ENSGALG00000030886	PC1
ENSGALT00000005981	ENSGALG00000003770	PC1
ENSGALT00000094835	ENSGALG00000053130	PC1
ENSGALT00000010138	ENSGALG00000006273	PC1
ENSGALT00000002764	ENSGALG00000001793	PC1
ENSGALT00000075825	ENSGALG00000006300	PC1
ENSGALT00000098376	ENSGALG00000054033	PC1
ENSGALT00000103305	ENSGALG00000032385	PC1
ENSGALT00000017270	ENSGALG00000010614	PC1
ENSGALT00000077897	ENSGALG00000009705	PC1
ENSGALT00000086032	ENSGALG00000014442	PC1
ENSGALT00000046530	ENSGALG00000034615	PC1
ENSGALT00000070446	ENSGALG00000000302	PC1
ENSGALT00000015772	ENSGALG00000009691	PC1
ENSGALT00000010641	ENSGALG00000006591	PC1
ENSGALT00000057236	ENSGALG00000005458	PC1
ENSGALT00000018667	ENSGALG00000011447	PC1
ENSGALT00000012893	ENSGALG00000007936	PC1
ENSGALT00000048096	ENSGALG00000030025	PC1
ENSGALT00000008744	ENSGALG00000005448	PC1
ENSGALT00000053002	ENSGALG00000000295	PC1
ENSGALT00000015790	ENSGALG00000009700	PC1
ENSGALT00000093100	ENSGALG00000003283	PC1
ENSGALT00000060298	ENSGALG00000040995	PC1
ENSGALT00000088480	ENSGALG00000012552	PC1
ENSGALT00000077229	ENSGALG00000003521	PC1
ENSGALT00000102479	ENSGALG00000029261	PC1
ENSGALT00000068880	ENSGALG00000001475	PC1
ENSGALT00000013522	ENSGALG00000008306	PC1
ENSGALT00000043595	ENSGALG00000026553	PC1
ENSGALT00000027389	ENSGALG00000016945	PC1
ENSGALT00000068432	ENSGALG00000030712	PC1
ENSGALT00000108022	ENSGALG00000048682	PC1
ENSGALT00000054501	ENSGALG00000014848	PC1
ENSGALT00000035085	ENSGALG00000004582	PC1
ENSGALT00000092110	ENSGALG00000054974	PC1
ENSGALT00000017322	ENSGALG00000010259	PC1
ENSGALT00000053608	ENSGALG00000003521	PC1
ENSGALT00000045442	ENSGALG00000029140	PC1
ENSGALT00000003100	ENSGALG00000001992	PC1
ENSGALT00000081588	ENSGALG00000039712	PC1
ENSGALT00000034639	ENSGALG00000003193	PC1
ENSGALT00000074172	ENSGALG00000038884	PC1
ENSGALT00000044413	ENSGALG00000027872	PC1
ENSGALT00000003916	ENSGALG00000002485	PC1
ENSGALT00000082966	ENSGALG00000043435	PC1
ENSGALT00000008683	ENSGALG00000005407	PC1
ENSGALT00000051129	ENSGALG00000030512	PC1
ENSGALT00000097863	ENSGALG00000012845	PC1
ENSGALT00000085113	ENSGALG00000011270	PC1
ENSGALT00000067879	ENSGALG00000030940	PC1
ENSGALT00000023323	ENSGALG00000014442	PC1
ENSGALT00000023947	ENSGALG00000014835	PC1
ENSGALT00000021880	ENSGALG00000013414	PC1
ENSGALT00000099192	ENSGALG00000032619	PC1
ENSGALT00000079486	ENSGALG00000039498	PC1
ENSGALT00000046815	ENSGALG00000032403	PC1
ENSGALT00000068741	ENSGALG00000009654	PC1
ENSGALT00000097853	ENSGALG00000054604	PC1
ENSGALT00000091142	ENSGALG00000013414	PC1
ENSGALT00000009385	ENSGALG00000005843	PC1
ENSGALT00000039082	ENSGALG00000008593	PC1
ENSGALT00000003855	ENSGALG00000025945	PC1
ENSGALT00000014328	ENSGALG00000008814	PC1
ENSGALT00000039466	ENSGALG00000007606	PC1
ENSGALT00000070997	ENSGALG00000000141	PC1
ENSGALT00000063775	ENSGALG00000046817	PC1
ENSGALT00000083237	ENSGALG00000005180	PC1
ENSGALT00000085355	ENSGALG00000045085	PC1
ENSGALT00000049974	ENSGALG00000040493	PC1
ENSGALT00000022180	ENSGALG00000013634	PC1
ENSGALT00000037052	ENSGALG00000015970	PC1
ENSGALT00000042995	ENSGALG00000028210	PC1
ENSGALT00000047717	ENSGALG00000043035	PC1
ENSGALT00000004587	ENSGALG00000002907	PC1
ENSGALT00000088722	ENSGALG00000004594	PC1
ENSGALT00000018558	ENSGALG00000011376	PC1
ENSGALT00000088684	ENSGALG00000008367	PC1
ENSGALT00000079478	ENSGALG00000041380	PC1
ENSGALT00000098892	ENSGALG00000049432	PC1
ENSGALT00000070110	ENSGALG00000037864	PC1
ENSGALT00000045934	ENSGALG00000027771	PC1
ENSGALT00000023442	ENSGALG00000014526	PC1
ENSGALT00000017449	ENSGALG00000010722	PC1
ENSGALT00000028027	ENSGALG00000017347	PC1
ENSGALT00000094228	ENSGALG00000051101	PC1
ENSGALT00000088828	ENSGALG00000009435	PC1
ENSGALT00000008913	ENSGALG00000005554	PC1
ENSGALT00000022997	ENSGALG00000014221	PC1
ENSGALT00000096369	ENSGALG00000021869	PC1
ENSGALT00000066024	ENSGALG00000040180	PC1
ENSGALT00000017687	ENSGALG00000010881	PC1
ENSGALT00000044491	ENSGALG00000028560	PC1
ENSGALT00000045646	ENSGALG00000027874	PC1
ENSGALT00000008036	ENSGALG00000005019	PC1
ENSGALT00000073343	ENSGALG00000009050	PC1
ENSGALT00000006863	ENSGALG00000004310	PC1
ENSGALT00000040533	ENSGALG00000004594	PC1
ENSGALT00000004131	ENSGALG00000002623	PC1
ENSGALT00000056145	ENSGALG00000029203	PC1
ENSGALT00000103661	ENSGALG00000029150	PC1
ENSGALT00000002199	ENSGALG00000001446	PC1
ENSGALT00000093010	ENSGALG00000053246	PC1
ENSGALT00000009240	ENSGALG00000005754	PC1
ENSGALT00000050124	ENSGALG00000003770	PC1
ENSGALT00000065874	ENSGALG00000015286	PC1
ENSGALT00000099372	ENSGALG00000047976	PC1
ENSGALT00000105067	ENSGALG00000030247	PC1
ENSGALT00000077257	ENSGALG00000037675	PC1
ENSGALT00000045569	ENSGALG00000026572	PC1
ENSGALT00000071768	ENSGALG00000014526	PC1
ENSGALT00000003247	ENSGALG00000002082	PC1
ENSGALT00000082539	ENSGALG00000005628	PC1
ENSGALT00000019173	ENSGALG00000011740	PC1
ENSGALT00000051205	ENSGALG00000028949	PC1
ENSGALT00000078166	ENSGALG00000033671	PC1
ENSGALT00000040255	ENSGALG00000002160	PC1
ENSGALT00000093337	ENSGALG00000010551	PC1
ENSGALT00000038233	ENSGALG00000011360	PC1
ENSGALT00000085378	ENSGALG00000045218	PC1
ENSGALT00000041383	ENSGALG00000024470	PC1
ENSGALT00000065920	ENSGALG00000030858	PC1
ENSGALT00000007151	ENSGALG00000004491	PC1
ENSGALT00000084155	ENSGALG00000044874	PC1
ENSGALT00000071614	ENSGALG00000043223	PC1
ENSGALT00000021340	ENSGALG00000013069	PC1
ENSGALT00000094341	ENSGALG00000013999	PC1
ENSGALT00000093267	ENSGALG00000046826	PC1
ENSGALT00000082709	ENSGALG00000035804	PC1
ENSGALT00000034751	ENSGALG00000001992	PC1
ENSGALT00000106936	ENSGALG00000035237	PC1
ENSGALT00000066783	ENSGALG00000033932	PC1
ENSGALT00000103586	ENSGALG00000002431	PC1
ENSGALT00000000816	ENSGALG00000000585	PC1
ENSGALT00000030698	ENSGALG00000009446	PC1
ENSGALT00000033928	ENSGALG00000005849	PC1
ENSGALT00000023900	ENSGALG00000014804	PC1
ENSGALT00000096047	ENSGALG00000047461	PC1
ENSGALT00000048122	ENSGALG00000038540	PC1
ENSGALT00000008882	ENSGALG00000005537	PC1
ENSGALT00000003868	ENSGALG00000002452	PC1
ENSGALT00000065795	ENSGALG00000043727	PC1
ENSGALT00000104933	ENSGALG00000054650	PC1
ENSGALT00000023495	ENSGALG00000014569	PC1
ENSGALT00000044647	ENSGALG00000025751	PC1
ENSGALT00000077458	ENSGALG00000004004	PC1
ENSGALT00000089330	ENSGALG00000003473	PC1
ENSGALT00000012507	ENSGALG00000007716	PC1
ENSGALT00000004086	ENSGALG00000002597	PC1
ENSGALT00000026360	ENSGALG00000016342	PC1
ENSGALT00000054723	ENSGALG00000035960	PC1
ENSGALT00000026436	ENSGALG00000016388	PC1
ENSGALT00000053303	ENSGALG00000009545	PC1
ENSGALT00000097045	ENSGALG00000053408	PC1
ENSGALT00000013144	ENSGALG00000008098	PC1
ENSGALT00000102410	ENSGALG00000050717	PC1
ENSGALT00000014498	ENSGALG00000008914	PC1
ENSGALT00000040237	ENSGALG00000008444	PC1
ENSGALT00000053729	ENSGALG00000040573	PC1
ENSGALT00000038637	ENSGALG00000009870	PC1
ENSGALT00000079295	ENSGALG00000029203	PC1
ENSGALT00000068173	ENSGALG00000035309	PC1
ENSGALT00000019973	ENSGALG00000012230	PC1
ENSGALT00000016055	ENSGALG00000009875	PC1
ENSGALT00000006378	ENSGALG00000004004	PC1
ENSGALT00000043393	ENSGALG00000027374	PC1
ENSGALT00000054821	ENSGALG00000001977	PC1
ENSGALT00000026728	ENSGALG00000016562	PC1
ENSGALT00000057968	ENSGALG00000005848	PC1
ENSGALT00000104797	ENSGALG00000021869	PC1
ENSGALT00000011060	ENSGALG00000006835	PC1
ENSGALT00000103297	ENSGALG00000051398	PC1
ENSGALT00000079356	ENSGALG00000002638	PC1
ENSGALT00000044281	ENSGALG00000026452	PC1
ENSGALT00000086954	ENSGALG00000005002	PC1
ENSGALT00000036253	ENSGALG00000005688	PC1
ENSGALT00000062778	ENSGALG00000031397	PC1
ENSGALT00000101556	ENSGALG00000053046	PC1
ENSGALT00000052937	ENSGALG00000041344	PC1
ENSGALT00000078360	ENSGALG00000043185	PC1
ENSGALT00000025309	ENSGALG00000015693	PC1
ENSGALT00000060227	ENSGALG00000031597	PC1
ENSGALT00000074734	ENSGALG00000043555	PC1
ENSGALT00000018983	ENSGALG00000011618	PC1
ENSGALT00000087050	ENSGALG00000005902	PC1
ENSGALT00000107513	ENSGALG00000003923	PC1
ENSGALT00000037259	ENSGALG00000017272	PC1
ENSGALT00000023686	ENSGALG00000014695	PC1
ENSGALT00000064911	ENSGALG00000033207	PC1
ENSGALT00000005672	ENSGALG00000003584	PC1
ENSGALT00000100315	ENSGALG00000003925	PC1
ENSGALT00000066744	ENSGALG00000035099	PC1
ENSGALT00000086570	ENSGALG00000005843	PC1
ENSGALT00000077181	ENSGALG00000047026	PC1
ENSGALT00000045430	ENSGALG00000027068	PC1
ENSGALT00000006605	ENSGALG00000004155	PC1
ENSGALT00000065653	ENSGALG00000002397	PC1
ENSGALT00000099729	ENSGALG00000051776	PC1
ENSGALT00000002476	ENSGALG00000001620	PC1
ENSGALT00000000386	ENSGALG00000000295	PC1
ENSGALT00000045290	ENSGALG00000027632	PC1
ENSGALT00000020015	ENSGALG00000012256	PC1
ENSGALT00000036295	ENSGALG00000001709	PC1
ENSGALT00000034001	ENSGALG00000021128	PC1
ENSGALT00000076465	ENSGALG00000029893	PC1
ENSGALT00000047210	ENSGALG00000015627	PC1
ENSGALT00000006252	ENSGALG00000003925	PC1
ENSGALT00000013327	ENSGALG00000008185	PC1
ENSGALT00000064772	ENSGALG00000033862	PC1
ENSGALT00000055715	ENSGALG00000029382	PC1
ENSGALT00000105253	ENSGALG00000051748	PC1
ENSGALT00000031388	ENSGALG00000019761	PC1
ENSGALT00000036952	ENSGALG00000015018	PC1
ENSGALT00000044841	ENSGALG00000028685	PC1
ENSGALT00000105131	ENSGALG00000053055	PC1
ENSGALT00000010881	ENSGALG00000006725	PC1
ENSGALT00000029889	ENSGALG00000018942	PC1
ENSGALT00000082819	ENSGALG00000039595	PC1
ENSGALT00000062988	ENSGALG00000037744	PC1
ENSGALT00000090678	ENSGALG00000016456	PC1
ENSGALT00000023354	ENSGALG00000014463	PC1
ENSGALT00000006413	ENSGALG00000004028	PC1
ENSGALT00000007180	ENSGALG00000004508	PC1
ENSGALT00000087904	ENSGALG00000025810	PC1
ENSGALT00000010788	ENSGALG00000006670	PC1
ENSGALT00000090167	ENSGALG00000019719	PC1
ENSGALT00000093933	ENSGALG00000049236	PC1
ENSGALT00000021124	ENSGALG00000012952	PC1
ENSGALT00000091894	ENSGALG00000042679	PC1
ENSGALT00000091920	ENSGALG00000049422	PC1
ENSGALT00000003908	ENSGALG00000002479	PC1
ENSGALT00000054579	ENSGALG00000031960	PC1
ENSGALT00000099605	ENSGALG00000041752	PC1
ENSGALT00000091516	ENSGALG00000008536	PC1
ENSGALT00000083326	ENSGALG00000015908	PC1
ENSGALT00000057924	ENSGALG00000037625	PC1
ENSGALT00000040200	ENSGALG00000023904	PC1
ENSGALT00000072202	ENSGALG00000034107	PC1
ENSGALT00000026310	ENSGALG00000016309	PC1
ENSGALT00000101028	ENSGALG00000012230	PC1
ENSGALT00000090133	ENSGALG00000044155	PC1
ENSGALT00000061297	ENSGALG00000033120	PC1
ENSGALT00000093946	ENSGALG00000019157	PC1
ENSGALT00000024216	ENSGALG00000015015	PC1
ENSGALT00000001797	ENSGALG00000001184	PC1
ENSGALT00000018840	ENSGALG00000011551	PC1
ENSGALT00000081220	ENSGALG00000026152	PC1
ENSGALT00000090967	ENSGALG00000042148	PC1
ENSGALT00000049250	ENSGALG00000035845	PC1
ENSGALT00000083247	ENSGALG00000016582	PC1
ENSGALT00000036571	ENSGALG00000016803	PC1
ENSGALT00000042857	ENSGALG00000027069	PC1
ENSGALT00000065508	ENSGALG00000029264	PC1
ENSGALT00000051623	ENSGALG00000015252	PC1
ENSGALT00000063305	ENSGALG00000041202	PC1
ENSGALT00000077391	ENSGALG00000032404	PC1
ENSGALT00000100176	ENSGALG00000005849	PC1
ENSGALT00000083476	ENSGALG00000001475	PC1
ENSGALT00000018446	ENSGALG00000011306	PC1
ENSGALT00000022132	ENSGALG00000013604	PC1
ENSGALT00000088941	ENSGALG00000004956	PC1
ENSGALT00000026770	ENSGALG00000016584	PC1
ENSGALT00000020914	ENSGALG00000012821	PC1
ENSGALT00000006028	ENSGALG00000003800	PC1
ENSGALT00000010512	ENSGALG00000006505	PC1
ENSGALT00000074316	ENSGALG00000029190	PC1
ENSGALT00000029520	ENSGALG00000026754	PC1
ENSGALT00000003437	ENSGALG00000002198	PC1
ENSGALT00000014012	ENSGALG00000008604	PC1
ENSGALT00000040700	ENSGALG00000000164	PC1
ENSGALT00000025446	ENSGALG00000015779	PC1
ENSGALT00000046122	ENSGALG00000028357	PC1
ENSGALT00000066078	ENSGALG00000034741	PC1
ENSGALT00000086076	ENSGALG00000010526	PC1
ENSGALT00000034008	ENSGALG00000027165	PC1
ENSGALT00000004375	ENSGALG00000002771	PC1
ENSGALT00000031979	ENSGALG00000008741	PC1
ENSGALT00000045633	ENSGALG00000025921	PC1
ENSGALT00000101372	ENSGALG00000002229	PC1
ENSGALT00000038622	ENSGALG00000023395	PC1
ENSGALT00000037951	ENSGALG00000011404	PC1
ENSGALT00000061864	ENSGALG00000041795	PC1
ENSGALT00000040245	ENSGALG00000008424	PC1
ENSGALT00000063293	ENSGALG00000041028	PC1
ENSGALT00000022096	ENSGALG00000013575	PC1
ENSGALT00000061558	ENSGALG00000015301	PC1
ENSGALT00000106594	ENSGALG00000042679	PC1
ENSGALT00000023681	ENSGALG00000014692	PC1
ENSGALT00000020569	ENSGALG00000012595	PC1
ENSGALT00000100687	ENSGALG00000016843	PC1
ENSGALT00000005164	ENSGALG00000003261	PC1
ENSGALT00000027166	ENSGALG00000016826	PC1
ENSGALT00000023412	ENSGALG00000014501	PC1
ENSGALT00000006004	ENSGALG00000018700	PC1
ENSGALT00000041019	ENSGALG00000003196	PC1
ENSGALT00000005994	ENSGALG00000003778	PC1
ENSGALT00000083290	ENSGALG00000038885	PC1
ENSGALT00000064853	ENSGALG00000035913	PC1
ENSGALT00000061542	ENSGALG00000032845	PC1
ENSGALT00000045156	ENSGALG00000026536	PC1
ENSGALT00000018390	ENSGALG00000011269	PC1
ENSGALT00000061018	ENSGALG00000037332	PC1
ENSGALT00000092054	ENSGALG00000040995	PC1
ENSGALT00000010164	ENSGALG00000006292	PC1
ENSGALT00000052667	ENSGALG00000001678	PC1
ENSGALT00000013716	ENSGALG00000008420	PC1
ENSGALT00000071593	ENSGALG00000033351	PC1
ENSGALT00000009323	ENSGALG00000005806	PC1
ENSGALT00000108298	ENSGALG00000028949	PC1
ENSGALT00000009864	ENSGALG00000006110	PC1
ENSGALT00000008441	ENSGALG00000005257	PC1
ENSGALT00000041172	ENSGALG00000001101	PC1
ENSGALT00000083172	ENSGALG00000005393	PC1
ENSGALT00000083426	ENSGALG00000003770	PC1
ENSGALT00000018712	ENSGALG00000011476	PC1
ENSGALT00000099175	ENSGALG00000048310	PC1
ENSGALT00000023808	ENSGALG00000014759	PC1
ENSGALT00000056496	ENSGALG00000015286	PC1
ENSGALT00000014104	ENSGALG00000008659	PC1
ENSGALT00000026525	ENSGALG00000016442	PC1
ENSGALT00000009729	ENSGALG00000006040	PC1
ENSGALT00000021280	ENSGALG00000013035	PC1
ENSGALT00000096763	ENSGALG00000014835	PC1
ENSGALT00000023545	ENSGALG00000014603	PC1
ENSGALT00000105791	ENSGALG00000053625	PC1
ENSGALT00000066236	ENSGALG00000033351	PC1
ENSGALT00000029324	ENSGALG00000013723	PC1
ENSGALT00000043639	ENSGALG00000025862	PC1
ENSGALT00000063728	ENSGALG00000003578	PC1
ENSGALT00000090682	ENSGALG00000013999	PC1
ENSGALT00000027924	ENSGALG00000017272	PC1
ENSGALT00000045583	ENSGALG00000054420	PC1
ENSGALT00000099687	ENSGALG00000001895	PC1
ENSGALT00000085066	ENSGALG00000044326	PC1
ENSGALT00000060626	ENSGALG00000002955	PC1
ENSGALT00000097624	ENSGALG00000020067	PC1
ENSGALT00000017483	ENSGALG00000010745	PC1
ENSGALT00000047243	ENSGALG00000013244	PC1
ENSGALT00000073663	ENSGALG00000038330	PC1
ENSGALT00000025190	ENSGALG00000015624	PC1
ENSGALT00000032362	ENSGALG00000007110	PC1
ENSGALT00000031164	ENSGALG00000011291	PC1
ENSGALT00000092665	ENSGALG00000034427	PC1
ENSGALT00000004876	ENSGALG00000003085	PC1
ENSGALT00000015535	ENSGALG00000009545	PC1
ENSGALT00000068577	ENSGALG00000035803	PC1
ENSGALT00000088957	ENSGALG00000014897	PC1
ENSGALT00000103580	ENSGALG00000043555	PC1
ENSGALT00000036373	ENSGALG00000047152	PC1
ENSGALT00000102795	ENSGALG00000001459	PC1
ENSGALT00000063063	ENSGALG00000014582	PC1
ENSGALT00000036355	ENSGALG00000022696	PC1
ENSGALT00000061252	ENSGALG00000040212	PC1
ENSGALT00000060301	ENSGALG00000033063	PC1
ENSGALT00000077742	ENSGALG00000003690	PC1
ENSGALT00000006798	ENSGALG00000004274	PC1
ENSGALT00000022327	ENSGALG00000013738	PC1
ENSGALT00000108311	ENSGALG00000050173	PC1
ENSGALT00000046405	ENSGALG00000040954	PC1
ENSGALT00000049155	ENSGALG00000031593	PC1
ENSGALT00000070091	ENSGALG00000034083	PC1
ENSGALT00000098649	ENSGALG00000011200	PC1
ENSGALT00000048794	ENSGALG00000037744	PC1
ENSGALT00000105718	ENSGALG00000012783	PC1
ENSGALT00000075828	ENSGALG00000043234	PC1
ENSGALT00000022680	ENSGALG00000013999	PC1
ENSGALT00000053527	ENSGALG00000036925	PC1
ENSGALT00000043488	ENSGALG00000028037	PC1
ENSGALT00000093110	ENSGALG00000054150	PC1
ENSGALT00000015740	ENSGALG00000009670	PC1
ENSGALT00000015501	ENSGALG00000009519	PC1
ENSGALT00000014487	ENSGALG00000008909	PC1
ENSGALT00000027432	ENSGALG00000016979	PC1
ENSGALT00000038383	ENSGALG00000010316	PC1
ENSGALT00000015312	ENSGALG00000009400	PC1
ENSGALT00000106063	ENSGALG00000008486	PC1
ENSGALT00000102713	ENSGALG00000012801	PC1
ENSGALT00000104653	ENSGALG00000052741	PC1
ENSGALT00000078180	ENSGALG00000033405	PC1
ENSGALT00000083642	ENSGALG00000003584	PC1
ENSGALT00000020490	ENSGALG00000012546	PC1
ENSGALT00000095286	ENSGALG00000048409	PC1
ENSGALT00000106802	ENSGALG00000010881	PC1
ENSGALT00000037609	ENSGALG00000015691	PC1
ENSGALT00000083391	ENSGALG00000000433	PC1
ENSGALT00000068450	ENSGALG00000037950	PC1
ENSGALT00000003964	ENSGALG00000002515	PC1
ENSGALT00000012719	ENSGALG00000007837	PC1
ENSGALT00000066605	ENSGALG00000039101	PC1
ENSGALT00000047178	ENSGALG00000041043	PC1
ENSGALT00000004154	ENSGALG00000002638	PC1
ENSGALT00000101935	ENSGALG00000028466	PC1
ENSGALT00000062888	ENSGALG00000042020	PC1
ENSGALT00000058942	ENSGALG00000032526	PC1
ENSGALT00000051080	ENSGALG00000036856	PC1
ENSGALT00000007197	ENSGALG00000004521	PC1
ENSGALT00000023666	ENSGALG00000014686	PC1
ENSGALT00000007608	ENSGALG00000021569	PC1
ENSGALT00000033524	ENSGALG00000007768	PC1
ENSGALT00000088854	ENSGALG00000046593	PC1
ENSGALT00000058629	ENSGALG00000030647	PC1
ENSGALT00000006667	ENSGALG00000004195	PC1
ENSGALT00000063011	ENSGALG00000037387	PC1
ENSGALT00000009540	ENSGALG00000005930	PC1
ENSGALT00000018803	ENSGALG00000011532	PC1
ENSGALT00000045756	ENSGALG00000028810	PC1
ENSGALT00000070364	ENSGALG00000035065	PC1
ENSGALT00000078255	ENSGALG00000035960	PC1
ENSGALT00000054344	ENSGALG00000050860	PC1
ENSGALT00000001896	ENSGALG00000015770	PC1
ENSGALT00000075258	ENSGALG00000038629	PC1
ENSGALT00000009858	ENSGALG00000006106	PC1
ENSGALT00000026909	ENSGALG00000016676	PC1
ENSGALT00000073845	ENSGALG00000030064	PC1
ENSGALT00000029893	ENSGALG00000018946	PC1
ENSGALT00000058579	ENSGALG00000040260	PC1
ENSGALT00000106913	ENSGALG00000000336	PC1
ENSGALT00000013337	ENSGALG00000008188	PC1
ENSGALT00000093007	ENSGALG00000054951	PC1
ENSGALT00000091909	ENSGALG00000052612	PC1
ENSGALT00000002505	ENSGALG00000001640	PC1
ENSGALT00000105485	ENSGALG00000016375	PC1
ENSGALT00000052439	ENSGALG00000030781	PC1
ENSGALT00000000973	ENSGALG00000000690	PC1
ENSGALT00000075849	ENSGALG00000030012	PC1
ENSGALT00000025553	ENSGALG00000015849	PC1
ENSGALT00000014468	ENSGALG00000008896	PC1
ENSGALT00000068410	ENSGALG00000026981	PC1
ENSGALT00000059475	ENSGALG00000013056	PC1
ENSGALT00000064001	ENSGALG00000031120	PC1
ENSGALT00000009602	ENSGALG00000005972	PC1
ENSGALT00000055859	ENSGALG00000030677	PC1
ENSGALT00000066035	ENSGALG00000051754	PC1
ENSGALT00000088636	ENSGALG00000004794	PC1
ENSGALT00000001016	ENSGALG00000000720	PC1
ENSGALT00000079511	ENSGALG00000042103	PC1
ENSGALT00000061149	ENSGALG00000005519	PC1
ENSGALT00000063468	ENSGALG00000038440	PC1
ENSGALT00000065193	ENSGALG00000030419	PC1
ENSGALT00000067760	ENSGALG00000030377	PC1
ENSGALT00000001712	ENSGALG00000015708	PC1
ENSGALT00000086666	ENSGALG00000045705	PC1
ENSGALT00000067706	ENSGALG00000030985	PC1
ENSGALT00000038023	ENSGALG00000009689	PC1
ENSGALT00000014708	ENSGALG00000009036	PC1
ENSGALT00000019721	ENSGALG00000012072	PC1
ENSGALT00000024201	ENSGALG00000015008	PC1
ENSGALT00000011442	ENSGALG00000007065	PC1
ENSGALT00000094322	ENSGALG00000047764	PC1
ENSGALT00000058115	ENSGALG00000038969	PC1
ENSGALT00000052958	ENSGALG00000041988	PC1
ENSGALT00000004580	ENSGALG00000002908	PC1
ENSGALT00000090006	ENSGALG00000042863	PC1
ENSGALT00000011008	ENSGALG00000006805	PC1
ENSGALT00000024417	ENSGALG00000015132	PC1
ENSGALT00000093958	ENSGALG00000047488	PC1
ENSGALT00000094481	ENSGALG00000006785	PC1
ENSGALT00000087747	ENSGALG00000044661	PC1
ENSGALT00000100049	ENSGALG00000016301	PC1
ENSGALT00000108318	ENSGALG00000014155	PC1
ENSGALT00000024871	ENSGALG00000015419	PC1
ENSGALT00000039119	ENSGALG00000008713	PC1
ENSGALT00000081537	ENSGALG00000029669	PC1
ENSGALT00000087280	ENSGALG00000028664	PC1
ENSGALT00000102489	ENSGALG00000048231	PC1
ENSGALT00000073698	ENSGALG00000009568	PC1
ENSGALT00000041394	ENSGALG00000024481	PC1
ENSGALT00000106927	ENSGALG00000051279	PC1
ENSGALT00000094586	ENSGALG00000037889	PC1
ENSGALT00000100959	ENSGALG00000015511	PC1
ENSGALT00000055395	ENSGALG00000040035	PC1
ENSGALT00000001122	ENSGALG00000000775	PC1
ENSGALT00000084705	ENSGALG00000014233	PC1
ENSGALT00000042760	ENSGALG00000028115	PC1
ENSGALT00000051981	ENSGALG00000033880	PC1
ENSGALT00000097699	ENSGALG00000047060	PC1
ENSGALT00000018698	ENSGALG00000011469	PC1
ENSGALT00000045209	ENSGALG00000027353	PC1
ENSGALT00000059066	ENSGALG00000035369	PC1
ENSGALT00000001642	ENSGALG00000001096	PC1
ENSGALT00000001231	ENSGALG00000000839	PC1
ENSGALT00000027509	ENSGALG00000017025	PC1
ENSGALT00000046907	ENSGALG00000030969	PC1
ENSGALT00000074995	ENSGALG00000016323	PC1
ENSGALT00000057533	ENSGALG00000031996	PC1
ENSGALT00000015385	ENSGALG00000009453	PC1
ENSGALT00000026614	ENSGALG00000016497	PC1
ENSGALT00000095048	ENSGALG00000008439	PC1
ENSGALT00000013400	ENSGALG00000008233	PC1
ENSGALT00000000203	ENSGALG00000008022	PC1
ENSGALT00000105587	ENSGALG00000052767	PC1
ENSGALT00000005650	ENSGALG00000003567	PC1
ENSGALT00000023789	ENSGALG00000014753	PC1
ENSGALT00000009258	ENSGALG00000005763	PC1
ENSGALT00000027403	ENSGALG00000016954	PC1
ENSGALT00000067294	ENSGALG00000017204	PC1
ENSGALT00000018391	ENSGALG00000011270	PC1
ENSGALT00000017486	ENSGALG00000010748	PC1
ENSGALT00000078318	ENSGALG00000032984	PC1
ENSGALT00000050753	ENSGALG00000041413	PC1
ENSGALT00000070280	ENSGALG00000030313	PC1
ENSGALT00000007467	ENSGALG00000004687	PC1
ENSGALT00000097870	ENSGALG00000040182	PC1
ENSGALT00000104238	ENSGALG00000003916	PC1
ENSGALT00000043007	ENSGALG00000026380	PC1
ENSGALT00000093839	ENSGALG00000030918	PC1
ENSGALT00000066937	ENSGALG00000035594	PC1
ENSGALT00000079354	ENSGALG00000043672	PC1
ENSGALT00000089186	ENSGALG00000034615	PC1
ENSGALT00000077447	ENSGALG00000034204	PC1
ENSGALT00000048237	ENSGALG00000037777	PC1
ENSGALT00000067233	ENSGALG00000029449	PC1
ENSGALT00000003282	ENSGALG00000002103	PC1
ENSGALT00000097859	ENSGALG00000048409	PC1
ENSGALT00000027243	ENSGALG00000016864	PC1
ENSGALT00000026295	ENSGALG00000016300	PC1
ENSGALT00000043751	ENSGALG00000028982	PC1
ENSGALT00000089302	ENSGALG00000002515	PC1
ENSGALT00000102851	ENSGALG00000008439	PC1
ENSGALT00000016208	ENSGALG00000009971	PC1
ENSGALT00000099107	ENSGALG00000051229	PC1
ENSGALT00000070141	ENSGALG00000034868	PC1
ENSGALT00000089070	ENSGALG00000040426	PC1
ENSGALT00000006616	ENSGALG00000004161	PC1
ENSGALT00000024182	ENSGALG00000014994	PC1
ENSGALT00000054194	ENSGALG00000043290	PC1
ENSGALT00000042655	ENSGALG00000027064	PC1
ENSGALT00000107012	ENSGALG00000052932	PC1
ENSGALT00000016515	ENSGALG00000010158	PC1
ENSGALT00000011110	ENSGALG00000006864	PC1
ENSGALT00000063442	ENSGALG00000041255	PC1
ENSGALT00000065146	ENSGALG00000033781	PC1
ENSGALT00000052077	ENSGALG00000039576	PC1
ENSGALT00000105846	ENSGALG00000043198	PC1
ENSGALT00000013006	ENSGALG00000008014	PC1
ENSGALT00000000401	ENSGALG00000000302	PC1
ENSGALT00000106461	ENSGALG00000005550	PC1
ENSGALT00000065142	ENSGALG00000042134	PC1
ENSGALT00000062472	ENSGALG00000034271	PC1
ENSGALT00000103905	ENSGALG00000053187	PC1
ENSGALT00000074281	ENSGALG00000038688	PC1
ENSGALT00000009328	ENSGALG00000005809	PC1
ENSGALT00000008077	ENSGALG00000005038	PC1
ENSGALT00000009723	ENSGALG00000006037	PC1
ENSGALT00000056173	ENSGALG00000030242	PC1
ENSGALT00000037800	ENSGALG00000011176	PC1
ENSGALT00000097330	ENSGALG00000011285	PC1
ENSGALT00000083717	ENSGALG00000046125	PC1
ENSGALT00000069973	ENSGALG00000003550	PC1
ENSGALT00000049317	ENSGALG00000011319	PC1
ENSGALT00000010508	ENSGALG00000006503	PC1
ENSGALT00000056515	ENSGALG00000013726	PC1
ENSGALT00000094548	ENSGALG00000005779	PC1
ENSGALT00000061172	ENSGALG00000016797	PC1
ENSGALT00000084952	ENSGALG00000045636	PC1
ENSGALT00000095336	ENSGALG00000051068	PC1
ENSGALT00000044994	ENSGALG00000028318	PC1
ENSGALT00000011900	ENSGALG00000007358	PC1
ENSGALT00000087335	ENSGALG00000011967	PC1
ENSGALT00000096315	ENSGALG00000049318	PC1
ENSGALT00000058182	ENSGALG00000036645	PC1
ENSGALT00000077035	ENSGALG00000003015	PC1
ENSGALT00000049522	ENSGALG00000047321	PC1
ENSGALT00000088658	ENSGALG00000009433	PC1
ENSGALT00000055735	ENSGALG00000010246	PC1
ENSGALT00000082899	ENSGALG00000039376	PC1
ENSGALT00000092543	ENSGALG00000017046	PC1
ENSGALT00000007194	ENSGALG00000004518	PC1
ENSGALT00000012060	ENSGALG00000023740	PC1
ENSGALT00000058011	ENSGALG00000024081	PC1
ENSGALT00000081842	ENSGALG00000034615	PC1
ENSGALT00000011553	ENSGALG00000007131	PC1
ENSGALT00000014682	ENSGALG00000009024	PC1
ENSGALT00000043835	ENSGALG00000027887	PC1
ENSGALT00000093421	ENSGALG00000008095	PC1
ENSGALT00000082171	ENSGALG00000007191	PC1
ENSGALT00000008081	ENSGALG00000005042	PC1
ENSGALT00000073347	ENSGALG00000008308	PC1
ENSGALT00000009702	ENSGALG00000006027	PC1
ENSGALT00000053230	ENSGALG00000003256	PC1
ENSGALT00000043040	ENSGALG00000026776	PC1
ENSGALT00000015138	ENSGALG00000009301	PC1
ENSGALT00000023976	ENSGALG00000014857	PC1
ENSGALT00000032821	ENSGALG00000015148	PC1
ENSGALT00000053661	ENSGALG00000036798	PC1
ENSGALT00000046080	ENSGALG00000016890	PC1
ENSGALT00000066678	ENSGALG00000039553	PC1
ENSGALT00000036887	ENSGALG00000015358	PC1
ENSGALT00000022966	ENSGALG00000014201	PC1
ENSGALT00000094783	ENSGALG00000016473	PC1
ENSGALT00000043299	ENSGALG00000027355	PC1
ENSGALT00000096495	ENSGALG00000043448	PC1
ENSGALT00000005088	ENSGALG00000003212	PC1
ENSGALT00000072517	ENSGALG00000035584	PC1
ENSGALT00000074653	ENSGALG00000000529	PC1
ENSGALT00000006051	ENSGALG00000003816	PC1
ENSGALT00000052453	ENSGALG00000051325	PC1
ENSGALT00000008827	ENSGALG00000005499	PC1
ENSGALT00000056622	ENSGALG00000035244	PC1
ENSGALT00000083041	ENSGALG00000014016	PC1
ENSGALT00000030243	ENSGALG00000016760	PC1
ENSGALT00000096496	ENSGALG00000027069	PC1
ENSGALT00000085634	ENSGALG00000041419	PC1
ENSGALT00000056542	ENSGALG00000043476	PC1
ENSGALT00000068996	ENSGALG00000004763	PC1
ENSGALT00000084713	ENSGALG00000006267	PC1
ENSGALT00000064835	ENSGALG00000030597	PC1
ENSGALT00000023425	ENSGALG00000014513	PC1
ENSGALT00000044321	ENSGALG00000026757	PC1
ENSGALT00000038732	ENSGALG00000009495	PC1
ENSGALT00000062346	ENSGALG00000029694	PC1
ENSGALT00000050193	ENSGALG00000034573	PC1
ENSGALT00000008780	ENSGALG00000005467	PC1
ENSGALT00000040292	ENSGALG00000023933	PC1
ENSGALT00000017898	ENSGALG00000010988	PC1
ENSGALT00000008280	ENSGALG00000005156	PC1
ENSGALT00000106807	ENSGALG00000009596	PC1
ENSGALT00000055374	ENSGALG00000036892	PC1
ENSGALT00000060875	ENSGALG00000035393	PC1
ENSGALT00000094484	ENSGALG00000014155	PC1
ENSGALT00000026720	ENSGALG00000016558	PC1
ENSGALT00000065504	ENSGALG00000031689	PC1
ENSGALT00000054220	ENSGALG00000033694	PC1
ENSGALT00000010139	ENSGALG00000008538	PC1
ENSGALT00000004486	ENSGALG00000002845	PC1
ENSGALT00000062465	ENSGALG00000043433	PC1
ENSGALT00000012189	ENSGALG00000007537	PC1
ENSGALT00000104775	ENSGALG00000028949	PC1
ENSGALT00000093387	ENSGALG00000008222	PC1
ENSGALT00000033583	ENSGALG00000005088	PC1
ENSGALT00000080031	ENSGALG00000008507	PC1
ENSGALT00000091454	ENSGALG00000051068	PC1
ENSGALT00000055441	ENSGALG00000052192	PC1
ENSGALT00000086409	ENSGALG00000006572	PC1
ENSGALT00000078413	ENSGALG00000003359	PC1
ENSGALT00000098803	ENSGALG00000015627	PC1
ENSGALT00000045162	ENSGALG00000049859	PC1
ENSGALT00000106421	ENSGALG00000048337	PC1
ENSGALT00000067966	ENSGALG00000036678	PC1
ENSGALT00000075211	ENSGALG00000042492	PC1
ENSGALT00000007980	ENSGALG00000043693	PC1
ENSGALT00000095773	ENSGALG00000044799	PC1
ENSGALT00000084322	ENSGALG00000006755	PC1
ENSGALT00000052043	ENSGALG00000041323	PC1
ENSGALT00000090391	ENSGALG00000044811	PC1
ENSGALT00000031528	ENSGALG00000016707	PC1
ENSGALT00000061174	ENSGALG00000038813	PC1
ENSGALT00000106458	ENSGALG00000048144	PC1
ENSGALT00000047432	ENSGALG00000035879	PC1
ENSGALT00000098385	ENSGALG00000054198	PC1
ENSGALT00000024346	ENSGALG00000015094	PC1
ENSGALT00000045398	ENSGALG00000007082	PC1
ENSGALT00000006794	ENSGALG00000004273	PC1
ENSGALT00000050393	ENSGALG00000031666	PC1
ENSGALT00000097065	ENSGALG00000051796	PC1
ENSGALT00000008034	ENSGALG00000005017	PC1
ENSGALT00000093930	ENSGALG00000038678	PC1
ENSGALT00000009585	ENSGALG00000005961	PC1
ENSGALT00000075440	ENSGALG00000038721	PC1
ENSGALT00000101609	ENSGALG00000047761	PC1
ENSGALT00000024087	ENSGALG00000014934	PC1
ENSGALT00000037249	ENSGALG00000015410	PC1
ENSGALT00000071023	ENSGALG00000034288	PC1
ENSGALT00000000779	ENSGALG00000000560	PC1
ENSGALT00000061091	ENSGALG00000006851	PC1
ENSGALT00000069402	ENSGALG00000040969	PC1
ENSGALT00000057917	ENSGALG00000014686	PC1
ENSGALT00000071466	ENSGALG00000000998	PC1
ENSGALT00000094365	ENSGALG00000052338	PC1
ENSGALT00000013095	ENSGALG00000008066	PC1
ENSGALT00000008749	ENSGALG00000005451	PC1
ENSGALT00000076739	ENSGALG00000028565	PC1
ENSGALT00000044390	ENSGALG00000026264	PC1
ENSGALT00000088241	ENSGALG00000010127	PC1
ENSGALT00000082972	ENSGALG00000040360	PC1
ENSGALT00000049266	ENSGALG00000026373	PC1
ENSGALT00000022430	ENSGALG00000013822	PC1
ENSGALT00000085064	ENSGALG00000040833	PC1
ENSGALT00000072762	ENSGALG00000036789	PC1
ENSGALT00000053520	ENSGALG00000042446	PC1
ENSGALT00000068263	ENSGALG00000025842	PC1
ENSGALT00000011250	ENSGALG00000006942	PC1
ENSGALT00000005163	ENSGALG00000003261	PC1
ENSGALT00000021583	ENSGALG00000013211	PC1
ENSGALT00000044527	ENSGALG00000027096	PC1
ENSGALT00000023897	ENSGALG00000014801	PC1
ENSGALT00000015038	ENSGALG00000009241	PC1
ENSGALT00000040693	ENSGALG00000013537	PC1
ENSGALT00000067764	ENSGALG00000030022	PC1
ENSGALT00000048034	ENSGALG00000038512	PC1
ENSGALT00000089576	ENSGALG00000045185	PC1
ENSGALT00000022040	ENSGALG00000013535	PC1
ENSGALT00000001871	ENSGALG00000001234	PC1
ENSGALT00000082579	ENSGALG00000006520	PC1
ENSGALT00000070506	ENSGALG00000038817	PC1
ENSGALT00000033235	ENSGALG00000007609	PC1
ENSGALT00000013331	ENSGALG00000020876	PC1
ENSGALT00000072914	ENSGALG00000004871	PC1
ENSGALT00000036635	ENSGALG00000016348	PC1
ENSGALT00000099496	ENSGALG00000013941	PC1
ENSGALT00000092362	ENSGALG00000013042	PC1
ENSGALT00000043224	ENSGALG00000027571	PC1
ENSGALT00000079326	ENSGALG00000040397	PC1
ENSGALT00000043429	ENSGALG00000027167	PC1
ENSGALT00000002203	ENSGALG00000001449	PC1
ENSGALT00000016260	ENSGALG00000010010	PC1
ENSGALT00000040338	ENSGALG00000023953	PC1
ENSGALT00000023722	ENSGALG00000014711	PC1
ENSGALT00000101063	ENSGALG00000037332	PC1
ENSGALT00000036247	ENSGALG00000006009	PC1
ENSGALT00000095952	ENSGALG00000039269	PC1
ENSGALT00000011328	ENSGALG00000006997	PC1
ENSGALT00000061193	ENSGALG00000008247	PC1
ENSGALT00000003907	ENSGALG00000002478	PC1
ENSGALT00000000700	ENSGALG00000000511	PC1
ENSGALT00000049616	ENSGALG00000052284	PC1
ENSGALT00000052062	ENSGALG00000031122	PC1
ENSGALT00000108326	ENSGALG00000054083	PC1
ENSGALT00000007174	ENSGALG00000004503	PC1
ENSGALT00000025589	ENSGALG00000015874	PC1
ENSGALT00000083005	ENSGALG00000041461	PC1
ENSGALT00000007817	ENSGALG00000004897	PC1
ENSGALT00000077890	ENSGALG00000039452	PC1
ENSGALT00000022251	ENSGALG00000013685	PC1
ENSGALT00000048105	ENSGALG00000032699	PC1
ENSGALT00000014255	ENSGALG00000008763	PC1
ENSGALT00000067723	ENSGALG00000032988	PC1
ENSGALT00000103050	ENSGALG00000003767	PC1
ENSGALT00000096734	ENSGALG00000001459	PC1
ENSGALT00000056511	ENSGALG00000037953	PC1
ENSGALT00000010127	ENSGALG00000027716	PC1
ENSGALT00000058129	ENSGALG00000055014	PC1
ENSGALT00000104796	ENSGALG00000015307	PC1
ENSGALT00000071192	ENSGALG00000033428	PC1
ENSGALT00000102628	ENSGALG00000050840	PC1
ENSGALT00000013539	ENSGALG00000008318	PC1
ENSGALT00000007069	ENSGALG00000004444	PC1
ENSGALT00000033905	ENSGALG00000007048	PC1
ENSGALT00000039811	ENSGALG00000023772	PC1
ENSGALT00000007518	ENSGALG00000004721	PC1
ENSGALT00000085998	ENSGALG00000052553	PC1
ENSGALT00000022187	ENSGALG00000013640	PC1
ENSGALT00000014453	ENSGALG00000008890	PC1
ENSGALT00000026517	ENSGALG00000016438	PC1
ENSGALT00000079752	ENSGALG00000031035	PC1
ENSGALT00000043309	ENSGALG00000026605	PC1
ENSGALT00000048519	ENSGALG00000017040	PC1
ENSGALT00000049008	ENSGALG00000027440	PC1
ENSGALT00000056361	ENSGALG00000003922	PC1
[truncated: 7,118 more rows]

## Sheet: LS_TOP_10%
Ensem_TranscriptID	Ensem_geneID	PCs
[truncated: 7,900 more rows]

[truncated: 2 more sheets: AA_special_transcripts, LS_special_transcripts]
