# Supplementary material for: Comparative analyses of dynamic transcriptome profiles highlight key response genes and dominant isoforms for muscle development and growth in chicken
Source: Genet Sel Evol. 2023 Oct 23;55:73. doi: 10.1186/s12711-023-00849-4 (PMC10591418; doi:10.1186/s12711-023-00849-4)
Supplement: Supplementary file 11 — Additional file 11: Table S7. Differential expressed transcripts between the two chicken breeds for each corresponding developmental stage. [file 12711_2023_849_MOESM11_ESM.xls]

## Sheet: AA_E10 vs. LS_E10
transcript_id	gene_id	gene_name	feature_id	AA_E10_FPKM	LS_E10_FPKM	log2.foldchange.	pvalue	qvalue	Regulation
ENSGALT00000000908	ENSGALG00000000636	MDM4	transcript	1e-05	0.261718	-14.6757	0.000261658	0.0462101	up for LS
ENSGALT00000030139	ENSGALG00000019094	PHF11	transcript	1e-05	5.77217	-19.1388	4.11e-17	2.46e-13	up for LS
ENSGALT00000039749	ENSGALG00000008439	CD36	transcript	1e-05	3.52202	-18.426	1.58e-06	0.000986754	up for LS
ENSGALT00000050761	ENSGALG00000030587	-	transcript	1e-05	2.94226	-18.1666	0.000144764	0.0303402	up for LS
ENSGALT00000054153	ENSGALG00000007098	KIF21A	transcript	1e-05	0.378511	-15.208	0.000109381	0.0253898	up for LS
ENSGALT00000056072	ENSGALG00000031129	HMCN1	transcript	1e-05	1.4702	-17.1657	6.35e-08	7.92e-05	up for LS
ENSGALT00000062476	ENSGALG00000007098	KIF21A	transcript	1e-05	0.370649	-15.1778	0.000117436	0.0265177	up for LS
ENSGALT00000063054	ENSGALG00000003345	-	transcript	1e-05	0.257613	-14.6529	1.88e-05	0.00692267	up for LS
ENSGALT00000063103	ENSGALG00000010133	PTCH2	transcript	1e-05	0.325332	-14.9896	1.04e-06	0.000709788	up for LS
ENSGALT00000063609	ENSGALG00000033885	RAP1GAP2	transcript	1e-05	0.363858	-15.1511	0.000176335	0.0343408	up for LS
ENSGALT00000065420	ENSGALG00000030209	CPZ	transcript	1e-05	3.30873	-18.3359	2.16e-06	0.0012583	up for LS
ENSGALT00000067019	ENSGALG00000011318	DNPEP	transcript	1e-05	2.83542	-18.1132	1.6e-06	0.000987459	up for LS
ENSGALT00000068709	ENSGALG00000037164	ZFHX4	transcript	1e-05	0.84644	-16.3691	2.32e-06	0.00131224	up for LS
ENSGALT00000069706	ENSGALG00000008684	EIF4A2	transcript	1e-05	30.8682	-21.5577	1.48e-08	2.43e-05	up for LS
ENSGALT00000074161	ENSGALG00000015050	KIAA2026	transcript	1e-05	0.340588	-15.0557	9.79e-05	0.02385	up for LS
ENSGALT00000076167	ENSGALG00000003922	TOP2A	transcript	1e-05	15.0646	-20.5227	4.54e-05	0.0137423	up for LS
ENSGALT00000082965	ENSGALG00000042614	NBAS	transcript	1e-05	1.2701	-16.9546	9.73e-07	0.000679592	up for LS
ENSGALT00000083127	ENSGALG00000002558	ASL1	transcript	1e-05	0.367086	-15.1638	1.95e-05	0.00707836	up for LS
ENSGALT00000089580	ENSGALG00000002132	KCNIP1	transcript	1e-05	0.977892	-16.5774	1.05e-06	0.000709788	up for LS
ENSGALT00000091201	ENSGALG00000004143	YWHAB	transcript	1e-05	9.63775	-19.8783	9.67e-05	0.0236671	up for LS
ENSGALT00000091669	ENSGALG00000010258	LTBP2	transcript	1e-05	1.74362	-17.4117	0.000230706	0.0421115	up for LS
ENSGALT00000092212	ENSGALG00000007808	HID1	transcript	1e-05	0.985213	-16.5881	8.16e-05	0.0214844	up for LS
ENSGALT00000092646	ENSGALG00000029266	ZDHHC3	transcript	1e-05	2.85676	-18.124	4.05e-06	0.00202294	up for LS
ENSGALT00000093480	ENSGALG00000001618	OGFOD3	transcript	1e-05	5.21202	-18.9915	6.68e-06	0.00299047	up for LS
ENSGALT00000093583	ENSGALG00000031440	PTPRU	transcript	1e-05	0.475473	-15.5371	0.000128787	0.0282292	up for LS
ENSGALT00000093619	ENSGALG00000039316	FAM120A	transcript	1e-05	7.27077	-19.4717	8.82e-05	0.0224286	up for LS
ENSGALT00000094160	ENSGALG00000040156	CCDC88C	transcript	1e-05	1.40246	-17.0976	1.06e-06	0.000709788	up for LS
ENSGALT00000094227	ENSGALG00000007125	PARD3	transcript	1e-05	0.350686	-15.0979	0.000137264	0.029592	up for LS
ENSGALT00000095836	ENSGALG00000039023	NIPBLL	transcript	1e-05	1.22802	-16.906	0.000266155	0.0464769	up for LS
ENSGALT00000098171	ENSGALG00000007431	MAGI1	transcript	1e-05	0.805057	-16.2968	2.34e-10	5.58e-07	up for LS
ENSGALT00000099831	ENSGALG00000017046	POSTN	transcript	1e-05	2.67813	-18.0309	5.78e-07	0.000496581	up for LS
ENSGALT00000100191	ENSGALG00000010744	GALNT7	transcript	1e-05	0.655942	-16.0013	0.000169348	0.0335589	up for LS
ENSGALT00000101427	ENSGALG00000002818	VAT1	transcript	1e-05	20.4973	-20.967	1.48e-07	0.000165118	up for LS
ENSGALT00000101452	ENSGALG00000004088	FNBP1	transcript	1e-05	1.47121	-17.1666	1.01e-05	0.00413725	up for LS
ENSGALT00000104258	ENSGALG00000034009	AMPD2	transcript	1e-05	0.408467	-15.3179	2.5e-06	0.00137793	up for LS
ENSGALT00000104922	ENSGALG00000006043	RBBP6	transcript	1e-05	0.306843	-14.9052	0.000142987	0.0303402	up for LS
ENSGALT00000106160	ENSGALG00000010486	JAKMIP3	transcript	1e-05	0.462431	-15.497	3.24e-06	0.00171362	up for LS
ENSGALT00000106523	ENSGALG00000006672	LARP4B	transcript	1e-05	4.84414	-18.8859	8.59e-05	0.0221742	up for LS
ENSGALT00000002469	ENSGALG00000001618	OGFOD3	transcript	5.56233	1e-05	19.0853	6.4e-06	0.00290239	up for AA
ENSGALT00000008909	ENSGALG00000005553	NLGN3	transcript	0.737175	1e-05	16.1697	6.86e-08	8.36e-05	up for AA
ENSGALT00000009135	ENSGALG00000005694	GARS	transcript	63.8212	1e-05	22.6056	1.05e-86	5.51e-82	up for AA
ENSGALT00000013435	ENSGALG00000008254	ANAPC1	transcript	0.316992	1e-05	14.9522	0.000150661	0.0313202	up for AA
ENSGALT00000013625	ENSGALG00000008369	ABCC5	transcript	1.04552	1e-05	16.6739	9.51e-06	0.00408478	up for AA
ENSGALT00000015707	ENSGALG00000009645	ESRRG	transcript	0.912517	1e-05	16.4776	0.000285874	0.048782	up for AA
ENSGALT00000016612	ENSGALG00000010219	UROD	transcript	7.60699	1e-05	19.537	7.67e-07	0.000599913	up for AA
ENSGALT00000019108	ENSGALG00000011687	-	transcript	3.52734	1e-05	18.4282	5.96e-05	0.0171366	up for AA
ENSGALT00000022003	ENSGALG00000013511	ANKRA2	transcript	0.988266	1e-05	16.5926	0.000168687	0.0335589	up for AA
ENSGALT00000039164	ENSGALG00000003446	PRLR	transcript	0.465922	1e-05	15.5078	1.58e-06	0.000986754	up for AA
ENSGALT00000040525	ENSGALG00000028409	SNRPG	transcript	43.7625	1e-05	22.0613	9.58e-08	0.000114063	up for AA
ENSGALT00000047006	ENSGALG00000016245	BCOR	transcript	0.607714	1e-05	15.8911	3.1e-05	0.0103528	up for AA
ENSGALT00000047771	ENSGALG00000010934	PATJ	transcript	0.348734	1e-05	15.0898	0.000115403	0.0261714	up for AA
ENSGALT00000049779	ENSGALG00000008520	EIF4G1	transcript	0.359508	1e-05	15.1337	0.000169873	0.0335589	up for AA
ENSGALT00000056674	ENSGALG00000017229	FAT3	transcript	0.436652	1e-05	15.4142	4.52e-06	0.00217269	up for AA
ENSGALT00000058507	ENSGALG00000009655	AADAT	transcript	0.541279	1e-05	15.7241	0.000154202	0.0318039	up for AA
ENSGALT00000064576	ENSGALG00000010958	PPFIA2	transcript	0.674237	1e-05	16.041	6.45e-05	0.0180641	up for AA
ENSGALT00000064862	ENSGALG00000036775	SETBP1	transcript	1.80113	1e-05	17.4585	0.000297105	0.0495683	up for AA
ENSGALT00000066785	ENSGALG00000014582	CADM1	transcript	7.72311	1e-05	19.5588	0.000133262	0.0288479	up for AA
ENSGALT00000066854	ENSGALG00000043178	SBF1	transcript	4.26818	1e-05	18.7033	0.00010219	0.0246717	up for AA
ENSGALT00000067146	ENSGALG00000035045	TASOR	transcript	0.468089	1e-05	15.5145	8.29e-05	0.0217155	up for AA
ENSGALT00000067436	ENSGALG00000033635	PTGS2	transcript	0.691387	1e-05	16.0772	5.03e-07	0.000446887	up for AA
ENSGALT00000067902	ENSGALG00000017229	FAT3	transcript	0.378066	1e-05	15.2063	5.91e-06	0.00276367	up for AA
ENSGALT00000068017	ENSGALG00000033074	ARID2	transcript	10.352	1e-05	19.9815	8.45e-09	1.53e-05	up for AA
ENSGALT00000068778	ENSGALG00000001561	MXRA8	transcript	5.38054	1e-05	19.0374	1.09e-06	0.000716456	up for AA
ENSGALT00000071596	ENSGALG00000015058	PTPRD	transcript	2.55428	1e-05	17.9626	0.000154092	0.0318039	up for AA
ENSGALT00000075459	ENSGALG00000043765	-	transcript	1.77772	1e-05	17.4397	1.65e-05	0.00631277	up for AA
ENSGALT00000077738	ENSGALG00000042976	UBTF	transcript	0.508858	1e-05	15.635	6.61e-05	0.018424	up for AA
ENSGALT00000079581	ENSGALG00000040741	DNM2	transcript	4.50496	1e-05	18.7812	4.02e-18	3.51e-14	up for AA
ENSGALT00000080533	ENSGALG00000012407	LRP1B	transcript	0.759822	1e-05	16.2134	0.000240983	0.0433828	up for AA
ENSGALT00000082390	ENSGALG00000012009	JKAMP	transcript	0.916899	1e-05	16.4845	4.42e-06	0.0021416	up for AA
ENSGALT00000082466	ENSGALG00000029408	BAZ1B	transcript	3.81788	1e-05	18.5424	0.000130818	0.0284363	up for AA
ENSGALT00000086998	ENSGALG00000051843	-	transcript	1.66871	1e-05	17.3484	2.46e-08	3.3e-05	up for AA
ENSGALT00000088736	ENSGALG00000011276	BTG1	transcript	43.6024	1e-05	22.056	4.09e-05	0.0126741	up for AA
ENSGALT00000089907	ENSGALG00000041934	THOP1	transcript	2.14697	1e-05	17.7119	3.31e-06	0.0017364	up for AA
ENSGALT00000091530	ENSGALG00000006705	-	transcript	1.96416	1e-05	17.5836	0.000238431	0.0432204	up for AA
ENSGALT00000093108	ENSGALG00000016409	KIDINS220	transcript	0.398199	1e-05	15.2812	9.1e-05	0.0226885	up for AA
ENSGALT00000093389	ENSGALG00000040060	NRF1	transcript	0.990455	1e-05	16.5958	8.51e-05	0.0220586	up for AA
ENSGALT00000093513	ENSGALG00000010486	JAKMIP3	transcript	0.472991	1e-05	15.5295	1.47e-06	0.000938492	up for AA
ENSGALT00000095352	ENSGALG00000042598	PUM1	transcript	4.10481	1e-05	18.647	8.45e-07	0.000631164	up for AA
ENSGALT00000095819	ENSGALG00000040241	NTRK3	transcript	2.6695	1e-05	18.0262	6.97e-06	0.00309642	up for AA
ENSGALT00000095858	ENSGALG00000010493	INPP5A	transcript	0.459635	1e-05	15.4882	0.000263745	0.0462101	up for AA
ENSGALT00000096418	ENSGALG00000005473	PNAT3	transcript	0.795729	1e-05	16.28	0.000144597	0.0303402	up for AA
ENSGALT00000096672	ENSGALG00000034348	ATAD2	transcript	0.341171	1e-05	15.0582	0.000263567	0.0462101	up for AA
ENSGALT00000097463	ENSGALG00000035841	PRRC2C	transcript	1.23355	1e-05	16.9125	0.000240037	0.0433614	up for AA
ENSGALT00000099199	ENSGALG00000030351	ILF3	transcript	1.443	1e-05	17.1387	6.08e-06	0.00281969	up for AA
ENSGALT00000099459	ENSGALG00000042232	PSMG4	transcript	15.3958	1e-05	20.5541	6.05e-05	0.0171366	up for AA
ENSGALT00000099655	ENSGALG00000017120	SACS	transcript	5.64947	1e-05	19.1078	4.56e-05	0.0137423	up for AA
ENSGALT00000099857	ENSGALG00000003572	-	transcript	0.234934	1e-05	14.52	2.19e-06	0.0012583	up for AA
ENSGALT00000100375	ENSGALG00000016327	-	transcript	0.654077	1e-05	15.9972	0.000271015	0.046885	up for AA
ENSGALT00000101778	ENSGALG00000001615	MAN2C1	transcript	2.32486	1e-05	17.8268	1.56e-15	6.79e-12	up for AA
ENSGALT00000102779	ENSGALG00000008850	TTLL7	transcript	1.14763	1e-05	16.8083	7.99e-05	0.0213567	up for AA
ENSGALT00000102802	ENSGALG00000042357	ARHGAP1	transcript	0.357261	1e-05	15.1247	4.9e-05	0.0146122	up for AA
ENSGALT00000103832	ENSGALG00000039935	PDE1C	transcript	0.660872	1e-05	16.0121	0.000290736	0.0489735	up for AA
ENSGALT00000103919	ENSGALG00000032746	ENPP2	transcript	5.16962	1e-05	18.9797	0.000156111	0.0318965	up for AA
ENSGALT00000105411	ENSGALG00000012992	WNK1	transcript	0.765792	1e-05	16.2247	1.72e-05	0.00652767	up for AA
ENSGALT00000105858	ENSGALG00000015326	CLTA	transcript	18.4882	1e-05	20.8182	0.000120699	0.026975	up for AA
ENSGALT00000106062	ENSGALG00000054753	-	transcript	5.63041	1e-05	19.1029	1.43e-16	7.47e-13	up for AA
ENSGALT00000106245	ENSGALG00000015226	SPIDR	transcript	1.36985	1e-05	17.0637	1.29e-09	2.6e-06	up for AA
ENSGALT00000106526	ENSGALG00000003217	LITAF	transcript	0.309882	1e-05	14.9194	8.16e-05	0.0214844	up for AA
ENSGALT00000106690	ENSGALG00000050619	SOCS2	transcript	3.81747	1e-05	18.5423	1.83e-08	2.81e-05	up for AA
ENSGALT00000106826	ENSGALG00000040926	SAMSN1	transcript	0.429674	1e-05	15.391	2.58e-05	0.00901196	up for AA
ENSGALT00000106863	ENSGALG00000004719	SPTAN1	transcript	8.31012	1e-05	19.6645	4.56e-08	5.83e-05	up for AA
ENSGALT00000007605	ENSGALG00000004769	PSAP	transcript	8.3612	0.00101733	13.0047	2.64e-07	0.000251665	up for AA
ENSGALT00000107263	ENSGALG00000017002	FNDC3A	transcript	1.29486	0.000337333	11.9063	9.11e-11	2.65e-07	up for AA
ENSGALT00000094744	ENSGALG00000003781	SUN1	transcript	2.71847	0.00111367	11.2533	2.08e-06	0.00123843	up for AA
ENSGALT00000098030	ENSGALG00000008039	MFSD13A	transcript	1.73237	0.001079	10.6488	3.05e-05	0.0103417	up for AA
ENSGALT00000024106	ENSGALG00000014943	FAM169A	transcript	0.78343	0.000542333	10.4964	0.000201028	0.0378821	up for AA
ENSGALT00000064807	ENSGALG00000009569	TLK1	transcript	1.71979	0.00199867	9.74898	2.89e-07	0.000270446	up for AA
ENSGALT00000023206	ENSGALG00000014365	RBPJ	transcript	4.4189	0.00571333	9.59514	1.19e-05	0.00474654	up for AA
ENSGALT00000096890	ENSGALG00000003705	VPS13C	transcript	0.646101	0.000959667	9.39501	0.000112341	0.0256848	up for AA
ENSGALT00000100873	ENSGALG00000009413	BROX	transcript	2.30355	0.003729	9.27085	6.41e-05	0.0180532	up for AA
ENSGALT00000071291	ENSGALG00000007744	CASS4	transcript	1.33917	0.00254967	9.03681	9.11e-05	0.0226885	up for AA
ENSGALT00000013511	ENSGALG00000008297	-	transcript	1.07978	0.002801	8.59058	1.89e-05	0.00692267	up for AA
ENSGALT00000085469	ENSGALG00000009031	SESTD1	transcript	7.68011	0.0222553	8.43083	6.78e-07	0.000546117	up for AA
ENSGALT00000050670	ENSGALG00000011528	-	transcript	3.1359	0.0127343	7.94401	0.000138799	0.0298003	up for AA
ENSGALT00000052257	ENSGALG00000030542	SEMA6D	transcript	1.88102	0.00783833	7.90675	2.34e-06	0.00131224	up for AA
ENSGALT00000078946	ENSGALG00000033231	RACGAP1	transcript	4.21199	0.020803	7.66157	0.000174544	0.0341187	up for AA
ENSGALT00000095862	ENSGALG00000009240	NFE2L2	transcript	10.7548	0.0547313	7.6184	1.2e-07	0.000139704	up for AA
ENSGALT00000050904	ENSGALG00000011091	NUP133	transcript	0.902322	0.00482667	7.54647	9.62e-05	0.0236533	up for AA
ENSGALT00000103060	ENSGALG00000050931	-	transcript	0.217638	0.00132433	7.36052	1.78e-05	0.00664509	up for AA
ENSGALT00000107136	ENSGALG00000002726	KIF1B	transcript	2.7818	0.0236837	6.87598	5.14e-05	0.0151204	up for AA
ENSGALT00000102767	ENSGALG00000013348	OTUD7B	transcript	1.74728	0.0151093	6.85352	0.000129342	0.0282327	up for AA
ENSGALT00000092782	ENSGALG00000013311	ANO3	transcript	0.716778	0.007364	6.60489	3.58e-05	0.0115764	up for AA
ENSGALT00000071339	ENSGALG00000035930	PHACTR3	transcript	1.25411	0.0131827	6.57188	6.12e-07	0.000501286	up for AA
ENSGALT00000093368	ENSGALG00000046360	-	transcript	0.575686	0.00626033	6.5229	0.000261628	0.0462101	up for AA
ENSGALT00000054941	ENSGALG00000033678	EHMT1	transcript	1.71732	0.0186853	6.52211	7.76e-05	0.0209613	up for AA
ENSGALT00000079835	ENSGALG00000006652	DIP2C	transcript	0.412502	0.00479133	6.42783	7.26e-05	0.0198037	up for AA
ENSGALT00000056860	ENSGALG00000028530	PRKACB	transcript	6.16834	0.079977	6.26915	0.000274249	0.0472601	up for AA
ENSGALT00000096003	ENSGALG00000005188	MINDY4	transcript	2.15072	0.0284917	6.23813	3.39e-05	0.0111017	up for AA
ENSGALT00000100401	ENSGALG00000005550	ST6GAL1	transcript	2.16913	0.0335043	6.01662	6.04e-05	0.0171366	up for AA
ENSGALT00000079833	ENSGALG00000033244	DNM3	transcript	1.73475	0.0275037	5.97896	0.000159166	0.0323187	up for AA
ENSGALT00000099319	ENSGALG00000015252	ST3GAL6	transcript	3.42273	0.0713177	5.58475	5.09e-05	0.0150576	up for AA
ENSGALT00000082958	ENSGALG00000008051	MTMR3	transcript	0.378217	0.00852633	5.47114	0.0001084	0.0253516	up for AA
ENSGALT00000076956	ENSGALG00000009655	AADAT	transcript	2.52235	0.071108	5.14861	3.2e-05	0.0106037	up for AA
ENSGALT00000083315	ENSGALG00000009802	ANGEL2	transcript	4.84978	0.218901	4.46957	0.000162601	0.0326368	up for AA
ENSGALT00000010591	ENSGALG00000006560	SEMA3A	transcript	8.24735	0.38577	4.41812	2.35e-06	0.00131224	up for AA
ENSGALT00000049666	ENSGALG00000026019	ASCC1	transcript	8.5667	0.466578	4.19855	2.25e-05	0.00808743	up for AA
ENSGALT00000107124	ENSGALG00000001905	DTX2	transcript	2.69173	0.155916	4.10969	1.8e-06	0.00109559	up for AA
ENSGALT00000100504	ENSGALG00000020417	ISCA2	transcript	32.2218	8.62096	1.90212	1.34e-05	0.00529505	up for AA
ENSGALT00000074203	ENSGALG00000050548	-	transcript	58.9385	18.1151	1.70201	1.27e-05	0.0050569	up for AA
ENSGALT00000079354	ENSGALG00000043672	STAB1	transcript	0.43985	2.36226	-2.42508	5.83e-05	0.0168603	up for LS
ENSGALT00000062438	ENSGALG00000034747	NAPA	transcript	0.96623	7.43634	-2.94415	0.000217749	0.0404511	up for LS
ENSGALT00000064499	ENSGALG00000029709	INPP4A	transcript	0.636293	5.76558	-3.1797	0.000227486	0.0418352	up for LS
ENSGALT00000032563	ENSGALG00000020417	ISCA2	transcript	3.04038	29.0922	-3.25831	1.98e-10	5.09e-07	up for LS
ENSGALT00000023770	ENSGALG00000014740	IPO11	transcript	0.580356	6.1719	-3.4107	7.55e-07	0.000598905	up for LS
ENSGALT00000103714	ENSGALG00000001157	DENND1A	transcript	0.565955	6.76826	-3.58003	8.89e-05	0.0225071	up for LS
ENSGALT00000051210	ENSGALG00000020249	RAPGEF2	transcript	0.168614	3.33427	-4.30557	3.54e-06	0.00179887	up for LS
ENSGALT00000102786	ENSGALG00000046708	PTGES	transcript	0.0636607	1.38602	-4.4444	0.000155103	0.0318642	up for LS
ENSGALT00000044677	ENSGALG00000005553	NLGN3	transcript	0.032639	0.732669	-4.48849	0.000187419	0.0357029	up for LS
ENSGALT00000065820	ENSGALG00000015215	MAPRE2	transcript	0.223884	6.57387	-4.87592	6.03e-07	0.000501286	up for LS
ENSGALT00000060427	ENSGALG00000015720	CHODL	transcript	0.134764	6.01718	-5.48058	0.000227595	0.0418352	up for LS
ENSGALT00000106178	ENSGALG00000002919	MON1A	transcript	0.0306907	1.5099	-5.62051	3.83e-05	0.0121158	up for LS
ENSGALT00000086968	ENSGALG00000005694	GARS	transcript	0.901914	51.6784	-5.84043	6.98e-38	1.22e-33	up for LS
ENSGALT00000086151	ENSGALG00000010244	AKR1A1	transcript	0.0757243	4.45428	-5.87829	3.89e-07	0.000357663	up for LS
ENSGALT00000087596	ENSGALG00000003079	MFF	transcript	0.052705	3.3302	-5.98153	9.12e-05	0.0226885	up for LS
ENSGALT00000094861	ENSGALG00000008653	MGA	transcript	0.00567	0.378177	-6.05957	0.000149337	0.0311685	up for LS
ENSGALT00000106095	ENSGALG00000015303	AFG1L	transcript	0.027032	1.84302	-6.09126	3.46e-06	0.00179376	up for LS
ENSGALT00000058902	ENSGALG00000010270	AREL1	transcript	0.0222823	1.55385	-6.1238	0.00026967	0.046885	up for LS
ENSGALT00000097005	ENSGALG00000030585	UBXN2B	transcript	0.0655837	4.89339	-6.22135	1.76e-11	5.77e-08	up for LS
ENSGALT00000095686	ENSGALG00000028561	SZT2	transcript	0.00513633	0.406875	-6.3077	0.00025164	0.044992	up for LS
ENSGALT00000103268	ENSGALG00000037889	PTPRT	transcript	0.0116623	1.25347	-6.74792	0.000181642	0.034856	up for LS
ENSGALT00000095428	ENSGALG00000006563	SEMA3D	transcript	0.020876	2.32848	-6.8014	2.39e-05	0.00846359	up for LS
ENSGALT00000040062	ENSGALG00000003922	TOP2A	transcript	0.0793943	8.91506	-6.81106	0.000159886	0.0323396	up for LS
ENSGALT00000052372	ENSGALG00000009915	EML4	transcript	0.0384703	6.15287	-7.32137	5.51e-05	0.0160364	up for LS
ENSGALT00000094049	ENSGALG00000009670	SGCE	transcript	0.0283427	4.70131	-7.37394	1.88e-05	0.00692267	up for LS
ENSGALT00000061294	ENSGALG00000003731	FBXO42	transcript	0.00268767	0.70483	-8.03478	0.000294676	0.0493201	up for LS
ENSGALT00000102479	ENSGALG00000029261	RTN4	transcript	0.0386867	10.4015	-8.07074	2.41e-07	0.000238483	up for LS
ENSGALT00000027336	ENSGALG00000016911	RNF219	transcript	0.00437567	1.22901	-8.13378	0.000107739	0.02531	up for LS
ENSGALT00000078141	ENSGALG00000003774	ATP13A2	transcript	0.00102167	0.454185	-8.79621	3.53e-06	0.00179887	up for LS
ENSGALT00000034920	ENSGALG00000001163	NDEL1	transcript	0.00279	1.34404	-8.91209	3.84e-05	0.0121158	up for LS
ENSGALT00000043356	ENSGALG00000025996	-	transcript	0.0126723	15.9028	-10.2934	1.13e-05	0.0045607	up for LS
ENSGALT00000087920	ENSGALG00000046360	-	transcript	0.00033	0.837661	-11.3097	1.43e-05	0.00551328	up for LS
ENSGALT00000013228	ENSGALG00000008144	COPG2	transcript	0.00168433	12.2423	-12.8274	1.25e-07	0.000141865	up for LS
ENSGALT00000068060	ENSGALG00000032868	AHCYL2	transcript	0.000235667	2.44638	-13.3416	0.00010705	0.0252614	up for LS
ENSGALT00000087509	ENSGALG00000001475	STMN1	transcript	0.01779	199.691	-13.4544	2.79e-06	0.00150699	up for LS
ENSGALT00000095257	ENSGALG00000009752	C1GALT1	transcript	6.1e-05	1.63447	-14.7097	7.89e-07	0.000607975	up for LS

## Sheet: AA_E14 vs. LS_E14
transcript_id	gene_id	gene_name	feature_id	AA_E14_FPKM	LS_E14_FPKM	log2.foldchange.	pvalue	qvalue	Regulation
ENSGALT00000001330	ENSGALG00000000906	RALGPS1	transcript	1e-05	1.23715	-16.9167	1.6e-08	1.69e-05	up for LS
ENSGALT00000002469	ENSGALG00000001618	OGFOD3	transcript	1e-05	5.1474	-18.9735	1.06e-05	0.00412469	up for LS
ENSGALT00000012159	ENSGALG00000007520	SSRP1	transcript	1e-05	23.1777	-21.1443	9.18e-09	1.11e-05	up for LS
ENSGALT00000015585	ENSGALG00000009569	TLK1	transcript	1e-05	1.24154	-16.9218	5.82e-05	0.014812	up for LS
ENSGALT00000020015	ENSGALG00000012256	UTRN	transcript	1e-05	1.0664	-16.7024	5.52e-07	0.00037585	up for LS
ENSGALT00000030139	ENSGALG00000019094	PHF11	transcript	1e-05	3.1286	-18.2552	3.51e-06	0.00165866	up for LS
ENSGALT00000045869	ENSGALG00000002439	-	transcript	1e-05	0.579014	-15.8213	1.93e-05	0.00648371	up for LS
ENSGALT00000048931	ENSGALG00000033138	ZMYND12	transcript	1e-05	0.774482	-16.2409	1.05e-05	0.00412282	up for LS
ENSGALT00000049208	ENSGALG00000035017	-	transcript	1e-05	0.379952	-15.2135	2.33e-06	0.00116048	up for LS
ENSGALT00000051009	ENSGALG00000011356	-	transcript	1e-05	0.392472	-15.2603	1.16e-06	0.00065598	up for LS
ENSGALT00000051342	ENSGALG00000000550	STRADA	transcript	1e-05	3.20319	-18.2891	1.37e-06	0.000761233	up for LS
ENSGALT00000051444	ENSGALG00000042005	-	transcript	1e-05	0.922102	-16.4926	0.000313242	0.0477029	up for LS
ENSGALT00000055693	ENSGALG00000035930	PHACTR3	transcript	1e-05	0.595769	-15.8625	2.29e-06	0.00115328	up for LS
ENSGALT00000055843	ENSGALG00000000220	APC	transcript	1e-05	0.353282	-15.1085	5.03e-05	0.0133831	up for LS
ENSGALT00000056072	ENSGALG00000031129	HMCN1	transcript	1e-05	1.44671	-17.1424	8.61e-08	7.52e-05	up for LS
ENSGALT00000057294	ENSGALG00000015849	ME1	transcript	1e-05	0.670551	-16.0331	0.000192705	0.0345727	up for LS
ENSGALT00000057377	ENSGALG00000034967	GDPD5	transcript	1e-05	3.07164	-18.2287	0.000305451	0.0468893	up for LS
ENSGALT00000066854	ENSGALG00000043178	SBF1	transcript	1e-05	3.3725	-18.3635	0.000150617	0.0293747	up for LS
ENSGALT00000067019	ENSGALG00000011318	DNPEP	transcript	1e-05	1.95409	-17.5761	0.000259714	0.0421757	up for LS
ENSGALT00000068017	ENSGALG00000033074	ARID2	transcript	1e-05	7.61367	-19.5382	1.79e-08	1.83e-05	up for LS
ENSGALT00000068085	ENSGALG00000002106	CLCC1	transcript	1e-05	0.342363	-15.0632	5.92e-05	0.0148465	up for LS
ENSGALT00000074995	ENSGALG00000016323	PDK3	transcript	1e-05	4.58577	-18.8068	8.31e-07	0.000518261	up for LS
ENSGALT00000076651	ENSGALG00000013768	PHACTR2	transcript	1e-05	0.784043	-16.2586	0.000300124	0.0463793	up for LS
ENSGALT00000077203	ENSGALG00000011592	MRAS	transcript	1e-05	5.77169	-19.1386	1.57e-06	0.000857497	up for LS
ENSGALT00000082338	ENSGALG00000000845	UVRAG	transcript	1e-05	0.527235	-15.6862	3.3e-05	0.00970531	up for LS
ENSGALT00000082466	ENSGALG00000029408	BAZ1B	transcript	1e-05	2.22997	-17.7667	0.000248881	0.0414219	up for LS
ENSGALT00000083565	ENSGALG00000007048	SYNM	transcript	1e-05	0.34113	-15.058	9.86e-05	0.0211713	up for LS
ENSGALT00000085458	ENSGALG00000030065	TENM3	transcript	1e-05	0.978167	-16.5778	2.16e-06	0.00111804	up for LS
ENSGALT00000085730	ENSGALG00000003882	SMARCE1	transcript	1e-05	0.49999	-15.6096	7.86e-05	0.0183018	up for LS
ENSGALT00000086387	ENSGALG00000034616	INHBA	transcript	1e-05	0.79485	-16.2784	2.24e-06	0.00115088	up for LS
ENSGALT00000087362	ENSGALG00000042073	-	transcript	1e-05	5.87181	-19.1634	1.1e-10	2.13e-07	up for LS
ENSGALT00000091063	ENSGALG00000008564	NSUN6	transcript	1e-05	0.422381	-15.3663	0.000238282	0.0406608	up for LS
ENSGALT00000091201	ENSGALG00000004143	YWHAB	transcript	1e-05	10.5207	-20.0048	9.1e-05	0.0202823	up for LS
ENSGALT00000092313	ENSGALG00000010311	NAV3	transcript	1e-05	4.46048	-18.7668	3.04e-36	5.3e-32	up for LS
ENSGALT00000092447	ENSGALG00000005332	CACNA1D	transcript	1e-05	0.158082	-13.9484	5.16e-06	0.00227376	up for LS
ENSGALT00000094029	ENSGALG00000031067	TMEM132A	transcript	1e-05	1.00792	-16.621	3.96e-05	0.0112115	up for LS
ENSGALT00000094095	ENSGALG00000040465	ZEB2	transcript	1e-05	2.52148	-17.9439	2.56e-15	8.93e-12	up for LS
ENSGALT00000095179	ENSGALG00000015353	BBX	transcript	1e-05	1.89019	-17.5282	3.64e-14	1.12e-10	up for LS
ENSGALT00000095459	ENSGALG00000005030	DOCK10	transcript	1e-05	0.722647	-16.141	1.31e-05	0.00489416	up for LS
ENSGALT00000096618	ENSGALG00000000234	EPB41L4A	transcript	1e-05	0.679327	-16.0518	0.000237898	0.0406608	up for LS
ENSGALT00000097262	ENSGALG00000047813	APBB2	transcript	1e-05	4.43601	-18.7589	0.000179907	0.0331533	up for LS
ENSGALT00000097377	ENSGALG00000004719	SPTAN1	transcript	1e-05	5.31834	-19.0206	2.72e-08	2.59e-05	up for LS
ENSGALT00000099432	ENSGALG00000042254	-	transcript	1e-05	6.87872	-19.3918	0.00018593	0.0337035	up for LS
ENSGALT00000099687	ENSGALG00000001895	PANK3	transcript	1e-05	18.585	-20.8257	1.07e-34	1.12e-30	up for LS
ENSGALT00000099783	ENSGALG00000004620	LAMC1	transcript	1e-05	0.874769	-16.4166	2.11e-05	0.00685855	up for LS
ENSGALT00000100165	ENSGALG00000016222	NDP	transcript	1e-05	0.599108	-15.8705	1.73e-05	0.0061464	up for LS
ENSGALT00000101286	ENSGALG00000011562	PRKN	transcript	1e-05	1.10384	-16.7522	6.09e-07	0.00039907	up for LS
ENSGALT00000101427	ENSGALG00000002818	VAT1	transcript	1e-05	6.39254	-19.286	1.48e-05	0.00540134	up for LS
ENSGALT00000102245	ENSGALG00000009480	DOCK4	transcript	1e-05	0.635603	-15.9558	0.000181432	0.0332331	up for LS
ENSGALT00000104460	ENSGALG00000052797	-	transcript	1e-05	26.6153	-21.3438	1.02e-06	0.000591484	up for LS
ENSGALT00000104947	ENSGALG00000003295	ADAMTS12	transcript	1e-05	0.465773	-15.5073	0.00012925	0.0263463	up for LS
ENSGALT00000105761	ENSGALG00000006908	DLG1	transcript	1e-05	0.410713	-15.3258	0.000256952	0.0421757	up for LS
ENSGALT00000107299	ENSGALG00000037869	-	transcript	1e-05	0.76441	-16.2221	5.03e-05	0.0133831	up for LS
ENSGALT00000012857	ENSGALG00000007917	LAMB4	transcript	0.235528	1e-05	14.5236	4.71e-06	0.00210861	up for AA
ENSGALT00000027248	ENSGALG00000016868	NALCN	transcript	0.470165	1e-05	15.5209	8.67e-05	0.0195831	up for AA
ENSGALT00000027377	ENSGALG00000016937	DIAPH3	transcript	0.897866	1e-05	16.4542	2.43e-07	0.000192682	up for AA
ENSGALT00000046421	ENSGALG00000012044	ANK2	transcript	0.799064	1e-05	16.286	8.79e-07	0.000535475	up for AA
ENSGALT00000046759	ENSGALG00000005295	BCAS3	transcript	0.576061	1e-05	15.8139	0.000207908	0.0365493	up for AA
ENSGALT00000048323	ENSGALG00000031563	ECI1	transcript	2.05029	1e-05	17.6455	1.2e-07	0.000103361	up for AA
ENSGALT00000048883	ENSGALG00000009250	-	transcript	2.02483	1e-05	17.6274	7.92e-05	0.0183544	up for AA
ENSGALT00000052064	ENSGALG00000026182	CTTNBP2NL	transcript	2.97756	1e-05	18.1838	2.46e-07	0.000192682	up for AA
ENSGALT00000052884	ENSGALG00000034264	-	transcript	0.521475	1e-05	15.6703	0.000303394	0.0467468	up for AA
ENSGALT00000054079	ENSGALG00000014765	TRIM23	transcript	0.201858	1e-05	14.3011	0.00027921	0.0441653	up for AA
ENSGALT00000054655	ENSGALG00000034137	-	transcript	5.09539	1e-05	18.9588	0.000105371	0.0220804	up for AA
ENSGALT00000055868	ENSGALG00000002980	RTKN2	transcript	1.13055	1e-05	16.7867	8.76e-05	0.0196263	up for AA
ENSGALT00000058507	ENSGALG00000009655	AADAT	transcript	1.82149	1e-05	17.4748	5.28e-05	0.0137618	up for AA
ENSGALT00000065290	ENSGALG00000013537	TPM3	transcript	0.539455	1e-05	15.7192	2.93e-07	0.000222321	up for AA
ENSGALT00000067297	ENSGALG00000039815	MARF1	transcript	1.65972	1e-05	17.3406	0.000323344	0.0488844	up for AA
ENSGALT00000070590	ENSGALG00000007098	KIF21A	transcript	0.283454	1e-05	14.7908	0.00024175	0.0409856	up for AA
ENSGALT00000076167	ENSGALG00000003922	TOP2A	transcript	9.3993	1e-05	19.8422	5.74e-05	0.0146674	up for AA
ENSGALT00000077730	ENSGALG00000012607	ZCCHC6	transcript	0.988378	1e-05	16.5928	2.05e-11	4.66e-08	up for AA
ENSGALT00000078303	ENSGALG00000009554	KLHL2	transcript	0.283471	1e-05	14.7909	0.000156101	0.0298507	up for AA
ENSGALT00000081441	ENSGALG00000039595	BTBD11	transcript	0.562148	1e-05	15.7787	0.000127345	0.0260595	up for AA
ENSGALT00000081722	ENSGALG00000003118	ADGRA2	transcript	1.37979	1e-05	17.0741	3.91e-06	0.00179787	up for AA
ENSGALT00000086208	ENSGALG00000015069	B4GALT4	transcript	0.343449	1e-05	15.0678	0.000265074	0.0424661	up for AA
ENSGALT00000086998	ENSGALG00000051843	-	transcript	4.54684	1e-05	18.7945	1.4e-11	3.49e-08	up for AA
ENSGALT00000089805	ENSGALG00000031563	ECI1	transcript	0.966098	1e-05	16.5599	1.75e-05	0.0061464	up for AA
ENSGALT00000090579	ENSGALG00000054713	-	transcript	1.64324	1e-05	17.3262	6.19e-10	1.01e-06	up for AA
ENSGALT00000092611	ENSGALG00000000584	-	transcript	0.335721	1e-05	15.035	7.01e-05	0.0167164	up for AA
ENSGALT00000094055	ENSGALG00000009168	AFF2	transcript	0.72262	1e-05	16.1409	4.92e-10	8.31e-07	up for AA
ENSGALT00000095184	ENSGALG00000012425	FERMT2	transcript	1.37024	1e-05	17.0641	4.7e-05	0.0128329	up for AA
ENSGALT00000095352	ENSGALG00000042598	PUM1	transcript	3.88212	1e-05	18.5665	3.25e-07	0.00024313	up for AA
ENSGALT00000095666	ENSGALG00000011405	SLC4A7	transcript	7.59713	1e-05	19.5351	1.46e-35	1.91e-31	up for AA
ENSGALT00000095901	ENSGALG00000051843	-	transcript	5.56287	1e-05	19.0855	1.2e-05	0.00454484	up for AA
ENSGALT00000097947	ENSGALG00000003526	TUBGCP2	transcript	1.28789	1e-05	16.9747	2.68e-05	0.00825364	up for AA
ENSGALT00000098274	ENSGALG00000012044	ANK2	transcript	0.826339	1e-05	16.3344	7.51e-07	0.000480058	up for AA
ENSGALT00000098591	ENSGALG00000015014	TNPO1	transcript	1.30959	1e-05	16.9988	2.6e-05	0.00814998	up for AA
ENSGALT00000098722	ENSGALG00000009915	EML4	transcript	5.42305	1e-05	19.0487	0.000104261	0.0219354	up for AA
ENSGALT00000099674	ENSGALG00000016281	DMD	transcript	0.476787	1e-05	15.5411	5.11e-06	0.00226856	up for AA
ENSGALT00000099922	ENSGALG00000031650	BBS9	transcript	3.39726	1e-05	18.374	1.17e-16	4.73e-13	up for AA
ENSGALT00000100689	ENSGALG00000010733	CEP170	transcript	2.09628	1e-05	17.6775	2.55e-07	0.000196106	up for AA
ENSGALT00000100754	ENSGALG00000009683	NEK1	transcript	0.644827	1e-05	15.9766	6.89e-05	0.0167125	up for AA
ENSGALT00000103266	ENSGALG00000004055	C7orf50	transcript	6.15965	1e-05	19.2325	8.06e-18	3.52e-14	up for AA
ENSGALT00000103306	ENSGALG00000054180	-	transcript	7.44665	1e-05	19.5062	0.000166843	0.0313276	up for AA
ENSGALT00000103998	ENSGALG00000034475	EIF3G	transcript	11.0938	1e-05	20.0813	0.000129775	0.0263508	up for AA
ENSGALT00000106748	ENSGALG00000039408	PNPLA6	transcript	0.607362	1e-05	15.8903	9.85e-09	1.15e-05	up for AA
ENSGALT00000107634	ENSGALG00000011182	DLL1	transcript	0.782646	1e-05	16.2561	2.47e-08	2.44e-05	up for AA
ENSGALT00000100867	ENSGALG00000001093	TCF3	transcript	6.63348	0.000449333	13.8497	5.88e-07	0.000390045	up for AA
ENSGALT00000102330	ENSGALG00000029536	VPS11	transcript	8.11272	0.003877	11.031	1.26e-07	0.000106461	up for AA
ENSGALT00000037978	ENSGALG00000011708	MYLK	transcript	3.25398	0.00207233	10.6167	7.8e-07	0.000492576	up for AA
ENSGALT00000013715	ENSGALG00000008419	SEC13	transcript	24.7731	0.01605	10.592	3.71e-05	0.010726	up for AA
ENSGALT00000087509	ENSGALG00000001475	STMN1	transcript	51.5801	0.0362853	10.4732	1.27e-05	0.00478342	up for AA
ENSGALT00000051937	ENSGALG00000033780	-	transcript	2.79611	0.002127	10.3604	2.45e-10	4.42e-07	up for AA
ENSGALT00000069751	ENSGALG00000002854	PDZD2	transcript	0.56012	0.000603	9.85936	1.18e-08	1.35e-05	up for AA
ENSGALT00000043356	ENSGALG00000025996	-	transcript	9.69793	0.0152357	9.31408	2.28e-05	0.007364	up for AA
ENSGALT00000068452	ENSGALG00000032997	EMILIN2	transcript	2.44545	0.00619933	8.62377	3.16e-05	0.00939961	up for AA
ENSGALT00000104559	ENSGALG00000033138	ZMYND12	transcript	0.639389	0.001943	8.36226	5.33e-05	0.013835	up for AA
ENSGALT00000101320	ENSGALG00000005930	PLS3	transcript	8.8103	0.0324817	8.08342	3.4e-05	0.00995203	up for AA
ENSGALT00000051363	ENSGALG00000043018	DLG5	transcript	3.10075	0.0118563	8.03082	1.36e-24	1.19e-20	up for AA
ENSGALT00000026798	ENSGALG00000016605	EFR3B	transcript	1.23389	0.005373	7.84327	8.77e-05	0.0196263	up for AA
ENSGALT00000100018	ENSGALG00000009230	TMEM131L	transcript	1.40175	0.00767733	7.51241	0.000179667	0.0331533	up for AA
ENSGALT00000075875	ENSGALG00000005295	BCAS3	transcript	0.527605	0.002929	7.49291	5.83e-06	0.00254452	up for AA
ENSGALT00000092899	ENSGALG00000034628	CCDC127	transcript	3.99751	0.0230273	7.43961	1.08e-06	0.000616249	up for AA
ENSGALT00000059232	ENSGALG00000001522	PHF20	transcript	0.626522	0.004944	6.98554	0.000139946	0.0277702	up for AA
ENSGALT00000065913	ENSGALG00000007750	RLIM	transcript	0.555372	0.00515	6.75274	6.46e-05	0.0159531	up for AA
ENSGALT00000099639	ENSGALG00000010555	OSBPL9	transcript	0.828415	0.00803333	6.68821	0.000253147	0.0419672	up for AA
ENSGALT00000056860	ENSGALG00000028530	PRKACB	transcript	6.54215	0.0658223	6.63504	0.000221552	0.0383789	up for AA
ENSGALT00000046845	ENSGALG00000006655	MAP3K13	transcript	0.590917	0.006077	6.60345	8.19e-06	0.00332792	up for AA
ENSGALT00000085893	ENSGALG00000010193	ZNF410	transcript	4.17267	0.059099	6.14169	7.88e-09	1.01e-05	up for AA
ENSGALT00000108300	ENSGALG00000030542	SEMA6D	transcript	6.41309	0.10118	5.98603	4.83e-05	0.0131236	up for AA
ENSGALT00000101813	ENSGALG00000008764	FAM171A1	transcript	3.01297	0.089043	5.08054	5.9e-05	0.0148465	up for AA
ENSGALT00000009081	ENSGALG00000005660	NF1	transcript	0.297569	0.00904733	5.03959	2.95e-05	0.00882902	up for AA
ENSGALT00000079347	ENSGALG00000000220	APC	transcript	0.702671	0.0276993	4.66493	6.49e-05	0.0159658	up for AA
ENSGALT00000038016	ENSGALG00000023199	HNRNPDL	transcript	21.3624	1.32725	4.00857	0.000215356	0.037732	up for AA
ENSGALT00000106289	ENSGALG00000001838	XPO7	transcript	5.35091	0.48507	3.46352	2.77e-05	0.00844866	up for AA
ENSGALT00000017177	ENSGALG00000010555	OSBPL9	transcript	10.2391	1.04213	3.29649	1.68e-05	0.00602456	up for AA
ENSGALT00000072687	ENSGALG00000013649	CNOT7	transcript	39.0531	4.99107	2.96801	1.88e-05	0.00636135	up for AA
ENSGALT00000082158	ENSGALG00000016918	GATD3A	transcript	45.0831	6.16296	2.87089	5.1e-05	0.0134208	up for AA
ENSGALT00000038499	ENSGALG00000023364	CDC42EP4	transcript	9.56156	1.33777	2.83742	5.31e-07	0.000365737	up for AA
ENSGALT00000087552	ENSGALG00000027762	PGAP2	transcript	4.27901	0.666092	2.68348	0.000290935	0.0456324	up for AA
ENSGALT00000083695	ENSGALG00000001895	PANK3	transcript	23.6294	4.98709	2.24432	7.07e-06	0.00298881	up for AA
ENSGALT00000102821	ENSGALG00000010311	NAV3	transcript	2.72853	0.610318	2.16049	9.99e-05	0.0211933	up for AA
ENSGALT00000098738	ENSGALG00000011505	MARK3	transcript	6.60499	1.59148	2.05319	0.000120141	0.0247789	up for AA
ENSGALT00000042841	ENSGALG00000050309	-	transcript	337.562	125.54	1.42701	2.46e-05	0.00789659	up for LS
ENSGALT00000049974	ENSGALG00000040493	PTN	transcript	11.4109	28.0635	-1.29828	0.000332469	0.0497631	up for LS
ENSGALT00000096470	ENSGALG00000011405	SLC4A7	transcript	2.57974	10.324	-2.0007	1.79e-05	0.00617424	up for LS
ENSGALT00000082134	ENSGALG00000014847	MYOM1	transcript	16.3694	77.4983	-2.24316	3.1e-11	6.76e-08	up for LS
ENSGALT00000100687	ENSGALG00000016843	COL4A2	transcript	4.80406	23.7273	-2.30422	7.83e-05	0.0183018	up for LS
ENSGALT00000097343	ENSGALG00000011505	MARK3	transcript	1.57782	8.93617	-2.50173	3.68e-06	0.00172031	up for LS
ENSGALT00000104030	ENSGALG00000010311	NAV3	transcript	0.549327	4.25917	-2.95484	2.08e-05	0.00682407	up for LS
ENSGALT00000095562	ENSGALG00000016391	CNKSR2	transcript	0.245014	3.18266	-3.6993	3.25e-06	0.00154989	up for LS
ENSGALT00000094909	ENSGALG00000002854	PDZD2	transcript	0.031965	0.56189	-4.13572	5.27e-05	0.0137618	up for LS
ENSGALT00000054594	ENSGALG00000031112	COL5A2	transcript	0.0248863	0.637552	-4.67912	9.53e-05	0.0207886	up for LS
ENSGALT00000091006	ENSGALG00000002016	PRKCD	transcript	0.0490267	1.3486	-4.78175	7e-05	0.0167164	up for LS
ENSGALT00000018257	ENSGALG00000033106	TMTC3	transcript	0.0149393	0.432514	-4.85556	0.000293198	0.0458501	up for LS
ENSGALT00000094247	ENSGALG00000054944	GULP1	transcript	0.0866717	2.59583	-4.90449	0.000162926	0.0308129	up for LS
ENSGALT00000024036	ENSGALG00000014902	-	transcript	0.009664	0.412383	-5.41522	0.000131322	0.0265621	up for LS
ENSGALT00000104527	ENSGALG00000048886	-	transcript	0.0276373	1.30266	-5.5587	0.000179697	0.0331533	up for LS
ENSGALT00000067259	ENSGALG00000007658	ARMH3	transcript	0.204037	9.78419	-5.58355	1.5e-16	5.62e-13	up for LS
ENSGALT00000085454	ENSGALG00000005902	RAB7A	transcript	0.0618037	3.83833	-5.95664	8.48e-05	0.0192247	up for LS
ENSGALT00000103618	ENSGALG00000050205	-	transcript	0.0230003	1.46289	-5.99102	5.9e-05	0.0148465	up for LS
ENSGALT00000086151	ENSGALG00000010244	AKR1A1	transcript	0.127257	8.45778	-6.05446	2.65e-05	0.00822979	up for LS
ENSGALT00000076465	ENSGALG00000029893	COG1	transcript	0.0128307	1.0161	-6.3073	0.000247713	0.0414219	up for LS
ENSGALT00000104173	ENSGALG00000009240	NFE2L2	transcript	0.0429777	4.32539	-6.6531	0.000197352	0.0351656	up for LS
ENSGALT00000075700	ENSGALG00000041403	DENND4A	transcript	0.004504	0.551645	-6.93639	8.65e-07	0.000532892	up for LS
ENSGALT00000094861	ENSGALG00000008653	MGA	transcript	0.005795	0.820222	-7.14506	2.64e-05	0.00821725	up for LS
ENSGALT00000091407	ENSGALG00000008487	TMCC1	transcript	0.00668733	0.986586	-7.20487	0.000263528	0.0423479	up for LS
ENSGALT00000106468	ENSGALG00000000296	PCNX1	transcript	0.010762	1.61822	-7.23231	0.000196557	0.0351435	up for LS
ENSGALT00000079418	ENSGALG00000032052	-	transcript	0.072649	12.5772	-7.43565	2.58e-09	3.65e-06	up for LS
ENSGALT00000103545	ENSGALG00000016055	KCNJ15	transcript	0.00659833	1.72604	-8.03114	4.28e-08	3.87e-05	up for LS
ENSGALT00000037168	ENSGALG00000012903	PIGN	transcript	0.00599267	1.73611	-8.17844	6.99e-05	0.0167164	up for LS
ENSGALT00000107136	ENSGALG00000002726	KIF1B	transcript	0.004235	1.34724	-8.31342	0.000190004	0.0343233	up for LS
ENSGALT00000044036	ENSGALG00000026591	GNG12	transcript	0.0278437	9.18561	-8.36588	4.81e-07	0.000340767	up for LS
ENSGALT00000048315	ENSGALG00000029747	ST3GAL4	transcript	0.00229233	0.802832	-8.45214	2.76e-05	0.00844866	up for LS
ENSGALT00000077874	ENSGALG00000036128	ZNF407	transcript	0.002373	0.883238	-8.53995	9.79e-11	1.97e-07	up for LS
ENSGALT00000067531	ENSGALG00000014365	RBPJ	transcript	0.0133723	5.68501	-8.73177	7.02e-05	0.0167164	up for LS
ENSGALT00000093630	ENSGALG00000043576	AGAP3	transcript	0.00131267	1.35308	-10.0095	7.2e-06	0.00299485	up for LS
ENSGALT00000104244	ENSGALG00000028685	SEMA5A	transcript	0.006704	7.76579	-10.1779	2.96e-08	2.72e-05	up for LS
ENSGALT00000103759	ENSGALG00000031650	BBS9	transcript	0.000912333	1.70605	-10.8688	1.61e-10	3e-07	up for LS
ENSGALT00000085051	ENSGALG00000044260	-	transcript	0.000107333	5.52873	-15.6526	2.05e-08	2.06e-05	up for LS

## Sheet: AA_E18 vs. LS_E18
transcript_id	gene_id	gene_name	feature_id	AA_E18_FPKM	LS_E18_FPKM	log2.foldchange.	pvalue	qvalue	Regulation
ENSGALT00000010839	ENSGALG00000006704	VPS8	transcript	1e-05	1.08588	-16.7285	1.16363e-05	0.0046181	up for LS
ENSGALT00000014051	ENSGALG00000008623	TOR4A	transcript	1e-05	1.16064	-16.8246	9.09998e-09	1.25453e-05	up for LS
ENSGALT00000017821	ENSGALG00000010949	GPNMB	transcript	1e-05	0.171188	-14.0633	6.33033e-05	0.0167488	up for LS
ENSGALT00000020555	ENSGALG00000012588	KIF27	transcript	1e-05	0.670542	-16.033	5.10403e-05	0.0141473	up for LS
ENSGALT00000020885	ENSGALG00000012801	LY86	transcript	1e-05	1.1229	-16.7769	1.54958e-05	0.00571674	up for LS
ENSGALT00000027071	ENSGALG00000016767	AFF3	transcript	1e-05	0.54541	-15.7351	9.77583e-05	0.0229653	up for LS
ENSGALT00000034533	ENSGALG00000001437	NTM	transcript	1e-05	0.94678	-16.5307	4.66098e-06	0.00226088	up for LS
ENSGALT00000037619	ENSGALG00000012783	MYBPC1	transcript	1e-05	0.853045	-16.3803	1.14676e-08	1.50188e-05	up for LS
ENSGALT00000038332	ENSGALG00000015205	TYRP1	transcript	1e-05	0.837279	-16.3534	3.53474e-07	0.000298668	up for LS
ENSGALT00000049303	ENSGALG00000016622	STS	transcript	1e-05	1.7638	-17.4283	1.58413e-05	0.00580334	up for LS
ENSGALT00000049779	ENSGALG00000008520	EIF4G1	transcript	1e-05	0.434939	-15.4085	9.63582e-05	0.0227384	up for LS
ENSGALT00000050438	ENSGALG00000003693	MACF1	transcript	1e-05	0.730088	-16.1558	0.000205787	0.0376043	up for LS
ENSGALT00000054243	ENSGALG00000012783	MYBPC1	transcript	1e-05	0.657687	-16.0051	7.19179e-05	0.0184684	up for LS
ENSGALT00000055893	ENSGALG00000006829	SMG1	transcript	1e-05	0.342329	-15.0631	1.92254e-05	0.00666993	up for LS
ENSGALT00000056072	ENSGALG00000031129	HMCN1	transcript	1e-05	1.62118	-17.3067	5.63086e-08	5.89967e-05	up for LS
ENSGALT00000058620	ENSGALG00000037646	BRD8	transcript	1e-05	0.501411	-15.6137	2.00213e-06	0.00114006	up for LS
ENSGALT00000060406	ENSGALG00000038783	-	transcript	1e-05	1.30429	-16.9929	3.52147e-05	0.0104225	up for LS
ENSGALT00000061514	ENSGALG00000039120	NBEAL2	transcript	1e-05	0.411103	-15.3272	1.97537e-05	0.00671971	up for LS
ENSGALT00000065151	ENSGALG00000002192	PTPRC	transcript	1e-05	0.521771	-15.6711	0.000273335	0.0450289	up for LS
ENSGALT00000065509	ENSGALG00000016328	GSTA2	transcript	1e-05	0.421881	-15.3645	0.000148068	0.0303001	up for LS
ENSGALT00000065660	ENSGALG00000015746	JAM2	transcript	1e-05	0.96068	-16.5518	5.197e-06	0.00236744	up for LS
ENSGALT00000066785	ENSGALG00000014582	CADM1	transcript	1e-05	12.2118	-20.2198	9.49739e-05	0.0226154	up for LS
ENSGALT00000066854	ENSGALG00000043178	SBF1	transcript	1e-05	2.063	-17.6544	0.000227354	0.0401023	up for LS
ENSGALT00000074995	ENSGALG00000016323	PDK3	transcript	1e-05	13.0946	-20.3205	1.32417e-34	3.46847e-30	up for LS
ENSGALT00000075424	ENSGALG00000016391	CNKSR2	transcript	1e-05	1.27599	-16.9613	3.37037e-05	0.0100893	up for LS
ENSGALT00000084777	ENSGALG00000001332	RBL1	transcript	1e-05	0.655211	-15.9997	0.000135471	0.0288492	up for LS
ENSGALT00000088356	ENSGALG00000043758	-	transcript	1e-05	1.98104	-17.5959	0.000113523	0.02507	up for LS
ENSGALT00000088600	ENSGALG00000044177	FAN1	transcript	1e-05	0.707584	-16.1106	8.58699e-05	0.0214233	up for LS
ENSGALT00000088658	ENSGALG00000009433	BAG3	transcript	1e-05	8.61152	-19.7159	0.000161766	0.0321002	up for LS
ENSGALT00000088917	ENSGALG00000013041	CCT5	transcript	1e-05	0.965929	-16.5596	0.000206014	0.0376043	up for LS
ENSGALT00000089813	ENSGALG00000037361	KLF8	transcript	1e-05	0.659618	-16.0093	5.37619e-05	0.0146689	up for LS
ENSGALT00000091201	ENSGALG00000004143	YWHAB	transcript	1e-05	3.95567	-18.5936	0.000240752	0.0416247	up for LS
ENSGALT00000091576	ENSGALG00000017005	CAB39L	transcript	1e-05	7.40127	-19.4974	2.32479e-27	3.04472e-23	up for LS
ENSGALT00000091643	ENSGALG00000005241	DYNC1LI2	transcript	1e-05	0.910343	-16.4741	0.000185709	0.0346716	up for LS
ENSGALT00000091794	ENSGALG00000015167	PRUNE2	transcript	1e-05	0.080837	-12.9808	2.44605e-05	0.0078135	up for LS
ENSGALT00000092290	ENSGALG00000040724	AKAP9	transcript	1e-05	1.51951	-17.2133	0.00014415	0.0297348	up for LS
ENSGALT00000092646	ENSGALG00000029266	ZDHHC3	transcript	1e-05	2.71034	-18.0481	0.000143398	0.0297348	up for LS
ENSGALT00000093145	ENSGALG00000002164	DDX59	transcript	1e-05	1.9407	-17.5662	2.61537e-05	0.00815611	up for LS
ENSGALT00000093981	ENSGALG00000048059	-	transcript	1e-05	0.824634	-16.3315	0.000249406	0.0421472	up for LS
ENSGALT00000094341	ENSGALG00000013999	FBXO40	transcript	1e-05	1.46816	-17.1636	1.45908e-05	0.00549904	up for LS
ENSGALT00000095459	ENSGALG00000005030	DOCK10	transcript	1e-05	0.691561	-16.0776	2.99695e-11	6.54173e-08	up for LS
ENSGALT00000096681	ENSGALG00000006749	WDR37	transcript	1e-05	1.80939	-17.4651	7.13696e-07	0.000498512	up for LS
ENSGALT00000097222	ENSGALG00000009483	MARK1	transcript	1e-05	1.82573	-17.4781	1.4994e-05	0.00561066	up for LS
ENSGALT00000097681	ENSGALG00000006791	TTI1	transcript	1e-05	0.813047	-16.3111	2.71236e-06	0.00147003	up for LS
ENSGALT00000098581	ENSGALG00000048295	IRX6	transcript	1e-05	0.267034	-14.7047	0.00015123	0.0306977	up for LS
ENSGALT00000099578	ENSGALG00000015353	BBX	transcript	1e-05	1.16589	-16.8311	1.36248e-05	0.00520995	up for LS
ENSGALT00000099685	ENSGALG00000001419	DAB2IP	transcript	1e-05	0.745939	-16.1868	0.00031476	0.0499677	up for LS
ENSGALT00000099687	ENSGALG00000001895	PANK3	transcript	1e-05	5.84896	-19.1578	9.06673e-07	0.000586393	up for LS
ENSGALT00000101087	ENSGALG00000012783	MYBPC1	transcript	1e-05	1.01777	-16.6351	2.43299e-10	4.24856e-07	up for LS
ENSGALT00000103748	ENSGALG00000002179	FBF1	transcript	1e-05	0.96483	-16.558	2.71355e-05	0.00841153	up for LS
ENSGALT00000104657	ENSGALG00000031786	BLVRA	transcript	1e-05	2.64621	-18.0136	3.29787e-14	1.43971e-10	up for LS
ENSGALT00000003682	ENSGALG00000002336	EP400	transcript	0.280465	1e-05	14.7755	5.15919e-05	0.014225	up for AA
ENSGALT00000012857	ENSGALG00000007917	LAMB4	transcript	0.107424	1e-05	13.391	8.29678e-05	0.0209973	up for AA
ENSGALT00000018097	ENSGALG00000006109	MAPK8	transcript	0.796183	1e-05	16.2808	0.000116586	0.0254156	up for AA
ENSGALT00000019990	ENSGALG00000012241	KLHDC1	transcript	1.72087	1e-05	17.3928	9.26629e-10	1.47101e-06	up for AA
ENSGALT00000021478	ENSGALG00000019277	SLCO1B3	transcript	1.38476	1e-05	17.0793	0.000300639	0.0483116	up for AA
ENSGALT00000025536	ENSGALG00000015836	CEP162	transcript	0.451976	1e-05	15.464	1.39726e-08	1.70228e-05	up for AA
ENSGALT00000034466	ENSGALG00000021362	GPRC5C	transcript	0.881062	1e-05	16.427	2.21304e-06	0.00123335	up for AA
ENSGALT00000037018	ENSGALG00000016273	LGSN	transcript	0.421143	1e-05	15.362	4.9413e-06	0.00231386	up for AA
ENSGALT00000046345	ENSGALG00000007766	KIAA1217	transcript	1.52964	1e-05	17.2228	8.24008e-07	0.000560615	up for AA
ENSGALT00000047778	ENSGALG00000038265	CREB5	transcript	1.66657	1e-05	17.3465	4.66689e-05	0.0132288	up for AA
ENSGALT00000048133	ENSGALG00000016289	DST	transcript	0.0904683	1e-05	13.1432	0.000286181	0.0464153	up for AA
ENSGALT00000049008	ENSGALG00000027440	COX20	transcript	3.6312	1e-05	18.4701	2.04727e-05	0.00691938	up for AA
ENSGALT00000053130	ENSGALG00000034591	-	transcript	2.12304	1e-05	17.6958	0.000174726	0.0339014	up for AA
ENSGALT00000053203	ENSGALG00000013042	MICAL3	transcript	0.455877	1e-05	15.4764	0.000157383	0.031514	up for AA
ENSGALT00000054208	ENSGALG00000011642	ANKRD17	transcript	0.665173	1e-05	16.0214	4.88651e-06	0.00231386	up for AA
ENSGALT00000060730	ENSGALG00000009896	TRERF1	transcript	0.577382	1e-05	15.8172	9.49494e-05	0.0226154	up for AA
ENSGALT00000062456	ENSGALG00000013935	BCLAF1	transcript	1.62865	1e-05	17.3133	3.24096e-12	8.08495e-09	up for AA
ENSGALT00000064427	ENSGALG00000034171	EPB41L1	transcript	1.60897	1e-05	17.2958	1.54423e-06	0.000933011	up for AA
ENSGALT00000066871	ENSGALG00000045246	GOLIM4	transcript	2.8341	1e-05	18.1125	6.59234e-13	1.86213e-09	up for AA
ENSGALT00000067843	ENSGALG00000032220	ELN	transcript	3.02647	1e-05	18.2073	3.8045e-06	0.00189815	up for AA
ENSGALT00000071554	ENSGALG00000005834	PAFAH1B1	transcript	1.12044	1e-05	16.7737	4.27881e-05	0.012453	up for AA
ENSGALT00000076619	ENSGALG00000008546	FGD5	transcript	0.352746	1e-05	15.1063	0.000155771	0.0313861	up for AA
ENSGALT00000077730	ENSGALG00000012607	ZCCHC6	transcript	0.365402	1e-05	15.1572	0.000173361	0.0337616	up for AA
ENSGALT00000082659	ENSGALG00000032992	NR3C1	transcript	2.59595	1e-05	17.9859	0.000103815	0.0238533	up for AA
ENSGALT00000083624	ENSGALG00000010925	FAM126A	transcript	1.2861	1e-05	16.9726	3.82451e-11	8.01418e-08	up for AA
ENSGALT00000084217	ENSGALG00000003876	TIMD4	transcript	0.844999	1e-05	16.3667	6.29181e-07	0.000464238	up for AA
ENSGALT00000085458	ENSGALG00000030065	TENM3	transcript	0.625435	1e-05	15.9326	6.34296e-06	0.00276907	up for AA
ENSGALT00000085622	ENSGALG00000011630	GLI2	transcript	0.611798	1e-05	15.9008	2.91986e-05	0.0089452	up for AA
ENSGALT00000086658	ENSGALG00000031895	SDK2	transcript	0.294393	1e-05	14.8455	9.57639e-05	0.0227004	up for AA
ENSGALT00000086998	ENSGALG00000051843	-	transcript	2.02642	1e-05	17.6286	1.22991e-08	1.53407e-05	up for AA
ENSGALT00000088755	ENSGALG00000011655	IQCB1	transcript	0.640447	1e-05	15.9668	0.000106406	0.0242361	up for AA
ENSGALT00000092734	ENSGALG00000031009	ARHGEF7	transcript	0.848599	1e-05	16.3728	9.1997e-05	0.0225208	up for AA
ENSGALT00000093025	ENSGALG00000032776	WDR7	transcript	0.923327	1e-05	16.4946	0.000287953	0.0465586	up for AA
ENSGALT00000094080	ENSGALG00000008347	ATG13	transcript	0.735902	1e-05	16.1672	2.68234e-06	0.00147003	up for AA
ENSGALT00000095901	ENSGALG00000051843	-	transcript	4.23645	1e-05	18.6925	7.00498e-10	1.14678e-06	up for AA
ENSGALT00000096175	ENSGALG00000005030	DOCK10	transcript	0.532552	1e-05	15.7006	1.86961e-05	0.00661779	up for AA
ENSGALT00000096202	ENSGALG00000030055	RIPOR1	transcript	2.44603	1e-05	17.9001	5.47183e-07	0.000409504	up for AA
ENSGALT00000096986	ENSGALG00000003602	RPGRIP1L	transcript	0.522226	1e-05	15.6724	9.38819e-05	0.0226154	up for AA
ENSGALT00000097513	ENSGALG00000033102	LRRFIP2	transcript	1.51302	1e-05	17.2071	2.87353e-05	0.00885505	up for AA
ENSGALT00000097985	ENSGALG00000040724	AKAP9	transcript	0.883363	1e-05	16.4307	0.000246455	0.0419672	up for AA
ENSGALT00000099655	ENSGALG00000017120	SACS	transcript	3.3845	1e-05	18.3686	6.61936e-05	0.0173384	up for AA
ENSGALT00000099942	ENSGALG00000015167	PRUNE2	transcript	0.110567	1e-05	13.4326	4.99106e-06	0.00231386	up for AA
ENSGALT00000100367	ENSGALG00000006936	WDR6	transcript	1.03466	1e-05	16.6588	4.04405e-05	0.0118355	up for AA
ENSGALT00000101520	ENSGALG00000037138	KCNQ1	transcript	0.317984	1e-05	14.9567	1.91438e-05	0.00666993	up for AA
ENSGALT00000102323	ENSGALG00000015027	JAK2	transcript	0.400646	1e-05	15.29	8.42594e-07	0.00056591	up for AA
ENSGALT00000102939	ENSGALG00000034171	EPB41L1	transcript	0.252405	1e-05	14.6235	1.34222e-05	0.00517022	up for AA
ENSGALT00000103225	ENSGALG00000007161	LRRK2	transcript	0.250641	1e-05	14.6133	0.000112749	0.02507	up for AA
ENSGALT00000104228	ENSGALG00000035882	TANGO6	transcript	0.521674	1e-05	15.6709	0.000157609	0.031514	up for AA
ENSGALT00000106748	ENSGALG00000039408	PNPLA6	transcript	0.58736	1e-05	15.842	1.70598e-07	0.000162493	up for AA
ENSGALT00000108033	ENSGALG00000005030	DOCK10	transcript	0.852049	1e-05	16.3786	1.65009e-13	6.17452e-10	up for AA
ENSGALT00000093650	ENSGALG00000025996	-	transcript	3.05635	0.000376667	12.9862	4.32789e-13	1.41703e-09	up for AA
ENSGALT00000005533	ENSGALG00000003498	TAF8	transcript	3.65306	0.00389267	9.87413	8.94216e-06	0.00371788	up for AA
ENSGALT00000096324	ENSGALG00000009468	-	transcript	1.98182	0.00231933	9.7389	1.04505e-08	1.40377e-05	up for AA
ENSGALT00000083970	ENSGALG00000012944	DENND5B	transcript	1.13857	0.00161433	9.46207	3.21763e-06	0.00162079	up for AA
ENSGALT00000065127	ENSGALG00000039454	SP4	transcript	1.59965	0.00244067	9.35627	4.54627e-05	0.0130539	up for AA
ENSGALT00000010512	ENSGALG00000006505	ZFAND6	transcript	10.0428	0.0190323	9.0435	6.56471e-07	0.000477647	up for AA
ENSGALT00000097740	ENSGALG00000012598	NAA35	transcript	3.74736	0.008051	8.86249	7.00582e-07	0.000495965	up for AA
ENSGALT00000103544	ENSGALG00000002246	DENND1B	transcript	3.87092	0.010114	8.58018	9.60355e-16	5.03101e-12	up for AA
ENSGALT00000027469	ENSGALG00000017005	CAB39L	transcript	4.22983	0.011748	8.49204	5.92693e-14	2.38842e-10	up for AA
ENSGALT00000093540	ENSGALG00000005470	PLPPR5	transcript	1.72569	0.007346	7.876	2.91377e-06	0.00155759	up for AA
ENSGALT00000051937	ENSGALG00000033780	-	transcript	1.6059	0.00734133	7.77312	8.04739e-07	0.000554709	up for AA
ENSGALT00000027961	ENSGALG00000017302	SLCO2B1	transcript	0.809449	0.00782567	6.69258	6.43953e-05	0.0169521	up for AA
ENSGALT00000051426	ENSGALG00000040114	PTPRZ1	transcript	0.384517	0.00375667	6.67745	2.47847e-05	0.00786908	up for AA
ENSGALT00000095862	ENSGALG00000009240	NFE2L2	transcript	2.89662	0.0309877	6.54653	0.000193227	0.0356428	up for AA
ENSGALT00000106077	ENSGALG00000055101	TASOR2	transcript	0.837102	0.010941	6.25759	0.000258163	0.0432089	up for AA
ENSGALT00000063356	ENSGALG00000034919	CDK2AP1	transcript	2.15763	0.0296477	6.18538	1.65506e-05	0.00602108	up for AA
ENSGALT00000075419	ENSGALG00000010282	TMEM63B	transcript	0.67019	0.0145263	5.52783	4.39784e-06	0.00217349	up for AA
ENSGALT00000097391	ENSGALG00000027365	HIVEP3	transcript	0.240691	0.00752633	4.99909	0.000310969	0.0495159	up for AA
ENSGALT00000079145	ENSGALG00000030040	CDH15	transcript	2.77556	0.0891833	4.95986	7.47137e-08	7.38495e-05	up for AA
ENSGALT00000093952	ENSGALG00000045092	CCDC112	transcript	2.4833	0.0858913	4.8536	0.000108792	0.0246601	up for AA
ENSGALT00000069054	ENSGALG00000016736	CYFIP1	transcript	0.635102	0.0231613	4.7772	0.000246524	0.0419672	up for AA
ENSGALT00000090598	ENSGALG00000039408	PNPLA6	transcript	0.689475	0.0274137	4.65253	9.13453e-05	0.0224662	up for AA
ENSGALT00000106936	ENSGALG00000035237	-	transcript	1.89978	0.082487	4.52552	1.82867e-05	0.00652514	up for AA
ENSGALT00000058529	ENSGALG00000030450	CLIP2	transcript	6.2093	0.327678	4.24408	3.13522e-05	0.00943934	up for AA
ENSGALT00000045948	ENSGALG00000026182	CTTNBP2NL	transcript	1.09638	0.0607577	4.17354	0.000144196	0.0297348	up for AA
ENSGALT00000096177	ENSGALG00000041423	MAP7D3	transcript	3.26615	0.248812	3.71446	0.000284874	0.0463469	up for AA
ENSGALT00000078639	ENSGALG00000003661	SETX	transcript	1.07991	0.087294	3.62889	5.15477e-06	0.00236744	up for AA
ENSGALT00000035184	ENSGALG00000001031	-	transcript	1.97341	0.160025	3.62432	9.33155e-05	0.0226154	up for AA
ENSGALT00000088762	ENSGALG00000035717	HSPG2	transcript	24.0778	2.52077	3.25577	1.74543e-06	0.00102739	up for AA
ENSGALT00000089896	ENSGALG00000011708	MYLK	transcript	5.38522	0.617333	3.12488	4.74879e-07	0.000376932	up for AA
ENSGALT00000007290	ENSGALG00000004581	NDST1	transcript	2.65703	0.346164	2.94029	1.4246e-05	0.00540799	up for AA
ENSGALT00000065098	ENSGALG00000034742	LIMA1	transcript	8.99306	1.41036	2.67275	4.56004e-05	0.0130539	up for AA
ENSGALT00000098363	ENSGALG00000050552	-	transcript	2.54589	0.412433	2.62594	0.000244247	0.0419672	up for AA
ENSGALT00000094155	ENSGALG00000005030	DOCK10	transcript	5.67193	1.27571	2.15254	1.00163e-06	0.000632199	up for AA
ENSGALT00000010491	ENSGALG00000006491	ANKRD1	transcript	15.2929	4.02388	1.9262	0.000101103	0.0233326	up for AA
ENSGALT00000091486	ENSGALG00000009477	PDCD10	transcript	12.0506	3.19395	1.9157	0.000120884	0.0261251	up for AA
ENSGALT00000073246	ENSGALG00000033498	-	transcript	5.01009	20.8508	-2.05719	0.000212754	0.038433	up for LS
ENSGALT00000088313	ENSGALG00000006505	ZFAND6	transcript	4.27373	22.7799	-2.41419	1.27793e-05	0.0050336	up for LS
ENSGALT00000105199	ENSGALG00000009690	CENPF	transcript	0.196752	1.17089	-2.57316	0.000185976	0.0346716	up for LS
ENSGALT00000048096	ENSGALG00000030025	FABP4	transcript	24.1472	159.352	-2.72229	2.21106e-05	0.00729184	up for LS
ENSGALT00000052312	ENSGALG00000027440	COX20	transcript	0.216268	5.49496	-4.66722	1.91773e-05	0.00666993	up for LS
ENSGALT00000017775	ENSGALG00000010926	SPP1	transcript	0.403833	12.1975	-4.91668	1.12374e-05	0.00449386	up for LS
ENSGALT00000101445	ENSGALG00000000410	TLK2	transcript	0.0455187	1.42774	-4.97113	1.72856e-06	0.00102739	up for LS
ENSGALT00000054098	ENSGALG00000015410	BVES	transcript	0.301747	11.4676	-5.24808	1.63278e-10	3.05488e-07	up for LS
ENSGALT00000015429	ENSGALG00000009477	PDCD10	transcript	0.382144	16.0365	-5.3911	4.64267e-08	4.96358e-05	up for LS
ENSGALT00000057457	ENSGALG00000009645	ESRRG	transcript	0.0219683	0.983455	-5.48436	0.000231658	0.0407243	up for LS
ENSGALT00000098582	ENSGALG00000010035	NR3C2	transcript	0.00691767	0.376313	-5.7655	0.000144738	0.0297348	up for LS
ENSGALT00000055660	ENSGALG00000042929	-	transcript	0.0294543	1.71148	-5.86062	0.000227217	0.0401023	up for LS
ENSGALT00000077972	ENSGALG00000035350	PMEL	transcript	0.0529903	3.13643	-5.88725	2.35291e-09	3.52177e-06	up for LS
ENSGALT00000091333	ENSGALG00000048109	-	transcript	0.377826	26.9564	-6.15676	0.000217196	0.0388335	up for LS
ENSGALT00000100956	ENSGALG00000029582	EVI5	transcript	0.0733977	5.64457	-6.26498	6.75368e-13	1.86213e-09	up for LS
ENSGALT00000094671	ENSGALG00000017170	ALKBH8	transcript	0.0112577	0.885582	-6.29765	0.00017952	0.0345353	up for LS
ENSGALT00000035680	ENSGALG00000022137	CRP	transcript	0.0298443	2.89743	-6.60117	1.07286e-05	0.00432339	up for LS
ENSGALT00000008842	ENSGALG00000005509	DPYD	transcript	0.00333467	0.371406	-6.79931	0.000151769	0.0306977	up for LS
ENSGALT00000094960	ENSGALG00000053921	-	transcript	0.745158	96.5228	-7.01718	6.03446e-05	0.0161289	up for LS
ENSGALT00000104097	ENSGALG00000015511	ROBO1	transcript	0.0114697	1.54171	-7.07056	7.94353e-05	0.0202521	up for LS
ENSGALT00000094252	ENSGALG00000008591	CACNB2	transcript	0.011873	1.61627	-7.08884	5.01723e-05	0.0140555	up for LS
ENSGALT00000097369	ENSGALG00000048309	-	transcript	0.395012	55.454	-7.13325	6.0815e-05	0.0161722	up for LS
ENSGALT00000085454	ENSGALG00000005902	RAB7A	transcript	0.0319543	5.09269	-7.31627	6.2961e-13	1.86213e-09	up for LS
ENSGALT00000016231	ENSGALG00000009988	ELOVL1	transcript	0.0254427	5.50174	-7.75649	0.000125908	0.0270325	up for LS
ENSGALT00000095744	ENSGALG00000004169	-	transcript	0.023361	5.67932	-7.92547	2.99855e-05	0.00908006	up for LS
ENSGALT00000037720	ENSGALG00000011171	TBP	transcript	0.005061	1.65852	-8.35626	0.000237462	0.0411917	up for LS
ENSGALT00000050895	ENSGALG00000005660	NF1	transcript	0.001312	0.479486	-8.51358	0.000112661	0.02507	up for LS
ENSGALT00000082280	ENSGALG00000035563	USP6NL	transcript	0.000868667	0.380533	-8.775	2.96932e-05	0.00904383	up for LS
ENSGALT00000096327	ENSGALG00000009566	IARS2	transcript	0.00229033	1.25906	-9.10258	2.17912e-06	0.0012275	up for LS
ENSGALT00000103265	ENSGALG00000053841	-	transcript	0.0259363	14.957	-9.17163	4.6969e-05	0.0132288	up for LS
ENSGALT00000074975	ENSGALG00000014843	TPD52L1	transcript	0.000946333	0.70845	-9.5481	1.76916e-06	0.00102979	up for LS
ENSGALT00000101320	ENSGALG00000005930	PLS3	transcript	0.0181987	14.5402	-9.642	3.34194e-08	3.89054e-05	up for LS
ENSGALT00000013654	ENSGALG00000008381	TMEM237	transcript	0.003036	2.64655	-9.76772	6.75123e-09	9.55883e-06	up for LS
ENSGALT00000056256	ENSGALG00000005676	TTC28	transcript	0.000832667	1.06519	-10.3211	0.000178967	0.0345353	up for LS
ENSGALT00000068215	ENSGALG00000040393	BORCS5	transcript	0.00133467	1.93805	-10.5039	3.83639e-07	0.000319011	up for LS
ENSGALT00000019973	ENSGALG00000012230	LRR1	transcript	0.685074	4990.29	-12.8306	1.33994e-05	0.00517022	up for LS
ENSGALT00000098030	ENSGALG00000008039	MFSD13A	transcript	2.03333e-05	1.741	-16.3857	1.514e-05	0.0056251	up for LS

## Sheet: AA_1D vs. LS_1D
transcript_id	gene_id	gene_name	feature_id	AA_1D_FPKM	LS_1D_FPKM	log2.foldchange.	pvalue	qvalue	Regulation
ENSGALT00000014604	ENSGALG00000008976	ADAM22	transcript	1e-05	0.420549	-15.36	3.67e-05	0.0115239	up for LS
ENSGALT00000015124	ENSGALG00000009297	TELO2	transcript	1e-05	0.564029	-15.7835	5.55e-05	0.0159707	up for LS
ENSGALT00000025009	ENSGALG00000015511	ROBO1	transcript	1e-05	0.945936	-16.5295	9.14e-06	0.00402319	up for LS
ENSGALT00000036519	ENSGALG00000016899	DCT	transcript	1e-05	0.774749	-16.2414	4.11e-06	0.00197577	up for LS
ENSGALT00000039749	ENSGALG00000008439	CD36	transcript	1e-05	9.04979	-19.7875	0.000139132	0.0308844	up for LS
ENSGALT00000054986	ENSGALG00000033989	SLC39A14	transcript	1e-05	1.08664	-16.7295	1.25e-05	0.00510324	up for LS
ENSGALT00000055251	ENSGALG00000015836	CEP162	transcript	1e-05	0.870152	-16.409	2.72e-09	3.17e-06	up for LS
ENSGALT00000058779	ENSGALG00000030661	STAT2	transcript	1e-05	0.586144	-15.839	0.000174214	0.0355118	up for LS
ENSGALT00000061378	ENSGALG00000032732	WASHC5	transcript	1e-05	0.910765	-16.4748	3.09e-05	0.0101845	up for LS
ENSGALT00000063126	ENSGALG00000011630	GLI2	transcript	1e-05	0.372671	-15.1856	1.06e-06	0.000631518	up for LS
ENSGALT00000064862	ENSGALG00000036775	SETBP1	transcript	1e-05	2.19795	-17.7458	0.000241534	0.0451902	up for LS
ENSGALT00000065015	ENSGALG00000015656	-	transcript	1e-05	2.11542	-17.6906	3.68e-06	0.00180143	up for LS
ENSGALT00000067806	ENSGALG00000007522	-	transcript	1e-05	0.406805	-15.3121	0.000140952	0.0310099	up for LS
ENSGALT00000068334	ENSGALG00000015630	EDIL3	transcript	1e-05	1.53042	-17.2236	2.48e-05	0.00876893	up for LS
ENSGALT00000076167	ENSGALG00000003922	TOP2A	transcript	1e-05	2.27127	-17.7931	0.00021985	0.0430352	up for LS
ENSGALT00000076173	ENSGALG00000016794	MRPS9	transcript	1e-05	2.08086	-17.6668	7.07e-05	0.0184326	up for LS
ENSGALT00000077738	ENSGALG00000042976	UBTF	transcript	1e-05	0.433134	-15.4025	2.01e-07	0.000150182	up for LS
ENSGALT00000077832	ENSGALG00000010290	VEGFA	transcript	1e-05	0.87448	-16.4161	7.92e-07	0.000500177	up for LS
ENSGALT00000079218	ENSGALG00000043576	AGAP3	transcript	1e-05	0.748485	-16.1917	0.000147088	0.0313233	up for LS
ENSGALT00000088736	ENSGALG00000011276	BTG1	transcript	1e-05	39.0836	-21.8981	5.29e-05	0.0154944	up for LS
ENSGALT00000089600	ENSGALG00000045507	-	transcript	1e-05	1.44125	-17.137	3.49e-05	0.0112155	up for LS
ENSGALT00000090579	ENSGALG00000054713	-	transcript	1e-05	2.24185	-17.7743	1.24e-11	2.4e-08	up for LS
ENSGALT00000091028	ENSGALG00000006565	-	transcript	1e-05	0.336296	-15.0374	0.000101682	0.0245871	up for LS
ENSGALT00000091302	ENSGALG00000004286	COL13A1	transcript	1e-05	0.618867	-15.9173	2.04e-05	0.00738611	up for LS
ENSGALT00000092073	ENSGALG00000035362	-	transcript	1e-05	0.310518	-14.9224	4.59e-06	0.00216738	up for LS
ENSGALT00000092646	ENSGALG00000029266	ZDHHC3	transcript	1e-05	4.46796	-18.7693	0.000255673	0.0466688	up for LS
ENSGALT00000093145	ENSGALG00000002164	DDX59	transcript	1e-05	1.7988	-17.4567	2.44e-09	2.91e-06	up for LS
ENSGALT00000094022	ENSGALG00000015230	NME7	transcript	1e-05	2.47932	-17.9196	1.96e-05	0.00720467	up for LS
ENSGALT00000095352	ENSGALG00000042598	PUM1	transcript	1e-05	3.38815	-18.3701	5.72e-07	0.00038928	up for LS
ENSGALT00000095513	ENSGALG00000012934	BICD1	transcript	1e-05	0.500191	-15.6102	1.56e-06	0.000847221	up for LS
ENSGALT00000095924	ENSGALG00000006886	DACH2	transcript	1e-05	1.15671	-16.8197	2.33e-07	0.000172059	up for LS
ENSGALT00000096418	ENSGALG00000005473	PNAT3	transcript	1e-05	0.730743	-16.1571	2.56e-05	0.0090162	up for LS
ENSGALT00000096774	ENSGALG00000041533	SLC11A2	transcript	1e-05	1.09807	-16.7446	0.000126244	0.0291345	up for LS
ENSGALT00000097262	ENSGALG00000047813	APBB2	transcript	1e-05	4.51305	-18.7837	0.000166887	0.0342852	up for LS
ENSGALT00000097767	ENSGALG00000043576	AGAP3	transcript	1e-05	0.235491	-14.5234	6.67e-05	0.0179289	up for LS
ENSGALT00000098987	ENSGALG00000008976	ADAM22	transcript	1e-05	0.688837	-16.0719	0.000152003	0.0317935	up for LS
ENSGALT00000099279	ENSGALG00000006043	RBBP6	transcript	1e-05	0.269014	-14.7154	0.000227164	0.0440205	up for LS
ENSGALT00000099663	ENSGALG00000009400	SLC8A3	transcript	1e-05	0.953512	-16.541	6.56e-05	0.0178973	up for LS
ENSGALT00000100053	ENSGALG00000011285	-	transcript	1e-05	17.6361	-20.7501	1.05e-06	0.000631518	up for LS
ENSGALT00000101218	ENSGALG00000008725	KIF16B	transcript	1e-05	0.400045	-15.2879	6.74e-05	0.0179289	up for LS
ENSGALT00000101707	ENSGALG00000016281	DMD	transcript	1e-05	0.304627	-14.8948	2.7e-05	0.00925594	up for LS
ENSGALT00000105411	ENSGALG00000012992	WNK1	transcript	1e-05	2.21462	-17.7567	0.000141473	0.0310099	up for LS
ENSGALT00000106884	ENSGALG00000008653	MGA	transcript	1e-05	1.07336	-16.7118	1.16e-16	3.57e-13	up for LS
ENSGALT00000108009	ENSGALG00000017125	MICU2	transcript	1e-05	0.388517	-15.2457	0.000232423	0.0440205	up for LS
ENSGALT00000006983	ENSGALG00000004378	ASB6	transcript	1.13747	1e-05	16.7955	4.08e-05	0.0124389	up for AA
ENSGALT00000020603	ENSGALG00000012621	ERCC6L2	transcript	2.05415	1e-05	17.6482	1.2e-06	0.000690535	up for AA
ENSGALT00000022003	ENSGALG00000013511	ANKRA2	transcript	0.932345	1e-05	16.5086	0.000197695	0.0395292	up for AA
ENSGALT00000036494	ENSGALG00000022739	AKAP11	transcript	0.425912	1e-05	15.3783	7.35e-05	0.0189559	up for AA
ENSGALT00000043476	ENSGALG00000028830	-	transcript	0.526627	1e-05	15.6845	6.68e-05	0.0179289	up for AA
ENSGALT00000045144	ENSGALG00000052868	-	transcript	1.69312	1e-05	17.3693	3.27e-07	0.000231698	up for AA
ENSGALT00000046728	ENSGALG00000006655	MAP3K13	transcript	0.258025	1e-05	14.6552	0.000138104	0.0308844	up for AA
ENSGALT00000047010	ENSGALG00000020249	RAPGEF2	transcript	0.746958	1e-05	16.1887	9.92e-06	0.00429648	up for AA
ENSGALT00000049448	ENSGALG00000030147	AFF4	transcript	1.71409	1e-05	17.3871	2.29e-06	0.00118884	up for AA
ENSGALT00000051175	ENSGALG00000015101	BNC2	transcript	1.00176	1e-05	16.6122	3.79e-05	0.0117976	up for AA
ENSGALT00000051204	ENSGALG00000031487	FSTL4	transcript	0.678758	1e-05	16.0506	4.22e-09	4.81e-06	up for AA
ENSGALT00000051855	ENSGALG00000009995	AKAP6	transcript	3.02786	1e-05	18.2079	0.000136226	0.0306287	up for AA
ENSGALT00000057414	ENSGALG00000038265	CREB5	transcript	0.633649	1e-05	15.9514	4.21e-05	0.0127596	up for AA
ENSGALT00000066854	ENSGALG00000043178	SBF1	transcript	2.02809	1e-05	17.6298	0.000220158	0.0430352	up for AA
ENSGALT00000068017	ENSGALG00000033074	ARID2	transcript	3.65145	1e-05	18.4781	0.000117184	0.0276529	up for AA
ENSGALT00000068263	ENSGALG00000025842	BRT-1	transcript	85.8866	1e-05	23.034	1.26e-56	6.59e-52	up for AA
ENSGALT00000069231	ENSGALG00000001608	UNC5D	transcript	0.257425	1e-05	14.6519	3.92e-05	0.0120835	up for AA
ENSGALT00000069706	ENSGALG00000008684	EIF4A2	transcript	21.8891	1e-05	21.0618	2.88e-08	2.65e-05	up for AA
ENSGALT00000075489	ENSGALG00000002929	TRIP12	transcript	0.772589	1e-05	16.2374	1e-05	0.00429648	up for AA
ENSGALT00000077755	ENSGALG00000016518	PHKA2	transcript	1.06141	1e-05	16.6956	1.36e-05	0.00536524	up for AA
ENSGALT00000078982	ENSGALG00000007266	ZNF438	transcript	0.921699	1e-05	16.492	5.52e-05	0.0159707	up for AA
ENSGALT00000083624	ENSGALG00000010925	FAM126A	transcript	2.19788	1e-05	17.7458	8.97e-15	2.35e-11	up for AA
ENSGALT00000090958	ENSGALG00000012594	NTRK2	transcript	0.450284	1e-05	15.4585	2.7e-05	0.00925594	up for AA
ENSGALT00000092540	ENSGALG00000015864	IBTK	transcript	0.446668	1e-05	15.4469	0.000155961	0.0324219	up for AA
ENSGALT00000094833	ENSGALG00000049653	KMT2C	transcript	1.37269	1e-05	17.0667	1.46e-07	0.000114411	up for AA
ENSGALT00000096324	ENSGALG00000009468	-	transcript	0.5908	1e-05	15.8504	5.84e-05	0.0166299	up for AA
ENSGALT00000098030	ENSGALG00000008039	MFSD13A	transcript	1.21627	1e-05	16.8921	1.81e-05	0.00678218	up for AA
ENSGALT00000099432	ENSGALG00000042254	-	transcript	5.56254	1e-05	19.0854	0.000265843	0.0481893	up for AA
ENSGALT00000102178	ENSGALG00000034591	-	transcript	2.16129	1e-05	17.7215	4.97e-07	0.000347227	up for AA
ENSGALT00000102365	ENSGALG00000035717	HSPG2	transcript	0.254696	1e-05	14.6365	5.95e-05	0.0168398	up for AA
ENSGALT00000103283	ENSGALG00000051796	-	transcript	0.623146	1e-05	15.9273	4.5e-05	0.0134613	up for AA
ENSGALT00000103998	ENSGALG00000034475	EIF3G	transcript	9.24889	1e-05	19.8189	0.000175947	0.035726	up for AA
ENSGALT00000104064	ENSGALG00000009670	SGCE	transcript	8.92329	1e-05	19.7672	1.34e-17	4.82e-14	up for AA
ENSGALT00000104228	ENSGALG00000035882	TANGO6	transcript	0.617648	1e-05	15.9145	9.94e-05	0.0243364	up for AA
ENSGALT00000104850	ENSGALG00000037889	PTPRT	transcript	1.70959	1e-05	17.3833	6.68e-07	0.000434058	up for AA
ENSGALT00000104922	ENSGALG00000006043	RBBP6	transcript	0.429272	1e-05	15.3896	6.74e-05	0.0179289	up for AA
ENSGALT00000106080	ENSGALG00000051654	YLPM1	transcript	0.472442	1e-05	15.5278	3.46e-05	0.0111795	up for AA
ENSGALT00000106155	ENSGALG00000042598	PUM1	transcript	2.72678	1e-05	18.0568	1.11e-06	0.000653998	up for AA
ENSGALT00000106183	ENSGALG00000010372	ANGEL1	transcript	5.0883	1e-05	18.9568	0.000227663	0.0440205	up for AA
ENSGALT00000107478	ENSGALG00000017062	NBEA	transcript	1.22586	1e-05	16.9034	7e-07	0.000447034	up for AA
ENSGALT00000106700	ENSGALG00000016289	DST	transcript	6.16234	2.9e-05	17.6971	3.03e-08	2.74e-05	up for AA
ENSGALT00000009858	ENSGALG00000006106	TNFRSF6B	transcript	2.42766	0.000539667	12.1352	3.41e-10	4.82e-07	up for AA
ENSGALT00000010512	ENSGALG00000006505	ZFAND6	transcript	25.2909	0.00565567	12.1266	1.7e-32	1.48e-28	up for AA
ENSGALT00000026245	ENSGALG00000016279	RAB23	transcript	1.97181	0.000570667	11.7546	1.83e-11	3.3e-08	up for AA
ENSGALT00000107136	ENSGALG00000002726	KIF1B	transcript	8.53556	0.005958	10.4844	1.3e-08	1.34e-05	up for AA
ENSGALT00000078497	ENSGALG00000005378	ARNTL	transcript	4.13321	0.00763733	9.07998	1.2e-06	0.000690535	up for AA
ENSGALT00000092119	ENSGALG00000011708	MYLK	transcript	0.528298	0.000997333	9.04906	0.000182294	0.036872	up for AA
ENSGALT00000100939	ENSGALG00000017002	FNDC3A	transcript	0.574339	0.001163	8.94791	0.00016577	0.0342852	up for AA
ENSGALT00000072109	ENSGALG00000016915	MYCBP2	transcript	1.45057	0.00303467	8.90087	5.4e-05	0.0157024	up for AA
ENSGALT00000070207	ENSGALG00000012809	ECI2	transcript	3.36912	0.01165	8.1759	9.43e-11	1.45e-07	up for AA
ENSGALT00000104658	ENSGALG00000002227	DMXL1	transcript	3.85729	0.017753	7.76338	1.71e-17	5.6e-14	up for AA
ENSGALT00000062965	ENSGALG00000014730	ELOVL7	transcript	1.00145	0.006004	7.38195	0.000152331	0.0317935	up for AA
ENSGALT00000097572	ENSGALG00000008589	GPR1	transcript	2.6451	0.0166547	7.31125	1.56e-05	0.00597971	up for AA
ENSGALT00000099085	ENSGALG00000010903	RASGEF1B	transcript	2.31313	0.0207003	6.80405	1.17e-08	1.23e-05	up for AA
ENSGALT00000017789	ENSGALG00000010934	PATJ	transcript	0.539259	0.00533833	6.65844	0.000227801	0.0440205	up for AA
ENSGALT00000094753	ENSGALG00000015377	PHLDB2	transcript	2.06206	0.023187	6.47463	3.81e-05	0.0117976	up for AA
ENSGALT00000086950	ENSGALG00000031387	YWHAZ	transcript	2.35854	0.0272103	6.4376	6.53e-05	0.0178973	up for AA
ENSGALT00000022399	ENSGALG00000013795	HIVEP2	transcript	0.72511	0.010187	6.1534	2.95e-05	0.00985489	up for AA
ENSGALT00000056860	ENSGALG00000028530	PRKACB	transcript	11.0992	0.165534	6.06718	0.000143164	0.0310944	up for AA
ENSGALT00000093481	ENSGALG00000049119	ZNF638	transcript	0.580455	0.0101137	5.84281	0.00013199	0.0300634	up for AA
ENSGALT00000003608	ENSGALG00000002294	SEMA6A	transcript	1.42248	0.032632	5.44598	4.65e-05	0.013831	up for AA
ENSGALT00000057227	ENSGALG00000005788	FARP2	transcript	0.492012	0.0142397	5.11071	0.000237567	0.0446072	up for AA
ENSGALT00000088979	ENSGALG00000006205	GTF2B	transcript	4.02305	0.118752	5.08227	0.000145168	0.0310944	up for AA
ENSGALT00000078639	ENSGALG00000003661	SETX	transcript	1.4206	0.0619237	4.51987	2.36e-08	2.25e-05	up for AA
ENSGALT00000074480	ENSGALG00000029514	MAPK8IP3	transcript	3.67742	0.252552	3.86404	6.92e-06	0.0031256	up for AA
ENSGALT00000008698	ENSGALG00000005415	TEAD1	transcript	32.2255	2.55446	3.65711	2.78e-05	0.00935667	up for AA
ENSGALT00000046934	ENSGALG00000000751	ARNT	transcript	1.87692	0.204502	3.19818	0.000253635	0.0464586	up for AA
ENSGALT00000057656	ENSGALG00000036789	ADGRL2	transcript	5.78473	0.961792	2.58845	0.000232054	0.0440205	up for AA
ENSGALT00000088359	ENSGALG00000014854	MYL12A	transcript	23.9164	5.09759	2.23011	0.000167804	0.0343388	up for AA
ENSGALT00000008011	ENSGALG00000005002	VDAC2	transcript	35.42	7.97714	2.15062	0.000208103	0.041452	up for AA
ENSGALT00000010619	ENSGALG00000006572	TNNT3	transcript	36.3339	211.936	-2.54425	4.08e-08	3.56e-05	up for LS
ENSGALT00000100214	ENSGALG00000029379	BRD1	transcript	0.254156	1.79533	-2.82046	0.000278498	0.0492894	up for LS
ENSGALT00000070374	ENSGALG00000001838	XPO7	transcript	0.904149	6.4257	-2.82922	0.000272337	0.0490273	up for LS
ENSGALT00000035680	ENSGALG00000022137	CRP	transcript	0.386388	5.14074	-3.73386	0.000228709	0.0440205	up for LS
ENSGALT00000047486	ENSGALG00000011394	CYP2J21	transcript	0.114708	1.69038	-3.88131	0.000151778	0.0317935	up for LS
ENSGALT00000037636	ENSGALG00000052084	-	transcript	0.529582	9.80886	-4.21116	2.24e-06	0.00117142	up for LS
ENSGALT00000066755	ENSGALG00000011290	RPL15	transcript	0.409567	8.43818	-4.36476	1.68e-06	0.000900177	up for LS
ENSGALT00000071904	ENSGALG00000005241	DYNC1LI2	transcript	0.0963153	3.34076	-5.11627	0.000210091	0.0416572	up for LS
ENSGALT00000077972	ENSGALG00000035350	PMEL	transcript	0.0562727	2.09075	-5.21544	6.27e-06	0.00288212	up for LS
ENSGALT00000092482	ENSGALG00000039186	-	transcript	0.112579	4.33473	-5.26693	0.000232762	0.0440205	up for LS
ENSGALT00000016231	ENSGALG00000009988	ELOVL1	transcript	0.202143	10.0971	-5.64242	8.07e-05	0.0203274	up for LS
ENSGALT00000083632	ENSGALG00000012244	KLHDC2	transcript	0.0336507	2.71184	-6.33249	9.28e-05	0.0228357	up for LS
ENSGALT00000050868	ENSGALG00000039815	MARF1	transcript	0.036184	2.93544	-6.34208	2.15e-06	0.00113536	up for LS
ENSGALT00000038332	ENSGALG00000015205	TYRP1	transcript	0.00685733	0.688338	-6.64933	0.00010435	0.0250761	up for LS
ENSGALT00000060234	ENSGALG00000006512	HSPA8	transcript	0.0457273	5.01073	-6.77582	1.01e-06	0.000620831	up for LS
ENSGALT00000099639	ENSGALG00000010555	OSBPL9	transcript	0.0140703	1.54435	-6.7782	0.00012409	0.0287641	up for LS
ENSGALT00000017821	ENSGALG00000010949	GPNMB	transcript	0.00362833	0.398825	-6.7803	4.02e-05	0.0123287	up for LS
ENSGALT00000090634	ENSGALG00000052072	-	transcript	0.0589967	7.03768	-6.89832	7.54e-05	0.0190923	up for LS
ENSGALT00000094960	ENSGALG00000053921	-	transcript	0.557339	70.7719	-6.98848	6.54e-05	0.0178973	up for LS
ENSGALT00000097345	ENSGALG00000029150	AK1	transcript	0.146092	19.0493	-7.02672	9.55e-09	1.02e-05	up for LS
ENSGALT00000043515	ENSGALG00000007531	ZFYVE27	transcript	0.006552	0.932712	-7.15335	5.29e-05	0.0154944	up for LS
ENSGALT00000066517	ENSGALG00000029514	MAPK8IP3	transcript	0.0309543	4.91926	-7.31216	1.63e-12	3.72e-09	up for LS
ENSGALT00000106118	ENSGALG00000009158	CDC42BPA	transcript	0.005313	1.11718	-7.71612	0.000142393	0.0310813	up for LS
ENSGALT00000063478	ENSGALG00000000511	KCTD20	transcript	0.00976633	2.25568	-7.85153	0.000244826	0.0453204	up for LS
ENSGALT00000049495	ENSGALG00000004796	CDC42	transcript	0.271104	63.4376	-7.87035	5.93e-37	1.04e-32	up for LS
ENSGALT00000096026	ENSGALG00000011982	PDE5A	transcript	0.007127	1.8158	-7.9931	4.62e-09	5.15e-06	up for LS
ENSGALT00000090824	ENSGALG00000039710	HDAC7	transcript	0.004078	1.49164	-8.51482	2.88e-10	4.2e-07	up for LS
ENSGALT00000015673	ENSGALG00000009621	ACTB	transcript	0.356104	134.332	-8.55928	2.46e-11	4.3e-08	up for LS
ENSGALT00000067531	ENSGALG00000014365	RBPJ	transcript	0.0115877	4.88553	-8.71978	6.97e-05	0.018338	up for LS
ENSGALT00000053203	ENSGALG00000013042	MICAL3	transcript	0.00726267	3.58159	-8.94588	3.2e-05	0.0104936	up for LS
ENSGALT00000099036	ENSGALG00000012802	F13A1	transcript	0.0346767	20.8561	-9.23229	3.49e-18	1.52e-14	up for LS
ENSGALT00000036866	ENSGALG00000024077	-	transcript	0.00290767	1.82252	-9.29186	0.000252007	0.0463224	up for LS
ENSGALT00000085774	ENSGALG00000005930	PLS3	transcript	0.0128593	8.70338	-9.40262	2.67e-05	0.00925594	up for LS
ENSGALT00000100036	ENSGALG00000009480	DOCK4	transcript	0.000967667	0.767616	-9.63166	1.54e-07	0.000118307	up for LS
ENSGALT00000091333	ENSGALG00000048109	-	transcript	0.181433	149.332	-9.68487	1.53e-05	0.00589879	up for LS
ENSGALT00000097369	ENSGALG00000048309	-	transcript	0.172695	145.133	-9.71494	1.16e-05	0.00487838	up for LS
ENSGALT00000102330	ENSGALG00000029536	VPS11	transcript	0.00316967	4.51387	-10.4758	1.42e-06	0.000798249	up for LS
ENSGALT00000017107	ENSGALG00000010504	ADCK1	transcript	0.000453	0.874829	-10.9153	3.63e-05	0.0114557	up for LS
ENSGALT00000107263	ENSGALG00000017002	FNDC3A	transcript	0.000273333	1.24356	-12.1515	1.26e-05	0.00511915	up for LS

## Sheet: AA_1W vs. LS_1W
transcript_id	gene_id	gene_name	feature_id	AA_1W_FPKM	LS_1W_FPKM	log2.foldchange.	pvalue	qvalue	Regulation
ENSGALT00000005309	ENSGALG00000003357	FKBP8	transcript	1e-05	1.19409	-16.8656	0.000290633	0.0302173	up for LS
ENSGALT00000009858	ENSGALG00000006106	TNFRSF6B	transcript	1e-05	0.842069	-16.3617	0.000192227	0.0223285	up for LS
ENSGALT00000017082	ENSGALG00000010490	DPYSL4	transcript	1e-05	0.144421	-13.818	0.000599689	0.0486314	up for LS
ENSGALT00000017244	ENSGALG00000010595	GPR65	transcript	1e-05	0.60139	-15.876	2.39015e-05	0.00474292	up for LS
ENSGALT00000017821	ENSGALG00000010949	GPNMB	transcript	1e-05	0.176121	-14.1043	0.000102282	0.0137744	up for LS
ENSGALT00000022381	ENSGALG00000013782	CDH7	transcript	1e-05	0.442586	-15.4337	0.000423358	0.0386384	up for LS
ENSGALT00000023556	ENSGALG00000014607	STARD3	transcript	1e-05	0.567432	-15.7922	3.66916e-05	0.00653796	up for LS
ENSGALT00000026890	ENSGALG00000016661	BLK	transcript	1e-05	0.316676	-14.9507	0.000273395	0.0287597	up for LS
ENSGALT00000030139	ENSGALG00000019094	PHF11	transcript	1e-05	2.92558	-18.1584	1.14974e-11	1.7209e-08	up for LS
ENSGALT00000035696	ENSGALG00000039733	-	transcript	1e-05	0.530871	-15.6961	3.47978e-05	0.00628604	up for LS
ENSGALT00000043803	ENSGALG00000028675	ZCCHC7	transcript	1e-05	0.812929	-16.3108	0.000230463	0.0254711	up for LS
ENSGALT00000048947	ENSGALG00000013505	-	transcript	1e-05	0.164896	-14.0093	1.85578e-05	0.00387325	up for LS
ENSGALT00000049799	ENSGALG00000009959	-	transcript	1e-05	0.838487	-16.3555	2.70612e-06	0.000800934	up for LS
ENSGALT00000051715	ENSGALG00000035998	Wpkci-7	transcript	1e-05	9.98873	-19.9299	7.77672e-05	0.0113207	up for LS
ENSGALT00000051817	ENSGALG00000031776	NFASC	transcript	1e-05	0.620001	-15.92	1.11903e-05	0.00267683	up for LS
ENSGALT00000058877	ENSGALG00000040263	-	transcript	1e-05	23.6518	-21.1735	0.000161257	0.0198662	up for LS
ENSGALT00000061989	ENSGALG00000033705	-	transcript	1e-05	2.18907	-17.74	0.000623631	0.0497263	up for LS
ENSGALT00000062923	ENSGALG00000029616	HCFC2	transcript	1e-05	2.77964	-18.0845	3.25266e-06	0.000916113	up for LS
ENSGALT00000063007	ENSGALG00000002246	DENND1B	transcript	1e-05	2.41323	-17.8806	6.70774e-06	0.00173103	up for LS
ENSGALT00000063054	ENSGALG00000003345	-	transcript	1e-05	0.149132	-13.8643	0.000260941	0.0280122	up for LS
ENSGALT00000065151	ENSGALG00000002192	PTPRC	transcript	1e-05	3.3295	-18.3449	2.9492e-21	1.40454e-17	up for LS
ENSGALT00000067233	ENSGALG00000029449	RFC2	transcript	1e-05	1.0414	-16.6682	0.000437602	0.0394572	up for LS
ENSGALT00000067548	ENSGALG00000014734	-	transcript	1e-05	0.444798	-15.4409	0.000232878	0.0256838	up for LS
ENSGALT00000068215	ENSGALG00000040393	BORCS5	transcript	1e-05	1.21964	-16.8961	4.73799e-05	0.00782993	up for LS
ENSGALT00000068263	ENSGALG00000025842	BRT-1	transcript	1e-05	5.93465	-19.1788	0.000252437	0.0272668	up for LS
ENSGALT00000075895	ENSGALG00000039316	FAM120A	transcript	1e-05	2.25717	-17.7842	1.42808e-06	0.000482663	up for LS
ENSGALT00000076253	ENSGALG00000020249	RAPGEF2	transcript	1e-05	2.12972	-17.7003	5.45196e-15	1.78507e-11	up for LS
ENSGALT00000078997	ENSGALG00000002192	PTPRC	transcript	1e-05	0.981471	-16.5827	3.5799e-11	4.16756e-08	up for LS
ENSGALT00000079418	ENSGALG00000032052	-	transcript	1e-05	10.5663	-20.011	1.11329e-05	0.00267531	up for LS
ENSGALT00000080142	ENSGALG00000048343	-	transcript	1e-05	2.69192	-18.0383	1.12457e-06	0.000392752	up for LS
ENSGALT00000080754	ENSGALG00000011180	FAM120B	transcript	1e-05	0.50339	-15.6194	0.000476698	0.0415308	up for LS
ENSGALT00000081356	ENSGALG00000001163	NDEL1	transcript	1e-05	0.216491	-14.402	5.06699e-05	0.00821809	up for LS
ENSGALT00000082050	ENSGALG00000010158	KANK1	transcript	1e-05	0.794291	-16.2774	4.88248e-05	0.0079984	up for LS
ENSGALT00000083827	ENSGALG00000036214	PARK7	transcript	1e-05	7.79174	-19.5716	0.000545598	0.0452968	up for LS
ENSGALT00000088356	ENSGALG00000043758	-	transcript	1e-05	3.86596	-18.5605	0.000212621	0.0243201	up for LS
ENSGALT00000088736	ENSGALG00000011276	BTG1	transcript	1e-05	36.8825	-21.8145	5.69757e-05	0.00899031	up for LS
ENSGALT00000088800	ENSGALG00000009907	G2E3	transcript	1e-05	2.07284	-17.6612	1.71061e-05	0.00364711	up for LS
ENSGALT00000090845	ENSGALG00000003135	ANK3	transcript	1e-05	0.253484	-14.6296	0.0003277	0.0326373	up for LS
ENSGALT00000091530	ENSGALG00000006705	-	transcript	1e-05	1.86993	-17.5126	0.000308773	0.0314091	up for LS
ENSGALT00000091623	ENSGALG00000003862	LRRFIP1	transcript	1e-05	0.387153	-15.2406	0.0001135	0.015053	up for LS
ENSGALT00000091698	ENSGALG00000002579	RIMBP2	transcript	1e-05	1.38992	-17.0846	7.20867e-14	1.77328e-10	up for LS
ENSGALT00000091932	ENSGALG00000028204	GPX1	transcript	1e-05	14.2211	-20.4396	0.000499774	0.0429383	up for LS
ENSGALT00000094680	ENSGALG00000001093	TCF3	transcript	1e-05	0.430983	-15.3953	0.000423089	0.0386384	up for LS
ENSGALT00000095184	ENSGALG00000012425	FERMT2	transcript	1e-05	1.25706	-16.9397	7.94711e-05	0.011469	up for LS
ENSGALT00000095858	ENSGALG00000010493	INPP5A	transcript	1e-05	0.404692	-15.3045	0.000445607	0.0398362	up for LS
ENSGALT00000096617	ENSGALG00000051796	-	transcript	1e-05	0.776994	-16.2456	1.74635e-08	1.18813e-05	up for LS
ENSGALT00000098249	ENSGALG00000006522	HCK	transcript	1e-05	0.732084	-16.1597	9.86499e-06	0.00241494	up for LS
ENSGALT00000098256	ENSGALG00000036093	PTPN7	transcript	1e-05	0.408656	-15.3186	6.83424e-05	0.0104077	up for LS
ENSGALT00000098759	ENSGALG00000041140	HTRA1	transcript	1e-05	1.17476	-16.842	5.8439e-07	0.000229459	up for LS
ENSGALT00000098795	ENSGALG00000003461	USP49	transcript	1e-05	0.582717	-15.8305	1.89472e-06	0.000596427	up for LS
ENSGALT00000099387	ENSGALG00000042201	TP53BP1	transcript	1e-05	0.41525	-15.3417	8.36175e-05	0.0119685	up for LS
ENSGALT00000099922	ENSGALG00000031650	BBS9	transcript	1e-05	0.693864	-16.0824	0.000228654	0.025432	up for LS
ENSGALT00000100053	ENSGALG00000011285	-	transcript	1e-05	13.6726	-20.3829	2.27423e-06	0.000696726	up for LS
ENSGALT00000102011	ENSGALG00000027093	chTLR1-type2	transcript	1e-05	0.337709	-15.0435	7.63362e-05	0.0112018	up for LS
ENSGALT00000102230	ENSGALG00000006908	DLG1	transcript	1e-05	0.733508	-16.1625	1.6773e-08	1.17159e-05	up for LS
ENSGALT00000102404	ENSGALG00000043545	PNPT1	transcript	1e-05	0.282982	-14.7884	1.9013e-06	0.000596427	up for LS
ENSGALT00000103919	ENSGALG00000032746	ENPP2	transcript	1e-05	1.40347	-17.0986	1.64555e-05	0.00356221	up for LS
ENSGALT00000104552	ENSGALG00000001645	KCNT1	transcript	1e-05	0.332488	-15.021	2.62611e-06	0.000781669	up for LS
ENSGALT00000104759	ENSGALG00000015138	ABHD17B	transcript	1e-05	0.735625	-16.1667	7.82972e-05	0.0113622	up for LS
ENSGALT00000105203	ENSGALG00000016541	-	transcript	1e-05	0.350103	-15.0955	4.95308e-05	0.00805829	up for LS
ENSGALT00000105588	ENSGALG00000001617	CAMKK1	transcript	1e-05	0.847605	-16.3711	4.58261e-07	0.000187554	up for LS
ENSGALT00000105933	ENSGALG00000002790	ABLIM3	transcript	1e-05	0.42736	-15.3832	1.49018e-05	0.00329392	up for LS
ENSGALT00000106241	ENSGALG00000005846	MPDZ	transcript	1e-05	0.213223	-14.3801	2.4391e-06	0.000738597	up for LS
ENSGALT00000107116	ENSGALG00000003601	ATP2B4	transcript	1e-05	1.41277	-17.1082	7.44692e-14	1.77328e-10	up for LS
ENSGALT00000107799	ENSGALG00000043100	SRPX	transcript	1e-05	1.13264	-16.7893	4.79564e-07	0.000194751	up for LS
ENSGALT00000108221	ENSGALG00000053682	MHCIY	transcript	1e-05	1.23827	-16.918	0.0004362	0.0393986	up for LS
ENSGALT00000018667	ENSGALG00000011447	GADL1	transcript	111.731	34.4518	1.69738	0.000617641	0.0493237	up for AA
ENSGALT00000012422	ENSGALG00000007665	POLE	transcript	0.14824	1e-05	13.8556	0.000614187	0.0492654	up for AA
ENSGALT00000016005	ENSGALG00000009844	ACTC1	transcript	995.32	360.152	1.46656	0.000586738	0.0478032	up for AA
ENSGALT00000000507	ENSGALG00000000374	RNPEP	transcript	0.173107	1e-05	14.0794	0.00058565	0.0477888	up for AA
ENSGALT00000095901	ENSGALG00000051843	-	transcript	0.466753	1e-05	15.5104	0.000584473	0.0477672	up for AA
ENSGALT00000008077	ENSGALG00000005038	CENPI	transcript	0.572935	1e-05	15.8061	0.000573757	0.0470382	up for AA
ENSGALT00000012676	ENSGALG00000007814	-	transcript	2.20141	0.0849477	4.69571	0.000570303	0.0468283	up for AA
ENSGALT00000048569	ENSGALG00000008180	SPG11	transcript	0.792077	1e-05	16.2734	0.000566912	0.0466839	up for AA
ENSGALT00000069616	ENSGALG00000008945	NEXN	transcript	50.3148	14.5017	1.79476	0.000564845	0.0465992	up for AA
ENSGALT00000068410	ENSGALG00000026981	NHSL1	transcript	0.350333	0.000820333	8.7383	0.000539077	0.0449692	up for AA
ENSGALT00000092858	ENSGALG00000049119	ZNF638	transcript	0.886489	1e-05	16.4358	0.000538676	0.0449692	up for AA
ENSGALT00000005545	ENSGALG00000031496	SPIK5	transcript	11.5942	1.01822	3.50928	0.000534546	0.0447337	up for AA
ENSGALT00000084900	ENSGALG00000043080	CCDC85A	transcript	0.715041	1e-05	16.1257	0.000528209	0.0443776	up for AA
ENSGALT00000106790	ENSGALG00000003539	KIAA1522	transcript	0.281673	1e-05	14.7817	0.000524012	0.0442052	up for AA
ENSGALT00000023981	ENSGALG00000014861	NIM1KZ	transcript	0.181335	1e-05	14.1464	0.000523186	0.0442052	up for AA
ENSGALT00000076619	ENSGALG00000008546	FGD5	transcript	0.23679	1e-05	14.5313	0.000521257	0.0441216	up for AA
ENSGALT00000083426	ENSGALG00000003770	ANXA2	transcript	31.1366	3.97078	2.97112	0.000517143	0.0439799	up for AA
ENSGALT00000107232	ENSGALG00000016915	MYCBP2	transcript	0.436267	1e-05	15.4129	0.00051416	0.0437972	up for AA
ENSGALT00000064819	ENSGALG00000031129	HMCN1	transcript	0.44127	1e-05	15.4294	0.000512116	0.0436942	up for AA
ENSGALT00000041033	ENSGALG00000003135	ANK3	transcript	0.329498	1e-05	15.008	0.000508035	0.0434166	up for AA
ENSGALT00000082078	ENSGALG00000008199	CTDSPL2	transcript	2.62782	0.0254807	6.68832	0.000500944	0.0429508	up for AA
ENSGALT00000084658	ENSGALG00000010620	SPAST	transcript	0.73234	1e-05	16.1602	0.000499978	0.0429383	up for AA
ENSGALT00000100730	ENSGALG00000010930	STK39	transcript	0.46606	1e-05	15.5082	0.000499126	0.0429383	up for AA
ENSGALT00000044036	ENSGALG00000026591	GNG12	transcript	2.78731	0.00442433	9.2992	0.000493612	0.0426714	up for AA
ENSGALT00000091572	ENSGALG00000041263	DCLK1	transcript	0.775585	0.0264377	4.87462	0.000491058	0.0425207	up for AA
ENSGALT00000076544	ENSGALG00000010094	B4GALT2	transcript	1.56205	1e-05	17.2531	0.00047855	0.0415751	up for AA
ENSGALT00000103380	ENSGALG00000002081	MMP28	transcript	0.374817	1e-05	15.1939	0.000475345	0.0415308	up for AA
ENSGALT00000033361	ENSGALG00000027296	CPA5	transcript	1.30739	1e-05	16.9963	0.000470594	0.0412949	up for AA
ENSGALT00000096208	ENSGALG00000009205	-	transcript	0.517559	0.0151403	5.09525	0.000456611	0.0404519	up for AA
ENSGALT00000091410	ENSGALG00000016531	ASXL2	transcript	3.22638	0.293476	3.4586	0.000453316	0.0403875	up for AA
ENSGALT00000003775	ENSGALG00000002397	PSPH	transcript	7.53257	0.840198	3.16434	0.000445164	0.0398362	up for AA
ENSGALT00000082325	ENSGALG00000032796	PRSS2	transcript	2.60675	1e-05	17.9919	0.000423149	0.0386384	up for AA
ENSGALT00000071022	ENSGALG00000039468	-	transcript	96.2867	31.8853	1.59445	0.000399343	0.0373578	up for AA
ENSGALT00000036719	ENSGALG00000019845	AvBD9	transcript	5.00794	1e-05	18.9339	0.000398136	0.0373115	up for AA
ENSGALT00000060193	ENSGALG00000003454	ZNF207	transcript	1.20779	0.014179	6.41247	0.000398118	0.0373115	up for AA
ENSGALT00000027159	ENSGALG00000016822	ATP4B	transcript	1.17361	1e-05	16.8406	0.000396269	0.0372699	up for AA
ENSGALT00000082874	ENSGALG00000010098	SLC6A9	transcript	3.01067	0.442711	2.76565	0.000391818	0.0369176	up for AA
ENSGALT00000085113	ENSGALG00000011270	KERA	transcript	1.89623	0.247009	2.9405	0.000390315	0.0368422	up for AA
ENSGALT00000100531	ENSGALG00000040464	STRN3	transcript	0.494314	1e-05	15.5931	0.000372788	0.0356373	up for AA
ENSGALT00000026601	ENSGALG00000016491	APOB	transcript	3.36761	0.0188983	7.47732	0.000347618	0.033786	up for AA
ENSGALT00000103532	ENSGALG00000027506	DNAJB2	transcript	8.94998	0.509659	4.13428	0.000345389	0.0336944	up for AA
ENSGALT00000090436	ENSGALG00000003930	APBA2	transcript	0.15716	1e-05	13.9399	0.000345133	0.0336944	up for AA
ENSGALT00000057088	ENSGALG00000034955	DCTN2	transcript	2.9243	1e-05	18.1577	0.000342266	0.0335145	up for AA
ENSGALT00000096946	ENSGALG00000002229	FBXW11	transcript	0.195939	1e-05	14.2581	0.000340429	0.0334615	up for AA
ENSGALT00000096324	ENSGALG00000009468	-	transcript	0.491671	1e-05	15.5854	0.000336594	0.0332074	up for AA
ENSGALT00000014007	ENSGALG00000008601	AHSG	transcript	8.48031	0.195388	5.4397	0.000330042	0.032746	up for AA
ENSGALT00000063059	ENSGALG00000034100	UACA	transcript	0.207364	1e-05	14.3399	0.000326782	0.0326078	up for AA
ENSGALT00000105251	ENSGALG00000009587	GPHN	transcript	1.11508	1e-05	16.7668	0.000321354	0.0322224	up for AA
ENSGALT00000081827	ENSGALG00000020742	PPRC1	transcript	0.275298	1e-05	14.7487	0.000313883	0.0316829	up for AA
ENSGALT00000016840	ENSGALG00000010343	TSPAN16	transcript	0.610213	1e-05	15.897	0.000312829	0.0316374	up for AA
ENSGALT00000007270	ENSGALG00000004568	CELA2A	transcript	2.59231	1e-05	17.9839	0.000306509	0.0312394	up for AA
ENSGALT00000106503	ENSGALG00000038458	LOXL1	transcript	6.7517	1e-05	19.3649	0.000304426	0.0310893	up for AA
ENSGALT00000000384	ENSGALG00000000293	-	transcript	2.0437	0.0121607	7.39282	0.000300459	0.0309237	up for AA
ENSGALT00000049271	ENSGALG00000054992	-	transcript	2.57382	1e-05	17.9736	0.000293815	0.0302994	up for AA
ENSGALT00000015585	ENSGALG00000009569	TLK1	transcript	0.598472	1e-05	15.869	0.000291866	0.0302173	up for AA
ENSGALT00000028082	ENSGALG00000017394	INSIG1	transcript	50.0901	16.9715	1.56141	0.000290623	0.0302173	up for AA
ENSGALT00000060805	ENSGALG00000051751	-	transcript	3.0668	1e-05	18.2264	0.000265257	0.0283014	up for AA
ENSGALT00000015077	ENSGALG00000009266	FGA	transcript	4.69682	0.00513567	9.83692	0.000264451	0.028273	up for AA
ENSGALT00000014776	ENSGALG00000009081	ZNF106	transcript	151.584	55.2904	1.45501	0.000260857	0.0280122	up for AA
ENSGALT00000088755	ENSGALG00000011655	IQCB1	transcript	0.538793	1e-05	15.7174	0.000251257	0.0271954	up for AA
ENSGALT00000095862	ENSGALG00000009240	NFE2L2	transcript	6.40737	0.0910023	6.13769	0.000250281	0.0271466	up for AA
ENSGALT00000018392	ENSGALG00000011271	LUM	transcript	130.93	45.6227	1.52097	0.000249171	0.0271379	up for AA
ENSGALT00000021867	ENSGALG00000013406	EOGT	transcript	0.280826	1e-05	14.7774	0.000241279	0.026388	up for AA
ENSGALT00000013392	ENSGALG00000008229	ALDH7A1	transcript	139.676	51.0935	1.45087	0.000240561	0.0263646	up for AA
ENSGALT00000008904	ENSGALG00000005551	DKK3	transcript	27.6503	8.02224	1.78522	0.00023021	0.0254711	up for AA
ENSGALT00000040063	ENSGALG00000049414	CYP2C23a	transcript	0.980038	0.009133	6.7456	0.000225694	0.0251562	up for AA
ENSGALT00000009702	ENSGALG00000006027	TM6SF1	transcript	58.0403	19.6137	1.5652	0.00022431	0.0250553	up for AA
ENSGALT00000006829	ENSGALG00000004293	-	transcript	1.96891	1e-05	17.587	0.000224036	0.0250553	up for AA
ENSGALT00000054497	ENSGALG00000016377	PXDN	transcript	7.48434	1.8875	1.9874	0.000216889	0.0246468	up for AA
ENSGALT00000065376	ENSGALG00000039216	COL6A2	transcript	211.891	75.7868	1.48331	0.000212202	0.0243201	up for AA
ENSGALT00000062438	ENSGALG00000034747	NAPA	transcript	6.5997	0.366107	4.17206	0.000211184	0.0242616	up for AA
ENSGALT00000072577	ENSGALG00000012153	METTL15	transcript	0.749627	1e-05	16.1939	0.000194033	0.0224389	up for AA
ENSGALT00000066986	ENSGALG00000016362	SH3YL1	transcript	0.569581	0.003331	7.4178	0.000191775	0.0223285	up for AA
ENSGALT00000083254	ENSGALG00000043872	-	transcript	1.5836	1e-05	17.2728	0.000191313	0.0223285	up for AA
ENSGALT00000044796	ENSGALG00000005806	KIF24	transcript	0.198894	1e-05	14.2797	0.000190416	0.0223162	up for AA
ENSGALT00000018329	ENSGALG00000011239	OXNAD1	transcript	1.52688	1e-05	17.2202	0.000179696	0.0213463	up for AA
ENSGALT00000103266	ENSGALG00000004055	C7orf50	transcript	1.61212	0.002289	9.46003	0.000178604	0.0212648	up for AA
ENSGALT00000078982	ENSGALG00000007266	ZNF438	transcript	0.581167	1e-05	15.8267	0.000175823	0.0210774	up for AA
ENSGALT00000057931	ENSGALG00000009107	NRXN1	transcript	0.890887	0.035114	4.66512	0.000175498	0.0210774	up for AA
ENSGALT00000005564	ENSGALG00000023760	CHIA	transcript	9.33587	1e-05	19.8324	0.000170226	0.0205059	up for AA
ENSGALT00000099655	ENSGALG00000017120	SACS	transcript	1.0592	1e-05	16.6926	0.00016942	0.0205059	up for AA
ENSGALT00000013396	ENSGALG00000008231	PACSIN3	transcript	33.2629	10.386	1.67927	0.000166406	0.0203206	up for AA
ENSGALT00000001314	ENSGALG00000000893	TAT	transcript	0.954553	1e-05	16.5425	0.000165588	0.0203153	up for AA
ENSGALT00000063023	ENSGALG00000032329	NPM3	transcript	47.0592	14.1488	1.73379	0.000154142	0.0191806	up for AA
ENSGALT00000108031	ENSGALG00000001049	-	transcript	0.327362	1e-05	14.9986	0.000150439	0.0188542	up for AA
ENSGALT00000073283	ENSGALG00000039406	CTRC	transcript	4.01246	0.008375	8.90418	0.000134021	0.0171243	up for AA
ENSGALT00000097007	ENSGALG00000015111	APBA1	transcript	0.715994	1e-05	16.1277	0.00013355	0.0171243	up for AA
ENSGALT00000095428	ENSGALG00000006563	SEMA3D	transcript	0.961285	0.00930067	6.69149	0.000125215	0.016277	up for AA
ENSGALT00000106210	ENSGALG00000034427	SCN4A	transcript	2.89205	1e-05	18.1417	0.000124037	0.016164	up for AA
ENSGALT00000106863	ENSGALG00000004719	SPTAN1	transcript	2.59879	1e-05	17.9875	0.00011766	0.0153712	up for AA
ENSGALT00000037707	ENSGALG00000010346	TGFB3	transcript	29.8027	9.89717	1.59036	0.0001154	0.0151136	up for AA
ENSGALT00000055809	ENSGALG00000032937	DLGAP2	transcript	0.198033	1e-05	14.2735	0.000114141	0.0150618	up for AA
ENSGALT00000036952	ENSGALG00000015018	CASQ2	transcript	1359.08	476.535	1.51198	0.000113895	0.0150618	up for AA
ENSGALT00000095138	ENSGALG00000016872	PCCA	transcript	0.956052	0.045341	4.3982	0.00010564	0.0141178	up for AA
ENSGALT00000013135	ENSGALG00000008087	CPA1	transcript	2.15255	1e-05	17.7157	0.000100507	0.0135702	up for AA
ENSGALT00000027757	ENSGALG00000017181	DCUN1D5	transcript	72.041	21.774	1.72621	9.81147e-05	0.0132815	up for AA
ENSGALT00000099169	ENSGALG00000017031	-	transcript	1.30127	1e-05	16.9896	9.62195e-05	0.0130926	up for AA
ENSGALT00000008006	ENSGALG00000004999	TAF7L	transcript	1.50184	1e-05	17.1964	9.56482e-05	0.0130926	up for AA
ENSGALT00000093010	ENSGALG00000053246	OCM2	transcript	15.8481	3.23971	2.29037	9.36301e-05	0.0129079	up for AA
ENSGALT00000090803	ENSGALG00000012903	PIGN	transcript	0.779556	1e-05	16.2504	8.7744e-05	0.0123234	up for AA
ENSGALT00000009312	ENSGALG00000005797	COL20A1	transcript	17.3934	4.85426	1.84121	8.72145e-05	0.012282	up for AA
ENSGALT00000054973	ENSGALG00000034655	ALDH18A1	transcript	6.00464	1.311	2.19541	8.59211e-05	0.0121325	up for AA
ENSGALT00000015025	ENSGALG00000009231	PNLIP	transcript	2.01408	1e-05	17.6198	8.45465e-05	0.0120559	up for AA
ENSGALT00000104638	ENSGALG00000039242	PGA5	transcript	31.0709	1e-05	21.5671	8.00991e-05	0.0115279	up for AA
ENSGALT00000036373	ENSGALG00000047152	HBBA	transcript	417.565	121.049	1.78641	7.48387e-05	0.0110439	up for AA
ENSGALT00000066616	ENSGALG00000038740	AMY2A	transcript	10.5898	0.141789	6.22278	6.95061e-05	0.0104934	up for AA
ENSGALT00000010788	ENSGALG00000006670	PPP1R3C	transcript	41.2091	12.2666	1.74822	6.52529e-05	0.00999533	up for AA
ENSGALT00000086069	ENSGALG00000005767	TRAF7	transcript	1.53428	0.0122823	6.96484	6.4042e-05	0.00991931	up for AA
ENSGALT00000100379	ENSGALG00000041266	CNN1	transcript	27.4281	4.06624	2.75388	5.86397e-05	0.00919748	up for AA
ENSGALT00000004306	ENSGALG00000002728	SLC16A3	transcript	16.4171	4.64465	1.82156	5.62274e-05	0.00889905	up for AA
ENSGALT00000049148	ENSGALG00000037888	TBXA2R	transcript	0.406017	1e-05	15.3093	5.39248e-05	0.0085865	up for AA
ENSGALT00000015716	ENSGALG00000009652	USH2A	transcript	0.780423	0.102653	2.92649	4.89216e-05	0.0079984	up for AA
ENSGALT00000086453	ENSGALG00000046217	PIT54	transcript	4.66654	1e-05	18.832	4.86692e-05	0.0079984	up for AA
ENSGALT00000068241	ENSGALG00000001522	PHF20	transcript	1.00923	1e-05	16.6229	4.63619e-05	0.00768595	up for AA
ENSGALT00000056488	ENSGALG00000034436	CEL	transcript	1.58686	1e-05	17.2758	4.37125e-05	0.00733964	up for AA
ENSGALT00000072109	ENSGALG00000016915	MYCBP2	transcript	0.597728	1e-05	15.8672	4.02276e-05	0.00693225	up for AA
ENSGALT00000104935	ENSGALG00000015326	CLTA	transcript	3.70224	1e-05	18.498	3.94831e-05	0.00684901	up for AA
ENSGALT00000094322	ENSGALG00000047764	HSPB3	transcript	23.5462	6.58628	1.83796	3.9101e-05	0.006808	up for AA
ENSGALT00000044267	ENSGALG00000028886	-	transcript	0.468123	1e-05	15.5146	3.40753e-05	0.00617682	up for AA
ENSGALT00000100158	ENSGALG00000007346	JCAD	transcript	0.389584	0.002703	7.17123	3.18327e-05	0.0058719	up for AA
ENSGALT00000102970	ENSGALG00000043669	WDFY3	transcript	0.452795	1e-05	15.4666	3.10508e-05	0.00574791	up for AA
ENSGALT00000075828	ENSGALG00000043234	HBA1	transcript	532.763	158.189	1.75185	2.97064e-05	0.00551854	up for AA
ENSGALT00000017322	ENSGALG00000010259	COL28A1	transcript	36.5298	11.0091	1.73037	2.9348e-05	0.0054909	up for AA
ENSGALT00000066531	ENSGALG00000010053	PTPRF	transcript	0.673762	1e-05	16.04	2.93413e-05	0.0054909	up for AA
ENSGALT00000037566	ENSGALG00000023066	DNAJA1	transcript	103.49	32.0891	1.68934	2.8489e-05	0.00538792	up for AA
ENSGALT00000072072	ENSGALG00000000843	DOT1L	transcript	0.659205	1e-05	16.0084	2.81668e-05	0.00534628	up for AA
ENSGALT00000067633	ENSGALG00000005845	SLC7A5	transcript	90.8208	23.4629	1.95264	2.74737e-05	0.00527203	up for AA
ENSGALT00000099195	ENSGALG00000001419	DAB2IP	transcript	1.40389	0.00296333	8.88799	2.746e-05	0.00527203	up for AA
ENSGALT00000069352	ENSGALG00000035219	ALB	transcript	93.3	0.206528	8.81939	2.68423e-05	0.00522746	up for AA
ENSGALT00000107132	ENSGALG00000006106	TNFRSF6B	transcript	0	1.84207	#NUM!	2.45e-05	0.00145	up for LS
ENSGALT00000040525	ENSGALG00000028409	SNRPG	transcript	8.19716	1e-05	19.6448	2.21598e-05	0.00449956	up for AA
ENSGALT00000059084	ENSGALG00000039696	ENTPD2	transcript	32.5964	8.27854	1.97726	2.10771e-05	0.00431314	up for AA
ENSGALT00000103748	ENSGALG00000002179	FBF1	transcript	1.31446	1e-05	17.0041	1.74754e-05	0.00370642	up for AA
ENSGALT00000046759	ENSGALG00000005295	BCAS3	transcript	0.409756	1e-05	15.3225	1.37895e-05	0.00310638	up for AA
ENSGALT00000102245	ENSGALG00000009480	DOCK4	transcript	0.768692	1e-06	19.552	1.33602e-05	0.00306974	up for AA
ENSGALT00000062993	ENSGALG00000007300	PYCR1	transcript	10.2151	1.90721	2.42117	1.29671e-05	0.00299254	up for AA
ENSGALT00000050362	ENSGALG00000031129	HMCN1	transcript	0.0789233	1e-05	12.9462	1.20913e-05	0.00284048	up for AA
ENSGALT00000067512	ENSGALG00000013494	CENPN	transcript	1.64568	0.077203	4.41388	1.16264e-05	0.00275255	up for AA
ENSGALT00000021741	ENSGALG00000013311	ANO3	transcript	0.318838	1e-05	14.9605	1.10923e-05	0.00267531	up for AA
ENSGALT00000050899	ENSGALG00000032702	ITGA3	transcript	0.57988	0.00393233	7.20422	9.9247e-06	0.00241826	up for AA
ENSGALT00000017789	ENSGALG00000010934	PATJ	transcript	0.505574	0.001218	8.69726	9.52848e-06	0.00236573	up for AA
ENSGALT00000010256	ENSGALG00000006346	CXCL14	transcript	13.0489	1.86219	2.80886	9.26731e-06	0.00231184	up for AA
ENSGALT00000025009	ENSGALG00000015511	ROBO1	transcript	1.02774	1e-05	16.6491	6.59087e-06	0.00170929	up for AA
ENSGALT00000086409	ENSGALG00000006572	TNNT3	transcript	1295.82	350.988	1.88437	5.50444e-06	0.00146376	up for AA
ENSGALT00000102114	ENSGALG00000049315	-	transcript	28.071	3.36365	3.06098	4.7888e-06	0.00129315	up for AA
ENSGALT00000037630	ENSGALG00000015544	ALDOB	transcript	19.4869	0.265782	6.19612	4.6875e-06	0.00127235	up for AA
ENSGALT00000097463	ENSGALG00000035841	PRRC2C	transcript	0.73459	1e-05	16.1647	3.82776e-06	0.00104987	up for AA
ENSGALT00000092786	ENSGALG00000008231	PACSIN3	transcript	4.52548	0.330117	3.77702	3.82774e-06	0.00104987	up for AA
ENSGALT00000097438	ENSGALG00000012594	NTRK2	transcript	0.841371	1e-05	16.3605	3.75185e-06	0.00104501	up for AA
ENSGALT00000107056	ENSGALG00000052089	-	transcript	4.70194	1e-05	18.8429	2.93844e-06	0.000855202	up for AA
ENSGALT00000024496	ENSGALG00000015180	PSAT1	transcript	13.478	2.67661	2.33213	2.89052e-06	0.000846342	up for AA
ENSGALT00000084833	ENSGALG00000011528	-	transcript	2.59612	1e-05	17.986	1.77675e-06	0.000567554	up for AA
ENSGALT00000100687	ENSGALG00000016843	COL4A2	transcript	45.4393	4.11876	3.46366	1.7688e-06	0.000567554	up for AA
ENSGALT00000036371	ENSGALG00000028273	HBE1	transcript	15.1138	1.19454	3.66134	1.56066e-06	0.000524092	up for AA
ENSGALT00000103676	ENSGALG00000007721	ARHGAP21	transcript	1.27181	0.003273	8.60205	1.41963e-06	0.000482663	up for AA
ENSGALT00000023080	ENSGALG00000014268	CHRNA9	transcript	1.05685	1e-05	16.6894	1.21789e-06	0.000418452	up for AA
ENSGALT00000018492	ENSGALG00000011331	CTH	transcript	32.2598	6.28074	2.36073	1.11285e-06	0.000391266	up for AA
ENSGALT00000101978	ENSGALG00000015314	BEND3	transcript	0.545637	1e-05	15.7357	1.00292e-06	0.000359862	up for AA
ENSGALT00000019851	ENSGALG00000012155	EGF	transcript	12.9475	2.45756	2.39737	1.00133e-06	0.000359862	up for AA
ENSGALT00000104228	ENSGALG00000035882	TANGO6	transcript	0.460883	1e-05	15.4921	6.29665e-07	0.000242546	up for AA
ENSGALT00000055114	ENSGALG00000017272	VWF	transcript	3.70652	0.021637	7.42042	4.3117e-07	0.000179267	up for AA
ENSGALT00000085051	ENSGALG00000044260	-	transcript	4.84278	0.000551667	13.0998	4.02565e-07	0.000170074	up for AA
ENSGALT00000060227	ENSGALG00000031597	HBM	transcript	277.209	58.0923	2.25455	2.6441e-07	0.000122554	up for AA
ENSGALT00000049834	ENSGALG00000011298	RARB	transcript	0.997997	1e-05	16.6067	2.22918e-07	0.000105207	up for AA
ENSGALT00000068365	ENSGALG00000001749	ACSBG2	transcript	10.4192	0.0124543	9.70838	8.05927e-08	4.18021e-05	up for AA
ENSGALT00000067482	ENSGALG00000032647	CLASP2	transcript	0.723927	0.00428933	7.39895	6.83704e-08	3.59883e-05	up for AA
ENSGALT00000097262	ENSGALG00000047813	APBB2	transcript	12.9792	1e-05	20.3078	2.75309e-08	1.75886e-05	up for AA
ENSGALT00000051937	ENSGALG00000033780	-	transcript	3.72538	0.034381	6.75963	2.08138e-08	1.36296e-05	up for AA
ENSGALT00000098967	ENSGALG00000008148	MYBPC3	transcript	39.6744	7.42176	2.41838	1.88918e-08	1.25277e-05	up for AA
ENSGALT00000011895	ENSGALG00000007354	CIT	transcript	0.737327	0.006914	6.73664	1.61847e-08	1.16146e-05	up for AA
ENSGALT00000004580	ENSGALG00000002908	TRAIP	transcript	1.08586	1e-05	16.7285	1.61497e-08	1.16146e-05	up for AA
ENSGALT00000105526	ENSGALG00000045507	-	transcript	3.79437	1e-05	18.5335	1.36101e-08	1.00422e-05	up for AA
ENSGALT00000103441	ENSGALG00000021286	-	transcript	2.47207	1e-05	17.9154	1.12067e-08	8.61564e-06	up for AA
ENSGALT00000104510	ENSGALG00000007346	JCAD	transcript	15.1185	2.3311	2.69723	5.82909e-09	4.69798e-06	up for AA
ENSGALT00000093837	ENSGALG00000014268	CHRNA9	transcript	2.57855	0.039124	6.04236	4.07611e-10	4.10645e-07	up for AA
ENSGALT00000009858	ENSGALG00000006106	TNFRSF6B	transcript	2.42766	0.000539667	12.1352	3.41e-10	4.82e-07	up for AA
ENSGALT00000094155	ENSGALG00000005030	DOCK10	transcript	0.795723	0.002175	8.51511	2.07645e-10	2.17558e-07	up for AA
ENSGALT00000096299	ENSGALG00000016050	TTC3	transcript	0.818009	1e-05	16.3198	1.34534e-11	1.95774e-08	up for AA
ENSGALT00000057917	ENSGALG00000014686	FBN2	transcript	2.34329	0.0544633	5.42711	7.4313e-12	1.14501e-08	up for AA
ENSGALT00000103283	ENSGALG00000051796	-	transcript	1.11019	1e-05	16.7604	4.66906e-12	7.64368e-09	up for AA
ENSGALT00000100446	ENSGALG00000045507	-	transcript	8.34798	1e-05	19.6711	1.60433e-12	2.89814e-09	up for AA
ENSGALT00000099674	ENSGALG00000016281	DMD	transcript	0.48689	1e-05	15.5713	1.05387e-12	2.04479e-09	up for AA
ENSGALT00000003908	ENSGALG00000002479	MAT1A	transcript	53.3636	4.87283	3.45303	1.25228e-13	2.85232e-10	up for AA
ENSGALT00000097572	ENSGALG00000008589	GPR1	transcript	3.0602	0.006224	8.94157	4.81515e-14	1.32764e-10	up for AA
ENSGALT00000057236	ENSGALG00000005458	RPL3L	transcript	58.6781	1.56184	5.2315	4.95051e-19	1.99494e-15	up for AA
ENSGALT00000060536	ENSGALG00000009748	ASNS	transcript	8.04496	0.00111267	12.8198	2.80151e-22	1.46763e-18	up for AA
ENSGALT00000079434	ENSGALG00000036133	KLF15	transcript	16.5569	46.8041	-1.4992	0.000463451	0.0408734	up for LS
ENSGALT00000039473	ENSGALG00000006216	MYOD1	transcript	44.6774	127.316	-1.5108	0.000291757	0.0302173	up for LS
ENSGALT00000013162	ENSGALG00000008107	IRS4	transcript	12.5882	35.9123	-1.5124	0.000429028	0.0388849	up for LS
ENSGALT00000024240	ENSGALG00000015030	NPC1	transcript	12.3669	35.9262	-1.53856	0.000335384	0.0331637	up for LS
ENSGALT00000006336	ENSGALG00000003977	TWF2	transcript	18.0112	52.3739	-1.53995	0.000627705	0.0498992	up for LS
ENSGALT00000064853	ENSGALG00000035913	PPP1R27	transcript	40.9807	119.179	-1.54012	0.000475051	0.0415308	up for LS
ENSGALT00000094326	ENSGALG00000033696	RALY	transcript	35.4617	103.35	-1.54321	0.000170123	0.0205059	up for LS
ENSGALT00000024541	ENSGALG00000015209	NFIL3	transcript	14.3896	41.9958	-1.54522	0.000270417	0.0285037	up for LS
ENSGALT00000091223	ENSGALG00000015144	ZFAND5	transcript	37.0349	111.095	-1.58484	0.000131698	0.0169933	up for LS
ENSGALT00000038226	ENSGALG00000011865	SMTN	transcript	6.58151	19.8822	-1.59498	0.000477141	0.0415308	up for LS
ENSGALT00000018296	ENSGALG00000011220	SLC25A29	transcript	5.64555	18.5096	-1.71309	0.000610984	0.0492425	up for LS
ENSGALT00000047178	ENSGALG00000041043	ABRA	transcript	21.9834	72.7594	-1.72672	0.000158352	0.0195927	up for LS
ENSGALT00000075450	ENSGALG00000041010	WBP1L	transcript	8.84162	29.8333	-1.75454	7.85658e-05	0.0113697	up for LS
ENSGALT00000095852	ENSGALG00000052763	BTG2	transcript	28.8825	97.8462	-1.76032	0.000274741	0.0288434	up for LS
ENSGALT00000015471	ENSGALG00000009505	PNPLA8	transcript	10.7095	36.3338	-1.76243	9.59908e-05	0.0130926	up for LS
ENSGALT00000025446	ENSGALG00000015779	PM20D2	transcript	31.4895	106.995	-1.7646	0.0002185	0.0246693	up for LS
ENSGALT00000045756	ENSGALG00000028810	CHCHD10	transcript	62.7867	214.402	-1.77179	9.00727e-05	0.012583	up for LS
ENSGALT00000069079	ENSGALG00000041787	PLA2G15	transcript	24.0684	83.356	-1.79215	3.3246e-05	0.00606849	up for LS
ENSGALT00000083439	ENSGALG00000015090	PLIN2	transcript	8.13002	28.4618	-1.8077	0.00018105	0.0214085	up for LS
ENSGALT00000085567	ENSGALG00000045540	-	transcript	13.705	48.8826	-1.83462	0.000270243	0.0285037	up for LS
ENSGALT00000074665	ENSGALG00000041684	FBXO30	transcript	11.5203	41.15	-1.83671	2.53694e-05	0.00498596	up for LS
ENSGALT00000056015	ENSGALG00000040098	EEF1D	transcript	7.36548	26.7344	-1.85985	0.000220347	0.0248244	up for LS
ENSGALT00000053826	ENSGALG00000031813	CASC3	transcript	4.3587	16.2669	-1.89997	7.32029e-05	0.0108945	up for LS
ENSGALT00000003902	ENSGALG00000002473	GPR157	transcript	9.09905	34.027	-1.90289	4.07732e-05	0.00699439	up for LS
ENSGALT00000045646	ENSGALG00000027874	CHAC1	transcript	30.3251	115.504	-1.92936	0.000181215	0.0214085	up for LS
ENSGALT00000009729	ENSGALG00000006040	UCKL1	transcript	7.46308	28.8469	-1.95057	3.39611e-05	0.00617682	up for LS
ENSGALT00000081211	ENSGALG00000021972	PLIN4	transcript	18.3908	71.7047	-1.96309	2.13074e-05	0.00434332	up for LS
ENSGALT00000059584	ENSGALG00000008855	UGP2	transcript	83.5168	330.541	-1.98469	1.64722e-06	0.000541637	up for LS
ENSGALT00000044736	ENSGALG00000026428	CHMP6	transcript	12.9379	51.4826	-1.99248	6.98619e-06	0.00179405	up for LS
ENSGALT00000003969	ENSGALG00000002519	SLC25A33	transcript	3.30457	13.4836	-2.02867	0.000199209	0.0229867	up for LS
ENSGALT00000008128	ENSGALG00000005071	MPP1	transcript	6.80084	28.0881	-2.04618	1.71262e-05	0.00364711	up for LS
ENSGALT00000052958	ENSGALG00000041988	SIK1	transcript	30.9145	128.292	-2.05307	7.85909e-07	0.000296197	up for LS
ENSGALT00000100864	ENSGALG00000033696	RALY	transcript	2.04849	8.50101	-2.05308	0.000319025	0.0321399	up for LS
ENSGALT00000099372	ENSGALG00000047976	ASB16	transcript	23.2974	97.5319	-2.0657	5.38896e-05	0.0085865	up for LS
ENSGALT00000106594	ENSGALG00000042679	RETREG1	transcript	28.267	123.355	-2.12562	8.04848e-07	0.000301168	up for LS
ENSGALT00000085355	ENSGALG00000045085	IFIT5	transcript	5.24299	23.4854	-2.1633	2.54118e-05	0.00498596	up for LS
ENSGALT00000004448	ENSGALG00000002783	SLC43A2	transcript	9.53746	42.8666	-2.16818	4.37612e-07	0.000180513	up for LS
ENSGALT00000052586	ENSGALG00000042023	-	transcript	4.942	22.247	-2.17045	1.36233e-05	0.00310298	up for LS
ENSGALT00000086265	ENSGALG00000042611	-	transcript	3.55083	16.1034	-2.18114	0.000424975	0.0387185	up for LS
ENSGALT00000018810	ENSGALG00000011537	PDE10A	transcript	2.43933	11.0761	-2.1829	1.82347e-05	0.00382433	up for LS
ENSGALT00000103818	ENSGALG00000047143	-	transcript	2.21593	10.236	-2.20767	4.41945e-05	0.00739687	up for LS
ENSGALT00000065874	ENSGALG00000015286	SESN1	transcript	15.5594	73.2312	-2.23467	1.02429e-06	0.000365032	up for LS
ENSGALT00000040528	ENSGALG00000000498	ACE	transcript	17.2956	82.923	-2.26136	6.55252e-08	3.53883e-05	up for LS
ENSGALT00000092268	ENSGALG00000050888	-	transcript	2.44415	11.738	-2.26378	0.000604468	0.0489432	up for LS
ENSGALT00000026498	ENSGALG00000016426	MAP3K15	transcript	1.94128	9.75695	-2.32942	1.38058e-05	0.00310638	up for LS
ENSGALT00000062957	ENSGALG00000014892	CEP85L	transcript	7.06526	35.8073	-2.34144	5.47958e-07	0.000217469	up for LS
ENSGALT00000027985	ENSGALG00000017316	UCP3	transcript	77.9973	396.941	-2.34743	1.76824e-06	0.000567554	up for LS
ENSGALT00000015431	ENSGALG00000009479	-	transcript	0.566955	2.9751	-2.39163	0.000547015	0.0453425	up for LS
ENSGALT00000010026	ENSGALG00000006211	BCL2L1	transcript	1.1825	6.24223	-2.40022	0.000304442	0.0310893	up for LS
ENSGALT00000077795	ENSGALG00000030546	CLEC19A	transcript	2.11859	11.3551	-2.42216	0.000543767	0.0452163	up for LS
ENSGALT00000053346	ENSGALG00000014892	CEP85L	transcript	2.47464	13.6904	-2.46787	2.6053e-06	0.000779908	up for LS
ENSGALT00000049562	ENSGALG00000037828	SLC47A1	transcript	1.07963	5.98625	-2.47112	0.000320464	0.0322224	up for LS
ENSGALT00000053178	ENSGALG00000008369	ABCC5	transcript	4.46307	25.1251	-2.49302	5.20056e-07	0.00020866	up for LS
ENSGALT00000094639	ENSGALG00000016196	-	transcript	1.9935	11.5031	-2.52865	5.54696e-05	0.00880572	up for LS
ENSGALT00000091894	ENSGALG00000042679	RETREG1	transcript	10.0338	60.5805	-2.59398	5.7384e-08	3.19806e-05	up for LS
ENSGALT00000093382	ENSGALG00000047976	ASB16	transcript	3.56859	22.1209	-2.63199	1.16948e-06	0.000405731	up for LS
ENSGALT00000050464	ENSGALG00000034414	SLU7	transcript	1.21728	7.68572	-2.65852	0.000148257	0.01867	up for LS
ENSGALT00000086326	ENSGALG00000044975	KY	transcript	5.26221	33.3797	-2.66523	2.13021e-07	0.00010145	up for LS
ENSGALT00000073007	ENSGALG00000040553	SLC27A1	transcript	4.91096	31.2128	-2.66806	1.79276e-08	1.20407e-05	up for LS
ENSGALT00000027361	ENSGALG00000016925	TBC1D4	transcript	0.877235	6.26943	-2.8373	6.60935e-05	0.0100946	up for LS
ENSGALT00000080170	ENSGALG00000043754	GLUL	transcript	34.8607	252.755	-2.85806	4.13676e-11	4.71114e-08	up for LS
ENSGALT00000088589	ENSGALG00000034107	TRIM63	transcript	12.9936	95.5449	-2.87838	2.80844e-10	2.88482e-07	up for LS
ENSGALT00000072202	ENSGALG00000034107	TRIM63	transcript	91.6949	679.834	-2.89027	2.64619e-11	3.18767e-08	up for LS
ENSGALT00000013006	ENSGALG00000008014	CEBPB	transcript	10.3147	76.881	-2.89792	9.03495e-10	8.45204e-07	up for LS
ENSGALT00000027166	ENSGALG00000016826	-	transcript	0.566094	4.44355	-2.9726	0.000627468	0.0498992	up for LS
ENSGALT00000103490	ENSGALG00000051148	-	transcript	2.12809	17.2033	-3.01506	7.08381e-07	0.000270876	up for LS
ENSGALT00000015790	ENSGALG00000009700	PDK4	transcript	54.3054	442.669	-3.02706	1.19179e-12	2.22979e-09	up for LS
ENSGALT00000105866	ENSGALG00000017010	SPRYD7	transcript	0.763246	6.28922	-3.04266	1.34331e-05	0.00307301	up for LS
ENSGALT00000054567	ENSGALG00000003977	TWF2	transcript	0.635353	5.52651	-3.12074	0.000457127	0.0404519	up for LS
ENSGALT00000066024	ENSGALG00000040180	CEBPD	transcript	61.0425	620.331	-3.34515	1.59414e-13	3.34049e-10	up for LS
ENSGALT00000090506	ENSGALG00000010842	UBR7	transcript	0.641454	6.5951	-3.36198	8.39579e-08	4.31206e-05	up for LS
ENSGALT00000068298	ENSGALG00000038946	KLHL38	transcript	1.58058	16.4378	-3.37849	2.9556e-08	1.84328e-05	up for LS
ENSGALT00000010661	ENSGALG00000006604	KIF3B	transcript	0.136474	1.43503	-3.39439	4.23279e-05	0.00717615	up for LS
ENSGALT00000065904	ENSGALG00000029968	GADD45B	transcript	4.90994	52.6526	-3.42273	2.67733e-11	3.18767e-08	up for LS
ENSGALT00000067503	ENSGALG00000010084	EIF4G3	transcript	0.267857	3.08696	-3.52665	0.000157117	0.0195045	up for LS
ENSGALT00000063305	ENSGALG00000041202	FBXO32	transcript	26.3216	315.768	-3.58454	1.6254e-14	4.73055e-11	up for LS
ENSGALT00000096623	ENSGALG00000008523	XPNPEP1	transcript	0.0977567	1.20704	-3.62614	0.000285716	0.0298759	up for LS
ENSGALT00000105179	ENSGALG00000035717	HSPG2	transcript	0.195962	2.5418	-3.6972	0.000266509	0.0283773	up for LS
ENSGALT00000065034	ENSGALG00000002315	-	transcript	0.36841	4.83048	-3.71278	3.68992e-05	0.00654142	up for LS
ENSGALT00000026878	ENSGALG00000016651	-	transcript	4.03273	57.4719	-3.83303	6.44765e-14	1.68887e-10	up for LS
ENSGALT00000092240	ENSGALG00000016562	ASB11	transcript	0.776984	11.7893	-3.92345	6.11939e-05	0.00954097	up for LS
ENSGALT00000003855	ENSGALG00000025945	AVD	transcript	7.40481	125.932	-4.08804	5.70439e-08	3.19806e-05	up for LS
ENSGALT00000049952	ENSGALG00000040369	PFKFB3	transcript	0.928914	16.7185	-4.16975	1.93348e-11	2.59716e-08	up for LS
ENSGALT00000101093	ENSGALG00000015605	BACH2	transcript	0.0586107	1.11067	-4.24412	0.000115351	0.0151136	up for LS
ENSGALT00000065127	ENSGALG00000039454	SP4	transcript	0.129012	2.63612	-4.35284	0.000341094	0.0334623	up for LS
ENSGALT00000002764	ENSGALG00000001793	MYL10	transcript	0.356669	8.77068	-4.62003	5.21779e-07	0.00020866	up for LS
ENSGALT00000027119	ENSGALG00000016797	FHL2	transcript	1.29665	32.4288	-4.64441	6.18862e-05	0.00962027	up for LS
ENSGALT00000077489	ENSGALG00000038506	NXNL1	transcript	0.590296	14.9328	-4.6609	3.57646e-08	2.1826e-05	up for LS
ENSGALT00000047339	ENSGALG00000009977	SMAD1	transcript	0.417552	11.2619	-4.75336	6.39281e-06	0.00166617	up for LS
ENSGALT00000017574	ENSGALG00000010809	BZW2	transcript	0.0906293	2.64371	-4.86644	0.000454112	0.0403898	up for LS
ENSGALT00000091585	ENSGALG00000054345	RFKL	transcript	0.17767	5.31233	-4.90207	3.58302e-08	2.1826e-05	up for LS
ENSGALT00000000210	ENSGALG00000000154	DENND2D	transcript	0.0589183	1.76998	-4.90887	1.28869e-05	0.0029872	up for LS
ENSGALT00000099588	ENSGALG00000050564	-	transcript	0.334072	10.4409	-4.96595	4.33514e-08	2.55174e-05	up for LS
ENSGALT00000075419	ENSGALG00000010282	TMEM63B	transcript	0.018171	0.573885	-4.98105	0.000125982	0.0163361	up for LS
ENSGALT00000089462	ENSGALG00000014413	CCDC58	transcript	0.377563	11.9305	-4.98179	3.23762e-09	2.73563e-06	up for LS
ENSGALT00000047643	ENSGALG00000035882	TANGO6	transcript	0.0146013	0.463062	-4.98703	0.000144293	0.0183473	up for LS
ENSGALT00000056371	ENSGALG00000039346	ARHGAP39	transcript	0.0113663	0.39399	-5.11532	0.000268033	0.028424	up for LS
ENSGALT00000086038	ENSGALG00000027635	NME3	transcript	0.0472523	1.66159	-5.13604	2.29754e-05	0.00461155	up for LS
ENSGALT00000102674	ENSGALG00000015815	RMND5A	transcript	0.219857	7.85975	-5.15985	2.24304e-05	0.00453693	up for LS
ENSGALT00000053632	ENSGALG00000006623	ATP11C	transcript	0.034374	1.27415	-5.21207	3.58269e-05	0.00640567	up for LS
ENSGALT00000090870	ENSGALG00000012992	WNK1	transcript	0.0304923	1.14226	-5.2273	4.55523e-05	0.00757571	up for LS
ENSGALT00000096696	ENSGALG00000002488	PAIP2B	transcript	0.107801	4.51276	-5.38757	0.00015314	0.0191014	up for LS
ENSGALT00000060641	ENSGALG00000039269	-	transcript	0.00342267	0.150721	-5.46061	0.000358338	0.0345078	up for LS
ENSGALT00000099671	ENSGALG00000043754	GLUL	transcript	0.0336277	1.57091	-5.5458	0.000446923	0.0398858	up for LS
ENSGALT00000065820	ENSGALG00000015215	MAPRE2	transcript	0.0560403	3.0061	-5.74529	1.58803e-05	0.00346634	up for LS
ENSGALT00000097020	ENSGALG00000008627	TTBK1	transcript	0.011676	0.687721	-5.8802	7.13661e-05	0.0106844	up for LS
ENSGALT00000054723	ENSGALG00000035960	-	transcript	0.009738	0.598702	-5.94207	0.000126922	0.0164174	up for LS
ENSGALT00000070465	ENSGALG00000014699	MEGF10	transcript	0.00758367	0.476343	-5.97296	3.74725e-05	0.00660967	up for LS
ENSGALT00000083315	ENSGALG00000009802	ANGEL2	transcript	0.032684	2.34192	-6.16296	4.25183e-05	0.00718518	up for LS
ENSGALT00000069650	ENSGALG00000005659	SNX12	transcript	0.157585	11.6031	-6.20224	5.91718e-07	0.000229617	up for LS
ENSGALT00000055517	ENSGALG00000029212	PADI2	transcript	0.00587333	0.446107	-6.24707	0.000481806	0.0417887	up for LS
ENSGALT00000108138	ENSGALG00000007052	PXK	transcript	0.0327917	2.52948	-6.26937	6.78032e-08	3.59883e-05	up for LS
ENSGALT00000043912	ENSGALG00000005448	MYL3	transcript	0.012184	0.940957	-6.27107	0.000191921	0.0223285	up for LS
ENSGALT00000107842	ENSGALG00000051892	-	transcript	0.005758	0.502322	-6.4469	0.000540511	0.0450171	up for LS
ENSGALT00000090824	ENSGALG00000039710	HDAC7	transcript	0.00694333	0.632948	-6.51031	0.000302979	0.031061	up for LS
ENSGALT00000092631	ENSGALG00000008553	INO80	transcript	0.002347	0.271645	-6.85476	0.000435133	0.0393702	up for LS
ENSGALT00000067650	ENSGALG00000029918	-	transcript	0.0151813	1.76465	-6.86094	0.000114937	0.0151136	up for LS
ENSGALT00000057968	ENSGALG00000005848	IL11RA	transcript	0.0154437	1.96659	-6.99254	0.000152411	0.0190557	up for LS
ENSGALT00000011867	ENSGALG00000007334	ABAT	transcript	0.0142137	1.93098	-7.08591	1.65426e-06	0.000541637	up for LS
ENSGALT00000106468	ENSGALG00000000296	PCNX1	transcript	0.011919	1.85755	-7.284	9.21773e-05	0.0127577	up for LS
ENSGALT00000077406	ENSGALG00000016930	DIS3	transcript	0.0114707	1.81785	-7.30814	4.07348e-09	3.33433e-06	up for LS
ENSGALT00000056860	ENSGALG00000028530	PRKACB	transcript	0.096278	15.8131	-7.3597	2.91411e-08	1.8393e-05	up for LS
ENSGALT00000071291	ENSGALG00000007744	CASS4	transcript	0.00421	0.699057	-7.37545	5.49311e-06	0.00146376	up for LS
ENSGALT00000013382	ENSGALG00000008222	SLC26A5	transcript	0.0288117	5.04046	-7.45076	1.53319e-13	3.34049e-10	up for LS
ENSGALT00000099592	ENSGALG00000008656	ICOS	transcript	0.00488333	0.886323	-7.50382	1.75618e-06	0.000567554	up for LS
ENSGALT00000055148	ENSGALG00000007334	ABAT	transcript	0.0422427	7.69116	-7.50836	1.46759e-05	0.00325774	up for LS
ENSGALT00000022399	ENSGALG00000013795	HIVEP2	transcript	0.00536133	1.12923	-7.71853	2.59719e-11	3.18767e-08	up for LS
ENSGALT00000096433	ENSGALG00000029646	CNNM4	transcript	0.001812	0.391689	-7.75598	0.00010409	0.013982	up for LS
ENSGALT00000008744	ENSGALG00000005448	MYL3	transcript	0.0106003	2.36525	-7.80174	2.09796e-07	0.000100831	up for LS
ENSGALT00000009122	ENSGALG00000005687	CUEDC2	transcript	0.0137303	3.25975	-7.89125	1.1412e-05	0.00271745	up for LS
ENSGALT00000092270	ENSGALG00000008162	FBH1	transcript	0.00435667	1.11576	-8.00058	7.88388e-09	6.25777e-06	up for LS
ENSGALT00000100699	ENSGALG00000004323	RASAL2	transcript	0.00163333	0.651052	-8.63881	0.000132945	0.017112	up for LS
ENSGALT00000053867	ENSGALG00000035187	FHL3	transcript	0.0219877	9.30432	-8.72506	5.19312e-05	0.00837083	up for LS
ENSGALT00000107136	ENSGALG00000002726	KIF1B	transcript	0.00224933	1.47121	-9.35329	0.000107355	0.0142741	up for LS
ENSGALT00000099658	ENSGALG00000037136	RPS6KA1L	transcript	0.00241633	1.65148	-9.41673	5.74198e-11	6.26677e-08	up for LS
ENSGALT00000038867	ENSGALG00000009480	DOCK4	transcript	0.000975	0.700403	-9.48857	0.000559364	0.0462929	up for LS
ENSGALT00000102364	ENSGALG00000001645	KCNT1	transcript	0.000451667	0.327083	-9.50018	1.08798e-05	0.0026387	up for LS
ENSGALT00000091300	ENSGALG00000009240	NFE2L2	transcript	0.00767	8.97567	-10.1926	2.72971e-05	0.00527203	up for LS
ENSGALT00000016546	ENSGALG00000010178	PUM3	transcript	0.001151	1.68448	-10.5152	3.91167e-05	0.006808	up for LS
ENSGALT00000046804	ENSGALG00000013124	FHOD3	transcript	0.00230433	3.89081	-10.7215	6.86969e-08	3.59883e-05	up for LS
ENSGALT00000085774	ENSGALG00000005930	PLS3	transcript	0.00323467	6.37606	-10.9448	5.28312e-05	0.00848977	up for LS
ENSGALT00000007605	ENSGALG00000004769	PSAP	transcript	0.00194233	4.6951	-11.2391	5.1772e-06	0.00139086	up for LS
ENSGALT00000084136	ENSGALG00000032868	AHCYL2	transcript	0.000405333	1.35381	-11.7056	0.000405843	0.0376894	up for LS
ENSGALT00000055325	ENSGALG00000036356	YEATS2	transcript	0.000291	1.89973	-12.6725	8.65422e-15	2.66688e-11	up for LS
ENSGALT00000002781	ENSGALG00000001801	IFT74	transcript	0.000182667	2.58167	-13.7868	1.56909e-05	0.00343932	up for LS
ENSGALT00000076408	ENSGALG00000002579	RIMBP2	transcript	3.62673	1e-05	18.4683	3.5551e-23	2.06934e-19	up for AA
ENSGALT00000015862	ENSGALG00000009748	ASNS	transcript	122.057	2.70774	5.49432	1.91029e-27	1.6679e-23	up for AA

## Sheet: AA_3W vs. LS_3W
transcript_id	gene_id	gene_name	feature_id	AA_3W_FPKM	LS_3W_FPKM	log2.foldchange.	pvalue	qvalue	Regulation
ENSGALT00000002082	ENSGALG00000001364	CSNK1A1L	transcript	1e-05	1.96165	-17.5817	2.75365e-05	0.00445233	up for LS
ENSGALT00000002646	ENSGALG00000001725	TNRC6C	transcript	1e-05	0.390343	-15.2525	0.000169921	0.016464	up for LS
ENSGALT00000005202	ENSGALG00000003287	TMEM39B	transcript	1e-05	1.18826	-16.8585	0.000173963	0.0167526	up for LS
ENSGALT00000007948	ENSGALG00000004956	GPI	transcript	1e-05	0.805204	-16.2971	0.000729054	0.0449454	up for LS
ENSGALT00000008482	ENSGALG00000005291	-	transcript	1e-05	0.764357	-16.222	5.87115e-08	3.57642e-05	up for LS
ENSGALT00000010563	ENSGALG00000006539	C9H21orf2	transcript	1e-05	2.07409	-17.6621	0.000125407	0.0135179	up for LS
ENSGALT00000010690	ENSGALG00000006623	ATP11C	transcript	1e-05	1.36658	-17.0602	1.77025e-05	0.00326542	up for LS
ENSGALT00000013539	ENSGALG00000008318	SLK	transcript	1e-05	4.63338	-18.8217	2.75644e-07	0.00012893	up for LS
ENSGALT00000016570	ENSGALG00000010193	ZNF410	transcript	1e-05	1.52198	-17.2156	0.000308505	0.0253317	up for LS
ENSGALT00000018933	ENSGALG00000011596	PTPN4	transcript	1e-05	3.94171	-18.5885	0.000310107	0.0253837	up for LS
ENSGALT00000025559	ENSGALG00000015854	PGM3	transcript	1e-05	2.51512	-17.9403	1.35314e-13	3.37557e-10	up for LS
ENSGALT00000026110	ENSGALG00000016196	-	transcript	1e-05	0.314135	-14.9391	0.000184031	0.0174705	up for LS
ENSGALT00000030139	ENSGALG00000019094	PHF11	transcript	1e-05	1.77361	-17.4363	4.31599e-05	0.00611852	up for LS
ENSGALT00000034713	ENSGALG00000003011	TOM1L1	transcript	1e-05	0.39582	-15.2726	4.39652e-05	0.00618573	up for LS
ENSGALT00000037168	ENSGALG00000012903	PIGN	transcript	1e-05	0.661227	-16.0129	4.29722e-05	0.00611852	up for LS
ENSGALT00000040455	ENSGALG00000004231	-	transcript	1e-05	0.683307	-16.0602	0.000267616	0.0231346	up for LS
ENSGALT00000044013	ENSGALG00000004671	ANKRD27	transcript	1e-05	0.450955	-15.4607	0.000442026	0.03239	up for LS
ENSGALT00000047160	ENSGALG00000043198	-	transcript	1e-05	1.10848	-16.7582	7.74063e-07	0.00031193	up for LS
ENSGALT00000047770	ENSGALG00000043372	RUNX3	transcript	1e-05	0.163413	-13.9962	0.000155417	0.0155974	up for LS
ENSGALT00000047778	ENSGALG00000038265	CREB5	transcript	1e-05	0.834104	-16.3479	0.000778482	0.0468531	up for LS
ENSGALT00000049138	ENSGALG00000039193	AGRN	transcript	1e-05	0.354398	-15.1131	0.000156508	0.0156171	up for LS
ENSGALT00000050438	ENSGALG00000003693	MACF1	transcript	1e-05	0.222178	-14.4394	0.00010117	0.0114769	up for LS
ENSGALT00000050457	ENSGALG00000000751	ARNT	transcript	1e-05	0.336829	-15.0397	4.1714e-05	0.00602004	up for LS
ENSGALT00000051812	ENSGALG00000011744	KALRN	transcript	1e-05	0.858487	-16.3895	3.5869e-06	0.00101571	up for LS
ENSGALT00000052584	ENSGALG00000013828	GALM	transcript	1e-05	0.923494	-16.4948	7.66838e-05	0.0093424	up for LS
ENSGALT00000053257	ENSGALG00000003135	ANK3	transcript	1e-05	2.1196	-17.6934	2.48809e-15	7.66727e-12	up for LS
ENSGALT00000054208	ENSGALG00000011642	ANKRD17	transcript	1e-05	0.397948	-15.2803	6.0657e-05	0.00778832	up for LS
ENSGALT00000057467	ENSGALG00000001362	CLK3	transcript	1e-05	3.53358	-18.4308	4.70954e-11	6.8533e-08	up for LS
ENSGALT00000057586	ENSGALG00000033730	-	transcript	1e-05	0.375672	-15.1972	0.000219146	0.0197001	up for LS
ENSGALT00000058957	ENSGALG00000006908	DLG1	transcript	1e-05	1.40983	-17.1052	2.21897e-11	3.52258e-08	up for LS
ENSGALT00000060406	ENSGALG00000038783	-	transcript	1e-05	1.58225	-17.2716	2.91141e-05	0.00460785	up for LS
ENSGALT00000060692	ENSGALG00000039595	BTBD11	transcript	1e-05	0.748369	-16.1915	8.39285e-08	4.88529e-05	up for LS
ENSGALT00000061959	ENSGALG00000008095	KIF23	transcript	1e-05	0.610954	-15.8988	0.000592955	0.0392211	up for LS
ENSGALT00000065201	ENSGALG00000033938	ARHGAP26	transcript	1e-05	0.753167	-16.2007	0.000288254	0.0242388	up for LS
ENSGALT00000067536	ENSGALG00000037856	CHL1	transcript	1e-05	0.17856	-14.1241	0.000104522	0.0117502	up for LS
ENSGALT00000068017	ENSGALG00000033074	ARID2	transcript	1e-05	1.87243	-17.5146	0.00032142	0.0260654	up for LS
ENSGALT00000068215	ENSGALG00000040393	BORCS5	transcript	1e-05	1.67161	-17.3509	2.20468e-05	0.0038371	up for LS
ENSGALT00000068687	ENSGALG00000004286	COL13A1	transcript	1e-05	0.549583	-15.746	4.02417e-05	0.00585595	up for LS
ENSGALT00000069317	ENSGALG00000009884	SYT14	transcript	1e-05	0.28005	-14.7734	0.000236745	0.0208794	up for LS
ENSGALT00000069813	ENSGALG00000011329	AFDN	transcript	1e-05	0.344203	-15.071	0.00084631	0.0494147	up for LS
ENSGALT00000074280	ENSGALG00000024094	UBAP2L	transcript	1e-05	0.318614	-14.9595	0.000336067	0.0267562	up for LS
ENSGALT00000074317	ENSGALG00000053682	MHCIY	transcript	1e-05	5.3226	-19.0218	1.41718e-06	0.000494944	up for LS
ENSGALT00000074899	ENSGALG00000038850	WNK2	transcript	1e-05	1.86362	-17.5077	7.34953e-19	7.70039e-15	up for LS
ENSGALT00000075211	ENSGALG00000042492	PITX2	transcript	1e-05	1.48554	-17.1806	0.000105531	0.0118383	up for LS
ENSGALT00000076173	ENSGALG00000016794	MRPS9	transcript	1e-05	1.65077	-17.3328	0.00026503	0.022949	up for LS
ENSGALT00000078565	ENSGALG00000039264	SLA	transcript	1e-05	0.734613	-16.1647	0.000314875	0.0256538	up for LS
ENSGALT00000078965	ENSGALG00000037856	CHL1	transcript	1e-05	0.253628	-14.6304	7.76505e-06	0.00176864	up for LS
ENSGALT00000080961	ENSGALG00000032361	STXBP5L	transcript	1e-05	1.05316	-16.6844	3.14283e-09	2.94006e-06	up for LS
ENSGALT00000081335	ENSGALG00000006363	CABIN1	transcript	1e-05	0.594213	-15.8587	3.18488e-05	0.00495092	up for LS
ENSGALT00000083416	ENSGALG00000017186	BIRC2	transcript	1e-05	0.579545	-15.8226	0.000542864	0.0370782	up for LS
ENSGALT00000087584	ENSGALG00000014342	TEAD4	transcript	1e-05	1.01236	-16.6274	0.000470476	0.0335172	up for LS
ENSGALT00000088800	ENSGALG00000009907	G2E3	transcript	1e-05	2.49855	-17.9307	8.07974e-06	0.00180116	up for LS
ENSGALT00000089357	ENSGALG00000008518	-	transcript	1e-05	2.37132	-17.8553	1.73921e-06	0.000565914	up for LS
ENSGALT00000089600	ENSGALG00000045507	-	transcript	1e-05	1.53663	-17.2294	0.000742195	0.0452635	up for LS
ENSGALT00000090791	ENSGALG00000011682	CNOT4	transcript	1e-05	0.590954	-15.8508	4.72946e-06	0.00124837	up for LS
ENSGALT00000091360	ENSGALG00000015353	BBX	transcript	1e-05	0.238166	-14.5397	0.000118625	0.0129467	up for LS
ENSGALT00000091932	ENSGALG00000028204	GPX1	transcript	1e-05	19.3007	-20.8802	0.000341464	0.0270625	up for LS
ENSGALT00000092143	ENSGALG00000016427	ADAM17	transcript	1e-05	0.479143	-15.5482	1.03494e-05	0.00215124	up for LS
ENSGALT00000093478	ENSGALG00000008753	FBXO48	transcript	1e-05	1.20258	-16.8758	0.000814153	0.048288	up for LS
ENSGALT00000094833	ENSGALG00000049653	KMT2C	transcript	1e-05	0.46944	-15.5187	0.000575636	0.038459	up for LS
ENSGALT00000095075	ENSGALG00000001838	XPO7	transcript	1e-05	1.06758	-16.704	0.000736256	0.0452172	up for LS
ENSGALT00000095184	ENSGALG00000012425	FERMT2	transcript	1e-05	3.55253	-18.4385	1.99725e-13	4.54912e-10	up for LS
ENSGALT00000095352	ENSGALG00000042598	PUM1	transcript	1e-05	4.04993	-18.6275	5.11093e-07	0.000214197	up for LS
ENSGALT00000095499	ENSGALG00000054799	SPIC	transcript	1e-05	0.185927	-14.1824	0.000475292	0.033693	up for LS
ENSGALT00000095590	ENSGALG00000007431	MAGI1	transcript	1e-05	0.455111	-15.4739	0.000204039	0.018687	up for LS
ENSGALT00000096628	ENSGALG00000005550	ST6GAL1	transcript	1e-05	1.34506	-17.0373	4.04142e-09	3.58844e-06	up for LS
ENSGALT00000096787	ENSGALG00000004040	MFAP3	transcript	1e-05	0.526559	-15.6843	0.000382019	0.0293874	up for LS
ENSGALT00000096986	ENSGALG00000003602	RPGRIP1L	transcript	1e-05	1.52412	-17.2176	3.89303e-12	6.79814e-09	up for LS
ENSGALT00000097985	ENSGALG00000040724	AKAP9	transcript	1e-05	1.08423	-16.7263	0.000278817	0.0237493	up for LS
ENSGALT00000098301	ENSGALG00000027069	TSC22D3	transcript	1e-05	2.53725	-17.9529	0.000229621	0.0204926	up for LS
ENSGALT00000098722	ENSGALG00000009915	EML4	transcript	1e-05	1.64658	-17.3291	6.9877e-06	0.0016564	up for LS
ENSGALT00000099387	ENSGALG00000042201	TP53BP1	transcript	1e-05	0.565291	-15.7867	5.10221e-05	0.00687119	up for LS
ENSGALT00000099655	ENSGALG00000017120	SACS	transcript	1e-05	3.75985	-18.5203	7.78158e-05	0.00941463	up for LS
ENSGALT00000100314	ENSGALG00000032925	STK40	transcript	1e-05	2.13369	-17.703	1.19496e-05	0.00241603	up for LS
ENSGALT00000100512	ENSGALG00000002205	FBRSL1	transcript	1e-05	0.660705	-16.0117	0.000244041	0.0214147	up for LS
ENSGALT00000102038	ENSGALG00000042598	PUM1	transcript	1e-05	1.67293	-17.352	0.00075097	0.0456923	up for LS
ENSGALT00000102442	ENSGALG00000007315	PSMD6	transcript	1e-05	0.436242	-15.4128	0.000156332	0.0156171	up for LS
ENSGALT00000102767	ENSGALG00000013348	OTUD7B	transcript	1e-05	1.14342	-16.803	7.02337e-05	0.0087188	up for LS
ENSGALT00000102827	ENSGALG00000043596	SNED1	transcript	1e-05	0.452651	-15.4661	3.19711e-07	0.000145641	up for LS
ENSGALT00000103498	ENSGALG00000030831	FBXW5	transcript	1e-05	0.893091	-16.4465	5.25237e-05	0.00701928	up for LS
ENSGALT00000104500	ENSGALG00000010311	NAV3	transcript	1e-05	0.457363	-15.4811	7.37324e-05	0.00906718	up for LS
ENSGALT00000104598	ENSGALG00000010104	DMAP1	transcript	1e-05	1.14971	-16.8109	0.000379854	0.029307	up for LS
ENSGALT00000105251	ENSGALG00000009587	GPHN	transcript	1e-05	1.12534	-16.78	0.000199822	0.0184298	up for LS
ENSGALT00000105737	ENSGALG00000033205	PHF20L1	transcript	1e-05	0.365778	-15.1587	7.44132e-06	0.00172587	up for LS
ENSGALT00000105855	ENSGALG00000008222	SLC26A5	transcript	1e-05	2.55293	-17.9618	0.00062282	0.0403808	up for LS
ENSGALT00000106059	ENSGALG00000029918	-	transcript	1e-05	5.98874	-19.1919	4.35787e-26	1.14148e-21	up for LS
ENSGALT00000106210	ENSGALG00000034427	SCN4A	transcript	1e-05	2.50734	-17.9358	0.000184727	0.0174705	up for LS
ENSGALT00000106241	ENSGALG00000005846	MPDZ	transcript	1e-05	0.213686	-14.3832	4.7646e-06	0.00124837	up for LS
ENSGALT00000106503	ENSGALG00000038458	LOXL1	transcript	1e-05	5.67599	-19.1145	0.000427214	0.0316555	up for LS
ENSGALT00000106700	ENSGALG00000016289	DST	transcript	1e-05	2.79198	-18.0909	2.05119e-05	0.00363026	up for LS
ENSGALT00000106884	ENSGALG00000008653	MGA	transcript	1e-05	1.23866	-16.9184	9.21783e-18	6.03618e-14	up for LS
ENSGALT00000107078	ENSGALG00000034769	USP12-like	transcript	1e-05	0.469859	-15.5199	0.000151747	0.0154255	up for LS
ENSGALT00000107344	ENSGALG00000009075	CD99L2	transcript	1e-05	0.397923	-15.2802	0.000711291	0.0445004	up for LS
ENSGALT00000107655	ENSGALG00000046093	-	transcript	1e-05	3.09305	-18.2387	6.19507e-06	0.00151125	up for LS
ENSGALT00000108233	ENSGALG00000002919	MON1A	transcript	1e-05	1.0831	-16.7248	0.000110827	0.0123267	up for LS
ENSGALT00000007203	ENSGALG00000004525	TSPAN10	transcript	0.249643	1e-05	14.6076	0.000405628	0.030575	up for AA
ENSGALT00000008006	ENSGALG00000004999	TAF7L	transcript	1.64728	1e-05	17.3297	6.4304e-05	0.00811733	up for AA
ENSGALT00000009616	ENSGALG00000005979	OXSR1	transcript	4.31809	1e-05	18.72	1.7083e-15	5.66668e-12	up for AA
ENSGALT00000009761	ENSGALG00000006054	CALCB	transcript	0.308919	1e-05	14.9149	0.000785793	0.0469924	up for AA
ENSGALT00000018257	ENSGALG00000033106	TMTC3	transcript	0.246115	1e-05	14.587	0.000402248	0.0304241	up for AA
ENSGALT00000018329	ENSGALG00000011239	OXNAD1	transcript	2.21164	1e-05	17.7548	5.58048e-05	0.00732694	up for AA
ENSGALT00000019825	ENSGALG00000012136	MPPED2	transcript	0.85251	1e-05	16.3794	0.00081298	0.048288	up for AA
ENSGALT00000020885	ENSGALG00000012801	LY86	transcript	0.873218	1e-05	16.4141	0.000559312	0.0376615	up for AA
ENSGALT00000025653	ENSGALG00000015917	EEF1A1	transcript	3.5496	1e-05	18.4373	0.000624463	0.0404372	up for AA
ENSGALT00000027141	ENSGALG00000016810	SH3RF3	transcript	0.775383	1e-05	16.2426	0.000183236	0.0174531	up for AA
ENSGALT00000027648	ENSGALG00000017112	MTMR6	transcript	0.293968	1e-05	14.8434	0.000120097	0.01308	up for AA
ENSGALT00000032650	ENSGALG00000008148	MYBPC3	transcript	2.71396	1e-05	18.05	5.08071e-18	4.43606e-14	up for AA
ENSGALT00000032816	ENSGALG00000015156	NMRK1	transcript	2.53167	1e-05	17.9497	7.22649e-06	0.00169764	up for AA
ENSGALT00000037978	ENSGALG00000011708	MYLK	transcript	1.90252	1e-05	17.5376	6.24617e-05	0.00796151	up for AA
ENSGALT00000039749	ENSGALG00000008439	CD36	transcript	5.86504	1e-05	19.1618	0.000205771	0.01878	up for AA
ENSGALT00000044796	ENSGALG00000005806	KIF24	transcript	0.293896	1e-05	14.843	2.99471e-06	0.000891386	up for AA
ENSGALT00000044841	ENSGALG00000028685	SEMA5A	transcript	1.38999	1e-05	17.0847	0.000448846	0.0327489	up for AA
ENSGALT00000046985	ENSGALG00000032986	CFTR	transcript	0.391963	1e-05	15.2584	0.00014881	0.0152558	up for AA
ENSGALT00000048841	ENSGALG00000008744	MCF2L2	transcript	1.92655	1e-05	17.5557	0.000180291	0.0172038	up for AA
ENSGALT00000050362	ENSGALG00000031129	HMCN1	transcript	0.189427	1e-05	14.2094	0.000134499	0.0141202	up for AA
ENSGALT00000050670	ENSGALG00000011528	-	transcript	1.95377	1e-05	17.5759	5.97669e-05	0.00771438	up for AA
ENSGALT00000050761	ENSGALG00000030587	-	transcript	1.8429	1e-05	17.4916	0.000235343	0.0208611	up for AA
ENSGALT00000051855	ENSGALG00000009995	AKAP6	transcript	5.72327	1e-05	19.1265	3.07221e-08	2.06339e-05	up for AA
ENSGALT00000053703	ENSGALG00000043728	SCN8A	transcript	0.131696	1e-05	13.6849	3.82104e-05	0.00563867	up for AA
ENSGALT00000055858	ENSGALG00000005468	SYNRG	transcript	0.312501	1e-05	14.9316	0.000470677	0.0335172	up for AA
ENSGALT00000056108	ENSGALG00000000978	CEP104	transcript	1.172	1e-05	16.8386	2.66447e-05	0.00434839	up for AA
ENSGALT00000059329	ENSGALG00000012965	FAM105A	transcript	0.731227	1e-05	16.158	0.000184966	0.0174705	up for AA
ENSGALT00000060299	ENSGALG00000004071	NETO2	transcript	0.39754	1e-05	15.2788	0.000813191	0.048288	up for AA
ENSGALT00000067295	ENSGALG00000005418	FRRS1	transcript	0.777638	1e-05	16.2468	1.53256e-06	0.00052134	up for AA
ENSGALT00000071034	ENSGALG00000037626	KCNQ3	transcript	0.574357	1e-05	15.8097	0.00019615	0.0182518	up for AA
ENSGALT00000071596	ENSGALG00000015058	PTPRD	transcript	0.806034	1e-05	16.2986	0.000692208	0.04369	up for AA
ENSGALT00000072109	ENSGALG00000016915	MYCBP2	transcript	1.0056	1e-05	16.6177	9.58027e-06	0.00204017	up for AA
ENSGALT00000072953	ENSGALG00000035853	SCRN2	transcript	0.467235	1e-05	15.5119	2.50703e-05	0.00417492	up for AA
ENSGALT00000074161	ENSGALG00000015050	KIAA2026	transcript	0.644886	1e-05	15.9768	1.59245e-05	0.00304467	up for AA
ENSGALT00000075829	ENSGALG00000016281	DMD	transcript	0.281986	1e-05	14.7833	3.17554e-05	0.00495092	up for AA
ENSGALT00000076259	ENSGALG00000039320	ADGRF5	transcript	0.645851	1e-05	15.9789	6.49568e-05	0.00818003	up for AA
ENSGALT00000076771	ENSGALG00000015167	PRUNE2	transcript	0.779472	1e-05	16.2502	2.5125e-06	0.000769723	up for AA
ENSGALT00000079418	ENSGALG00000032052	-	transcript	4.74231	1e-05	18.8552	0.000738193	0.0452635	up for AA
ENSGALT00000082466	ENSGALG00000029408	BAZ1B	transcript	0.866334	1e-05	16.4026	0.000856028	0.0495522	up for AA
ENSGALT00000082659	ENSGALG00000032992	NR3C1	transcript	4.18685	1e-05	18.6755	0.000270235	0.0232221	up for AA
ENSGALT00000084844	ENSGALG00000037206	ST7	transcript	1.24585	1e-05	16.9268	0.000126398	0.0135967	up for AA
ENSGALT00000085458	ENSGALG00000030065	TENM3	transcript	0.576807	1e-05	15.8158	0.000724887	0.0448343	up for AA
ENSGALT00000086998	ENSGALG00000051843	-	transcript	0.333717	1e-05	15.0263	0.000514939	0.0356214	up for AA
ENSGALT00000087920	ENSGALG00000046360	-	transcript	0.773414	1e-05	16.239	0.00068103	0.043245	up for AA
ENSGALT00000088917	ENSGALG00000013041	CCT5	transcript	1.05928	1e-05	16.6927	0.000198569	0.0183814	up for AA
ENSGALT00000089893	ENSGALG00000005001	ZCCHC13	transcript	2.2491	1e-05	17.779	0.000215264	0.0194432	up for AA
ENSGALT00000090753	ENSGALG00000050179	-	transcript	0.19896	1e-05	14.2802	0.00070939	0.0444531	up for AA
ENSGALT00000093446	ENSGALG00000036876	TMEM230	transcript	0.703436	1e-05	16.1021	0.000471395	0.0335172	up for AA
ENSGALT00000093681	ENSGALG00000008546	FGD5	transcript	0.28902	1e-05	14.8189	0.000361434	0.0282182	up for AA
ENSGALT00000094080	ENSGALG00000008347	ATG13	transcript	0.760541	1e-05	16.2147	0.000514712	0.0356214	up for AA
ENSGALT00000094156	ENSGALG00000004286	COL13A1	transcript	0.235703	1e-05	14.5247	0.000305559	0.0252084	up for AA
ENSGALT00000095666	ENSGALG00000011405	SLC4A7	transcript	2.29906	1e-05	17.8107	1.00135e-06	0.000372039	up for AA
ENSGALT00000097973	ENSGALG00000033780	-	transcript	5.39856	1e-05	19.0422	2.92131e-16	1.17722e-12	up for AA
ENSGALT00000098168	ENSGALG00000020003	MAP3K4	transcript	0.703902	1e-05	16.1031	2.93376e-05	0.00462924	up for AA
ENSGALT00000098171	ENSGALG00000007431	MAGI1	transcript	0.336442	1e-05	15.0381	0.000249708	0.0217662	up for AA
ENSGALT00000098807	ENSGALG00000003923	COL6A3	transcript	0.483962	1e-05	15.5626	0.00013222	0.0139658	up for AA
ENSGALT00000099036	ENSGALG00000012802	F13A1	transcript	39.9528	1e-05	21.9299	7.38302e-09	6.0315e-06	up for AA
ENSGALT00000099634	ENSGALG00000003594	ANK1	transcript	0.241023	1e-05	14.5569	0.000311051	0.0254213	up for AA
ENSGALT00000100252	ENSGALG00000039990	TNC	transcript	0.702552	1e-05	16.1003	2.46687e-05	0.00416878	up for AA
ENSGALT00000100635	ENSGALG00000015167	PRUNE2	transcript	0.235484	1e-05	14.5233	0.000390433	0.0298593	up for AA
ENSGALT00000102330	ENSGALG00000029536	VPS11	transcript	3.35735	1e-05	18.357	0.000344235	0.0271997	up for AA
ENSGALT00000102660	ENSGALG00000013294	CYP19A1	transcript	0.107865	1e-05	13.3969	0.000357327	0.027981	up for AA
ENSGALT00000103441	ENSGALG00000021286	-	transcript	6.84293	1e-05	19.3843	5.32073e-15	1.54854e-11	up for AA
ENSGALT00000103445	ENSGALG00000042598	PUM1	transcript	0.581285	1e-05	15.827	1.07302e-07	5.85544e-05	up for AA
ENSGALT00000103639	ENSGALG00000012289	SHPRH	transcript	0.9576	1e-05	16.5471	0.000759956	0.0460252	up for AA
ENSGALT00000104657	ENSGALG00000031786	BLVRA	transcript	3.05127	1e-05	18.219	1.51762e-17	8.83371e-14	up for AA
ENSGALT00000104778	ENSGALG00000009822	TMEM206	transcript	0.814416	1e-05	16.3135	0.00039116	0.0298712	up for AA
ENSGALT00000104888	ENSGALG00000048152	SAE1	transcript	1.69653	1e-05	17.3722	3.34764e-08	2.21991e-05	up for AA
ENSGALT00000105012	ENSGALG00000013951	AHI1	transcript	0.691669	1e-05	16.0778	0.00030963	0.0253837	up for AA
ENSGALT00000105718	ENSGALG00000012783	MYBPC1	transcript	0.593161	1e-05	15.8561	1.58857e-06	0.000530067	up for AA
ENSGALT00000105930	ENSGALG00000015864	IBTK	transcript	0.306897	1e-05	14.9055	0.000460231	0.0331103	up for AA
ENSGALT00000106378	ENSGALG00000001696	SAG	transcript	0.55734	1e-05	15.7663	1.66704e-06	0.000545819	up for AA
ENSGALT00000106827	ENSGALG00000001561	MXRA8	transcript	16.3169	1e-05	20.6379	9.2554e-05	0.0107987	up for AA
ENSGALT00000107232	ENSGALG00000016915	MYCBP2	transcript	0.757528	1e-05	16.209	1.65262e-06	0.000544503	up for AA
ENSGALT00000107315	ENSGALG00000015353	BBX	transcript	0.609132	1e-05	15.8945	8.49536e-06	0.00186994	up for AA
ENSGALT00000107424	ENSGALG00000031129	HMCN1	transcript	0.33959	1e-05	15.0515	0.000578409	0.038551	up for AA
ENSGALT00000094519	ENSGALG00000043569	NME5	transcript	0.860926	0.000174333	12.2698	0.000421634	0.0314198	up for AA
ENSGALT00000085051	ENSGALG00000044260	-	transcript	1.72063	0.000434	11.953	0.000312355	0.0254881	up for AA
ENSGALT00000102245	ENSGALG00000009480	DOCK4	transcript	0.922104	0.000278333	11.6939	9.27093e-06	0.001997	up for AA
ENSGALT00000075242	ENSGALG00000038433	SPON2	transcript	9.95045	0.00302933	11.6815	2.63245e-23	3.44765e-19	up for AA
ENSGALT00000098565	ENSGALG00000003602	RPGRIP1L	transcript	0.578858	0.000266	11.0876	6.42469e-07	0.000265016	up for AA
ENSGALT00000023851	ENSGALG00000014784	MAST4	transcript	2.36673	0.00237167	9.96278	6.049e-13	1.26756e-09	up for AA
ENSGALT00000010512	ENSGALG00000006505	ZFAND6	transcript	17.4067	0.023352	9.54188	1.50947e-13	3.59438e-10	up for AA
ENSGALT00000063059	ENSGALG00000034100	UACA	transcript	0.308334	0.000449333	9.42249	9.1725e-06	0.00198562	up for AA
ENSGALT00000022828	ENSGALG00000014103	FRYL	transcript	0.923357	0.001786	9.01401	3.96522e-13	8.65526e-10	up for AA
ENSGALT00000107136	ENSGALG00000002726	KIF1B	transcript	1.27587	0.003359	8.56924	2.19034e-05	0.00382484	up for AA
ENSGALT00000054780	ENSGALG00000040371	-	transcript	4.59418	0.017575	8.03014	4.48482e-06	0.00120485	up for AA
ENSGALT00000085210	ENSGALG00000008625	ANAPC2	transcript	0.871272	0.00356267	7.93402	3.39835e-07	0.000151085	up for AA
ENSGALT00000064922	ENSGALG00000006912	CPEB3	transcript	1.69518	0.00703533	7.9126	0.000748638	0.0456034	up for AA
ENSGALT00000105361	ENSGALG00000009172	OSBPL6	transcript	0.733557	0.003491	7.71513	5.55704e-05	0.00731449	up for AA
ENSGALT00000009122	ENSGALG00000005687	CUEDC2	transcript	1.96306	0.00939867	7.70644	5.00985e-05	0.00679925	up for AA
ENSGALT00000068274	ENSGALG00000014784	MAST4	transcript	0.422815	0.002187	7.59493	3.65754e-07	0.000161015	up for AA
ENSGALT00000101742	ENSGALG00000017133	EEF1AKMT1	transcript	1.91575	0.0127267	7.23391	9.14927e-05	0.0107227	up for AA
ENSGALT00000102171	ENSGALG00000030499	MOB2	transcript	5.85385	0.0479063	6.93303	0.000268948	0.0232023	up for AA
ENSGALT00000100517	ENSGALG00000016883	DOCK9	transcript	0.558037	0.004733	6.88146	2.51036e-05	0.00417492	up for AA
ENSGALT00000048502	ENSGALG00000013794	MPPE1	transcript	1.59022	0.015757	6.65709	0.000806109	0.0480621	up for AA
ENSGALT00000099926	ENSGALG00000005398	HAGH	transcript	2.35729	0.0249357	6.56277	8.42509e-09	6.49067e-06	up for AA
ENSGALT00000036887	ENSGALG00000015358	MYH15	transcript	2.84692	0.0335603	6.4065	7.57186e-11	1.04386e-07	up for AA
ENSGALT00000086069	ENSGALG00000005767	TRAF7	transcript	2.04563	0.0265343	6.26854	3.56629e-05	0.00539963	up for AA
ENSGALT00000091572	ENSGALG00000041263	DCLK1	transcript	1.19105	0.015807	6.23553	7.29039e-05	0.00898639	up for AA
ENSGALT00000103425	ENSGALG00000008370	TRAK2	transcript	1.52476	0.021524	6.1465	0.000241066	0.0212247	up for AA
ENSGALT00000076866	ENSGALG00000030357	ABL2	transcript	0.454116	0.006431	6.14187	0.000685026	0.0433936	up for AA
ENSGALT00000053529	ENSGALG00000004350	WDR41	transcript	1.67108	0.0283193	5.88285	0.000113004	0.0124368	up for AA
ENSGALT00000082640	ENSGALG00000033609	NACA	transcript	6.91618	0.119631	5.85331	7.70842e-05	0.00936939	up for AA
ENSGALT00000059719	ENSGALG00000039990	TNC	transcript	0.845976	0.0147353	5.84326	0.000110025	0.0122897	up for AA
ENSGALT00000006474	ENSGALG00000004071	NETO2	transcript	0.417672	0.007296	5.83912	0.000423713	0.0314852	up for AA
ENSGALT00000064415	ENSGALG00000008148	MYBPC3	transcript	1.09215	0.021305	5.67984	8.28775e-05	0.00993525	up for AA
ENSGALT00000004153	ENSGALG00000002637	RBP7	transcript	74.3555	1.69525	5.45487	7.00878e-10	8.15931e-07	up for AA
ENSGALT00000096696	ENSGALG00000002488	PAIP2B	transcript	7.39004	0.183126	5.33467	8.27668e-08	4.8718e-05	up for AA
ENSGALT00000108198	ENSGALG00000008542	ADD3	transcript	0.919381	0.0235173	5.28887	0.000424521	0.0315006	up for AA
ENSGALT00000013051	ENSGALG00000008043	CORO2B	transcript	1.01726	0.028195	5.1731	4.48257e-05	0.00626209	up for AA
ENSGALT00000055148	ENSGALG00000007334	ABAT	transcript	6.15052	0.186454	5.04382	7.48368e-09	6.0315e-06	up for AA
ENSGALT00000038622	ENSGALG00000023395	PLIN1	transcript	15.717	0.490188	5.00285	9.50353e-05	0.0109903	up for AA
ENSGALT00000087028	ENSGALG00000044569	-	transcript	2.039	0.0713123	4.83757	0.000512086	0.0355791	up for AA
ENSGALT00000082912	ENSGALG00000014784	MAST4	transcript	1.24926	0.0478073	4.7077	5.3184e-06	0.00133949	up for AA
ENSGALT00000093010	ENSGALG00000053246	OCM2	transcript	33.6106	1.33908	4.64961	3.71089e-12	6.70354e-09	up for AA
ENSGALT00000068577	ENSGALG00000035803	THRSP	transcript	10.117	0.475469	4.41129	1.03893e-05	0.00215124	up for AA
ENSGALT00000059785	ENSGALG00000032958	AMPH	transcript	1.07994	0.0513093	4.39559	0.000194944	0.0182042	up for AA
ENSGALT00000008573	ENSGALG00000005347	ADAMTS18	transcript	0.917366	0.049009	4.22638	0.000547564	0.0372664	up for AA
ENSGALT00000045685	ENSGALG00000027090	-	transcript	0.589456	0.0324533	4.18295	0.000279594	0.0237493	up for AA
ENSGALT00000052825	ENSGALG00000040434	-	transcript	23.3873	1.31165	4.15627	5.09316e-07	0.000214197	up for AA
ENSGALT00000048096	ENSGALG00000030025	FABP4	transcript	364.798	21.1142	4.11081	3.64339e-12	6.70354e-09	up for AA
ENSGALT00000097440	ENSGALG00000006530	TSSC4	transcript	0.934675	0.0544683	4.10098	0.000198438	0.0183814	up for AA
ENSGALT00000085013	ENSGALG00000014066	-	transcript	2.77893	0.178549	3.96013	0.000452427	0.0327724	up for AA
ENSGALT00000038508	ENSGALG00000004418	SSTR2	transcript	2.50566	0.163737	3.93574	6.08072e-05	0.00778853	up for AA
ENSGALT00000072399	ENSGALG00000048343	-	transcript	4.30953	0.342156	3.6548	0.000727703	0.0449454	up for AA
ENSGALT00000027243	ENSGALG00000016864	METTL21C	transcript	17.0263	1.39593	3.60846	7.29283e-08	4.34147e-05	up for AA
ENSGALT00000096754	ENSGALG00000030406	CDS2	transcript	6.02489	0.513493	3.55252	1.01722e-05	0.00214875	up for AA
ENSGALT00000046726	ENSGALG00000041266	CNN1	transcript	24.1592	2.12921	3.50419	4.34019e-06	0.00117797	up for AA
ENSGALT00000070446	ENSGALG00000000302	TNNT2	transcript	12.564	1.15501	3.44332	0.000142474	0.0148091	up for AA
ENSGALT00000015766	ENSGALG00000009687	KCNK2	transcript	2.02458	0.192485	3.3948	1.63011e-05	0.00307182	up for AA
ENSGALT00000087171	ENSGALG00000005001	ZCCHC13	transcript	2.27832	0.226083	3.33304	0.000694187	0.0437622	up for AA
ENSGALT00000077257	ENSGALG00000037675	COL14A1	transcript	6.33824	0.630558	3.32938	3.89381e-07	0.000169988	up for AA
ENSGALT00000023770	ENSGALG00000014740	IPO11	transcript	2.5067	0.252782	3.30983	0.00014742	0.0151429	up for AA
ENSGALT00000090178	ENSGALG00000014261	UCH-L1	transcript	25.807	2.70274	3.25527	3.88378e-09	3.50792e-06	up for AA
ENSGALT00000088359	ENSGALG00000014854	MYL12A	transcript	38.3192	4.11327	3.21971	2.05524e-07	0.000100624	up for AA
ENSGALT00000082158	ENSGALG00000016918	GATD3A	transcript	60.7139	6.5583	3.21063	7.39856e-06	0.00172587	up for AA
ENSGALT00000048519	ENSGALG00000017040	-	transcript	14.7698	1.64059	3.17036	1.23052e-08	9.34249e-06	up for AA
ENSGALT00000066511	ENSGALG00000035252	RPL7	transcript	18.189	2.11544	3.10404	0.000178567	0.0171103	up for AA
ENSGALT00000084496	ENSGALG00000002555	RET	transcript	8.24241	1.02356	3.00947	1.52249e-07	7.66908e-05	up for AA
ENSGALT00000108138	ENSGALG00000007052	PXK	transcript	4.17423	0.551016	2.92134	0.000852702	0.0495522	up for AA
ENSGALT00000002079	ENSGALG00000001362	CLK3	transcript	6.02069	0.811448	2.89136	4.20298e-05	0.00604894	up for AA
ENSGALT00000066640	ENSGALG00000039458	GDF8	transcript	18.3107	2.52757	2.85686	1.0839e-06	0.000397079	up for AA
ENSGALT00000020816	ENSGALG00000012755	IGF-I	transcript	13.2501	1.87881	2.81811	5.66483e-07	0.000235526	up for AA
ENSGALT00000064911	ENSGALG00000033207	HIBADH	transcript	27.6761	3.98021	2.79772	1.29702e-07	6.93336e-05	up for AA
ENSGALT00000010256	ENSGALG00000006346	CXCL14	transcript	6.98047	1.03392	2.75519	5.46151e-05	0.00724334	up for AA
ENSGALT00000093992	ENSGALG00000019157	SMPX	transcript	30.6331	4.58719	2.73941	6.01075e-06	0.00147833	up for AA
ENSGALT00000095271	ENSGALG00000012061	-	transcript	4.92745	0.754784	2.70671	4.96958e-05	0.00676212	up for AA
ENSGALT00000036295	ENSGALG00000001709	MUSTN1	transcript	299.01	45.8494	2.70522	1.27862e-07	6.90546e-05	up for AA
ENSGALT00000012662	ENSGALG00000007806	FGF16	transcript	13.7873	2.27339	2.60042	0.000129242	0.0137894	up for AA
ENSGALT00000049962	ENSGALG00000039990	TNC	transcript	5.83383	1.00556	2.53645	0.000559161	0.0376615	up for AA
ENSGALT00000093946	ENSGALG00000019157	SMPX	transcript	86.8978	16.7905	2.37168	8.68131e-07	0.000334403	up for AA
ENSGALT00000016005	ENSGALG00000009844	ACTC1	transcript	519.436	104.977	2.30687	4.07344e-05	0.00589839	up for AA
ENSGALT00000095048	ENSGALG00000008439	CD36	transcript	33.3786	6.75165	2.30561	1.82924e-05	0.00334174	up for AA
ENSGALT00000024188	ENSGALG00000014999	MAP1B	transcript	6.74332	1.38251	2.28617	1.58635e-06	0.000530067	up for AA
ENSGALT00000037774	ENSGALG00000015425	LPL	transcript	37.1223	7.67317	2.27439	8.53694e-08	4.91456e-05	up for AA
ENSGALT00000098967	ENSGALG00000008148	MYBPC3	transcript	18.1984	3.9482	2.20455	1.63394e-06	0.000541753	up for AA
ENSGALT00000024132	ENSGALG00000014964	NT5DC1	transcript	30.083	6.56193	2.19676	3.44404e-06	0.000980559	up for AA
ENSGALT00000037951	ENSGALG00000011404	HOPX	transcript	80.1141	17.6434	2.18293	8.02994e-06	0.00179771	up for AA
ENSGALT00000026273	ENSGALG00000016292	-	transcript	7.15935	1.59455	2.16668	0.000538692	0.0368895	up for AA
ENSGALT00000059759	ENSGALG00000029918	-	transcript	3.52995	0.800351	2.14094	0.000168773	0.0164637	up for AA
ENSGALT00000012977	ENSGALG00000007993	DCX	transcript	10.0792	2.34606	2.10308	0.000144089	0.0148883	up for AA
ENSGALT00000027540	ENSGALG00000017046	POSTN	transcript	16.7864	3.97058	2.07987	1.87124e-05	0.00338029	up for AA
ENSGALT00000018392	ENSGALG00000011271	LUM	transcript	169.008	40.0479	2.07729	2.6149e-06	0.000791832	up for AA
ENSGALT00000043005	ENSGALG00000028821	GLIPR2	transcript	24.8741	6.19936	2.00445	3.07385e-05	0.00482124	up for AA
ENSGALT00000023947	ENSGALG00000014835	C7	transcript	49.1223	12.8504	1.93456	0.000827912	0.0486777	up for AA
ENSGALT00000089461	ENSGALG00000004588	RPS14	transcript	123.028	32.4644	1.92205	9.84289e-06	0.00208761	up for AA
ENSGALT00000015678	ENSGALG00000009626	THBS1	transcript	33.1486	9.17208	1.85363	1.44779e-05	0.00281953	up for AA
ENSGALT00000107513	ENSGALG00000003923	COL6A3	transcript	52.1015	14.4494	1.85032	2.85074e-05	0.00456702	up for AA
ENSGALT00000106333	ENSGALG00000024488	CD99	transcript	130.624	36.4709	1.8406	4.36227e-06	0.00117797	up for AA
ENSGALT00000005924	ENSGALG00000003733	LIFR	transcript	14.291	4.03025	1.82617	0.000600034	0.0393909	up for AA
ENSGALT00000020934	ENSGALG00000012834	AKR1D1	transcript	16.3835	4.72271	1.79456	0.000529988	0.0365322	up for AA
ENSGALT00000008904	ENSGALG00000005551	DKK3	transcript	24.7619	7.42454	1.73775	0.000508536	0.0354265	up for AA
ENSGALT00000102713	ENSGALG00000012801	LY86	transcript	62.318	18.738	1.73368	0.000164647	0.0162436	up for AA
ENSGALT00000019972	ENSGALG00000012229	RPS29	transcript	12785.4	3911.46	1.70872	1.35521e-05	0.00268921	up for AA
ENSGALT00000097631	ENSGALG00000051598	-	transcript	580.103	179.581	1.69167	8.42519e-06	0.00186232	up for AA
ENSGALT00000100763	ENSGALG00000051266	-	transcript	117.771	38.8135	1.60135	0.000245917	0.0214809	up for AA
ENSGALT00000018083	ENSGALG00000011099	FAP	transcript	54.9784	18.876	1.54231	0.00053766	0.036867	up for AA
ENSGALT00000094322	ENSGALG00000047764	HSPB3	transcript	30.1006	10.3421	1.54126	0.00046105	0.0331103	up for AA
ENSGALT00000062778	ENSGALG00000031397	NT5C3A	transcript	129.737	44.6336	1.53939	3.92198e-05	0.00575521	up for AA
ENSGALT00000019173	ENSGALG00000011740	MGP	transcript	1449.47	501.294	1.5318	4.36781e-05	0.00616756	up for AA
ENSGALT00000104933	ENSGALG00000054650	-	transcript	20.2552	7.01538	1.5297	0.000819281	0.0483661	up for AA
ENSGALT00000065376	ENSGALG00000039216	COL6A2	transcript	239.69	85.4179	1.48856	8.65797e-05	0.0103083	up for AA
ENSGALT00000022837	ENSGALG00000014106	PPFIBP1	transcript	15.9039	5.75237	1.46715	0.000226046	0.0202771	up for AA
ENSGALT00000020029	ENSGALG00000012263	NEMF	transcript	26780.3	9770.15	1.45472	0.000236635	0.0208794	up for AA
ENSGALT00000027757	ENSGALG00000017181	DCUN1D5	transcript	73.0836	26.8923	1.44236	0.00017103	0.0165005	up for AA
ENSGALT00000017322	ENSGALG00000010259	COL28A1	transcript	54.3109	20.0482	1.43777	0.000166235	0.0163387	up for AA
ENSGALT00000030073	ENSGALG00000017179	PDGFD	transcript	29.3121	10.998	1.41425	0.000202624	0.0186149	up for AA
ENSGALT00000075825	ENSGALG00000006300	LDHA	transcript	89.2405	33.5797	1.41011	0.000335622	0.0267562	up for AA
ENSGALT00000097484	ENSGALG00000017046	POSTN	transcript	179.884	70.2857	1.35577	0.000323691	0.0261685	up for AA
ENSGALT00000101455	ENSGALG00000031112	COL5A2	transcript	125.177	49.5158	1.33801	0.000453571	0.0327724	up for AA
ENSGALT00000083872	ENSGALG00000005843	EEF1A2	transcript	431.783	171.417	1.3328	0.000332495	0.0266337	up for AA
ENSGALT00000005250	ENSGALG00000003314	RILPL1	transcript	44.3672	142.05	-1.67884	0.000688063	0.0435032	up for LS
ENSGALT00000044027	ENSGALG00000028872	TPT1	transcript	552.549	1840.05	-1.73557	0.000619091	0.0402386	up for LS
ENSGALT00000089371	ENSGALG00000002478	MATR3	transcript	11.8561	39.7143	-1.74403	0.000809611	0.0481967	up for LS
ENSGALT00000054328	ENSGALG00000032456	COII	transcript	165.63	555.677	-1.74628	0.000669715	0.0426298	up for LS
ENSGALT00000009656	ENSGALG00000006001	PRPF6	transcript	6.75005	22.8021	-1.7562	0.000862236	0.0498565	up for LS
ENSGALT00000065617	ENSGALG00000036101	ARHGAP35	transcript	5.63116	19.1013	-1.76216	0.000717089	0.0445624	up for LS
ENSGALT00000092665	ENSGALG00000034427	SCN4A	transcript	4.14727	14.7458	-1.83007	0.000841561	0.0492591	up for LS
ENSGALT00000013428	ENSGALG00000008249	DNAJC2	transcript	12.5689	44.6917	-1.83015	0.000821743	0.0484237	up for LS
ENSGALT00000021282	ENSGALG00000013037	BCL2L13	transcript	13.3465	47.5493	-1.83296	0.000596415	0.0392588	up for LS
ENSGALT00000053568	ENSGALG00000032142	COX1	transcript	119.37	429.091	-1.84584	0.000332427	0.0266337	up for LS
ENSGALT00000092446	ENSGALG00000053585	-	transcript	53.1007	192.421	-1.85747	0.000613909	0.0399513	up for LS
ENSGALT00000105846	ENSGALG00000043198	-	transcript	11.9807	43.5724	-1.8627	0.0002704	0.0232221	up for LS
ENSGALT00000006004	ENSGALG00000018700	PLPP7	transcript	18.2517	66.8594	-1.8731	0.000332019	0.0266337	up for LS
ENSGALT00000046530	ENSGALG00000034615	ANO8	transcript	55.4634	208.186	-1.90827	0.000129892	0.0138306	up for LS
ENSGALT00000093261	ENSGALG00000001171	SEMA6B	transcript	2.59271	9.91806	-1.9356	0.000698628	0.0439892	up for LS
ENSGALT00000063127	ENSGALG00000041454	Dnmt3a	transcript	5.50442	21.5328	-1.96787	0.000781675	0.0468531	up for LS
ENSGALT00000026334	ENSGALG00000016323	PDK3	transcript	18.7947	73.9306	-1.97585	0.00078123	0.0468531	up for LS
ENSGALT00000104585	ENSGALG00000048930	CDC37	transcript	5.31959	20.9398	-1.97686	0.000279713	0.0237493	up for LS
ENSGALT00000043791	ENSGALG00000026119	MN1	transcript	3.21917	12.7167	-1.98196	0.00057581	0.038459	up for LS
ENSGALT00000014777	ENSGALG00000009082	COQ8B	transcript	26.4631	105.789	-1.99914	0.000117015	0.0128024	up for LS
ENSGALT00000025446	ENSGALG00000015779	PM20D2	transcript	37.3602	149.526	-2.00082	0.00032646	0.0263517	up for LS
ENSGALT00000053768	ENSGALG00000037950	ALPK3	transcript	45.0466	180.894	-2.00565	0.000146286	0.0150559	up for LS
ENSGALT00000004175	ENSGALG00000002649	UBE4B	transcript	2.19999	8.84858	-2.00795	0.000489589	0.0345197	up for LS
ENSGALT00000073343	ENSGALG00000009050	CAPN3	transcript	34.3895	138.54	-2.01026	7.93161e-05	0.00955203	up for LS
ENSGALT00000058786	ENSGALG00000032307	DDX23	transcript	4.75823	19.1996	-2.01258	0.000648569	0.0414854	up for LS
ENSGALT00000053608	ENSGALG00000003521	TPM1	transcript	519.982	2108.24	-2.0195	2.88597e-05	0.00458965	up for LS
ENSGALT00000106802	ENSGALG00000010881	ASB2	transcript	32.1444	130.416	-2.02049	0.000320982	0.0260654	up for LS
ENSGALT00000007951	ENSGALG00000004959	IRS1	transcript	4.21422	17.2086	-2.02979	0.00038338	0.0294488	up for LS
ENSGALT00000092898	ENSGALG00000009901	DYRK2	transcript	8.09298	33.0921	-2.03174	0.000205485	0.01878	up for LS
ENSGALT00000008494	ENSGALG00000005297	HHATL	transcript	5.52233	22.831	-2.04765	0.000396095	0.0302041	up for LS
ENSGALT00000043962	ENSGALG00000027188	SREBF1	transcript	2.131	8.87366	-2.058	0.000606481	0.0397643	up for LS
ENSGALT00000085634	ENSGALG00000041419	-	transcript	46.021	191.992	-2.06069	3.41011e-05	0.00522356	up for LS
ENSGALT00000092695	ENSGALG00000048064	-	transcript	93.0683	388.989	-2.06337	4.47098e-05	0.00626209	up for LS
ENSGALT00000069198	ENSGALG00000011937	NFE2L1	transcript	12.6784	53.9589	-2.08949	5.37198e-05	0.00714269	up for LS
ENSGALT00000043393	ENSGALG00000027374	KLF9	transcript	7.94264	34.1087	-2.10245	0.000688417	0.0435032	up for LS
ENSGALT00000060504	ENSGALG00000039228	ZFP36L1	transcript	6.38081	27.6921	-2.11766	0.000295106	0.0246173	up for LS
ENSGALT00000011938	ENSGALG00000007383	HSPB8	transcript	37.3925	162.347	-2.11826	5.36881e-05	0.00714269	up for LS
ENSGALT00000013006	ENSGALG00000008014	CEBPB	transcript	13.2038	57.6965	-2.12753	0.0003982	0.0302765	up for LS
ENSGALT00000049217	ENSGALG00000030436	ND3	transcript	40.9064	180.872	-2.14458	0.000219237	0.0197001	up for LS
ENSGALT00000100647	ENSGALG00000054599	-	transcript	9.70987	42.9493	-2.14511	0.000246025	0.0214809	up for LS
ENSGALT00000024917	ENSGALG00000015453	DUSP27	transcript	13.2337	58.5601	-2.1457	9.75956e-05	0.0112368	up for LS
ENSGALT00000070961	ENSGALG00000041926	HEXIM1	transcript	26.6711	118.292	-2.149	0.000104253	0.0117502	up for LS
ENSGALT00000017601	ENSGALG00000010826	PRKAA2	transcript	4.10037	18.4006	-2.16593	6.80506e-05	0.00847402	up for LS
ENSGALT00000043843	ENSGALG00000028119	CDC42SE1	transcript	8.87912	40.3844	-2.18531	0.000123099	0.013324	up for LS
ENSGALT00000026237	ENSGALG00000016271	PTP4A1	transcript	10.8246	49.5347	-2.19412	1.42096e-05	0.00279849	up for LS
ENSGALT00000099728	ENSGALG00000013793	CLOCK	transcript	4.07991	18.7458	-2.19996	5.89466e-05	0.00764365	up for LS
ENSGALT00000013581	ENSGALG00000008341	FURIN	transcript	2.79932	12.8639	-2.20018	0.000281901	0.0238193	up for LS
ENSGALT00000088413	ENSGALG00000045846	PDK2	transcript	4.52304	20.9148	-2.20916	0.000162903	0.0161019	up for LS
ENSGALT00000083391	ENSGALG00000000433	-	transcript	7.99678	37.1229	-2.21482	5.702e-05	0.00743567	up for LS
ENSGALT00000045333	ENSGALG00000026081	RBM38	transcript	34.592	161.561	-2.22357	1.67647e-05	0.00311436	up for LS
ENSGALT00000004693	ENSGALG00000002967	ZNF365	transcript	3.01626	14.2477	-2.2399	0.000331678	0.0266337	up for LS
ENSGALT00000039473	ENSGALG00000006216	MYOD1	transcript	27.6723	131.018	-2.24325	5.65029e-05	0.00740004	up for LS
ENSGALT00000090556	ENSGALG00000040832	CFD	transcript	11.0231	52.4592	-2.25066	0.000128107	0.0136963	up for LS
ENSGALT00000019038	ENSGALG00000011649	ATG9A	transcript	3.6744	17.7326	-2.27082	9.4836e-05	0.0109903	up for LS
ENSGALT00000076799	ENSGALG00000000843	DOT1L	transcript	0.847683	4.11574	-2.27956	0.000533236	0.0366116	up for LS
ENSGALT00000002152	ENSGALG00000001412	SEMA7A	transcript	5.19641	25.2844	-2.28266	0.00056841	0.0381661	up for LS
ENSGALT00000060923	ENSGALG00000036456	TRIB1	transcript	3.8657	18.9529	-2.29362	0.000645263	0.0414257	up for LS
ENSGALT00000055117	ENSGALG00000043034	KIFC3	transcript	2.05865	10.1738	-2.30508	0.000494972	0.0347588	up for LS
ENSGALT00000017687	ENSGALG00000010881	ASB2	transcript	20.7657	103.285	-2.31435	7.16266e-05	0.00887069	up for LS
ENSGALT00000049250	ENSGALG00000035845	JPH1	transcript	37.2871	185.98	-2.3184	6.64874e-06	0.00159774	up for LS
ENSGALT00000018477	ENSGALG00000011324	-	transcript	4.19612	21.0658	-2.32778	0.000151054	0.0153955	up for LS
ENSGALT00000073663	ENSGALG00000038330	ATG9B	transcript	11.8953	60.0101	-2.33481	4.69024e-06	0.00124725	up for LS
ENSGALT00000051272	ENSGALG00000036837	PTGES3	transcript	9.89072	50.0353	-2.3388	5.093e-05	0.00687119	up for LS
ENSGALT00000103975	ENSGALG00000046992	MCRIP2	transcript	25.2971	130.361	-2.36547	1.63643e-05	0.00307268	up for LS
ENSGALT00000102526	ENSGALG00000005979	OXSR1	transcript	2.08908	11.1751	-2.41934	9.72995e-05	0.0112274	up for LS
ENSGALT00000054766	ENSGALG00000043103	PKNOX2	transcript	2.1924	11.7701	-2.42455	0.000648255	0.0414854	up for LS
ENSGALT00000099326	ENSGALG00000010671	HNRNPU	transcript	6.1223	33.4374	-2.44932	1.95763e-06	0.000625332	up for LS
ENSGALT00000107018	ENSGALG00000025788	CACNB1	transcript	1.56524	8.5585	-2.45098	6.70012e-05	0.00839711	up for LS
ENSGALT00000102150	ENSGALG00000014155	OGDH	transcript	1.54464	8.65601	-2.48643	6.71921e-05	0.00840093	up for LS
ENSGALT00000042857	ENSGALG00000027069	TSC22D3	transcript	21.8786	123.297	-2.49454	1.84302e-05	0.00335245	up for LS
ENSGALT00000021202	ENSGALG00000012988	B4GALNT3	transcript	1.33303	7.54112	-2.50006	0.000158211	0.0156919	up for LS
ENSGALT00000024288	ENSGALG00000015057	DDO	transcript	2.51546	14.4198	-2.51916	0.000140758	0.0146599	up for LS
ENSGALT00000022171	ENSGALG00000013627	SLC7A2	transcript	1.10531	6.35788	-2.52409	0.000399325	0.030318	up for LS
ENSGALT00000027432	ENSGALG00000016979	SLC25A30	transcript	11.0618	63.7433	-2.52669	2.05452e-06	0.000648376	up for LS
ENSGALT00000027119	ENSGALG00000016797	FHL2	transcript	2.70515	15.5913	-2.52696	0.000227601	0.0203818	up for LS
ENSGALT00000032563	ENSGALG00000020417	ISCA2	transcript	3.82866	22.1035	-2.52936	0.000568992	0.0381661	up for LS
ENSGALT00000037894	ENSGALG00000012119	MARCO	transcript	5.24949	31.4929	-2.58478	0.000126943	0.0135995	up for LS
ENSGALT00000030660	ENSGALG00000010936	MYF6	transcript	3.36902	20.5188	-2.60654	4.68538e-05	0.00647633	up for LS
ENSGALT00000033928	ENSGALG00000005849	PPDPF	transcript	100.614	614.572	-2.61075	2.09441e-07	0.000101592	up for LS
ENSGALT00000043822	ENSGALG00000028928	LCAT	transcript	2.94769	18.5711	-2.6554	0.000377014	0.0291738	up for LS
ENSGALT00000062914	ENSGALG00000009730	SLC38A4	transcript	1.5371	10.3687	-2.75396	0.000168042	0.0164239	up for LS
ENSGALT00000103818	ENSGALG00000047143	-	transcript	1.18527	8.05799	-2.7652	3.42412e-05	0.00522726	up for LS
ENSGALT00000071149	ENSGALG00000040724	AKAP9	transcript	0.632062	4.34884	-2.78249	1.03576e-05	0.00215124	up for LS
ENSGALT00000053882	ENSGALG00000030886	PTGDS	transcript	49.5065	347.634	-2.81188	7.74057e-07	0.00031193	up for LS
ENSGALT00000050738	ENSGALG00000002403	ULK1	transcript	2.40967	17.9193	-2.89461	2.20403e-06	0.000687276	up for LS
ENSGALT00000086326	ENSGALG00000044975	KY	transcript	1.27031	9.50145	-2.90297	5.06226e-05	0.00685263	up for LS
ENSGALT00000067911	ENSGALG00000029760	NRBP2	transcript	0.748076	6.21537	-3.05458	0.000338807	0.0269334	up for LS
ENSGALT00000102538	ENSGALG00000031035	PCMTD1	transcript	2.58815	21.7232	-3.06924	5.11124e-06	0.00130616	up for LS
ENSGALT00000034294	ENSGALG00000021272	SCN2B	transcript	0.935837	7.97914	-3.0919	0.000741747	0.0452635	up for LS
ENSGALT00000071768	ENSGALG00000014526	TPI1	transcript	8.21681	72.7588	-3.14647	2.63455e-07	0.000124339	up for LS
ENSGALT00000106927	ENSGALG00000051279	PPP1R1A	transcript	2.64223	24.0896	-3.18858	0.000335966	0.0267562	up for LS
ENSGALT00000040700	ENSGALG00000000164	MYBPH	transcript	18.2869	167.454	-3.19488	6.64466e-10	7.91123e-07	up for LS
ENSGALT00000081842	ENSGALG00000034615	ANO8	transcript	1.51245	13.8773	-3.19776	2.35909e-07	0.00011235	up for LS
ENSGALT00000100176	ENSGALG00000005849	PPDPF	transcript	6.60232	65.9302	-3.31989	4.28143e-08	2.71731e-05	up for LS
ENSGALT00000026498	ENSGALG00000016426	MAP3K15	transcript	1.12393	12.5026	-3.47561	7.83493e-07	0.00031332	up for LS
ENSGALT00000094639	ENSGALG00000016196	-	transcript	0.844924	9.4237	-3.4794	2.73076e-06	0.000817464	up for LS
ENSGALT00000049952	ENSGALG00000040369	PFKFB3	transcript	6.04368	71.0526	-3.55539	0.000488242	0.0345176	up for LS
ENSGALT00000091547	ENSGALG00000003594	ANK1	transcript	0.177051	2.22132	-3.64918	0.000207422	0.0188977	up for LS
ENSGALT00000000949	ENSGALG00000000672	SCMH1	transcript	0.437525	5.56379	-3.66863	0.000133325	0.0140533	up for LS
ENSGALT00000064980	ENSGALG00000020975	TMEM233	transcript	0.671458	8.56382	-3.67289	0.000452027	0.0327724	up for LS
ENSGALT00000027236	ENSGALG00000016859	-	transcript	0.85415	11.1411	-3.70526	1.46813e-05	0.00284855	up for LS
ENSGALT00000049957	ENSGALG00000006260	KLHL30	transcript	3.14173	41.5244	-3.72433	1.48104e-10	1.89237e-07	up for LS
ENSGALT00000107744	ENSGALG00000017118	MIPEP	transcript	0.129731	1.90226	-3.87412	2.69909e-05	0.00439121	up for LS
ENSGALT00000098951	ENSGALG00000032925	STK40	transcript	0.0642307	0.981715	-3.93397	0.000610856	0.0399512	up for LS
ENSGALT00000061433	ENSGALG00000033207	HIBADH	transcript	0.410066	6.31133	-3.94402	1.50686e-06	0.000519342	up for LS
ENSGALT00000003855	ENSGALG00000025945	AVD	transcript	45.208	696.943	-3.94639	2.97333e-09	2.88451e-06	up for LS
ENSGALT00000101093	ENSGALG00000015605	BACH2	transcript	0.0480703	0.791325	-4.04105	0.000532311	0.036596	up for LS
ENSGALT00000062438	ENSGALG00000034747	NAPA	transcript	0.322908	6.97632	-4.43327	0.000101215	0.0114769	up for LS
ENSGALT00000040528	ENSGALG00000000498	ACE	transcript	3.22901	71.5753	-4.4703	1.73071e-15	5.66668e-12	up for LS
ENSGALT00000008061	ENSGALG00000005031	DRP2	transcript	0.0571513	1.27075	-4.47475	4.94922e-05	0.00675195	up for LS
ENSGALT00000043760	ENSGALG00000029150	AK1	transcript	0.476916	10.8252	-4.50451	0.00050332	0.0351097	up for LS
ENSGALT00000063571	ENSGALG00000016915	MYCBP2	transcript	0.018592	0.455849	-4.6158	3.52973e-05	0.00535977	up for LS
ENSGALT00000019383	ENSGALG00000011878	TCF20	transcript	0.273739	6.71783	-4.61712	0.000613821	0.0399513	up for LS
ENSGALT00000072833	ENSGALG00000014784	MAST4	transcript	0.32859	8.32828	-4.66366	9.59902e-10	1.06992e-06	up for LS
ENSGALT00000061085	ENSGALG00000051054	-	transcript	0.294077	7.56604	-4.68527	2.89114e-05	0.00458965	up for LS
ENSGALT00000051824	ENSGALG00000017038	PROSER1	transcript	0.018957	0.567625	-4.90414	0.00030202	0.0249951	up for LS
ENSGALT00000049432	ENSGALG00000030075	-	transcript	0.0720263	2.27066	-4.97845	0.000806432	0.0480621	up for LS
ENSGALT00000007290	ENSGALG00000004581	NDST1	transcript	0.0548233	1.91296	-5.12487	9.02395e-05	0.0105995	up for LS
ENSGALT00000070943	ENSGALG00000015864	IBTK	transcript	0.0469287	1.814	-5.27256	0.000170445	0.0164744	up for LS
ENSGALT00000056614	ENSGALG00000031786	BLVRA	transcript	0.0536763	2.42891	-5.49988	9.12944e-08	5.14263e-05	up for LS
ENSGALT00000068996	ENSGALG00000004763	ALDH3A2	transcript	0.236924	12.6121	-5.73424	2.88648e-05	0.00458965	up for LS
ENSGALT00000087698	ENSGALG00000033956	SFXN1	transcript	0.152655	8.29202	-5.76338	0.000169392	0.0164637	up for LS
ENSGALT00000094273	ENSGALG00000007334	ABAT	transcript	0.242724	13.3941	-5.78614	2.92773e-07	0.000134539	up for LS
ENSGALT00000092367	ENSGALG00000043137	-	transcript	0.0265337	1.71075	-6.01066	0.000234508	0.0208224	up for LS
ENSGALT00000088260	ENSGALG00000010628	ACSL1	transcript	0.019582	1.5049	-6.264	1.9099e-05	0.00342591	up for LS
ENSGALT00000064884	ENSGALG00000003693	MACF1	transcript	0.0119543	0.955952	-6.32133	0.000708912	0.0444531	up for LS
ENSGALT00000073829	ENSGALG00000033091	RUNX1T1	transcript	0.0147517	1.22182	-6.37201	0.000352014	0.0277307	up for LS
ENSGALT00000086187	ENSGALG00000004693	ARPC1A	transcript	0.0393907	3.41062	-6.43604	0.000757292	0.045917	up for LS
ENSGALT00000080767	ENSGALG00000007396	TAOK3	transcript	0.0286477	2.51214	-6.45436	1.26604e-05	0.00253144	up for LS
ENSGALT00000027800	ENSGALG00000017200	MTMR2	transcript	0.0311447	2.84537	-6.51349	1.24066e-05	0.00249021	up for LS
ENSGALT00000099039	ENSGALG00000014688	ZYX	transcript	0.0176047	1.88036	-6.73891	3.58411e-05	0.00541097	up for LS
ENSGALT00000085466	ENSGALG00000003770	ANXA2	transcript	0.0892527	9.65607	-6.7574	0.000154478	0.0155627	up for LS
ENSGALT00000096641	ENSGALG00000013951	AHI1	transcript	0.016124	1.84563	-6.83876	0.000140241	0.0146351	up for LS
ENSGALT00000094861	ENSGALG00000008653	MGA	transcript	0.00399067	0.471988	-6.88598	7.58694e-05	0.00926473	up for LS
ENSGALT00000085469	ENSGALG00000009031	SESTD1	transcript	0.042488	5.28539	-6.95881	1.74545e-05	0.00323105	up for LS
ENSGALT00000099327	ENSGALG00000033885	RAP1GAP2	transcript	0.00433	0.564017	-7.02523	0.000562301	0.0378142	up for LS
ENSGALT00000051363	ENSGALG00000043018	DLG5	transcript	0.00513333	0.719718	-7.13139	0.000413279	0.0310178	up for LS
ENSGALT00000068468	ENSGALG00000039878	TFEB	transcript	0.00267033	0.469638	-7.45839	0.000120967	0.0131475	up for LS
ENSGALT00000061184	ENSGALG00000001817	CTCFL	transcript	0.019183	3.39281	-7.46651	3.0431e-09	2.89852e-06	up for LS
ENSGALT00000026654	ENSGALG00000016518	PHKA2	transcript	0.00563667	1.02202	-7.50236	0.000263358	0.0228419	up for LS
ENSGALT00000046917	ENSGALG00000014881	FAM184A	transcript	0.00390167	0.839283	-7.74892	0.000131477	0.0139427	up for LS
ENSGALT00000080142	ENSGALG00000048343	-	transcript	0.0117817	2.70111	-7.84086	2.85212e-10	3.55748e-07	up for LS
ENSGALT00000020969	ENSGALG00000012857	DENND2A	transcript	0.003863	0.889782	-7.84759	0.000178286	0.0171103	up for LS
ENSGALT00000098831	ENSGALG00000006181	NUB1	transcript	0.007224	1.66493	-7.84845	0.000515289	0.0356214	up for LS
ENSGALT00000050895	ENSGALG00000005660	NF1	transcript	0.003128	0.773312	-7.94967	0.000363727	0.0283129	up for LS
ENSGALT00000102440	ENSGALG00000017096	LNX2	transcript	0.00686767	1.85379	-8.07644	1.11728e-05	0.00226939	up for LS
ENSGALT00000047356	ENSGALG00000002187	HSD17B4	transcript	0.012897	3.88518	-8.2348	0.000202019	0.0185996	up for LS
ENSGALT00000067650	ENSGALG00000029918	-	transcript	0.0109067	3.37877	-8.27514	1.16724e-13	3.05742e-10	up for LS
ENSGALT00000105306	ENSGALG00000042182	OXR1	transcript	0.00176233	0.636991	-8.49764	0.000442073	0.03239	up for LS
ENSGALT00000096779	ENSGALG00000008294	ITPR1	transcript	0.000888667	0.358797	-8.65731	0.000185086	0.0174705	up for LS
ENSGALT00000075676	ENSGALG00000000791	-	transcript	0.002168	0.968353	-8.80302	0.000323586	0.0261685	up for LS
ENSGALT00000063076	ENSGALG00000007766	KIAA1217	transcript	0.00189767	0.889367	-8.87241	0.000444588	0.0324834	up for LS
ENSGALT00000097689	ENSGALG00000003774	ATP13A2	transcript	0.000598333	0.3608	-9.23604	0.000851994	0.0495522	up for LS
ENSGALT00000080297	ENSGALG00000005065	PLA2G4A	transcript	0.00173167	1.29175	-9.54295	3.36153e-05	0.00519471	up for LS
ENSGALT00000003874	ENSGALG00000002457	SIL1	transcript	0.00164467	1.43444	-9.76848	3.10776e-06	0.000910472	up for LS
ENSGALT00000055325	ENSGALG00000036356	YEATS2	transcript	0.00158	1.89097	-10.225	8.5378e-12	1.4428e-08	up for LS
ENSGALT00000038867	ENSGALG00000009480	DOCK4	transcript	0.000666667	0.880145	-10.3666	0.000380607	0.0293218	up for LS
ENSGALT00000050723	ENSGALG00000043596	SNED1	transcript	0.000303667	0.549532	-10.8215	0.000371692	0.0288471	up for LS
ENSGALT00000057088	ENSGALG00000034955	DCTN2	transcript	0.00189733	4.08662	-11.0727	0.000126733	0.0135995	up for LS
ENSGALT00000096902	ENSGALG00000055101	TASOR2	transcript	6e-06	1.38146	-17.8128	9.34642e-16	3.49737e-12	up for LS

## Sheet: AA_5W vs. LS_5W
transcript_id	gene_id	gene_name	feature_id	AA_5W_FPKM	LS_5W_FPKM	log2.foldchange.	pvalue	qvalue	Regulation
ENSGALT00000013539	ENSGALG00000008318	SLK	transcript	1e-05	1.75855	-17.424	0.000398831	0.0477022	up for LS
ENSGALT00000017852	ENSGALG00000010967	DOCK7	transcript	1e-05	1.09409	-16.7394	0.00041192	0.0485784	up for LS
ENSGALT00000021387	ENSGALG00000013100	GRB10	transcript	1e-05	0.780672	-16.2524	0.000368383	0.0454082	up for LS
ENSGALT00000026675	ENSGALG00000016529	CDKL5	transcript	1e-05	0.466467	-15.5095	0.000257923	0.035464	up for LS
ENSGALT00000030920	ENSGALG00000019489	CHST9	transcript	1e-05	0.912228	-16.4771	2.97598e-07	0.000183415	up for LS
ENSGALT00000046759	ENSGALG00000005295	BCAS3	transcript	1e-05	0.508308	-15.6334	0.000208457	0.0304432	up for LS
ENSGALT00000051038	ENSGALG00000008926	CADPS2	transcript	1e-05	0.267124	-14.7052	4.07238e-05	0.00975483	up for LS
ENSGALT00000054667	ENSGALG00000032986	CFTR	transcript	1e-05	0.480909	-15.5535	6.51772e-05	0.0138523	up for LS
ENSGALT00000060918	ENSGALG00000003074	-	transcript	1e-05	0.423686	-15.3707	4.02689e-05	0.0097215	up for LS
ENSGALT00000062923	ENSGALG00000029616	HCFC2	transcript	1e-05	0.972557	-16.5695	3.35963e-05	0.00850246	up for LS
ENSGALT00000064311	ENSGALG00000037856	CHL1	transcript	1e-05	0.392412	-15.2601	0.000289071	0.0383381	up for LS
ENSGALT00000065509	ENSGALG00000016328	GSTA2	transcript	1e-05	3.75516	-18.5185	0.000194968	0.0290083	up for LS
ENSGALT00000066476	ENSGALG00000001907	WAPL	transcript	1e-05	1.09827	-16.7449	6.94453e-06	0.0023778	up for LS
ENSGALT00000066785	ENSGALG00000014582	CADM1	transcript	1e-05	2.0873	-17.6713	5.36258e-06	0.00187286	up for LS
ENSGALT00000068085	ENSGALG00000002106	CLCC1	transcript	1e-05	0.341222	-15.0584	0.000160175	0.0250357	up for LS
ENSGALT00000069450	ENSGALG00000034253	ZNF644	transcript	1e-05	1.12663	-16.7816	1.13436e-05	0.0035291	up for LS
ENSGALT00000069800	ENSGALG00000015969	FAM135A	transcript	1e-05	0.28722	-14.8099	0.000305793	0.0397508	up for LS
ENSGALT00000075829	ENSGALG00000016281	DMD	transcript	1e-05	0.251543	-14.6185	3.01487e-05	0.00774216	up for LS
ENSGALT00000083247	ENSGALG00000016582	PBK	transcript	1e-05	1.12941	-16.7852	4.37961e-07	0.000246704	up for LS
ENSGALT00000085210	ENSGALG00000008625	ANAPC2	transcript	1e-05	0.77074	-16.234	3.65461e-05	0.00911685	up for LS
ENSGALT00000085935	ENSGALG00000004980	kcnma1	transcript	1e-05	0.712226	-16.12	8.36841e-05	0.0165432	up for LS
ENSGALT00000086090	ENSGALG00000030065	TENM3	transcript	1e-05	0.835404	-16.3502	1.44464e-14	1.08115e-10	up for LS
ENSGALT00000091796	ENSGALG00000000625	MAPT	transcript	1e-05	2.22266	-17.7619	2.33905e-12	7.65848e-09	up for LS
ENSGALT00000092858	ENSGALG00000049119	ZNF638	transcript	1e-05	1.18786	-16.858	0.000329496	0.0421007	up for LS
ENSGALT00000095666	ENSGALG00000011405	SLC4A7	transcript	1e-05	1.93905	-17.565	1.54354e-06	0.000673847	up for LS
ENSGALT00000096447	ENSGALG00000012044	ANK2	transcript	1e-05	0.272405	-14.7335	4.86073e-09	6.70103e-06	up for LS
ENSGALT00000096986	ENSGALG00000003602	RPGRIP1L	transcript	1e-05	0.675723	-16.0441	4.84551e-05	0.0111334	up for LS
ENSGALT00000097985	ENSGALG00000040724	AKAP9	transcript	1e-05	1.23484	-16.914	2.5737e-07	0.00016051	up for LS
ENSGALT00000099831	ENSGALG00000017046	POSTN	transcript	1e-05	0.717832	-16.1314	3.22121e-05	0.00819173	up for LS
ENSGALT00000099922	ENSGALG00000031650	BBS9	transcript	1e-05	0.763525	-16.2204	0.000108148	0.0195363	up for LS
ENSGALT00000101993	ENSGALG00000043047	SOBP	transcript	1e-05	0.257766	-14.6538	5.00743e-05	0.011356	up for LS
ENSGALT00000102230	ENSGALG00000006908	DLG1	transcript	1e-05	0.403791	-15.3013	0.000210029	0.0305633	up for LS
ENSGALT00000102365	ENSGALG00000035717	HSPG2	transcript	1e-05	1.03758	-16.6629	0.000208623	0.0304432	up for LS
ENSGALT00000103744	ENSGALG00000008312	GSAP	transcript	1e-05	0.69503	-16.0848	0.000119565	0.0208407	up for LS
ENSGALT00000104008	ENSGALG00000030904	LRP1	transcript	1e-05	0.542186	-15.7265	0.000337707	0.042733	up for LS
ENSGALT00000104064	ENSGALG00000009670	SGCE	transcript	1e-05	1.88552	-17.5246	6.86347e-05	0.0141591	up for LS
ENSGALT00000104228	ENSGALG00000035882	TANGO6	transcript	1e-05	0.531747	-15.6985	0.000131887	0.0221855	up for LS
ENSGALT00000105784	ENSGALG00000016920	LMO7	transcript	1e-05	0.504195	-15.6217	0.000317147	0.0410232	up for LS
ENSGALT00000106503	ENSGALG00000038458	LOXL1	transcript	1e-05	6.8891	-19.394	5.75191e-07	0.000301325	up for LS
ENSGALT00000106866	ENSGALG00000002445	KIAA0319L	transcript	1e-05	1.11371	-16.765	1.87658e-05	0.00534286	up for LS
ENSGALT00000107160	ENSGALG00000012992	WNK1	transcript	1e-05	0.324026	-14.9838	0.000126344	0.0217722	up for LS
ENSGALT00000107629	ENSGALG00000015580	UFL1	transcript	1e-05	1.04983	-16.6798	1.8762e-05	0.00534286	up for LS
ENSGALT00000003874	ENSGALG00000002457	SIL1	transcript	0.663959	1e-05	16.0188	0.000274858	0.0372153	up for AA
ENSGALT00000004182	ENSGALG00000002655	ITGAV	transcript	0.428644	1e-05	15.3875	0.00033373	0.0423784	up for AA
ENSGALT00000008482	ENSGALG00000005291	-	transcript	0.90976	1e-05	16.4732	2.22088e-09	3.52562e-06	up for AA
ENSGALT00000011519	ENSGALG00000007112	LINS1	transcript	0.612783	1e-05	15.9031	1.03454e-06	0.00050651	up for AA
ENSGALT00000012111	ENSGALG00000007491	VWA9	transcript	2.34655	1e-05	17.8402	1.12964e-06	0.000537986	up for AA
ENSGALT00000012159	ENSGALG00000007520	SSRP1	transcript	9.01832	1e-05	19.7825	8.3159e-08	6.82251e-05	up for AA
ENSGALT00000016007	ENSGALG00000009846	BBS5	transcript	4.6588	1e-05	18.8296	6.7874e-07	0.000352051	up for AA
ENSGALT00000017197	ENSGALG00000010567	RAB3B	transcript	0.631427	1e-05	15.9463	1.25144e-06	0.00058535	up for AA
ENSGALT00000032816	ENSGALG00000015156	NMRK1	transcript	1.81735	1e-05	17.4715	1.99863e-05	0.00557248	up for AA
ENSGALT00000039749	ENSGALG00000008439	CD36	transcript	4.62151	1e-05	18.818	0.000256417	0.0354001	up for AA
ENSGALT00000044841	ENSGALG00000028685	SEMA5A	transcript	2.49411	1e-05	17.9282	3.78119e-07	0.000222568	up for AA
ENSGALT00000046707	ENSGALG00000033404	RARG	transcript	6.12567	1e-05	19.2245	1.79771e-06	0.000759489	up for AA
ENSGALT00000047491	ENSGALG00000003135	ANK3	transcript	0.429317	1e-05	15.3898	0.000129097	0.0220293	up for AA
ENSGALT00000048841	ENSGALG00000008744	MCF2L2	transcript	1.00627	1e-05	16.6187	0.000371022	0.0455192	up for AA
ENSGALT00000051817	ENSGALG00000031776	NFASC	transcript	1.0967	1e-05	16.7428	1.46371e-06	0.000649825	up for AA
ENSGALT00000053054	ENSGALG00000043758	-	transcript	1.38243	1e-05	17.0769	0.000207423	0.0304377	up for AA
ENSGALT00000060692	ENSGALG00000039595	BTBD11	transcript	0.531598	1e-05	15.698	0.00016153	0.0250357	up for AA
ENSGALT00000061989	ENSGALG00000033705	-	transcript	2.30779	1e-05	17.8162	4.3187e-05	0.0101912	up for AA
ENSGALT00000063343	ENSGALG00000007767	DIS3L2	transcript	0.518324	1e-05	15.6616	0.000212632	0.0307148	up for AA
ENSGALT00000064061	ENSGALG00000040055	-	transcript	0.655894	1e-05	16.0012	0.000147732	0.0239666	up for AA
ENSGALT00000065660	ENSGALG00000015746	JAM2	transcript	0.977637	1e-05	16.577	7.3178e-06	0.00248934	up for AA
ENSGALT00000067548	ENSGALG00000014734	-	transcript	0.354706	1e-05	15.1143	0.0003558	0.044169	up for AA
ENSGALT00000067573	ENSGALG00000009104	ANKRD26	transcript	0.294949	1e-05	14.8482	0.000178235	0.0269861	up for AA
ENSGALT00000068778	ENSGALG00000001561	MXRA8	transcript	10.6677	1e-05	20.0248	1.92392e-07	0.000129371	up for AA
ENSGALT00000069492	ENSGALG00000039990	TNC	transcript	0.256645	1e-05	14.6475	0.000263365	0.0359294	up for AA
ENSGALT00000069706	ENSGALG00000008684	EIF4A2	transcript	10.1158	1e-05	19.9482	0.000128423	0.0219859	up for AA
ENSGALT00000069813	ENSGALG00000011329	AFDN	transcript	0.384551	1e-05	15.2309	9.16964e-05	0.0174646	up for AA
ENSGALT00000072109	ENSGALG00000016915	MYCBP2	transcript	3.26284	1e-05	18.3158	2.81631e-08	2.77991e-05	up for AA
ENSGALT00000075459	ENSGALG00000043765	-	transcript	1.13396	1e-05	16.791	6.83139e-05	0.0141591	up for AA
ENSGALT00000077200	ENSGALG00000033054	RMC1	transcript	0.679998	1e-05	16.0532	0.000329227	0.0421007	up for AA
ENSGALT00000077438	ENSGALG00000036775	SETBP1	transcript	0.574819	1e-05	15.8108	1.72778e-09	2.82853e-06	up for AA
ENSGALT00000077692	ENSGALG00000040704	SPIN1W	transcript	0.969616	1e-05	16.5651	0.000152233	0.0242402	up for AA
ENSGALT00000079349	ENSGALG00000039264	SLA	transcript	0.996768	1e-05	16.605	1.93449e-05	0.00544978	up for AA
ENSGALT00000081794	ENSGALG00000017096	LNX2	transcript	0.495706	1e-05	15.5972	0.000397234	0.0476199	up for AA
ENSGALT00000082659	ENSGALG00000032992	NR3C1	transcript	6.13979	1e-05	19.2278	0.000158073	0.0248677	up for AA
ENSGALT00000084062	ENSGALG00000045814	CRLF2	transcript	0.579947	1e-05	15.8236	2.49031e-05	0.00662233	up for AA
ENSGALT00000084844	ENSGALG00000037206	ST7	transcript	1.27802	1e-05	16.9636	0.000142369	0.0233364	up for AA
ENSGALT00000087509	ENSGALG00000001475	STMN1	transcript	13.0005	1e-05	20.3101	0.000195467	0.0290083	up for AA
ENSGALT00000088736	ENSGALG00000011276	BTG1	transcript	36.7182	1e-05	21.8081	5.34306e-05	0.0119109	up for AA
ENSGALT00000090319	ENSGALG00000042939	HMBS	transcript	1.21278	1e-05	16.888	8.91017e-05	0.0171609	up for AA
ENSGALT00000090966	ENSGALG00000012044	ANK2	transcript	0.0892323	1e-05	13.1234	0.000160655	0.0250357	up for AA
ENSGALT00000091360	ENSGALG00000015353	BBX	transcript	1.41132	1e-05	17.1067	5.4239e-06	0.00188174	up for AA
ENSGALT00000091698	ENSGALG00000002579	RIMBP2	transcript	0.8236	1e-05	16.3297	1.24539e-05	0.00377122	up for AA
ENSGALT00000091902	ENSGALG00000037618	ASAP1	transcript	0.543745	1e-05	15.7306	0.000165493	0.025499	up for AA
ENSGALT00000092313	ENSGALG00000010311	NAV3	transcript	0.883337	1e-05	16.4307	3.05557e-06	0.00120355	up for AA
ENSGALT00000092831	ENSGALG00000039990	TNC	transcript	0.441123	1e-05	15.4289	5.2618e-09	6.89124e-06	up for AA
ENSGALT00000094055	ENSGALG00000009168	AFF2	transcript	0.385155	1e-05	15.2332	0.000113779	0.0202053	up for AA
ENSGALT00000094235	ENSGALG00000011405	SLC4A7	transcript	1.76894	1e-05	17.4325	4.445e-14	2.58734e-10	up for AA
ENSGALT00000094740	ENSGALG00000014794	GDAP2	transcript	1.07858	1e-05	16.7188	3.42637e-05	0.00862968	up for AA
ENSGALT00000096360	ENSGALG00000009670	SGCE	transcript	1.43229	1e-05	17.128	8.58295e-05	0.0168083	up for AA
ENSGALT00000097007	ENSGALG00000015111	APBA1	transcript	0.662966	1e-05	16.0166	0.000139875	0.0231156	up for AA
ENSGALT00000098171	ENSGALG00000007431	MAGI1	transcript	0.320281	1e-05	14.9671	0.000326439	0.0420175	up for AA
ENSGALT00000098306	ENSGALG00000015167	PRUNE2	transcript	0.233493	1e-05	14.5111	0.000110707	0.01993	up for AA
ENSGALT00000098422	ENSGALG00000035156	DCTN1	transcript	0.53666	1e-05	15.7117	5.57691e-05	0.0122755	up for AA
ENSGALT00000098591	ENSGALG00000015014	TNPO1	transcript	2.19798	1e-05	17.7458	4.87415e-06	0.00179818	up for AA
ENSGALT00000099168	ENSGALG00000008380	DGKZ	transcript	0.660247	1e-05	16.0107	3.88247e-09	5.64975e-06	up for AA
ENSGALT00000099631	ENSGALG00000001405	IRF6	transcript	0.384999	1e-05	15.2326	7.76909e-05	0.0156538	up for AA
ENSGALT00000099654	ENSGALG00000016769	CHST10	transcript	1.30391	1e-05	16.9925	7.97257e-06	0.00266025	up for AA
ENSGALT00000099655	ENSGALG00000017120	SACS	transcript	2.45034	1e-05	17.9026	8.59886e-05	0.0168083	up for AA
ENSGALT00000102200	ENSGALG00000008148	MYBPC3	transcript	1.17908	1e-05	16.8473	1.18571e-05	0.00361139	up for AA
ENSGALT00000102330	ENSGALG00000029536	VPS11	transcript	6.00228	1e-05	19.1952	2.45746e-07	0.000155107	up for AA
ENSGALT00000102613	ENSGALG00000027093	chTLR1-type2	transcript	0.81263	1e-05	16.3103	3.95329e-08	3.63335e-05	up for AA
ENSGALT00000102864	ENSGALG00000011682	CNOT4	transcript	0.8258	1e-05	16.3335	7.13665e-05	0.0146042	up for AA
ENSGALT00000103167	ENSGALG00000000977	MAPKAP1	transcript	0.802822	1e-05	16.2928	0.000401359	0.0478952	up for AA
ENSGALT00000103266	ENSGALG00000004055	C7orf50	transcript	1.30492	1e-05	16.9936	0.000102211	0.0187647	up for AA
ENSGALT00000103441	ENSGALG00000021286	-	transcript	2.05168	1e-05	17.6464	1.17388e-07	8.9125e-05	up for AA
ENSGALT00000104097	ENSGALG00000015511	ROBO1	transcript	1.17833	1e-05	16.8464	1.14522e-05	0.0035291	up for AA
ENSGALT00000104516	ENSGALG00000001826	WWC1	transcript	0.373376	1e-05	15.1883	2.95321e-05	0.00765891	up for AA
ENSGALT00000105372	ENSGALG00000039990	TNC	transcript	0.329526	1e-05	15.0081	0.000147849	0.0239666	up for AA
ENSGALT00000105592	ENSGALG00000013602	PCM1	transcript	0.674241	1e-05	16.041	3.39918e-11	7.74229e-08	up for AA
ENSGALT00000105718	ENSGALG00000012783	MYBPC1	transcript	0.162853	1e-05	13.9913	8.98899e-05	0.0172493	up for AA
ENSGALT00000105930	ENSGALG00000015864	IBTK	transcript	0.348723	1e-05	15.0898	0.000351016	0.0438796	up for AA
ENSGALT00000107232	ENSGALG00000016915	MYCBP2	transcript	1.95725	1e-05	17.5785	6.09738e-08	5.32372e-05	up for AA
ENSGALT00000107492	ENSGALG00000035919	EPN2	transcript	0.337999	1e-05	15.0447	8.30254e-05	0.0164752	up for AA
ENSGALT00000095591	ENSGALG00000016142	MX1	transcript	37.946	0.000183333	17.6591	2.98837e-09	4.60447e-06	up for AA
ENSGALT00000051715	ENSGALG00000035998	Wpkci-7	transcript	17.2768	0.00474233	11.831	9.73428e-06	0.0030906	up for AA
ENSGALT00000101320	ENSGALG00000005930	PLS3	transcript	32.3272	0.0100243	11.655	6.08e-44	1.59256e-39	up for AA
ENSGALT00000010512	ENSGALG00000006505	ZFAND6	transcript	28.9888	0.013183	11.1026	8.43276e-34	1.47256e-29	up for AA
ENSGALT00000068032	ENSGALG00000015490	FBXL4	transcript	2.56364	0.00120967	11.0494	7.1788e-07	0.000368702	up for AA
ENSGALT00000089714	ENSGALG00000021972	PLIN4	transcript	21.8844	0.0136547	10.6463	3.11913e-29	4.08505e-25	up for AA
ENSGALT00000100169	ENSGALG00000014514	CC2D2A	transcript	1.0688	0.000698333	10.5798	3.38644e-11	7.74229e-08	up for AA
ENSGALT00000102003	ENSGALG00000029536	VPS11	transcript	2.49776	0.001691	10.5285	0.000369879	0.0454855	up for AA
ENSGALT00000005616	ENSGALG00000003550	ARHGAP40	transcript	1.06129	0.000758333	10.4507	0.000101423	0.0187086	up for AA
ENSGALT00000057501	ENSGALG00000005610	SLC44A3	transcript	2.67508	0.00204933	10.3502	5.57215e-12	1.62171e-08	up for AA
ENSGALT00000054471	ENSGALG00000002942	JMJD1C	transcript	0.598219	0.000551333	10.0835	0.000262244	0.0358699	up for AA
ENSGALT00000107000	ENSGALG00000004143	YWHAB	transcript	1.46388	0.00138233	10.0485	0.00039363	0.0472961	up for AA
ENSGALT00000091300	ENSGALG00000009240	NFE2L2	transcript	8.0979	0.00942133	9.7474	7.41805e-06	0.00250716	up for AA
ENSGALT00000088356	ENSGALG00000043758	-	transcript	2.42858	0.00342667	9.46909	3.91659e-05	0.009499	up for AA
ENSGALT00000063059	ENSGALG00000034100	UACA	transcript	0.467394	0.000676	9.4334	5.66672e-07	0.000299861	up for AA
ENSGALT00000098956	ENSGALG00000011008	MAP3K21	transcript	0.490882	0.000729	9.39524	0.000231114	0.0326344	up for AA
ENSGALT00000105027	ENSGALG00000029416	TRPC6	transcript	0.56873	0.000860333	9.36863	9.90324e-07	0.000494096	up for AA
ENSGALT00000106590	ENSGALG00000041556	GPATCH8	transcript	1.71433	0.00263533	9.34544	0.000122972	0.0213316	up for AA
ENSGALT00000054594	ENSGALG00000031112	COL5A2	transcript	0.762174	0.00128367	9.21371	9.6779e-06	0.0030906	up for AA
ENSGALT00000052305	ENSGALG00000004901	CORO1C	transcript	2.65635	0.00479733	9.113	5.92961e-05	0.0129431	up for AA
ENSGALT00000013715	ENSGALG00000008419	SEC13	transcript	10.5957	0.0192707	9.10286	0.000210989	0.0306179	up for AA
ENSGALT00000102007	ENSGALG00000002225	RFFL	transcript	1.51967	0.00315633	8.91129	1.17872e-05	0.00361108	up for AA
ENSGALT00000044535	ENSGALG00000028203	SPRED1	transcript	8.79244	0.0194873	8.81758	2.45544e-07	0.000155107	up for AA
ENSGALT00000049874	ENSGALG00000034109	GRIA3	transcript	0.24161	0.000606333	8.63835	0.000378186	0.0458612	up for AA
ENSGALT00000010519	ENSGALG00000006508	FGF13	transcript	11.0813	0.033371	8.37531	7.89749e-08	6.673e-05	up for AA
ENSGALT00000097391	ENSGALG00000027365	HIVEP3	transcript	0.41646	0.00226933	7.51977	6.79625e-05	0.0141591	up for AA
ENSGALT00000095379	ENSGALG00000009207	TRIM2	transcript	2.52964	0.0141217	7.48488	0.000173205	0.0264337	up for AA
ENSGALT00000067100	ENSGALG00000030550	ATP2B1	transcript	0.537109	0.00331033	7.34209	0.000214019	0.0307148	up for AA
ENSGALT00000064884	ENSGALG00000003693	MACF1	transcript	2.67164	0.017943	7.21816	3.17965e-12	9.79838e-09	up for AA
ENSGALT00000060536	ENSGALG00000009748	ASNS	transcript	3.74282	0.0284637	7.03886	4.95905e-06	0.00181671	up for AA
ENSGALT00000023206	ENSGALG00000014365	RBPJ	transcript	4.0036	0.037858	6.72456	1.76528e-12	6.20589e-09	up for AA
ENSGALT00000087631	ENSGALG00000006457	RBMX	transcript	1.59701	0.0168363	6.56765	1.70386e-06	0.000731638	up for AA
ENSGALT00000027961	ENSGALG00000017302	SLCO2B1	transcript	2.2898	0.0253263	6.49844	9.1646e-09	1.11653e-05	up for AA
ENSGALT00000091179	ENSGALG00000028876	SNN	transcript	1.24147	0.0142893	6.44097	8.35734e-06	0.00275356	up for AA
ENSGALT00000096319	ENSGALG00000045092	CCDC112	transcript	3.17612	0.0380067	6.38487	1.43129e-05	0.00423621	up for AA
ENSGALT00000084264	ENSGALG00000008633	SEPT6	transcript	1.69339	0.0220737	6.26144	6.40496e-05	0.0137515	up for AA
ENSGALT00000074520	ENSGALG00000035140	TMEM106B	transcript	1.93496	0.0266033	6.18455	0.000375677	0.0457688	up for AA
ENSGALT00000106338	ENSGALG00000016391	CNKSR2	transcript	0.465024	0.00644833	6.17224	8.63081e-05	0.0168083	up for AA
ENSGALT00000091718	ENSGALG00000038948	KDM5B	transcript	1.67767	0.0248597	6.07651	0.000182607	0.0274104	up for AA
ENSGALT00000056291	ENSGALG00000007412	MPZL2	transcript	1.56227	0.02412	6.01727	8.55977e-07	0.00043536	up for AA
ENSGALT00000070210	ENSGALG00000036894	ABCA2	transcript	0.309824	0.00492233	5.97596	6.45097e-05	0.0137937	up for AA
ENSGALT00000018357	ENSGALG00000011251	TBC1D5	transcript	3.15577	0.0572077	5.78564	2.12083e-08	2.22208e-05	up for AA
ENSGALT00000045948	ENSGALG00000026182	CTTNBP2NL	transcript	3.0952	0.0617427	5.64762	8.87599e-06	0.00288811	up for AA
ENSGALT00000003608	ENSGALG00000002294	SEMA6A	transcript	0.69338	0.0163183	5.40908	0.000234724	0.033055	up for AA
ENSGALT00000036887	ENSGALG00000015358	MYH15	transcript	2.21282	0.0612223	5.17568	5.68819e-09	7.26798e-06	up for AA
ENSGALT00000046986	ENSGALG00000034085	-	transcript	0.804658	0.0222947	5.17361	0.000295279	0.038672	up for AA
ENSGALT00000070446	ENSGALG00000000302	TNNT2	transcript	11.6419	0.326738	5.15505	8.09507e-05	0.0161246	up for AA
ENSGALT00000050723	ENSGALG00000043596	SNED1	transcript	0.897022	0.025613	5.13019	3.44987e-05	0.00864728	up for AA
ENSGALT00000106178	ENSGALG00000002919	MON1A	transcript	2.22738	0.0638317	5.12493	6.09009e-05	0.0132119	up for AA
ENSGALT00000087336	ENSGALG00000004901	CORO1C	transcript	2.12726	0.062524	5.08844	7.69638e-05	0.0155672	up for AA
ENSGALT00000011918	ENSGALG00000007367	WFIKKN2	transcript	1.79227	0.0603433	4.89245	5.34225e-05	0.0119109	up for AA
ENSGALT00000084614	ENSGALG00000005001	ZCCHC13	transcript	2.7412	0.100245	4.7732	0.000199655	0.0295461	up for AA
ENSGALT00000071537	ENSGALG00000003693	MACF1	transcript	2.85315	0.115141	4.63108	6.32173e-14	3.31177e-10	up for AA
ENSGALT00000038622	ENSGALG00000023395	PLIN1	transcript	20.2399	0.837029	4.59578	1.93607e-08	2.11302e-05	up for AA
ENSGALT00000038508	ENSGALG00000004418	SSTR2	transcript	3.37337	0.142224	4.56795	1.07584e-05	0.00337487	up for AA
ENSGALT00000086462	ENSGALG00000008939	FUBP1	transcript	2.62096	0.116111	4.49652	0.000333198	0.0423784	up for AA
ENSGALT00000079625	ENSGALG00000005739	SCD	transcript	5.21933	0.269367	4.27622	1.09597e-07	8.56934e-05	up for AA
ENSGALT00000006605	ENSGALG00000004155	MYOM3	transcript	1.63948	0.0854963	4.26123	3.46609e-06	0.00134502	up for AA
ENSGALT00000067459	ENSGALG00000004048	PTPRS	transcript	0.567096	0.030751	4.20489	0.000161389	0.0250357	up for AA
ENSGALT00000106947	ENSGALG00000035156	DCTN1	transcript	1.20754	0.06705	4.17068	0.000137168	0.0227399	up for AA
ENSGALT00000101237	ENSGALG00000011088	GSKIP	transcript	1.669	0.111537	3.90339	0.000203665	0.0299704	up for AA
ENSGALT00000068577	ENSGALG00000035803	THRSP	transcript	13.4767	0.955947	3.81739	4.69469e-05	0.0108344	up for AA
ENSGALT00000106233	ENSGALG00000052452	-	transcript	6.77118	0.55196	3.61677	0.000112033	0.0199628	up for AA
ENSGALT00000052825	ENSGALG00000040434	-	transcript	21.924	1.87154	3.55021	2.42987e-08	2.49595e-05	up for AA
ENSGALT00000004153	ENSGALG00000002637	RBP7	transcript	46.434	3.991	3.54036	5.21407e-06	0.00184766	up for AA
ENSGALT00000048096	ENSGALG00000030025	FABP4	transcript	248.269	29.1701	3.08934	8.57889e-09	1.07005e-05	up for AA
ENSGALT00000103661	ENSGALG00000029150	AK1	transcript	88.6201	11.2512	2.97755	1.58176e-08	1.80138e-05	up for AA
ENSGALT00000095271	ENSGALG00000012061	-	transcript	6.81649	1.06427	2.67917	3.77711e-05	0.00933357	up for AA
ENSGALT00000015766	ENSGALG00000009687	KCNK2	transcript	2.72125	0.434985	2.64523	0.000373987	0.0457688	up for AA
ENSGALT00000095048	ENSGALG00000008439	CD36	transcript	24.8578	4.15336	2.58135	6.10321e-05	0.0132119	up for AA
ENSGALT00000015862	ENSGALG00000009748	ASNS	transcript	23.5439	3.9368	2.58026	1.60849e-06	0.000696398	up for AA
ENSGALT00000106286	ENSGALG00000054402	-	transcript	7.67031	1.33532	2.5221	0.000346299	0.0436096	up for AA
ENSGALT00000038787	ENSGALG00000009601	NELL2	transcript	5.52656	1.09481	2.3357	0.000213377	0.0307148	up for AA
ENSGALT00000040338	ENSGALG00000023953	-	transcript	11.4333	2.30342	2.3114	4.1462e-05	0.00987305	up for AA
ENSGALT00000043488	ENSGALG00000028037	FOS	transcript	16.1165	3.41553	2.23836	0.000230851	0.0326344	up for AA
ENSGALT00000049962	ENSGALG00000039990	TNC	transcript	10.7398	2.45661	2.12822	0.000228815	0.0325732	up for AA
ENSGALT00000059653	ENSGALG00000037402	CTGF	transcript	28.8146	7.11784	2.01729	0.000294848	0.038672	up for AA
ENSGALT00000091454	ENSGALG00000051068	-	transcript	12.4855	3.24536	1.9438	0.000311489	0.0403911	up for AA
ENSGALT00000016005	ENSGALG00000009844	ACTC1	transcript	380.437	100.786	1.91637	6.78657e-05	0.0141591	up for AA
ENSGALT00000023947	ENSGALG00000014835	C7	transcript	56.3897	15.1112	1.89981	0.000287095	0.0382698	up for AA
ENSGALT00000015678	ENSGALG00000009626	THBS1	transcript	24.3659	7.08119	1.7828	0.000288319	0.0383355	up for AA
ENSGALT00000056777	ENSGALG00000031826	MYOT	transcript	21.9773	63.0075	-1.51951	0.000271124	0.0368919	up for LS
ENSGALT00000104051	ENSGALG00000034876	PDP1	transcript	18.918	58.0579	-1.61773	0.00013213	0.0221855	up for LS
ENSGALT00000097863	ENSGALG00000012845	MYLK4	transcript	20.7134	65.396	-1.65864	0.000409634	0.0485509	up for LS
ENSGALT00000066024	ENSGALG00000040180	CEBPD	transcript	34.3404	118.498	-1.78689	0.000328611	0.0421007	up for LS
ENSGALT00000033928	ENSGALG00000005849	PPDPF	transcript	109.262	401.259	-1.87674	3.72474e-05	0.00924778	up for LS
ENSGALT00000044491	ENSGALG00000028560	OC3	transcript	8.50632	40.1689	-2.23947	0.000115716	0.02035	up for LS
ENSGALT00000049952	ENSGALG00000040369	PFKFB3	transcript	7.07733	33.5615	-2.24553	1.46191e-05	0.00427851	up for LS
ENSGALT00000019922	ENSGALG00000012200	GCH1	transcript	3.51169	17.7813	-2.34012	0.000177303	0.0269229	up for LS
ENSGALT00000051129	ENSGALG00000030512	-	transcript	12.8266	66.6489	-2.37744	1.92623e-07	0.000129371	up for LS
ENSGALT00000048630	ENSGALG00000029536	VPS11	transcript	1.32975	7.8252	-2.55697	0.000242722	0.0338238	up for LS
ENSGALT00000098934	ENSGALG00000006649	TMEM41A	transcript	0.401414	2.62013	-2.70648	0.000242765	0.0338238	up for LS
ENSGALT00000075541	ENSGALG00000006505	ZFAND6	transcript	6.20203	50.2158	-3.01733	3.32453e-10	6.22008e-07	up for LS
ENSGALT00000103818	ENSGALG00000047143	-	transcript	0.592055	4.92224	-3.05551	2.53367e-06	0.00102101	up for LS
ENSGALT00000049160	ENSGALG00000033700	CA3A	transcript	2.99099	28.7994	-3.26735	1.93667e-06	0.000798868	up for LS
ENSGALT00000103203	ENSGALG00000015156	NMRK1	transcript	0.340836	4.03877	-3.56677	0.00013341	0.0223289	up for LS
ENSGALT00000063699	ENSGALG00000043727	NR4A1	transcript	0.348691	4.21433	-3.59528	0.000293619	0.038672	up for LS
ENSGALT00000024442	ENSGALG00000015147	ALDH1A1	transcript	0.87014	11.9319	-3.77743	5.20189e-11	1.04812e-07	up for LS
ENSGALT00000002482	ENSGALG00000001626	-	transcript	0.235447	4.28553	-4.186	4.63359e-06	0.00172156	up for LS
ENSGALT00000063329	ENSGALG00000003397	RHOT1	transcript	0.0682267	1.55696	-4.51225	8.69168e-05	0.0168641	up for LS
ENSGALT00000094533	ENSGALG00000013073	UPP1	transcript	0.035667	1.17673	-5.04405	0.000194495	0.0290083	up for LS
ENSGALT00000092783	ENSGALG00000049119	ZNF638	transcript	0.055819	2.1145	-5.24342	2.87675e-05	0.0075352	up for LS
ENSGALT00000092993	ENSGALG00000052650	C8orf59	transcript	0.0727527	2.80676	-5.26976	9.62338e-06	0.0030906	up for LS
ENSGALT00000071428	ENSGALG00000001182	NCOA6	transcript	0.02464	0.95505	-5.2765	2.25042e-05	0.00604577	up for LS
ENSGALT00000095862	ENSGALG00000009240	NFE2L2	transcript	0.174572	19.3537	-6.79264	3.67739e-24	3.85295e-20	up for LS
ENSGALT00000089342	ENSGALG00000008855	UGP2	transcript	0.0115453	1.3097	-6.82578	3.05661e-05	0.00781105	up for LS
ENSGALT00000053632	ENSGALG00000006623	ATP11C	transcript	0.023026	2.76512	-6.90793	3.55397e-14	2.32727e-10	up for LS
ENSGALT00000034920	ENSGALG00000001163	NDEL1	transcript	0.00605267	0.861574	-7.15326	0.000142548	0.0233364	up for LS
ENSGALT00000085469	ENSGALG00000009031	SESTD1	transcript	0.024477	3.9973	-7.35145	1.31594e-06	0.00061007	up for LS
ENSGALT00000094653	ENSGALG00000036837	PTGES3	transcript	0.0386617	7.4087	-7.58217	8.3274e-06	0.00275356	up for LS
ENSGALT00000093283	ENSGALG00000011537	PDE10A	transcript	0.006763	1.44206	-7.73625	2.96895e-08	2.8279e-05	up for LS
ENSGALT00000063986	ENSGALG00000035152	ALKBH2	transcript	0.00685233	1.57315	-7.84285	2.31395e-06	0.000939698	up for LS
ENSGALT00000102171	ENSGALG00000030499	MOB2	transcript	0.0447467	14.3676	-8.32683	5.74614e-08	5.10209e-05	up for LS
ENSGALT00000101915	ENSGALG00000015916	SLC17A5	transcript	0.001825	0.892548	-8.93389	0.000408714	0.0485509	up for LS
ENSGALT00000085774	ENSGALG00000005930	PLS3	transcript	0.007473	6.80001	-9.82963	5.50017e-05	0.0121577	up for LS
ENSGALT00000008924	ENSGALG00000007227	MSI1	transcript	0.000100667	1.23799	-13.5861	0.000350677	0.0438796	up for LS
ENSGALT00000106700	ENSGALG00000016289	DST	transcript	5.66667e-06	3.15224	-19.0854	0.000111891	0.0199628	up for LS
