# Supplementary material for: Comparative analyses of dynamic transcriptome profiles highlight key response genes and dominant isoforms for muscle development and growth in chicken
Source: Genet Sel Evol. 2023 Oct 23;55:73. doi: 10.1186/s12711-023-00849-4 (PMC10591418; doi:10.1186/s12711-023-00849-4)
Supplement: Supplementary file 12 — Additional file 12: Table S8. Integration of the PCA results and differential expressed transcripts. Fifty-nine transcripts from 58 genes were significantly up-regulated in the breast muscle of AA broiler compared to LS chicken, including 44 genes that formed a molecular network responsible for muscle development and protein synthesis. [file 12711_2023_849_MOESM12_ESM.xls]

## Sheet: Sheet1
Ensem-transcriptID	Ensem-GeneID	Gene name		Yellow cells represent up-regulated genes in AA broilers compared with LS chickens after hatching.
ENSGALT00000091179	ENSGALG00000028876	SNN
ENSGALT00000003874	ENSGALG00000002457	SIL1
ENSGALT00000099926	ENSGALG00000005398	HAGH
ENSGALT00000062778	ENSGALG00000031397	NT5C3A
ENSGALT00000015862	ENSGALG00000009748	ASNS
ENSGALT00000097973	ENSGALG00000033780	-
ENSGALT00000083872	ENSGALG00000005843	EEF1A2
ENSGALT00000006829	ENSGALG00000004293	-
ENSGALT00000103441	ENSGALG00000021286	-
ENSGALT00000027757	ENSGALG00000017181	DCUN1D5
ENSGALT00000104888	ENSGALG00000048152	SAE1
ENSGALT00000103676	ENSGALG00000007721	ARHGAP21
ENSGALT00000106947	ENSGALG00000035156	DCTN1
ENSGALT00000083426	ENSGALG00000003770	ANXA2
ENSGALT00000103661	ENSGALG00000029150	AK1
ENSGALT00000037707	ENSGALG00000010346	TGFB3
ENSGALT00000056108	ENSGALG00000000978	CEP104
ENSGALT00000020029	ENSGALG00000012263	NEMF
ENSGALT00000104064	ENSGALG00000009670	SGCE
ENSGALT00000091572	ENSGALG00000041263	DCLK1
ENSGALT00000036952	ENSGALG00000015018	CASQ2
ENSGALT00000106333	ENSGALG00000024488	CD99
ENSGALT00000095901	ENSGALG00000051843	-
ENSGALT00000089461	ENSGALG00000004588	RPS14
ENSGALT00000065376	ENSGALG00000039216	COL6A2
ENSGALT00000026601	ENSGALG00000016491	APOB
ENSGALT00000068778	ENSGALG00000001561	MXRA8
ENSGALT00000057414	ENSGALG00000038265	CREB5
ENSGALT00000107513	ENSGALG00000003923	COL6A3
ENSGALT00000037951	ENSGALG00000011404	HOPX
ENSGALT00000102178	ENSGALG00000034591	-
ENSGALT00000023206	ENSGALG00000014365	RBPJ
ENSGALT00000079625	ENSGALG00000005739	SCD
ENSGALT00000085051	ENSGALG00000044260	-
ENSGALT00000090319	ENSGALG00000042939	HMBS
ENSGALT00000009858	ENSGALG00000006106	TNFRSF6B
ENSGALT00000048096	ENSGALG00000030025	FABP4
ENSGALT00000022837	ENSGALG00000014106	PPFIBP1
ENSGALT00000107136	ENSGALG00000002726	KIF1B
ENSGALT00000074480	ENSGALG00000029514	MAPK8IP3
ENSGALT00000066511	ENSGALG00000035252	RPL7
ENSGALT00000008482	ENSGALG00000005291	-
ENSGALT00000106155	ENSGALG00000042598	PUM1
ENSGALT00000107478	ENSGALG00000017062	NBEA
ENSGALT00000018492	ENSGALG00000011331	CTH
ENSGALT00000087336	ENSGALG00000004901	CORO1C
ENSGALT00000046707	ENSGALG00000033404	RARG
ENSGALT00000052305	ENSGALG00000004901	CORO1C
ENSGALT00000026245	ENSGALG00000016279	RAB23
ENSGALT00000017789	ENSGALG00000010934	PATJ
ENSGALT00000036295	ENSGALG00000001709	MUSTN1
ENSGALT00000040525	ENSGALG00000028409	SNRPG
ENSGALT00000016005	ENSGALG00000009844	ACTC1
ENSGALT00000019972	ENSGALG00000012229	RPS29
ENSGALT00000020603	ENSGALG00000012621	ERCC6L2
ENSGALT00000004153	ENSGALG00000002637	RBP7
ENSGALT00000095591	ENSGALG00000016142	MX1
ENSGALT00000027243	ENSGALG00000016864	METTL21C
ENSGALT00000086409	ENSGALG00000006572	TNNT3
