# Supplementary material for: Comparative analyses of dynamic transcriptome profiles highlight key response genes and dominant isoforms for muscle development and growth in chicken
Source: Genet Sel Evol. 2023 Oct 23;55:73. doi: 10.1186/s12711-023-00849-4 (PMC10591418; doi:10.1186/s12711-023-00849-4)
Supplement: Supplementary file 13 — Additional file 13: Table S9. Alternative splicing events for 42 samples. List of all multi-isoform genes from this transcriptome, AS types of multi-isoform genes, and the distribution of different types of isoforms for each stage between the two breeds. [file 12711_2023_849_MOESM13_ESM.xls]

## Sheet: Gene_transcript_map
Ensem-geneID	Isoform_number
ENSGALG00000035466	11
ENSGALG00000001329	10
ENSGALG00000001895	10
ENSGALG00000003135	10
ENSGALG00000004199	10
ENSGALG00000005550	10
ENSGALG00000008725	10
ENSGALG00000009158	10
ENSGALG00000009240	10
ENSGALG00000012044	10
ENSGALG00000013022	10
ENSGALG00000013427	10
ENSGALG00000013640	10
ENSGALG00000014754	10
ENSGALG00000014784	10
ENSGALG00000015353	10
ENSGALG00000016281	10
ENSGALG00000016915	10
ENSGALG00000030065	10
ENSGALG00000034171	10
ENSGALG00000037051	10
ENSGALG00000038678	10
ENSGALG00000038850	10
ENSGALG00000043576	10
ENSGALG00000000625	9
ENSGALG00000002141	9
ENSGALG00000002775	9
ENSGALG00000003446	9
ENSGALG00000003594	9
ENSGALG00000004048	9
ENSGALG00000004980	9
ENSGALG00000005195	9
ENSGALG00000005332	9
ENSGALG00000007253	9
ENSGALG00000009107	9
ENSGALG00000009491	9
ENSGALG00000009514	9
ENSGALG00000010311	9
ENSGALG00000010903	9
ENSGALG00000013042	9
ENSGALG00000015058	9
ENSGALG00000016926	9
ENSGALG00000029646	9
ENSGALG00000033678	9
ENSGALG00000036358	9
ENSGALG00000001049	8
ENSGALG00000001093	8
ENSGALG00000001332	8
ENSGALG00000002099	8
ENSGALG00000003323	8
ENSGALG00000003647	8
ENSGALG00000003862	8
ENSGALG00000003999	8
ENSGALG00000005782	8
ENSGALG00000005846	8
ENSGALG00000005867	8
ENSGALG00000008385	8
ENSGALG00000009587	8
ENSGALG00000009683	8
ENSGALG00000010533	8
ENSGALG00000010924	8
ENSGALG00000010967	8
ENSGALG00000012783	8
ENSGALG00000013537	8
ENSGALG00000016463	8
ENSGALG00000016890	8
ENSGALG00000016920	8
ENSGALG00000016994	8
ENSGALG00000025882	8
ENSGALG00000031355	8
ENSGALG00000033885	8
ENSGALG00000034210	8
ENSGALG00000034855	8
ENSGALG00000039990	8
ENSGALG00000041533	8
ENSGALG00000043448	8
ENSGALG00000047025	8
ENSGALG00000054944	8
ENSGALG00000000296	7
ENSGALG00000000906	7
ENSGALG00000001163	7
ENSGALG00000001437	7
ENSGALG00000001838	7
ENSGALG00000002744	7
ENSGALG00000002790	7
ENSGALG00000002954	7
ENSGALG00000003189	7
ENSGALG00000003213	7
ENSGALG00000003521	7
ENSGALG00000003701	7
ENSGALG00000003741	7
ENSGALG00000003781	7
ENSGALG00000003941	7
ENSGALG00000004088	7
ENSGALG00000004286	7
ENSGALG00000004310	7
ENSGALG00000004323	7
ENSGALG00000004683	7
ENSGALG00000004719	7
ENSGALG00000006425	7
ENSGALG00000006837	7
ENSGALG00000006908	7
ENSGALG00000007098	7
ENSGALG00000007331	7
ENSGALG00000007608	7
ENSGALG00000007820	7
ENSGALG00000008045	7
ENSGALG00000008293	7
ENSGALG00000008380	7
ENSGALG00000008486	7
ENSGALG00000008633	7
ENSGALG00000008653	7
ENSGALG00000008844	7
ENSGALG00000008926	7
ENSGALG00000008976	7
ENSGALG00000009480	7
ENSGALG00000009686	7
ENSGALG00000010053	7
ENSGALG00000011180	7
ENSGALG00000011319	7
ENSGALG00000011405	7
ENSGALG00000012367	7
ENSGALG00000012594	7
ENSGALG00000012903	7
ENSGALG00000012992	7
ENSGALG00000013039	7
ENSGALG00000013726	7
ENSGALG00000013935	7
ENSGALG00000014103	7
ENSGALG00000015167	7
ENSGALG00000015264	7
ENSGALG00000015511	7
ENSGALG00000016176	7
ENSGALG00000017046	7
ENSGALG00000020003	7
ENSGALG00000020554	7
ENSGALG00000025788	7
ENSGALG00000025842	7
ENSGALG00000029867	7
ENSGALG00000029970	7
ENSGALG00000031487	7
ENSGALG00000032220	7
ENSGALG00000033195	7
ENSGALG00000033404	7
ENSGALG00000034001	7
ENSGALG00000034584	7
ENSGALG00000034590	7
ENSGALG00000034919	7
ENSGALG00000035156	7
ENSGALG00000035629	7
ENSGALG00000036789	7
ENSGALG00000036837	7
ENSGALG00000036938	7
ENSGALG00000037193	7
ENSGALG00000037370	7
ENSGALG00000037889	7
ENSGALG00000039329	7
ENSGALG00000039772	7
ENSGALG00000040484	7
ENSGALG00000041161	7
ENSGALG00000041193	7
ENSGALG00000041635	7
ENSGALG00000041814	7
ENSGALG00000042182	7
ENSGALG00000043373	7
ENSGALG00000047647	7
ENSGALG00000048002	7
ENSGALG00000050865	7
ENSGALG00000051796	7
ENSGALG00000054322	7
ENSGALG00000054856	7
ENSGALG00000000336	6
ENSGALG00000000751	6
ENSGALG00000000847	6
ENSGALG00000000993	6
ENSGALG00000001046	6
ENSGALG00000001101	6
ENSGALG00000001157	6
ENSGALG00000001419	6
ENSGALG00000001446	6
ENSGALG00000001768	6
ENSGALG00000001905	6
ENSGALG00000002016	6
ENSGALG00000002024	6
ENSGALG00000002164	6
ENSGALG00000002527	6
ENSGALG00000002621	6
ENSGALG00000002980	6
ENSGALG00000003217	6
ENSGALG00000003454	6
ENSGALG00000003705	6
ENSGALG00000003748	6
ENSGALG00000003833	6
ENSGALG00000003891	6
ENSGALG00000003923	6
ENSGALG00000004304	6
ENSGALG00000004455	6
ENSGALG00000004901	6
ENSGALG00000005020	6
ENSGALG00000005030	6
ENSGALG00000005412	6
ENSGALG00000006297	6
ENSGALG00000006405	6
ENSGALG00000006494	6
ENSGALG00000006623	6
ENSGALG00000006763	6
ENSGALG00000006901	6
ENSGALG00000007125	6
ENSGALG00000007302	6
ENSGALG00000007721	6
ENSGALG00000008095	6
ENSGALG00000008294	6
ENSGALG00000008519	6
ENSGALG00000008520	6
ENSGALG00000008542	6
ENSGALG00000008582	6
ENSGALG00000008886	6
ENSGALG00000008890	6
ENSGALG00000009230	6
ENSGALG00000009520	6
ENSGALG00000009554	6
ENSGALG00000009668	6
ENSGALG00000009670	6
ENSGALG00000009822	6
ENSGALG00000009915	6
ENSGALG00000010035	6
ENSGALG00000010078	6
ENSGALG00000010567	6
ENSGALG00000010659	6
ENSGALG00000010665	6
ENSGALG00000010879	6
ENSGALG00000010925	6
ENSGALG00000011283	6
ENSGALG00000011505	6
ENSGALG00000011592	6
ENSGALG00000011642	6
ENSGALG00000012103	6
ENSGALG00000012127	6
ENSGALG00000012256	6
ENSGALG00000012336	6
ENSGALG00000012536	6
ENSGALG00000012586	6
ENSGALG00000012627	6
ENSGALG00000012932	6
ENSGALG00000013579	6
ENSGALG00000013605	6
ENSGALG00000013615	6
ENSGALG00000013642	6
ENSGALG00000013962	6
ENSGALG00000014186	6
ENSGALG00000014496	6
ENSGALG00000014682	6
ENSGALG00000015112	6
ENSGALG00000015211	6
ENSGALG00000015377	6
ENSGALG00000015458	6
ENSGALG00000015519	6
ENSGALG00000015836	6
ENSGALG00000015846	6
ENSGALG00000016217	6
ENSGALG00000016391	6
ENSGALG00000016443	6
ENSGALG00000016575	6
ENSGALG00000016586	6
ENSGALG00000016622	6
ENSGALG00000016628	6
ENSGALG00000016781	6
ENSGALG00000016990	6
ENSGALG00000016997	6
ENSGALG00000017002	6
ENSGALG00000017229	6
ENSGALG00000017362	6
ENSGALG00000019077	6
ENSGALG00000023760	6
ENSGALG00000026159	6
ENSGALG00000026460	6
ENSGALG00000027258	6
ENSGALG00000028949	6
ENSGALG00000029379	6
ENSGALG00000029514	6
ENSGALG00000029582	6
ENSGALG00000030542	6
ENSGALG00000030812	6
ENSGALG00000030929	6
ENSGALG00000031120	6
ENSGALG00000031129	6
ENSGALG00000031305	6
ENSGALG00000031776	6
ENSGALG00000031824	6
ENSGALG00000032628	6
ENSGALG00000032736	6
ENSGALG00000033102	6
ENSGALG00000033320	6
ENSGALG00000033378	6
ENSGALG00000033416	6
ENSGALG00000033938	6
ENSGALG00000033960	6
ENSGALG00000034253	6
ENSGALG00000034688	6
ENSGALG00000035384	6
ENSGALG00000035717	6
ENSGALG00000035919	6
ENSGALG00000036219	6
ENSGALG00000036490	6
ENSGALG00000037136	6
ENSGALG00000037682	6
ENSGALG00000037787	6
ENSGALG00000039408	6
ENSGALG00000039472	6
ENSGALG00000040030	6
ENSGALG00000040109	6
ENSGALG00000040161	6
ENSGALG00000040665	6
ENSGALG00000041081	6
ENSGALG00000041808	6
ENSGALG00000042400	6
ENSGALG00000042458	6
ENSGALG00000042598	6
ENSGALG00000043033	6
ENSGALG00000043584	6
ENSGALG00000043587	6
ENSGALG00000047380	6
ENSGALG00000048236	6
ENSGALG00000048613	6
ENSGALG00000048749	6
ENSGALG00000050179	6
ENSGALG00000051054	6
ENSGALG00000052983	6
ENSGALG00000053184	6
ENSGALG00000000220	5
ENSGALG00000000550	5
ENSGALG00000000692	5
ENSGALG00000000724	5
ENSGALG00000000776	5
ENSGALG00000000950	5
ENSGALG00000000977	5
ENSGALG00000001182	5
ENSGALG00000001183	5
ENSGALG00000001283	5
ENSGALG00000001475	5
ENSGALG00000001522	5
ENSGALG00000001741	5
ENSGALG00000001773	5
ENSGALG00000001774	5
ENSGALG00000001907	5
ENSGALG00000001988	5
ENSGALG00000002145	5
ENSGALG00000002192	5
ENSGALG00000002193	5
ENSGALG00000002205	5
ENSGALG00000002225	5
ENSGALG00000002229	5
ENSGALG00000002273	5
ENSGALG00000002294	5
ENSGALG00000002336	5
ENSGALG00000002347	5
ENSGALG00000002377	5
ENSGALG00000002431	5
ENSGALG00000002445	5
ENSGALG00000002510	5
ENSGALG00000002579	5
ENSGALG00000002587	5
ENSGALG00000002594	5
ENSGALG00000002622	5
ENSGALG00000002632	5
ENSGALG00000002726	5
ENSGALG00000002789	5
ENSGALG00000002818	5
ENSGALG00000002854	5
ENSGALG00000002929	5
ENSGALG00000002968	5
ENSGALG00000003079	5
ENSGALG00000003136	5
ENSGALG00000003461	5
ENSGALG00000003601	5
ENSGALG00000003693	5
ENSGALG00000003712	5
ENSGALG00000003774	5
ENSGALG00000003876	5
ENSGALG00000003916	5
ENSGALG00000004004	5
ENSGALG00000004640	5
ENSGALG00000004734	5
ENSGALG00000004871	5
ENSGALG00000004881	5
ENSGALG00000004969	5
ENSGALG00000005002	5
ENSGALG00000005102	5
ENSGALG00000005294	5
ENSGALG00000005295	5
ENSGALG00000005369	5
ENSGALG00000005468	5
ENSGALG00000005552	5
ENSGALG00000005610	5
ENSGALG00000005710	5
ENSGALG00000005834	5
ENSGALG00000006043	5
ENSGALG00000006109	5
ENSGALG00000006188	5
ENSGALG00000006219	5
ENSGALG00000006221	5
ENSGALG00000006343	5
ENSGALG00000006394	5
ENSGALG00000006505	5
ENSGALG00000006565	5
ENSGALG00000006796	5
ENSGALG00000006973	5
ENSGALG00000007052	5
ENSGALG00000007057	5
ENSGALG00000007075	5
ENSGALG00000007078	5
ENSGALG00000007082	5
ENSGALG00000007116	5
ENSGALG00000007319	5
ENSGALG00000007324	5
ENSGALG00000007396	5
ENSGALG00000007431	5
ENSGALG00000007720	5
ENSGALG00000007868	5
ENSGALG00000007970	5
ENSGALG00000008051	5
ENSGALG00000008122	5
ENSGALG00000008148	5
ENSGALG00000008179	5
ENSGALG00000008231	5
ENSGALG00000008328	5
ENSGALG00000008335	5
ENSGALG00000008347	5
ENSGALG00000008368	5
ENSGALG00000008403	5
ENSGALG00000008487	5
ENSGALG00000008700	5
ENSGALG00000008864	5
ENSGALG00000008954	5
ENSGALG00000009092	5
ENSGALG00000009205	5
ENSGALG00000009483	5
ENSGALG00000009523	5
ENSGALG00000009545	5
ENSGALG00000009645	5
ENSGALG00000009884	5
ENSGALG00000009898	5
ENSGALG00000009983	5
ENSGALG00000010083	5
ENSGALG00000010084	5
ENSGALG00000010088	5
ENSGALG00000010158	5
ENSGALG00000010258	5
ENSGALG00000010282	5
ENSGALG00000010312	5
ENSGALG00000010325	5
ENSGALG00000010493	5
ENSGALG00000010553	5
ENSGALG00000010607	5
ENSGALG00000010620	5
ENSGALG00000010697	5
ENSGALG00000010733	5
ENSGALG00000010840	5
ENSGALG00000010930	5
ENSGALG00000010958	5
ENSGALG00000010980	5
ENSGALG00000011036	5
ENSGALG00000011320	5
ENSGALG00000011322	5
ENSGALG00000011329	5
ENSGALG00000011389	5
ENSGALG00000011394	5
ENSGALG00000011564	5
ENSGALG00000011630	5
ENSGALG00000011645	5
ENSGALG00000011680	5
ENSGALG00000011686	5
ENSGALG00000011708	5
ENSGALG00000012017	5
ENSGALG00000012117	5
ENSGALG00000012123	5
ENSGALG00000012361	5
ENSGALG00000012574	5
ENSGALG00000012579	5
ENSGALG00000012689	5
ENSGALG00000012769	5
ENSGALG00000012934	5
ENSGALG00000012965	5
ENSGALG00000012975	5
ENSGALG00000012994	5
ENSGALG00000013102	5
ENSGALG00000013134	5
ENSGALG00000013155	5
ENSGALG00000013406	5
ENSGALG00000013505	5
ENSGALG00000013657	5
ENSGALG00000013886	5
ENSGALG00000013900	5
ENSGALG00000013941	5
ENSGALG00000013999	5
ENSGALG00000014066	5
ENSGALG00000014106	5
ENSGALG00000014155	5
ENSGALG00000014342	5
ENSGALG00000014371	5
ENSGALG00000014607	5
ENSGALG00000014645	5
ENSGALG00000014727	5
ENSGALG00000014786	5
ENSGALG00000014793	5
ENSGALG00000014800	5
ENSGALG00000014978	5
ENSGALG00000015022	5
ENSGALG00000015027	5
ENSGALG00000015032	5
ENSGALG00000015138	5
ENSGALG00000015230	5
ENSGALG00000015252	5
ENSGALG00000015333	5
ENSGALG00000015390	5
ENSGALG00000015415	5
ENSGALG00000015492	5
ENSGALG00000015517	5
ENSGALG00000015531	5
ENSGALG00000015538	5
ENSGALG00000015554	5
ENSGALG00000015630	5
ENSGALG00000015656	5
ENSGALG00000015787	5
ENSGALG00000015799	5
ENSGALG00000015864	5
ENSGALG00000016105	5
ENSGALG00000016268	5
ENSGALG00000016285	5
ENSGALG00000016421	5
ENSGALG00000016456	5
ENSGALG00000016529	5
ENSGALG00000016681	5
ENSGALG00000016808	5
ENSGALG00000016883	5
ENSGALG00000016886	5
ENSGALG00000016969	5
ENSGALG00000017005	5
ENSGALG00000017008	5
ENSGALG00000017125	5
ENSGALG00000017295	5
ENSGALG00000019489	5
ENSGALG00000019932	5
ENSGALG00000020160	5
ENSGALG00000020249	5
ENSGALG00000023584	5
ENSGALG00000025759	5
ENSGALG00000026278	5
ENSGALG00000027093	5
ENSGALG00000027925	5
ENSGALG00000028140	5
ENSGALG00000028561	5
ENSGALG00000028565	5
ENSGALG00000028643	5
ENSGALG00000028675	5
ENSGALG00000028681	5
ENSGALG00000029072	5
ENSGALG00000029102	5
ENSGALG00000029261	5
ENSGALG00000029408	5
ENSGALG00000029536	5
ENSGALG00000029996	5
ENSGALG00000030055	5
ENSGALG00000030081	5
ENSGALG00000030351	5
ENSGALG00000030550	5
ENSGALG00000031323	5
ENSGALG00000031387	5
ENSGALG00000031426	5
ENSGALG00000031650	5
ENSGALG00000031741	5
ENSGALG00000032419	5
ENSGALG00000032598	5
ENSGALG00000032647	5
ENSGALG00000032658	5
ENSGALG00000033150	5
ENSGALG00000033301	5
ENSGALG00000033328	5
ENSGALG00000033408	5
ENSGALG00000033497	5
ENSGALG00000034325	5
ENSGALG00000034376	5
ENSGALG00000034955	5
ENSGALG00000034989	5
ENSGALG00000035152	5
ENSGALG00000035578	5
ENSGALG00000035773	5
ENSGALG00000035841	5
ENSGALG00000035882	5
ENSGALG00000035912	5
ENSGALG00000036093	5
ENSGALG00000036356	5
ENSGALG00000036894	5
ENSGALG00000036901	5
ENSGALG00000036976	5
ENSGALG00000037361	5
ENSGALG00000037426	5
ENSGALG00000037455	5
ENSGALG00000037618	5
ENSGALG00000037646	5
ENSGALG00000037712	5
ENSGALG00000037723	5
ENSGALG00000038399	5
ENSGALG00000038433	5
ENSGALG00000038495	5
ENSGALG00000038722	5
ENSGALG00000038838	5
ENSGALG00000039163	5
ENSGALG00000039349	5
ENSGALG00000039468	5
ENSGALG00000039477	5
ENSGALG00000039583	5
ENSGALG00000039617	5
ENSGALG00000039710	5
ENSGALG00000039735	5
ENSGALG00000039764	5
ENSGALG00000039830	5
ENSGALG00000039935	5
ENSGALG00000040060	5
ENSGALG00000040156	5
ENSGALG00000040256	5
ENSGALG00000040348	5
ENSGALG00000040464	5
ENSGALG00000040807	5
ENSGALG00000040844	5
ENSGALG00000041036	5
ENSGALG00000041258	5
ENSGALG00000041760	5
ENSGALG00000042357	5
ENSGALG00000042388	5
ENSGALG00000042481	5
ENSGALG00000042840	5
ENSGALG00000042851	5
ENSGALG00000043081	5
ENSGALG00000043654	5
ENSGALG00000044260	5
ENSGALG00000045021	5
ENSGALG00000045424	5
ENSGALG00000046360	5
ENSGALG00000046708	5
ENSGALG00000047313	5
ENSGALG00000047461	5
ENSGALG00000048452	5
ENSGALG00000048572	5
ENSGALG00000049119	5
ENSGALG00000049399	5
ENSGALG00000049582	5
ENSGALG00000049653	5
ENSGALG00000050091	5
ENSGALG00000050205	5
ENSGALG00000050235	5
ENSGALG00000050329	5
ENSGALG00000050600	5
ENSGALG00000051144	5
ENSGALG00000051843	5
ENSGALG00000052653	5
ENSGALG00000052732	5
ENSGALG00000053483	5
ENSGALG00000053597	5
ENSGALG00000053682	5
ENSGALG00000054512	5
ENSGALG00000054753	5
ENSGALG00000055101	5
ENSGALG00000000201	4
ENSGALG00000000225	4
ENSGALG00000000577	4
ENSGALG00000000584	4
ENSGALG00000000603	4
ENSGALG00000000636	4
ENSGALG00000000638	4
ENSGALG00000000674	4
ENSGALG00000000816	4
ENSGALG00000000817	4
ENSGALG00000000843	4
ENSGALG00000000918	4
ENSGALG00000000972	4
ENSGALG00000001037	4
ENSGALG00000001042	4
ENSGALG00000001143	4
ENSGALG00000001244	4
ENSGALG00000001331	4
ENSGALG00000001334	4
ENSGALG00000001433	4
ENSGALG00000001555	4
ENSGALG00000001561	4
ENSGALG00000001602	4
ENSGALG00000001606	4
ENSGALG00000001608	4
ENSGALG00000001645	4
ENSGALG00000001725	4
ENSGALG00000001728	4
ENSGALG00000001912	4
ENSGALG00000002000	4
ENSGALG00000002001	4
ENSGALG00000002013	4
ENSGALG00000002050	4
ENSGALG00000002053	4
ENSGALG00000002144	4
ENSGALG00000002169	4
ENSGALG00000002240	4
ENSGALG00000002246	4
ENSGALG00000002283	4
ENSGALG00000002313	4
ENSGALG00000002335	4
ENSGALG00000002457	4
ENSGALG00000002525	4
ENSGALG00000002536	4
ENSGALG00000002588	4
ENSGALG00000002598	4
ENSGALG00000002616	4
ENSGALG00000002742	4
ENSGALG00000002845	4
ENSGALG00000002866	4
ENSGALG00000002942	4
ENSGALG00000002945	4
ENSGALG00000003073	4
ENSGALG00000003081	4
ENSGALG00000003108	4
ENSGALG00000003118	4
ENSGALG00000003172	4
ENSGALG00000003247	4
ENSGALG00000003249	4
ENSGALG00000003256	4
ENSGALG00000003408	4
ENSGALG00000003507	4
ENSGALG00000003518	4
ENSGALG00000003572	4
ENSGALG00000003578	4
ENSGALG00000003642	4
ENSGALG00000003663	4
ENSGALG00000003717	4
ENSGALG00000003770	4
ENSGALG00000003812	4
ENSGALG00000003815	4
ENSGALG00000003855	4
ENSGALG00000003904	4
ENSGALG00000004034	4
ENSGALG00000004058	4
ENSGALG00000004071	4
ENSGALG00000004079	4
ENSGALG00000004193	4
ENSGALG00000004252	4
ENSGALG00000004321	4
ENSGALG00000004347	4
ENSGALG00000004372	4
ENSGALG00000004413	4
ENSGALG00000004435	4
ENSGALG00000004467	4
ENSGALG00000004480	4
ENSGALG00000004542	4
ENSGALG00000004587	4
ENSGALG00000004629	4
ENSGALG00000004796	4
ENSGALG00000004902	4
ENSGALG00000004907	4
ENSGALG00000004908	4
ENSGALG00000004940	4
ENSGALG00000004956	4
ENSGALG00000004974	4
ENSGALG00000005001	4
ENSGALG00000005065	4
ENSGALG00000005083	4
ENSGALG00000005135	4
ENSGALG00000005171	4
ENSGALG00000005336	4
ENSGALG00000005441	4
ENSGALG00000005470	4
ENSGALG00000005553	4
ENSGALG00000005580	4
ENSGALG00000005646	4
ENSGALG00000005660	4
ENSGALG00000005670	4
ENSGALG00000005676	4
ENSGALG00000005678	4
ENSGALG00000005687	4
ENSGALG00000005699	4
ENSGALG00000005737	4
ENSGALG00000005767	4
ENSGALG00000005772	4
ENSGALG00000005779	4
ENSGALG00000005781	4
ENSGALG00000005831	4
ENSGALG00000005840	4
ENSGALG00000005848	4
ENSGALG00000005918	4
ENSGALG00000005930	4
ENSGALG00000005953	4
ENSGALG00000005975	4
ENSGALG00000006034	4
ENSGALG00000006072	4
ENSGALG00000006186	4
ENSGALG00000006190	4
ENSGALG00000006194	4
ENSGALG00000006207	4
ENSGALG00000006211	4
ENSGALG00000006385	4
ENSGALG00000006439	4
ENSGALG00000006445	4
ENSGALG00000006460	4
ENSGALG00000006490	4
ENSGALG00000006503	4
ENSGALG00000006512	4
ENSGALG00000006530	4
ENSGALG00000006542	4
ENSGALG00000006655	4
ENSGALG00000006677	4
ENSGALG00000006724	4
ENSGALG00000006749	4
ENSGALG00000006757	4
ENSGALG00000006799	4
ENSGALG00000006804	4
ENSGALG00000006824	4
ENSGALG00000006851	4
ENSGALG00000007007	4
ENSGALG00000007144	4
ENSGALG00000007234	4
ENSGALG00000007247	4
ENSGALG00000007305	4
ENSGALG00000007330	4
ENSGALG00000007356	4
ENSGALG00000007408	4
ENSGALG00000007456	4
ENSGALG00000007466	4
ENSGALG00000007474	4
ENSGALG00000007536	4
ENSGALG00000007556	4
ENSGALG00000007595	4
ENSGALG00000007744	4
ENSGALG00000007753	4
ENSGALG00000007762	4
ENSGALG00000007766	4
ENSGALG00000007796	4
ENSGALG00000007839	4
ENSGALG00000007914	4
ENSGALG00000007930	4
ENSGALG00000008005	4
ENSGALG00000008039	4
ENSGALG00000008043	4
ENSGALG00000008146	4
ENSGALG00000008160	4
ENSGALG00000008164	4
ENSGALG00000008222	4
ENSGALG00000008254	4
ENSGALG00000008312	4
ENSGALG00000008318	4
ENSGALG00000008378	4
ENSGALG00000008398	4
ENSGALG00000008419	4
ENSGALG00000008534	4
ENSGALG00000008536	4
ENSGALG00000008539	4
ENSGALG00000008564	4
ENSGALG00000008572	4
ENSGALG00000008591	4
ENSGALG00000008627	4
ENSGALG00000008676	4
ENSGALG00000008681	4
ENSGALG00000008684	4
ENSGALG00000008714	4
ENSGALG00000008779	4
ENSGALG00000008850	4
ENSGALG00000008937	4
ENSGALG00000008939	4
ENSGALG00000008942	4
ENSGALG00000009024	4
ENSGALG00000009031	4
ENSGALG00000009047	4
ENSGALG00000009062	4
ENSGALG00000009075	4
ENSGALG00000009091	4
ENSGALG00000009100	4
ENSGALG00000009104	4
ENSGALG00000009152	4
ENSGALG00000009154	4
ENSGALG00000009168	4
ENSGALG00000009172	4
ENSGALG00000009303	4
ENSGALG00000009350	4
ENSGALG00000009361	4
ENSGALG00000009494	4
ENSGALG00000009500	4
ENSGALG00000009507	4
ENSGALG00000009569	4
ENSGALG00000009677	4
ENSGALG00000009680	4
ENSGALG00000009759	4
ENSGALG00000009795	4
ENSGALG00000009796	4
ENSGALG00000009801	4
ENSGALG00000009846	4
ENSGALG00000009850	4
ENSGALG00000009871	4
ENSGALG00000009895	4
ENSGALG00000009995	4
ENSGALG00000010022	4
ENSGALG00000010055	4
ENSGALG00000010104	4
ENSGALG00000010108	4
ENSGALG00000010174	4
ENSGALG00000010179	4
ENSGALG00000010189	4
ENSGALG00000010204	4
ENSGALG00000010244	4
ENSGALG00000010290	4
ENSGALG00000010323	4
ENSGALG00000010392	4
ENSGALG00000010440	4
ENSGALG00000010554	4
ENSGALG00000010592	4
ENSGALG00000010638	4
ENSGALG00000010646	4
ENSGALG00000010664	4
ENSGALG00000010703	4
ENSGALG00000010744	4
ENSGALG00000010854	4
ENSGALG00000010939	4
ENSGALG00000010943	4
ENSGALG00000010975	4
ENSGALG00000010986	4
ENSGALG00000011007	4
ENSGALG00000011040	4
ENSGALG00000011116	4
ENSGALG00000011124	4
ENSGALG00000011169	4
ENSGALG00000011189	4
ENSGALG00000011251	4
ENSGALG00000011254	4
ENSGALG00000011297	4
ENSGALG00000011309	4
ENSGALG00000011318	4
ENSGALG00000011327	4
ENSGALG00000011350	4
ENSGALG00000011379	4
ENSGALG00000011528	4
ENSGALG00000011555	4
ENSGALG00000011562	4
ENSGALG00000011682	4
ENSGALG00000011695	4
ENSGALG00000011744	4
ENSGALG00000011834	4
ENSGALG00000011937	4
ENSGALG00000012018	4
ENSGALG00000012082	4
ENSGALG00000012136	4
ENSGALG00000012137	4
ENSGALG00000012163	4
ENSGALG00000012211	4
ENSGALG00000012264	4
ENSGALG00000012425	4
ENSGALG00000012468	4
ENSGALG00000012538	4
ENSGALG00000012575	4
ENSGALG00000012585	4
ENSGALG00000012608	4
ENSGALG00000012621	4
ENSGALG00000012647	4
ENSGALG00000012732	4
ENSGALG00000012809	4
ENSGALG00000012898	4
ENSGALG00000012946	4
ENSGALG00000012952	4
ENSGALG00000013026	4
ENSGALG00000013031	4
ENSGALG00000013061	4
ENSGALG00000013100	4
ENSGALG00000013177	4
ENSGALG00000013244	4
ENSGALG00000013311	4
ENSGALG00000013348	4
ENSGALG00000013376	4
ENSGALG00000013602	4
ENSGALG00000013624	4
ENSGALG00000013715	4
ENSGALG00000013768	4
ENSGALG00000013846	4
ENSGALG00000013971	4
ENSGALG00000013993	4
ENSGALG00000014011	4
ENSGALG00000014031	4
ENSGALG00000014078	4
ENSGALG00000014094	4
ENSGALG00000014140	4
ENSGALG00000014178	4
ENSGALG00000014201	4
ENSGALG00000014213	4
ENSGALG00000014236	4
ENSGALG00000014381	4
ENSGALG00000014537	4
ENSGALG00000014540	4
ENSGALG00000014582	4
ENSGALG00000014640	4
ENSGALG00000014656	4
ENSGALG00000014732	4
ENSGALG00000014740	4
ENSGALG00000014767	4
ENSGALG00000014795	4
ENSGALG00000014828	4
ENSGALG00000014881	4
ENSGALG00000014892	4
ENSGALG00000014906	4
ENSGALG00000014911	4
ENSGALG00000014916	4
ENSGALG00000015051	4
ENSGALG00000015107	4
ENSGALG00000015111	4
ENSGALG00000015156	4
ENSGALG00000015196	4
ENSGALG00000015226	4
ENSGALG00000015267	4
ENSGALG00000015303	4
ENSGALG00000015307	4
ENSGALG00000015326	4
ENSGALG00000015345	4
ENSGALG00000015348	4
ENSGALG00000015387	4
ENSGALG00000015388	4
ENSGALG00000015434	4
ENSGALG00000015490	4
ENSGALG00000015573	4
ENSGALG00000015627	4
ENSGALG00000015669	4
ENSGALG00000015815	4
ENSGALG00000015830	4
ENSGALG00000015835	4
ENSGALG00000015849	4
ENSGALG00000015858	4
ENSGALG00000015917	4
ENSGALG00000016050	4
ENSGALG00000016065	4
ENSGALG00000016191	4
ENSGALG00000016222	4
ENSGALG00000016267	4
ENSGALG00000016289	4
ENSGALG00000016359	4
ENSGALG00000016438	4
ENSGALG00000016531	4
ENSGALG00000016541	4
ENSGALG00000016558	4
ENSGALG00000016581	4
ENSGALG00000016705	4
ENSGALG00000016708	4
ENSGALG00000016710	4
ENSGALG00000016723	4
ENSGALG00000016766	4
ENSGALG00000016769	4
ENSGALG00000016803	4
ENSGALG00000016925	4
ENSGALG00000016931	4
ENSGALG00000016959	4
ENSGALG00000017031	4
ENSGALG00000017120	4
ENSGALG00000017122	4
ENSGALG00000017170	4
ENSGALG00000017177	4
ENSGALG00000017235	4
ENSGALG00000017272	4
ENSGALG00000017462	4
ENSGALG00000019178	4
ENSGALG00000020201	4
ENSGALG00000020251	4
ENSGALG00000020479	4
ENSGALG00000020775	4
ENSGALG00000020793	4
ENSGALG00000020884	4
ENSGALG00000021647	4
ENSGALG00000021658	4
ENSGALG00000023296	4
ENSGALG00000023506	4
ENSGALG00000023580	4
ENSGALG00000023703	4
ENSGALG00000023806	4
ENSGALG00000024094	4
ENSGALG00000024378	4
ENSGALG00000025804	4
ENSGALG00000025809	4
ENSGALG00000026152	4
ENSGALG00000026594	4
ENSGALG00000026674	4
ENSGALG00000027046	4
ENSGALG00000027440	4
ENSGALG00000027476	4
ENSGALG00000027761	4
ENSGALG00000027762	4
ENSGALG00000027789	4
ENSGALG00000027983	4
ENSGALG00000027986	4
ENSGALG00000028032	4
ENSGALG00000028203	4
ENSGALG00000028341	4
ENSGALG00000028438	4
ENSGALG00000028512	4
ENSGALG00000028530	4
ENSGALG00000028843	4
ENSGALG00000028858	4
ENSGALG00000029150	4
ENSGALG00000029260	4
ENSGALG00000029266	4
ENSGALG00000029402	4
ENSGALG00000029512	4
ENSGALG00000029617	4
ENSGALG00000029652	4
ENSGALG00000029653	4
ENSGALG00000029670	4
ENSGALG00000029714	4
ENSGALG00000029896	4
ENSGALG00000029927	4
ENSGALG00000030007	4
ENSGALG00000030011	4
ENSGALG00000030032	4
ENSGALG00000030038	4
ENSGALG00000030357	4
ENSGALG00000030661	4
ENSGALG00000030705	4
ENSGALG00000030904	4
ENSGALG00000030908	4
ENSGALG00000030966	4
ENSGALG00000031009	4
ENSGALG00000031397	4
ENSGALG00000031440	4
ENSGALG00000031794	4
ENSGALG00000031862	4
ENSGALG00000031895	4
ENSGALG00000032386	4
ENSGALG00000032405	4
ENSGALG00000032501	4
ENSGALG00000032776	4
ENSGALG00000032889	4
ENSGALG00000032925	4
ENSGALG00000033061	4
ENSGALG00000033068	4
ENSGALG00000033091	4
ENSGALG00000033170	4
ENSGALG00000033205	4
ENSGALG00000033322	4
ENSGALG00000033618	4
ENSGALG00000033635	4
ENSGALG00000033660	4
ENSGALG00000033705	4
ENSGALG00000033780	4
ENSGALG00000033854	4
ENSGALG00000033956	4
ENSGALG00000033989	4
ENSGALG00000034007	4
ENSGALG00000034100	4
ENSGALG00000034107	4
ENSGALG00000034179	4
ENSGALG00000034284	4
ENSGALG00000034421	4
ENSGALG00000034427	4
ENSGALG00000034572	4
ENSGALG00000034591	4
ENSGALG00000034621	4
ENSGALG00000034825	4
ENSGALG00000034899	4
ENSGALG00000034917	4
ENSGALG00000034967	4
ENSGALG00000035031	4
ENSGALG00000035045	4
ENSGALG00000035182	4
ENSGALG00000035242	4
ENSGALG00000035362	4
ENSGALG00000035499	4
ENSGALG00000035584	4
ENSGALG00000035879	4
ENSGALG00000036095	4
ENSGALG00000036293	4
ENSGALG00000036870	4
ENSGALG00000036909	4
ENSGALG00000036971	4
ENSGALG00000037097	4
ENSGALG00000037206	4
ENSGALG00000037241	4
ENSGALG00000037371	4
ENSGALG00000037467	4
ENSGALG00000037492	4
ENSGALG00000037698	4
ENSGALG00000037841	4
ENSGALG00000037856	4
ENSGALG00000038265	4
ENSGALG00000038752	4
ENSGALG00000038975	4
ENSGALG00000038995	4
ENSGALG00000039022	4
ENSGALG00000039023	4
ENSGALG00000039101	4
ENSGALG00000039182	4
ENSGALG00000039264	4
ENSGALG00000039346	4
ENSGALG00000039461	4
ENSGALG00000039533	4
ENSGALG00000039595	4
ENSGALG00000039652	4
ENSGALG00000039701	4
ENSGALG00000039708	4
ENSGALG00000039942	4
ENSGALG00000040006	4
ENSGALG00000040079	4
ENSGALG00000040086	4
ENSGALG00000040098	4
ENSGALG00000040224	4
ENSGALG00000040241	4
ENSGALG00000040351	4
ENSGALG00000040364	4
ENSGALG00000040369	4
ENSGALG00000040465	4
ENSGALG00000040703	4
ENSGALG00000040720	4
ENSGALG00000040724	4
ENSGALG00000040756	4
ENSGALG00000040796	4
ENSGALG00000040909	4
ENSGALG00000040938	4
ENSGALG00000041052	4
ENSGALG00000041094	4
ENSGALG00000041114	4
ENSGALG00000041121	4
ENSGALG00000041213	4
ENSGALG00000041263	4
ENSGALG00000041331	4
ENSGALG00000041423	4
ENSGALG00000041494	4
ENSGALG00000041514	4
ENSGALG00000041556	4
ENSGALG00000041630	4
ENSGALG00000041643	4
ENSGALG00000041736	4
ENSGALG00000041900	4
ENSGALG00000041949	4
ENSGALG00000041977	4
ENSGALG00000041978	4
ENSGALG00000042005	4
ENSGALG00000042132	4
ENSGALG00000042534	4
ENSGALG00000042538	4
ENSGALG00000042645	4
ENSGALG00000042679	4
ENSGALG00000042822	4
ENSGALG00000042900	4
ENSGALG00000043034	4
ENSGALG00000043053	4
ENSGALG00000043556	4
ENSGALG00000043570	4
ENSGALG00000043607	4
ENSGALG00000043669	4
ENSGALG00000043671	4
ENSGALG00000043765	4
ENSGALG00000043826	4
ENSGALG00000044069	4
ENSGALG00000044151	4
ENSGALG00000044716	4
ENSGALG00000045092	4
ENSGALG00000045163	4
ENSGALG00000045608	4
ENSGALG00000045668	4
ENSGALG00000045960	4
ENSGALG00000046000	4
ENSGALG00000046009	4
ENSGALG00000046210	4
ENSGALG00000046427	4
ENSGALG00000046863	4
ENSGALG00000047027	4
ENSGALG00000047648	4
ENSGALG00000048152	4
ENSGALG00000048409	4
ENSGALG00000049026	4
ENSGALG00000049096	4
ENSGALG00000050132	4
ENSGALG00000050229	4
ENSGALG00000050315	4
ENSGALG00000051088	4
ENSGALG00000051284	4
ENSGALG00000051554	4
ENSGALG00000051597	4
ENSGALG00000052298	4
ENSGALG00000052497	4
ENSGALG00000052503	4
ENSGALG00000053077	4
ENSGALG00000053220	4
ENSGALG00000053299	4
ENSGALG00000053601	4
ENSGALG00000053902	4
ENSGALG00000054070	4
ENSGALG00000054264	4
ENSGALG00000054366	4
ENSGALG00000054633	4
ENSGALG00000054723	4
ENSGALG00000054891	4
ENSGALG00000000048	3
ENSGALG00000000217	3
ENSGALG00000000234	3
ENSGALG00000000235	3
ENSGALG00000000264	3
ENSGALG00000000329	3
ENSGALG00000000349	3
ENSGALG00000000374	3
ENSGALG00000000400	3
ENSGALG00000000410	3
ENSGALG00000000424	3
ENSGALG00000000452	3
ENSGALG00000000505	3
ENSGALG00000000511	3
ENSGALG00000000518	3
ENSGALG00000000525	3
ENSGALG00000000528	3
ENSGALG00000000541	3
ENSGALG00000000608	3
ENSGALG00000000621	3
ENSGALG00000000652	3
ENSGALG00000000669	3
ENSGALG00000000672	3
ENSGALG00000000678	3
ENSGALG00000000708	3
ENSGALG00000000712	3
ENSGALG00000000721	3
ENSGALG00000000775	3
ENSGALG00000000777	3
ENSGALG00000000784	3
ENSGALG00000000814	3
ENSGALG00000000845	3
ENSGALG00000000913	3
ENSGALG00000000946	3
ENSGALG00000000988	3
ENSGALG00000000990	3
ENSGALG00000000998	3
ENSGALG00000001021	3
ENSGALG00000001025	3
ENSGALG00000001043	3
ENSGALG00000001097	3
ENSGALG00000001107	3
ENSGALG00000001110	3
ENSGALG00000001153	3
ENSGALG00000001189	3
ENSGALG00000001204	3
ENSGALG00000001238	3
ENSGALG00000001264	3
ENSGALG00000001270	3
ENSGALG00000001289	3
ENSGALG00000001306	3
ENSGALG00000001310	3
ENSGALG00000001319	3
ENSGALG00000001328	3
ENSGALG00000001362	3
ENSGALG00000001364	3
ENSGALG00000001383	3
ENSGALG00000001394	3
ENSGALG00000001405	3
ENSGALG00000001450	3
ENSGALG00000001459	3
ENSGALG00000001472	3
ENSGALG00000001503	3
ENSGALG00000001551	3
ENSGALG00000001565	3
ENSGALG00000001568	3
ENSGALG00000001572	3
ENSGALG00000001607	3
ENSGALG00000001617	3
ENSGALG00000001618	3
ENSGALG00000001688	3
ENSGALG00000001692	3
ENSGALG00000001696	3
ENSGALG00000001698	3
ENSGALG00000001758	3
ENSGALG00000001791	3
ENSGALG00000001840	3
ENSGALG00000001918	3
ENSGALG00000001938	3
ENSGALG00000001943	3
ENSGALG00000001945	3
ENSGALG00000001946	3
ENSGALG00000001962	3
ENSGALG00000001975	3
ENSGALG00000001978	3
ENSGALG00000001992	3
ENSGALG00000001995	3
ENSGALG00000002003	3
ENSGALG00000002056	3
ENSGALG00000002069	3
ENSGALG00000002083	3
ENSGALG00000002106	3
ENSGALG00000002132	3
ENSGALG00000002182	3
ENSGALG00000002198	3
ENSGALG00000002201	3
ENSGALG00000002277	3
ENSGALG00000002308	3
ENSGALG00000002315	3
ENSGALG00000002364	3
ENSGALG00000002379	3
ENSGALG00000002403	3
ENSGALG00000002408	3
ENSGALG00000002439	3
ENSGALG00000002486	3
ENSGALG00000002515	3
ENSGALG00000002551	3
ENSGALG00000002556	3
ENSGALG00000002563	3
ENSGALG00000002583	3
ENSGALG00000002606	3
ENSGALG00000002638	3
ENSGALG00000002643	3
ENSGALG00000002647	3
ENSGALG00000002655	3
ENSGALG00000002666	3
ENSGALG00000002675	3
ENSGALG00000002682	3
ENSGALG00000002693	3
ENSGALG00000002709	3
ENSGALG00000002734	3
ENSGALG00000002750	3
ENSGALG00000002764	3
ENSGALG00000002786	3
ENSGALG00000002792	3
ENSGALG00000002803	3
ENSGALG00000002831	3
ENSGALG00000002840	3
ENSGALG00000002846	3
ENSGALG00000002850	3
ENSGALG00000002878	3
ENSGALG00000002888	3
ENSGALG00000002919	3
ENSGALG00000002960	3
ENSGALG00000002967	3
ENSGALG00000002982	3
ENSGALG00000002993	3
ENSGALG00000003016	3
ENSGALG00000003026	3
ENSGALG00000003033	3
ENSGALG00000003052	3
ENSGALG00000003111	3
ENSGALG00000003126	3
ENSGALG00000003128	3
ENSGALG00000003129	3
ENSGALG00000003146	3
ENSGALG00000003163	3
ENSGALG00000003169	3
ENSGALG00000003221	3
ENSGALG00000003265	3
ENSGALG00000003287	3
ENSGALG00000003295	3
ENSGALG00000003299	3
ENSGALG00000003302	3
ENSGALG00000003345	3
ENSGALG00000003357	3
ENSGALG00000003359	3
ENSGALG00000003377	3
ENSGALG00000003416	3
ENSGALG00000003420	3
ENSGALG00000003432	3
ENSGALG00000003456	3
ENSGALG00000003517	3
ENSGALG00000003523	3
ENSGALG00000003539	3
ENSGALG00000003550	3
ENSGALG00000003554	3
ENSGALG00000003582	3
ENSGALG00000003597	3
ENSGALG00000003602	3
ENSGALG00000003614	3
ENSGALG00000003628	3
ENSGALG00000003651	3
ENSGALG00000003682	3
ENSGALG00000003727	3
ENSGALG00000003731	3
ENSGALG00000003733	3
ENSGALG00000003759	3
ENSGALG00000003767	3
ENSGALG00000003802	3
ENSGALG00000003803	3
ENSGALG00000003837	3
ENSGALG00000003849	3
ENSGALG00000003863	3
ENSGALG00000003899	3
ENSGALG00000003922	3
ENSGALG00000003930	3
ENSGALG00000003942	3
ENSGALG00000003987	3
ENSGALG00000004009	3
ENSGALG00000004045	3
ENSGALG00000004047	3
ENSGALG00000004049	3
ENSGALG00000004055	3
ENSGALG00000004059	3
ENSGALG00000004098	3
ENSGALG00000004134	3
ENSGALG00000004143	3
ENSGALG00000004161	3
ENSGALG00000004169	3
ENSGALG00000004189	3
ENSGALG00000004195	3
ENSGALG00000004198	3
ENSGALG00000004200	3
ENSGALG00000004215	3
ENSGALG00000004237	3
ENSGALG00000004249	3
ENSGALG00000004255	3
ENSGALG00000004266	3
ENSGALG00000004290	3
ENSGALG00000004325	3
ENSGALG00000004355	3
ENSGALG00000004357	3
ENSGALG00000004367	3
ENSGALG00000004370	3
ENSGALG00000004394	3
ENSGALG00000004424	3
ENSGALG00000004495	3
ENSGALG00000004500	3
ENSGALG00000004519	3
ENSGALG00000004529	3
ENSGALG00000004553	3
ENSGALG00000004555	3
ENSGALG00000004562	3
ENSGALG00000004570	3
ENSGALG00000004588	3
ENSGALG00000004604	3
ENSGALG00000004621	3
ENSGALG00000004622	3
ENSGALG00000004625	3
ENSGALG00000004646	3
ENSGALG00000004671	3
ENSGALG00000004769	3
ENSGALG00000004801	3
ENSGALG00000004813	3
ENSGALG00000004852	3
ENSGALG00000004853	3
ENSGALG00000004869	3
ENSGALG00000004897	3
ENSGALG00000004918	3
ENSGALG00000004929	3
ENSGALG00000004935	3
ENSGALG00000004949	3
ENSGALG00000004981	3
ENSGALG00000004986	3
ENSGALG00000004998	3
ENSGALG00000004999	3
ENSGALG00000005007	3
ENSGALG00000005028	3
ENSGALG00000005095	3
ENSGALG00000005128	3
ENSGALG00000005170	3
ENSGALG00000005188	3
ENSGALG00000005194	3
ENSGALG00000005205	3
ENSGALG00000005223	3
ENSGALG00000005237	3
ENSGALG00000005241	3
ENSGALG00000005249	3
ENSGALG00000005265	3
ENSGALG00000005298	3
ENSGALG00000005319	3
ENSGALG00000005321	3
ENSGALG00000005330	3
ENSGALG00000005337	3
ENSGALG00000005368	3
ENSGALG00000005378	3
ENSGALG00000005398	3
ENSGALG00000005400	3
ENSGALG00000005415	3
ENSGALG00000005418	3
ENSGALG00000005430	3
ENSGALG00000005439	3
ENSGALG00000005451	3
ENSGALG00000005458	3
ENSGALG00000005487	3
ENSGALG00000005493	3
ENSGALG00000005509	3
ENSGALG00000005512	3
ENSGALG00000005540	3
ENSGALG00000005582	3
ENSGALG00000005589	3
ENSGALG00000005598	3
ENSGALG00000005630	3
ENSGALG00000005652	3
ENSGALG00000005653	3
ENSGALG00000005673	3
ENSGALG00000005683	3
ENSGALG00000005713	3
ENSGALG00000005722	3
ENSGALG00000005788	3
ENSGALG00000005803	3
ENSGALG00000005821	3
ENSGALG00000005822	3
ENSGALG00000005843	3
ENSGALG00000005861	3
ENSGALG00000005882	3
ENSGALG00000005902	3
ENSGALG00000005933	3
ENSGALG00000005959	3
ENSGALG00000005976	3
ENSGALG00000005982	3
ENSGALG00000006011	3
ENSGALG00000006013	3
ENSGALG00000006048	3
ENSGALG00000006054	3
ENSGALG00000006056	3
ENSGALG00000006064	3
ENSGALG00000006101	3
ENSGALG00000006167	3
ENSGALG00000006173	3
ENSGALG00000006205	3
ENSGALG00000006250	3
ENSGALG00000006260	3
ENSGALG00000006267	3
ENSGALG00000006283	3
ENSGALG00000006298	3
ENSGALG00000006368	3
ENSGALG00000006372	3
ENSGALG00000006402	3
ENSGALG00000006409	3
ENSGALG00000006441	3
ENSGALG00000006446	3
ENSGALG00000006455	3
ENSGALG00000006474	3
ENSGALG00000006480	3
ENSGALG00000006508	3
ENSGALG00000006539	3
ENSGALG00000006560	3
ENSGALG00000006583	3
ENSGALG00000006649	3
ENSGALG00000006652	3
ENSGALG00000006672	3
ENSGALG00000006704	3
ENSGALG00000006705	3
ENSGALG00000006783	3
ENSGALG00000006791	3
ENSGALG00000006792	3
ENSGALG00000006797	3
ENSGALG00000006802	3
ENSGALG00000006818	3
ENSGALG00000006861	3
ENSGALG00000006867	3
ENSGALG00000006886	3
ENSGALG00000006889	3
ENSGALG00000006895	3
ENSGALG00000006906	3
ENSGALG00000006925	3
ENSGALG00000006939	3
ENSGALG00000006956	3
ENSGALG00000006989	3
ENSGALG00000007000	3
ENSGALG00000007028	3
ENSGALG00000007038	3
ENSGALG00000007040	3
ENSGALG00000007095	3
ENSGALG00000007112	3
ENSGALG00000007115	3
ENSGALG00000007150	3
ENSGALG00000007161	3
ENSGALG00000007191	3
ENSGALG00000007193	3
ENSGALG00000007203	3
ENSGALG00000007226	3
ENSGALG00000007227	3
ENSGALG00000007240	3
ENSGALG00000007244	3
ENSGALG00000007254	3
ENSGALG00000007262	3
ENSGALG00000007266	3
ENSGALG00000007300	3
ENSGALG00000007310	3
ENSGALG00000007334	3
ENSGALG00000007337	3
ENSGALG00000007346	3
ENSGALG00000007354	3
ENSGALG00000007357	3
ENSGALG00000007386	3
ENSGALG00000007387	3
ENSGALG00000007434	3
ENSGALG00000007443	3
ENSGALG00000007467	3
ENSGALG00000007491	3
ENSGALG00000007522	3
ENSGALG00000007565	3
ENSGALG00000007572	3
ENSGALG00000007579	3
ENSGALG00000007582	3
ENSGALG00000007593	3
ENSGALG00000007594	3
ENSGALG00000007623	3
ENSGALG00000007641	3
ENSGALG00000007647	3
ENSGALG00000007661	3
ENSGALG00000007663	3
ENSGALG00000007676	3
ENSGALG00000007697	3
ENSGALG00000007700	3
ENSGALG00000007747	3
ENSGALG00000007750	3
ENSGALG00000007758	3
ENSGALG00000007794	3
ENSGALG00000007808	3
ENSGALG00000007819	3
ENSGALG00000007821	3
ENSGALG00000007887	3
ENSGALG00000007905	3
ENSGALG00000007919	3
ENSGALG00000007929	3
ENSGALG00000007932	3
ENSGALG00000007963	3
ENSGALG00000007965	3
ENSGALG00000007989	3
ENSGALG00000007998	3
ENSGALG00000007999	3
ENSGALG00000008010	3
ENSGALG00000008023	3
ENSGALG00000008054	3
ENSGALG00000008059	3
ENSGALG00000008097	3
ENSGALG00000008144	3
ENSGALG00000008145	3
ENSGALG00000008150	3
ENSGALG00000008151	3
ENSGALG00000008175	3
ENSGALG00000008199	3
ENSGALG00000008230	3
ENSGALG00000008255	3
ENSGALG00000008257	3
ENSGALG00000008291	3
ENSGALG00000008297	3
ENSGALG00000008304	3
ENSGALG00000008319	3
ENSGALG00000008330	3
ENSGALG00000008369	3
ENSGALG00000008404	3
ENSGALG00000008439	3
ENSGALG00000008473	3
ENSGALG00000008498	3
ENSGALG00000008529	3
ENSGALG00000008546	3
ENSGALG00000008553	3
ENSGALG00000008567	3
ENSGALG00000008602	3
ENSGALG00000008616	3
ENSGALG00000008621	3
ENSGALG00000008656	3
ENSGALG00000008658	3
ENSGALG00000008671	3
ENSGALG00000008686	3
ENSGALG00000008713	3
ENSGALG00000008734	3
ENSGALG00000008747	3
ENSGALG00000008778	3
ENSGALG00000008794	3
ENSGALG00000008823	3
ENSGALG00000008828	3
ENSGALG00000008839	3
ENSGALG00000008840	3
ENSGALG00000008842	3
ENSGALG00000008867	3
ENSGALG00000008875	3
ENSGALG00000008881	3
ENSGALG00000008885	3
ENSGALG00000008907	3
ENSGALG00000008931	3
ENSGALG00000008963	3
ENSGALG00000008970	3
ENSGALG00000008974	3
ENSGALG00000008975	3
ENSGALG00000008985	3
ENSGALG00000008997	3
ENSGALG00000009032	3
ENSGALG00000009048	3
ENSGALG00000009056	3
ENSGALG00000009085	3
ENSGALG00000009157	3
ENSGALG00000009207	3
ENSGALG00000009212	3
ENSGALG00000009222	3
ENSGALG00000009248	3
ENSGALG00000009250	3
ENSGALG00000009302	3
ENSGALG00000009336	3
ENSGALG00000009352	3
ENSGALG00000009365	3
ENSGALG00000009388	3
ENSGALG00000009400	3
ENSGALG00000009405	3
ENSGALG00000009413	3
ENSGALG00000009485	3
ENSGALG00000009512	3
ENSGALG00000009559	3
ENSGALG00000009566	3
ENSGALG00000009576	3
ENSGALG00000009593	3
ENSGALG00000009596	3
ENSGALG00000009598	3
ENSGALG00000009633	3
ENSGALG00000009655	3
ENSGALG00000009674	3
ENSGALG00000009690	3
ENSGALG00000009722	3
ENSGALG00000009728	3
ENSGALG00000009730	3
ENSGALG00000009743	3
ENSGALG00000009748	3
ENSGALG00000009755	3
ENSGALG00000009802	3
ENSGALG00000009811	3
ENSGALG00000009840	3
ENSGALG00000009847	3
ENSGALG00000009848	3
ENSGALG00000009859	3
ENSGALG00000009864	3
ENSGALG00000009868	3
ENSGALG00000009877	3
ENSGALG00000009880	3
ENSGALG00000009885	3
ENSGALG00000009887	3
ENSGALG00000009901	3
ENSGALG00000009906	3
ENSGALG00000009907	3
ENSGALG00000009925	3
ENSGALG00000009927	3
ENSGALG00000009943	3
ENSGALG00000010006	3
ENSGALG00000010043	3
ENSGALG00000010049	3
ENSGALG00000010081	3
ENSGALG00000010087	3
ENSGALG00000010118	3
ENSGALG00000010120	3
ENSGALG00000010130	3
ENSGALG00000010133	3
ENSGALG00000010137	3
ENSGALG00000010145	3
ENSGALG00000010164	3
ENSGALG00000010166	3
ENSGALG00000010193	3
ENSGALG00000010201	3
ENSGALG00000010203	3
ENSGALG00000010214	3
ENSGALG00000010222	3
ENSGALG00000010243	3
ENSGALG00000010246	3
ENSGALG00000010255	3
ENSGALG00000010283	3
ENSGALG00000010286	3
ENSGALG00000010294	3
ENSGALG00000010301	3
ENSGALG00000010313	3
ENSGALG00000010324	3
ENSGALG00000010372	3
ENSGALG00000010379	3
ENSGALG00000010432	3
ENSGALG00000010464	3
ENSGALG00000010486	3
ENSGALG00000010502	3
ENSGALG00000010504	3
ENSGALG00000010507	3
ENSGALG00000010535	3
ENSGALG00000010538	3
ENSGALG00000010541	3
ENSGALG00000010551	3
ENSGALG00000010555	3
ENSGALG00000010572	3
ENSGALG00000010573	3
ENSGALG00000010593	3
ENSGALG00000010628	3
ENSGALG00000010636	3
ENSGALG00000010653	3
ENSGALG00000010669	3
ENSGALG00000010673	3
ENSGALG00000010680	3
ENSGALG00000010737	3
ENSGALG00000010774	3
ENSGALG00000010809	3
ENSGALG00000010837	3
ENSGALG00000010874	3
ENSGALG00000010915	3
ENSGALG00000010934	3
ENSGALG00000010961	3
ENSGALG00000010976	3
ENSGALG00000010999	3
ENSGALG00000011038	3
ENSGALG00000011046	3
ENSGALG00000011106	3
ENSGALG00000011118	3
ENSGALG00000011132	3
ENSGALG00000011153	3
ENSGALG00000011164	3
ENSGALG00000011171	3
ENSGALG00000011175	3
ENSGALG00000011176	3
ENSGALG00000011182	3
ENSGALG00000011239	3
ENSGALG00000011266	3
ENSGALG00000011270	3
ENSGALG00000011280	3
ENSGALG00000011285	3
ENSGALG00000011289	3
ENSGALG00000011298	3
ENSGALG00000011300	3
ENSGALG00000011314	3
ENSGALG00000011356	3
ENSGALG00000011432	3
ENSGALG00000011442	3
ENSGALG00000011456	3
ENSGALG00000011464	3
ENSGALG00000011475	3
ENSGALG00000011504	3
ENSGALG00000011511	3
ENSGALG00000011518	3
ENSGALG00000011533	3
ENSGALG00000011548	3
ENSGALG00000011570	3
ENSGALG00000011571	3
ENSGALG00000011605	3
ENSGALG00000011608	3
ENSGALG00000011677	3
ENSGALG00000011683	3
ENSGALG00000011692	3
ENSGALG00000011718	3
ENSGALG00000011813	3
ENSGALG00000011816	3
ENSGALG00000011833	3
ENSGALG00000011885	3
ENSGALG00000011904	3
ENSGALG00000011958	3
ENSGALG00000011976	3
ENSGALG00000011982	3
ENSGALG00000012010	3
ENSGALG00000012020	3
ENSGALG00000012025	3
ENSGALG00000012056	3
ENSGALG00000012196	3
ENSGALG00000012246	3
ENSGALG00000012265	3
ENSGALG00000012289	3
ENSGALG00000012297	3
ENSGALG00000012377	3
ENSGALG00000012407	3
ENSGALG00000012416	3
ENSGALG00000012418	3
ENSGALG00000012421	3
ENSGALG00000012448	3
ENSGALG00000012513	3
ENSGALG00000012522	3
ENSGALG00000012543	3
ENSGALG00000012546	3
ENSGALG00000012552	3
ENSGALG00000012561	3
ENSGALG00000012583	3
ENSGALG00000012584	3
ENSGALG00000012595	3
ENSGALG00000012598	3
ENSGALG00000012607	3
ENSGALG00000012638	3
ENSGALG00000012655	3
ENSGALG00000012671	3
ENSGALG00000012684	3
ENSGALG00000012710	3
ENSGALG00000012782	3
ENSGALG00000012791	3
ENSGALG00000012795	3
ENSGALG00000012799	3
ENSGALG00000012833	3
ENSGALG00000012860	3
ENSGALG00000012865	3
ENSGALG00000012866	3
ENSGALG00000012890	3
ENSGALG00000012906	3
ENSGALG00000012929	3
ENSGALG00000012944	3
ENSGALG00000012964	3
ENSGALG00000012971	3
ENSGALG00000012974	3
ENSGALG00000013001	3
ENSGALG00000013006	3
ENSGALG00000013034	3
ENSGALG00000013043	3
ENSGALG00000013073	3
ENSGALG00000013086	3
ENSGALG00000013101	3
ENSGALG00000013207	3
ENSGALG00000013210	3
ENSGALG00000013226	3
ENSGALG00000013420	3
ENSGALG00000013430	3
ENSGALG00000013462	3
ENSGALG00000013494	3
ENSGALG00000013604	3
ENSGALG00000013625	3
ENSGALG00000013651	3
ENSGALG00000013660	3
ENSGALG00000013661	3
ENSGALG00000013672	3
ENSGALG00000013683	3
ENSGALG00000013740	3
ENSGALG00000013771	3
ENSGALG00000013775	3
ENSGALG00000013776	3
ENSGALG00000013778	3
ENSGALG00000013793	3
ENSGALG00000013794	3
ENSGALG00000013803	3
ENSGALG00000013817	3
ENSGALG00000013822	3
ENSGALG00000013828	3
ENSGALG00000013829	3
ENSGALG00000013940	3
[truncated: 14,879 more rows]

## Sheet: AS events
AS types	Ensem-geneID	event_id	alternative_transcripts	total_transcripts
A3	ENSGALG00000006738	ENSGALG00000006738;A3:20:10338396:10338246:-	ENSGALT00000100471	ENSGALT00000100471,ENSGALT00000010897
A3	ENSGALG00000005849	ENSGALG00000005849;A3:20:9021722:9021469:-	ENSGALT00000100176	ENSGALT00000100176,ENSGALT00000033928
A3	ENSGALG00000039155	ENSGALG00000039155;A3:20:4939988:4937537:-	ENSGALT00000054068	ENSGALT00000054068,ENSGALT00000076002
A3	ENSGALG00000001420	ENSGALG00000001420;A3:20:794144:794132:-	ENSGALT00000044485	ENSGALT00000044485,ENSGALT00000002165
A3	ENSGALG00000006792	ENSGALG00000006792;A3:20:10417319:10417295:-	ENSGALT00000106420	ENSGALT00000100983,ENSGALT00000106420
A3	ENSGALG00000006792	ENSGALG00000006792;A3:20:10416258:10416028:-	ENSGALT00000010983	ENSGALT00000100983,ENSGALT00000010983
A3	ENSGALG00000004621	ENSGALG00000004621;A3:20:6210617:6210614:-	ENSGALT00000007358	ENSGALT00000093591,ENSGALT00000007358
A3	ENSGALG00000001332	ENSGALG00000001332;A3:20:662558:662553:-	ENSGALT00000084131	ENSGALT00000084131,ENSGALT00000002032,ENSGALT00000092097,ENSGALT00000092450
A3	ENSGALG00000001332	ENSGALG00000001332;A3:20:679618:679600:-	ENSGALT00000002032,ENSGALT00000092097,ENSGALT00000092450	ENSGALT00000084131,ENSGALT00000002032,ENSGALT00000092097,ENSGALT00000092450
A3	ENSGALG00000001209	ENSGALG00000001209;A3:20:573795:573740:-	ENSGALT00000103168	ENSGALT00000103168,ENSGALT00000001836
A3	ENSGALG00000001209	ENSGALG00000001209;A3:20:572019:571999:-	ENSGALT00000001836	ENSGALT00000103168,ENSGALT00000001836
A3	ENSGALG00000001209	ENSGALG00000001209;A3:20:572086:572019:-	ENSGALT00000103168	ENSGALT00000103168,ENSGALT00000001836
A3	ENSGALG00000001209	ENSGALG00000001209;A3:20:573795:573700:-	ENSGALT00000103168	ENSGALT00000103168,ENSGALT00000001836
A3	ENSGALG00000049420	ENSGALG00000049420;A3:20:3826056:3826524:+	ENSGALT00000096393	ENSGALT00000107217,ENSGALT00000096393
A3	ENSGALG00000006267	ENSGALG00000006267;A3:20:10045507:10045528:+	ENSGALT00000084713	ENSGALT00000088315,ENSGALT00000084713,ENSGALT00000010129
A3	ENSGALG00000001550	ENSGALG00000001550;A3:20:1058889:1059637:+	ENSGALT00000002354	ENSGALT00000002354,ENSGALT00000093898
A3	ENSGALG00000001182	ENSGALG00000001182;A3:20:559902:560231:+	ENSGALT00000091803	ENSGALT00000091803,ENSGALT00000001793
A3	ENSGALG00000041461	ENSGALG00000041461;A3:20:10260615:10260817:+	ENSGALT00000083005	ENSGALT00000083005,ENSGALT00000106117
A3	ENSGALG00000006460	ENSGALG00000006460;A3:20:10085785:10086021:+	ENSGALT00000094172	ENSGALT00000062526,ENSGALT00000094172
A3	ENSGALG00000006460	ENSGALG00000006460;A3:20:10080857:10080878:+	ENSGALT00000062526,ENSGALT00000094172	ENSGALT00000062526,ENSGALT00000010432,ENSGALT00000094172
A3	ENSGALG00000026542	ENSGALG00000026542;A3:20:6873209:6875089:+	ENSGALT00000042985	ENSGALT00000099923,ENSGALT00000042985
A3	ENSGALG00000001046	ENSGALG00000001046;A3:20:470852:471790:+	ENSGALT00000066837	ENSGALT00000071499,ENSGALT00000080514,ENSGALT00000086936,ENSGALT00000083311,ENSGALT00000066837
A3	ENSGALG00000037889	ENSGALG00000037889;A3:20:3206384:3206420:+	ENSGALT00000068172	ENSGALT00000090899,ENSGALT00000096838,ENSGALT00000103268,ENSGALT00000104850,ENSGALT00000094586,ENSGALT00000068172
A3	ENSGALG00000004736	ENSGALG00000004736;A3:20:6450907:6450925:+	ENSGALT00000007541	ENSGALT00000007541,ENSGALT00000007543
A3	ENSGALG00000051266	ENSGALG00000051266;A3:20:10886205:10887087:+	ENSGALT00000097324	ENSGALT00000097324,ENSGALT00000100763
A3	ENSGALG00000003042	ENSGALG00000003042;A3:20:2169011:2170219:+	ENSGALT00000004812	ENSGALT00000101547,ENSGALT00000004812
A3	ENSGALG00000006876	ENSGALG00000006876;A3:20:10531276:10531381:+	ENSGALT00000084248	ENSGALT00000084248,ENSGALT00000062379
A3	ENSGALG00000006791	ENSGALG00000006791;A3:20:10405289:10405303:+	ENSGALT00000010982	ENSGALT00000010982,ENSGALT00000097681
A3	ENSGALG00000004818	ENSGALG00000004818;A3:15:6682036:6682012:-	ENSGALT00000086744	ENSGALT00000089441,ENSGALT00000086744
A3	ENSGALG00000004625	ENSGALG00000004625;A3:15:6459943:6459922:-	ENSGALT00000051553	ENSGALT00000051553,ENSGALT00000095511
A3	ENSGALG00000004625	ENSGALG00000004625;A3:15:6420439:6420394:-	ENSGALT00000095511	ENSGALT00000051553,ENSGALT00000095511
A3	ENSGALG00000035182	ENSGALG00000035182;A3:15:6780121:6780118:-	ENSGALT00000099777	ENSGALT00000099777,ENSGALT00000103862
A3	ENSGALG00000035152	ENSGALG00000035152;A3:15:6945542:6945541:-	ENSGALT00000102759	ENSGALT00000046557,ENSGALT00000102759,ENSGALT00000063986
A3	ENSGALG00000035152	ENSGALG00000035152;A3:15:6945695:6945579:-	ENSGALT00000046557,ENSGALT00000063986	ENSGALT00000046557,ENSGALT00000102759,ENSGALT00000063986
A3	ENSGALG00000004529	ENSGALG00000004529;A3:15:6239238:6238798:-	ENSGALT00000039111,ENSGALT00000086581	ENSGALT00000039111,ENSGALT00000086581,ENSGALT00000046748
A3	ENSGALG00000039472	ENSGALG00000039472;A3:15:6810586:6810574:-	ENSGALT00000046616,ENSGALT00000064657	ENSGALT00000046616,ENSGALT00000064657,ENSGALT00000070240
A3	ENSGALG00000039472	ENSGALG00000039472;A3:15:6807446:6807395:-	ENSGALT00000046616,ENSGALT00000070240	ENSGALT00000046616,ENSGALT00000064657,ENSGALT00000070240
A3	ENSGALG00000039472	ENSGALG00000039472;A3:15:6804255:6804128:-	ENSGALT00000064657,ENSGALT00000070240	ENSGALT00000046616,ENSGALT00000064657,ENSGALT00000070240
A3	ENSGALG00000039472	ENSGALG00000039472;A3:15:6813232:6813178:-	ENSGALT00000070240	ENSGALT00000046616,ENSGALT00000064657,ENSGALT00000070240
A3	ENSGALG00000007244	ENSGALG00000007244;A3:15:9675693:9674372:-	ENSGALT00000095368	ENSGALT00000095368,ENSGALT00000098923
A3	ENSGALG00000004493	ENSGALG00000004493;A3:15:6199737:6199715:-	ENSGALT00000084077	ENSGALT00000007158,ENSGALT00000084077
A3	ENSGALG00000041760	ENSGALG00000041760;A3:15:358476:358400:-	ENSGALT00000053378,ENSGALT00000069072,ENSGALT00000075230,ENSGALT00000082764	ENSGALT00000063858,ENSGALT00000075230,ENSGALT00000053378,ENSGALT00000069072,ENSGALT00000082764
A3	ENSGALG00000008149	ENSGALG00000008149;A3:15:11440636:11440633:-	ENSGALT00000060761	ENSGALT00000038026,ENSGALT00000060761
A3	ENSGALG00000020975	ENSGALG00000020975;A3:15:9938437:9936896:-	ENSGALT00000103938	ENSGALT00000064980,ENSGALT00000103938
A3	ENSGALG00000020975	ENSGALG00000020975;A3:15:9938453:9938437:-	ENSGALT00000064980	ENSGALT00000064980,ENSGALT00000103938
A3	ENSGALG00000020975	ENSGALG00000020975;A3:15:9944149:9944146:-	ENSGALT00000103938	ENSGALT00000064980,ENSGALT00000103938
A3	ENSGALG00000040844	ENSGALG00000040844;A3:15:7153900:7152877:-	ENSGALT00000074464	ENSGALT00000106035,ENSGALT00000074464
A3	ENSGALG00000002158	ENSGALG00000002158;A3:15:1741789:1741599:-	ENSGALT00000097737	ENSGALT00000003379,ENSGALT00000097737
A3	ENSGALG00000001988	ENSGALG00000001988;A3:15:1295845:1295103:-	ENSGALT00000107088	ENSGALT00000107088,ENSGALT00000003095
A3	ENSGALG00000008289	ENSGALG00000008289;A3:15:12744962:12744965:+	ENSGALT00000088203	ENSGALT00000088203,ENSGALT00000013489
A3	ENSGALG00000028023	ENSGALG00000028023;A3:15:10360248:10360896:+	ENSGALT00000101149	ENSGALT00000101149,ENSGALT00000045284
A3	ENSGALG00000036043	ENSGALG00000036043;A3:15:12503559:12503667:+	ENSGALT00000047256	ENSGALT00000090311,ENSGALT00000047256
A3	ENSGALG00000001616	ENSGALG00000001616;A3:15:979098:979133:+	ENSGALT00000092869	ENSGALT00000092869,ENSGALT00000002464
A3	ENSGALG00000007354	ENSGALG00000007354;A3:15:9919824:9919854:+	ENSGALT00000011895	ENSGALT00000011895,ENSGALT00000101772
A3	ENSGALG00000008151	ENSGALG00000008151;A3:15:11489925:11490208:+	ENSGALT00000094908	ENSGALT00000061828,ENSGALT00000094908,ENSGALT00000057470
A3	ENSGALG00000008151	ENSGALG00000008151;A3:15:11489925:11490415:+	ENSGALT00000094908	ENSGALT00000094908,ENSGALT00000057470
A3	ENSGALG00000008151	ENSGALG00000008151;A3:15:11490208:11490415:+	ENSGALT00000061828	ENSGALT00000061828,ENSGALT00000057470
A3	ENSGALG00000002056	ENSGALG00000002056;A3:15:1572923:1573526:+	ENSGALT00000003199,ENSGALT00000072615	ENSGALT00000003199,ENSGALT00000072615,ENSGALT00000072190
A3	ENSGALG00000008238	ENSGALG00000008238;A3:15:11859466:11859589:+	ENSGALT00000013406	ENSGALT00000051769,ENSGALT00000013406
A3	ENSGALG00000003120	ENSGALG00000003120;A3:15:4914630:4914731:+	ENSGALT00000004933	ENSGALT00000100564,ENSGALT00000004933
A3	ENSGALG00000003120	ENSGALG00000003120;A3:15:4988581:4989003:+	ENSGALT00000004933	ENSGALT00000100564,ENSGALT00000004933
A3	ENSGALG00000001688	ENSGALG00000001688;A3:15:1071858:1072088:+	ENSGALT00000048517	ENSGALT00000048517,ENSGALT00000001634,ENSGALT00000064523
A3	ENSGALG00000007396	ENSGALG00000007396;A3:15:10173805:10174131:+	ENSGALT00000011968,ENSGALT00000080767,ENSGALT00000106838	ENSGALT00000080767,ENSGALT00000101394,ENSGALT00000106838,ENSGALT00000011968
A3	ENSGALG00000005204	ENSGALG00000005204;A3:15:8391267:8391576:+	ENSGALT00000008355	ENSGALT00000075176,ENSGALT00000008355
A3	ENSGALG00000007227	ENSGALG00000007227;A3:15:9648872:9649067:+	ENSGALT00000008924,ENSGALT00000106182	ENSGALT00000101007,ENSGALT00000106182,ENSGALT00000008924
A3	ENSGALG00000016716	ENSGALG00000016716;A3:1:131313906:131313903:-	ENSGALT00000092560	ENSGALT00000026974,ENSGALT00000092560
A3	ENSGALG00000032599	ENSGALG00000032599;A3:1:77777063:77777059:-	ENSGALT00000072734	ENSGALT00000075996,ENSGALT00000072734
A3	ENSGALG00000009905	ENSGALG00000009905;A3:1:35234565:35233455:-	ENSGALT00000081470	ENSGALT00000016130,ENSGALT00000081470
A3	ENSGALG00000009905	ENSGALG00000009905;A3:1:35234565:35233797:-	ENSGALT00000081470	ENSGALT00000016130,ENSGALT00000081470
A3	ENSGALG00000015835	ENSGALG00000015835;A3:1:105578396:105578352:-	ENSGALT00000025530	ENSGALT00000068529,ENSGALT00000025530
A3	ENSGALG00000043393	ENSGALG00000043393;A3:1:94924598:94924526:-	ENSGALT00000068429	ENSGALT00000068429,ENSGALT00000098042
A3	ENSGALG00000011908	ENSGALG00000011908;A3:1:49436733:49436586:-	ENSGALT00000088561	ENSGALT00000019431,ENSGALT00000088561
A3	ENSGALG00000011908	ENSGALG00000011908;A3:1:49437396:49436733:-	ENSGALT00000019431	ENSGALT00000019431,ENSGALT00000088561
A3	ENSGALG00000011908	ENSGALG00000011908;A3:1:49434752:49434247:-	ENSGALT00000019431	ENSGALT00000019431,ENSGALT00000088561
A3	ENSGALG00000009895	ENSGALG00000009895;A3:1:34589595:34589592:-	ENSGALT00000064143	ENSGALT00000016088,ENSGALT00000064143
A3	ENSGALG00000016797	ENSGALG00000016797;A3:1:136455687:136455682:-	ENSGALT00000061172,ENSGALT00000083922	ENSGALT00000061172,ENSGALT00000027119,ENSGALT00000083922
A3	ENSGALG00000014708	ENSGALG00000014708;A3:1:78427261:78426961:-	ENSGALT00000023710	ENSGALT00000086521,ENSGALT00000023710
A3	ENSGALG00000014754	ENSGALG00000014754;A3:1:78785524:78785522:-	ENSGALT00000037045	ENSGALT00000037045,ENSGALT00000087073,ENSGALT00000087581
A3	ENSGALG00000014754	ENSGALG00000014754;A3:1:78785524:78785523:-	ENSGALT00000037045	ENSGALT00000037045,ENSGALT00000087073,ENSGALT00000087581
A3	ENSGALG00000014754	ENSGALG00000014754;A3:1:78785523:78785522:-	ENSGALT00000087073	ENSGALT00000087073,ENSGALT00000087581
A3	ENSGALG00000015519	ENSGALG00000015519;A3:1:98315928:98315897:-	ENSGALT00000025020,ENSGALT00000095463	ENSGALT00000055391,ENSGALT00000025020,ENSGALT00000095463
A3	ENSGALG00000015519	ENSGALG00000015519;A3:1:98394408:98394396:-	ENSGALT00000055391	ENSGALT00000055391,ENSGALT00000025020,ENSGALT00000095463
A3	ENSGALG00000039811	ENSGALG00000039811;A3:1:131767741:131766258:-	ENSGALT00000084612	ENSGALT00000046694,ENSGALT00000084612
A3	ENSGALG00000042023	ENSGALG00000042023;A3:1:40924:40614:-	ENSGALT00000052586	ENSGALT00000087980,ENSGALT00000052586
A3	ENSGALG00000017122	ENSGALG00000017122;A3:1:179049559:179049556:-	ENSGALT00000074040	ENSGALT00000074040,ENSGALT00000027661
A3	ENSGALG00000034834	ENSGALG00000034834;A3:1:126254515:126254473:-	ENSGALT00000074297	ENSGALT00000075289,ENSGALT00000074297
A3	ENSGALG00000034834	ENSGALG00000034834;A3:1:126241566:126241563:-	ENSGALT00000075289	ENSGALT00000075289,ENSGALT00000074297
A3	ENSGALG00000034511	ENSGALG00000034511;A3:1:56630230:56629077:-	ENSGALT00000091540	ENSGALT00000091540,ENSGALT00000075591
A3	ENSGALG00000029670	ENSGALG00000029670;A3:1:106783121:106782893:-	ENSGALT00000063681,ENSGALT00000087824	ENSGALT00000052507,ENSGALT00000087824,ENSGALT00000063681
A3	ENSGALG00000012265	ENSGALG00000012265;A3:1:51082101:51082097:-	ENSGALT00000090438	ENSGALT00000020033,ENSGALT00000090438
A3	ENSGALG00000012265	ENSGALG00000012265;A3:1:51085189:51085135:-	ENSGALT00000020033	ENSGALT00000020033,ENSGALT00000020035,ENSGALT00000090438
A3	ENSGALG00000012265	ENSGALG00000012265;A3:1:51079454:51078984:-	ENSGALT00000020035	ENSGALT00000020033,ENSGALT00000020035,ENSGALT00000090438
A3	ENSGALG00000012410	ENSGALG00000012410;A3:1:51152106:51151877:-	ENSGALT00000020279	ENSGALT00000020279,ENSGALT00000102563
A3	ENSGALG00000016931	ENSGALG00000016931;A3:1:157630065:157629926:-	ENSGALT00000091616,ENSGALT00000104000	ENSGALT00000027371,ENSGALT00000091616,ENSGALT00000104000
A3	ENSGALG00000014226	ENSGALG00000014226;A3:1:70241914:70241911:-	ENSGALT00000023003	ENSGALT00000023003,ENSGALT00000100419
A3	ENSGALG00000055101	ENSGALG00000055101;A3:1:1714168:1714032:-	ENSGALT00000096214,ENSGALT00000106077	ENSGALT00000093427,ENSGALT00000096214,ENSGALT00000106077
A3	ENSGALG00000055101	ENSGALG00000055101;A3:1:1713657:1713400:-	ENSGALT00000093427	ENSGALT00000093427,ENSGALT00000106077
A3	ENSGALG00000014178	ENSGALG00000014178;A3:1:68579033:68579012:-	ENSGALT00000022933	ENSGALT00000059111,ENSGALT00000082893,ENSGALT00000022933
A3	ENSGALG00000017139	ENSGALG00000017139;A3:1:180359905:180359271:-	ENSGALT00000043420	ENSGALT00000027684,ENSGALT00000043420
A3	ENSGALG00000037656	ENSGALG00000037656;A3:1:75449732:75449384:-	ENSGALT00000076211	ENSGALT00000099939,ENSGALT00000076211
A3	ENSGALG00000039861	ENSGALG00000039861;A3:1:20724262:20723399:-	ENSGALT00000075689	ENSGALT00000104092,ENSGALT00000075689
A3	ENSGALG00000039861	ENSGALG00000039861;A3:1:20702818:20702807:-	ENSGALT00000075689	ENSGALT00000104092,ENSGALT00000075689
A3	ENSGALG00000014457	ENSGALG00000014457;A3:1:77735878:77735611:-	ENSGALT00000023343	ENSGALT00000023343,ENSGALT00000061628
A3	ENSGALG00000027035	ENSGALG00000027035;A3:1:177653682:177652913:-	ENSGALT00000045278	ENSGALT00000045278,ENSGALT00000061479
A3	ENSGALG00000038649	ENSGALG00000038649;A3:1:106779740:106779698:-	ENSGALT00000093042	ENSGALT00000068186,ENSGALT00000093042
A3	ENSGALG00000046164	ENSGALG00000046164;A3:1:197405346:197405344:-	ENSGALT00000089789,ENSGALT00000091864	ENSGALT00000090503,ENSGALT00000091864,ENSGALT00000089789
A3	ENSGALG00000046164	ENSGALG00000046164;A3:1:197405346:197405124:-	ENSGALT00000091864	ENSGALT00000090503,ENSGALT00000091864,ENSGALT00000089789
A3	ENSGALG00000046164	ENSGALG00000046164;A3:1:197403574:197403323:-	ENSGALT00000089789,ENSGALT00000091864	ENSGALT00000090503,ENSGALT00000091864,ENSGALT00000089789
A3	ENSGALG00000046164	ENSGALG00000046164;A3:1:197405806:197405764:-	ENSGALT00000090503	ENSGALT00000090503,ENSGALT00000091864,ENSGALT00000089789
A3	ENSGALG00000010049	ENSGALG00000010049;A3:1:35983498:35983481:-	ENSGALT00000067809,ENSGALT00000071400	ENSGALT00000071400,ENSGALT00000067809,ENSGALT00000016330
A3	ENSGALG00000010049	ENSGALG00000010049;A3:1:36008694:36008669:-	ENSGALT00000016330	ENSGALT00000071400,ENSGALT00000067809,ENSGALT00000016330
A3	ENSGALG00000008439	ENSGALG00000008439;A3:1:11334181:11334063:-	ENSGALT00000039749,ENSGALT00000095048	ENSGALT00000039749,ENSGALT00000095048,ENSGALT00000102851
A3	ENSGALG00000008497	ENSGALG00000008497;A3:1:31111093:31110834:-	ENSGALT00000107178	ENSGALT00000107178,ENSGALT00000015788
A3	ENSGALG00000014122	ENSGALG00000014122;A3:1:68299802:68298076:-	ENSGALT00000022856	ENSGALT00000022856,ENSGALT00000086957
A3	ENSGALG00000045949	ENSGALG00000045949;A3:1:14150783:14150099:-	ENSGALT00000104579	ENSGALT00000104579,ENSGALT00000088970
A3	ENSGALG00000008328	ENSGALG00000008328;A3:1:12674350:12673771:-	ENSGALT00000047843,ENSGALT00000083648,ENSGALT00000091434	ENSGALT00000013555,ENSGALT00000083648,ENSGALT00000047843,ENSGALT00000091434
A3	ENSGALG00000008328	ENSGALG00000008328;A3:1:12698208:12698146:-	ENSGALT00000047843	ENSGALT00000083648,ENSGALT00000047843
A3	ENSGALG00000008328	ENSGALG00000008328;A3:1:12656008:12655701:-	ENSGALT00000013555,ENSGALT00000047843,ENSGALT00000083648	ENSGALT00000013555,ENSGALT00000083648,ENSGALT00000047843,ENSGALT00000091434
A3	ENSGALG00000029379	ENSGALG00000029379;A3:1:18956337:18955953:-	ENSGALT00000069716,ENSGALT00000090641,ENSGALT00000100214	ENSGALT00000090641,ENSGALT00000055780,ENSGALT00000100214,ENSGALT00000069716
A3	ENSGALG00000014331	ENSGALG00000014331;A3:1:75400430:75400255:-	ENSGALT00000023158	ENSGALT00000023158,ENSGALT00000104011
A3	ENSGALG00000014331	ENSGALG00000014331;A3:1:75400430:75399487:-	ENSGALT00000023158	ENSGALT00000023158,ENSGALT00000096339
A3	ENSGALG00000016894	ENSGALG00000016894;A3:1:147396682:147396681:-	ENSGALT00000027300	ENSGALT00000089693,ENSGALT00000027300
A3	ENSGALG00000028849	ENSGALG00000028849;A3:1:30991783:30991550:-	ENSGALT00000047593	ENSGALT00000045186,ENSGALT00000047593
A3	ENSGALG00000053764	ENSGALG00000053764;A3:1:104249235:104249229:-	ENSGALT00000096138	ENSGALT00000099666,ENSGALT00000096138
A3	ENSGALG00000014800	ENSGALG00000014800;A3:1:79971277:79969232:-	ENSGALT00000023895,ENSGALT00000023896	ENSGALT00000023896,ENSGALT00000092406,ENSGALT00000023895
A3	ENSGALG00000017111	ENSGALG00000017111;A3:1:178415047:178415044:-	ENSGALT00000067696	ENSGALT00000027647,ENSGALT00000067696
A3	ENSGALG00000017295	ENSGALG00000017295;A3:1:72756480:72756031:-	ENSGALT00000079807	ENSGALT00000079807,ENSGALT00000108371
A3	ENSGALG00000024488	ENSGALG00000024488;A3:1:129864891:129864888:-	ENSGALT00000106333	ENSGALT00000106333,ENSGALT00000041401
A3	ENSGALG00000015742	ENSGALG00000015742;A3:1:103804476:103804089:-	ENSGALT00000075170	ENSGALT00000075170,ENSGALT00000087678
A3	ENSGALG00000015742	ENSGALG00000015742;A3:1:103806340:103805391:-	ENSGALT00000025386	ENSGALT00000075170,ENSGALT00000087678,ENSGALT00000025386
A3	ENSGALG00000036791	ENSGALG00000036791;A3:1:133608934:133608552:-	ENSGALT00000064247	ENSGALT00000064247,ENSGALT00000097638
A3	ENSGALG00000016065	ENSGALG00000016065;A3:1:109278719:109278716:-	ENSGALT00000025882,ENSGALT00000082609	ENSGALT00000107142,ENSGALT00000025882,ENSGALT00000082609
A3	ENSGALG00000016065	ENSGALG00000016065;A3:1:109273567:109272733:-	ENSGALT00000025882,ENSGALT00000082609	ENSGALT00000107142,ENSGALT00000025882,ENSGALT00000082609
A3	ENSGALG00000019178	ENSGALG00000019178;A3:1:110405913:110405910:-	ENSGALT00000026017	ENSGALT00000026017,ENSGALT00000070953
A3	ENSGALG00000019178	ENSGALG00000019178;A3:1:110405913:110405856:-	ENSGALT00000026017	ENSGALT00000090664,ENSGALT00000026017
A3	ENSGALG00000019178	ENSGALG00000019178;A3:1:110405910:110405856:-	ENSGALT00000070953	ENSGALT00000090664,ENSGALT00000070953
A3	ENSGALG00000017186	ENSGALG00000017186;A3:1:183935380:183934355:-	ENSGALT00000036426	ENSGALT00000083416,ENSGALT00000036426
A3	ENSGALG00000019358	ENSGALG00000019358;A3:1:34487590:34487187:-	ENSGALT00000057146	ENSGALT00000057146,ENSGALT00000038638
A3	ENSGALG00000009601	ENSGALG00000009601;A3:1:30502047:30501971:-	ENSGALT00000038787	ENSGALT00000047907,ENSGALT00000038787
A3	ENSGALG00000040018	ENSGALG00000040018;A3:1:197065479:197065458:-	ENSGALT00000046328	ENSGALT00000100262,ENSGALT00000046328
A3	ENSGALG00000040018	ENSGALG00000040018;A3:1:197064987:197064959:-	ENSGALT00000060994	ENSGALT00000100262,ENSGALT00000046328,ENSGALT00000060994
A3	ENSGALG00000040018	ENSGALG00000040018;A3:1:197059554:197059477:-	ENSGALT00000100262	ENSGALT00000100262,ENSGALT00000060994
A3	ENSGALG00000040018	ENSGALG00000040018;A3:1:197047507:197047496:-	ENSGALT00000100262	ENSGALT00000100262,ENSGALT00000060994
A3	ENSGALG00000040018	ENSGALG00000040018;A3:1:197044395:197044341:-	ENSGALT00000100262	ENSGALT00000100262,ENSGALT00000060994
A3	ENSGALG00000035629	ENSGALG00000035629;A3:1:83823802:83823799:-	ENSGALT00000046719,ENSGALT00000070509,ENSGALT00000072222,ENSGALT00000084610	ENSGALT00000084610,ENSGALT00000070509,ENSGALT00000046719,ENSGALT00000107271,ENSGALT00000072222
A3	ENSGALG00000016067	ENSGALG00000016067;A3:1:109327551:109327198:-	ENSGALT00000086149	ENSGALT00000086149,ENSGALT00000025884
A3	ENSGALG00000017290	ENSGALG00000017290;A3:1:73350965:73350962:-	ENSGALT00000027945	ENSGALT00000104609,ENSGALT00000027945
A3	ENSGALG00000043421	ENSGALG00000043421;A3:1:180412033:180410667:-	ENSGALT00000070450	ENSGALT00000070450,ENSGALT00000098915
A3	ENSGALG00000043421	ENSGALG00000043421;A3:1:180425542:180425536:-	ENSGALT00000098915	ENSGALT00000070450,ENSGALT00000098915
A3	ENSGALG00000016886	ENSGALG00000016886;A3:1:146366958:146366955:-	ENSGALT00000027285,ENSGALT00000107519	ENSGALT00000027285,ENSGALT00000043098,ENSGALT00000107128,ENSGALT00000107519
A3	ENSGALG00000039302	ENSGALG00000039302;A3:1:92758507:92758284:-	ENSGALT00000070424	ENSGALT00000070424,ENSGALT00000083502,ENSGALT00000084764
A3	ENSGALG00000039302	ENSGALG00000039302;A3:1:92760158:92760155:-	ENSGALT00000070424,ENSGALT00000083502	ENSGALT00000070424,ENSGALT00000083502,ENSGALT00000084764
A3	ENSGALG00000025881	ENSGALG00000025881;A3:1:51548107:51548104:-	ENSGALT00000044611	ENSGALT00000020448,ENSGALT00000044611
A3	ENSGALG00000025881	ENSGALG00000025881;A3:1:51548348:51548340:-	ENSGALT00000044611	ENSGALT00000020448,ENSGALT00000044611
A3	ENSGALG00000025881	ENSGALG00000025881;A3:1:51552828:51552618:-	ENSGALT00000020448	ENSGALT00000020448,ENSGALT00000044611
A3	ENSGALG00000025881	ENSGALG00000025881;A3:1:51548895:51548891:-	ENSGALT00000044611	ENSGALT00000020448,ENSGALT00000044611
A3	ENSGALG00000016920	ENSGALG00000016920;A3:1:156261824:156261743:-	ENSGALT00000061914,ENSGALT00000107917	ENSGALT00000061914,ENSGALT00000105784,ENSGALT00000027355,ENSGALT00000107917,ENSGALT00000067771,ENSGALT00000049862,ENSGALT00000049796
A3	ENSGALG00000016920	ENSGALG00000016920;A3:1:156271303:156271020:-	ENSGALT00000027355	ENSGALT00000061914,ENSGALT00000105784,ENSGALT00000027355,ENSGALT00000107917,ENSGALT00000067771,ENSGALT00000049862,ENSGALT00000049796
A3	ENSGALG00000043451	ENSGALG00000043451;A3:1:50795909:50795912:+	ENSGALT00000101497	ENSGALT00000049178,ENSGALT00000101497
A3	ENSGALG00000014526	ENSGALG00000014526;A3:1:77943132:77943534:+	ENSGALT00000023442	ENSGALT00000071768,ENSGALT00000023442
A3	ENSGALG00000035201	ENSGALG00000035201;A3:1:7972782:7972975:+	ENSGALT00000096568	ENSGALT00000070427,ENSGALT00000096568
A3	ENSGALG00000035201	ENSGALG00000035201;A3:1:7972782:7973593:+	ENSGALT00000096568	ENSGALT00000070427,ENSGALT00000096568
A3	ENSGALG00000016836	ENSGALG00000016836;A3:1:139299769:139299773:+	ENSGALT00000094819	ENSGALT00000027189,ENSGALT00000094819
A3	ENSGALG00000016836	ENSGALG00000016836;A3:1:139297840:139297881:+	ENSGALT00000095024	ENSGALT00000095024,ENSGALT00000094819
A3	ENSGALG00000032595	ENSGALG00000032595;A3:1:56918613:56918899:+	ENSGALT00000056910	ENSGALT00000056910,ENSGALT00000067115
A3	ENSGALG00000015258	ENSGALG00000015258;A3:1:85696591:85697753:+	ENSGALT00000024624	ENSGALT00000102657,ENSGALT00000024624
A3	ENSGALG00000054512	ENSGALG00000054512;A3:1:949162:950620:+	ENSGALT00000107457	ENSGALT00000107457,ENSGALT00000094961
A3	ENSGALG00000054512	ENSGALG00000054512;A3:1:949162:950941:+	ENSGALT00000107457	ENSGALT00000107457,ENSGALT00000094961
A3	ENSGALG00000054512	ENSGALG00000054512;A3:1:949411:950941:+	ENSGALT00000093817	ENSGALT00000093817,ENSGALT00000094961
A3	ENSGALG00000054512	ENSGALG00000054512;A3:1:946140:946309:+	ENSGALT00000107457	ENSGALT00000107457,ENSGALT00000093817
A3	ENSGALG00000054512	ENSGALG00000054512;A3:1:949411:949702:+	ENSGALT00000093817	ENSGALT00000093817,ENSGALT00000094961
A3	ENSGALG00000054512	ENSGALG00000054512;A3:1:949162:949411:+	ENSGALT00000107457	ENSGALT00000107457,ENSGALT00000093817,ENSGALT00000094961
A3	ENSGALG00000054512	ENSGALG00000054512;A3:1:949411:950620:+	ENSGALT00000093817	ENSGALT00000093817,ENSGALT00000094961
A3	ENSGALG00000054512	ENSGALG00000054512;A3:1:949162:949702:+	ENSGALT00000107457	ENSGALT00000107457,ENSGALT00000094961
A3	ENSGALG00000054512	ENSGALG00000054512;A3:1:946140:946470:+	ENSGALT00000107457	ENSGALT00000107457,ENSGALT00000093817
A3	ENSGALG00000052354	ENSGALG00000052354;A3:1:106754584:106754603:+	ENSGALT00000091495,ENSGALT00000098755	ENSGALT00000098755,ENSGALT00000060456,ENSGALT00000091495
A3	ENSGALG00000010936	ENSGALG00000010936;A3:1:40081179:40081388:+	ENSGALT00000092137	ENSGALT00000030660,ENSGALT00000092137
A3	ENSGALG00000016042	ENSGALG00000016042;A3:1:108018479:108019383:+	ENSGALT00000100855,ENSGALT00000104734	ENSGALT00000104734,ENSGALT00000100855,ENSGALT00000025844
A3	ENSGALG00000015458	ENSGALG00000015458;A3:1:93284933:93284936:+	ENSGALT00000098377	ENSGALT00000098377,ENSGALT00000106576,ENSGALT00000100316
A3	ENSGALG00000017235	ENSGALG00000017235;A3:1:189039958:189039961:+	ENSGALT00000027863,ENSGALT00000091765	ENSGALT00000027863,ENSGALT00000082820,ENSGALT00000091765
A3	ENSGALG00000016808	ENSGALG00000016808;A3:1:137793247:137793393:+	ENSGALT00000036568	ENSGALT00000093068,ENSGALT00000036568
A3	ENSGALG00000015193	ENSGALG00000015193;A3:1:84662646:84664426:+	ENSGALT00000024512	ENSGALT00000085468,ENSGALT00000024512
A3	ENSGALG00000015746	ENSGALG00000015746;A3:1:103855235:103855247:+	ENSGALT00000025394	ENSGALT00000025394,ENSGALT00000068147
A3	ENSGALG00000046960	ENSGALG00000046960;A3:1:137652646:137652658:+	ENSGALT00000096965,ENSGALT00000100327	ENSGALT00000107414,ENSGALT00000096965,ENSGALT00000100327
A3	ENSGALG00000046960	ENSGALG00000046960;A3:1:137658174:137658487:+	ENSGALT00000100327	ENSGALT00000096965,ENSGALT00000100327
A3	ENSGALG00000009934	ENSGALG00000009934;A3:1:35382760:35382763:+	ENSGALT00000095359	ENSGALT00000095359,ENSGALT00000016152
A3	ENSGALG00000009934	ENSGALG00000009934;A3:1:35392862:35393069:+	ENSGALT00000016152	ENSGALT00000095359,ENSGALT00000016152
A3	ENSGALG00000010311	ENSGALG00000010311;A3:1:38882598:38882601:+	ENSGALT00000094699,ENSGALT00000102821,ENSGALT00000104030	ENSGALT00000091198,ENSGALT00000091169,ENSGALT00000016778,ENSGALT00000104500,ENSGALT00000104030,ENSGALT00000094699,ENSGALT00000102821
A3	ENSGALG00000034590	ENSGALG00000034590;A3:1:6499452:6499470:+	ENSGALT00000106322	ENSGALT00000103104,ENSGALT00000055299,ENSGALT00000078403,ENSGALT00000106322,ENSGALT00000056367,ENSGALT00000061305
A3	ENSGALG00000017031	ENSGALG00000017031;A3:1:171812121:171812124:+	ENSGALT00000027516	ENSGALT00000099169,ENSGALT00000027516
A3	ENSGALG00000016142	ENSGALG00000016142;A3:1:110244441:110244693:+	ENSGALT00000025999,ENSGALT00000095591	ENSGALT00000095591,ENSGALT00000025999,ENSGALT00000105959
A3	ENSGALG00000036556	ENSGALG00000036556;A3:1:107983046:107983051:+	ENSGALT00000080504	ENSGALT00000096042,ENSGALT00000080504
A3	ENSGALG00000017220	ENSGALG00000017220;A3:1:187120645:187121747:+	ENSGALT00000101883	ENSGALT00000101883,ENSGALT00000099250,ENSGALT00000027834
A3	ENSGALG00000017220	ENSGALG00000017220;A3:1:187122276:187123051:+	ENSGALT00000099250	ENSGALT00000101883,ENSGALT00000099250
A3	ENSGALG00000017220	ENSGALG00000017220;A3:1:187122276:187123975:+	ENSGALT00000099250	ENSGALT00000101883,ENSGALT00000099250,ENSGALT00000027834
A3	ENSGALG00000016895	ENSGALG00000016895;A3:1:147421112:147421115:+	ENSGALT00000027302	ENSGALT00000027302,ENSGALT00000095778
A3	ENSGALG00000033879	ENSGALG00000033879;A3:1:34923726:34923905:+	ENSGALT00000016099	ENSGALT00000016099,ENSGALT00000100265
A3	ENSGALG00000016810	ENSGALG00000016810;A3:1:138072469:138072489:+	ENSGALT00000027141	ENSGALT00000101957,ENSGALT00000027141
A3	ENSGALG00000016810	ENSGALG00000016810;A3:1:138126676:138126702:+	ENSGALT00000101957	ENSGALT00000101957,ENSGALT00000027141
A3	ENSGALG00000015077	ENSGALG00000015077;A3:1:81546102:81546589:+	ENSGALT00000100021	ENSGALT00000103059,ENSGALT00000100021
A3	ENSGALG00000036677	ENSGALG00000036677;A3:1:106844822:106844933:+	ENSGALT00000052516,ENSGALT00000075068	ENSGALT00000075068,ENSGALT00000052516,ENSGALT00000066795
A3	ENSGALG00000016036	ENSGALG00000016036;A3:1:107944553:107944556:+	ENSGALT00000025834	ENSGALT00000025834,ENSGALT00000102244
A3	ENSGALG00000014561	ENSGALG00000014561;A3:1:78011347:78011602:+	ENSGALT00000106146	ENSGALT00000023485,ENSGALT00000106146
A3	ENSGALG00000012946	ENSGALG00000012946;A3:1:59553650:59553653:+	ENSGALT00000095768	ENSGALT00000044922,ENSGALT00000095768,ENSGALT00000097612,ENSGALT00000099722
A3	ENSGALG00000014701	ENSGALG00000014701;A3:1:78415693:78415696:+	ENSGALT00000037058	ENSGALT00000037058,ENSGALT00000094125
A3	ENSGALG00000033997	ENSGALG00000033997;A3:1:21031893:21035057:+	ENSGALT00000062893	ENSGALT00000062893,ENSGALT00000101503
A3	ENSGALG00000015018	ENSGALG00000015018;A3:1:81262470:81262538:+	ENSGALT00000036952	ENSGALT00000103232,ENSGALT00000036952
A3	ENSGALG00000044260	ENSGALG00000044260;A3:1:137782831:137782853:+	ENSGALT00000107307	ENSGALT00000085051,ENSGALT00000107307
A3	ENSGALG00000012522	ENSGALG00000012522;A3:1:51608655:51609079:+	ENSGALT00000048822	ENSGALT00000020453,ENSGALT00000048822
A3	ENSGALG00000015275	ENSGALG00000015275;A3:1:85980716:85981159:+	ENSGALT00000070724	ENSGALT00000071860,ENSGALT00000070724
A3	ENSGALG00000015275	ENSGALG00000015275;A3:1:85984532:85984551:+	ENSGALT00000071860	ENSGALT00000071860,ENSGALT00000070724
A3	ENSGALG00000015275	ENSGALG00000015275;A3:1:85980716:85981948:+	ENSGALT00000070724	ENSGALT00000071860,ENSGALT00000070724
A3	ENSGALG00000016925	ENSGALG00000016925;A3:1:156548532:156548535:+	ENSGALT00000056657	ENSGALT00000081648,ENSGALT00000027361,ENSGALT00000056657,ENSGALT00000048855
A3	ENSGALG00000016990	ENSGALG00000016990;A3:1:169641984:169642122:+	ENSGALT00000095929,ENSGALT00000097381	ENSGALT00000095929,ENSGALT00000027449,ENSGALT00000097381
A3	ENSGALG00000016781	ENSGALG00000016781;A3:1:134997624:134997717:+	ENSGALT00000008104	ENSGALT00000008104,ENSGALT00000073690
A3	ENSGALG00000029172	ENSGALG00000029172;A3:1:194306290:194306892:+	ENSGALT00000045709	ENSGALT00000045709,ENSGALT00000075820
A3	ENSGALG00000000071	ENSGALG00000000071;A3:1:190332604:190333096:+	ENSGALT00000000097	ENSGALT00000000097,ENSGALT00000058813
A3	ENSGALG00000017015	ENSGALG00000017015;A3:1:171242247:171242250:+	ENSGALT00000072520	ENSGALT00000027483,ENSGALT00000072520
A3	ENSGALG00000010224	ENSGALG00000010224;A3:1:37889383:37889993:+	ENSGALT00000016620	ENSGALT00000108220,ENSGALT00000016620
A3	ENSGALG00000019215	ENSGALG00000019215;A3:1:92644093:92644110:+	ENSGALT00000081763,ENSGALT00000088454	ENSGALT00000088454,ENSGALT00000081763,ENSGALT00000083503
A3	ENSGALG00000000091	ENSGALG00000000091;A3:1:194344735:194344860:+	ENSGALT00000000128	ENSGALT00000100955,ENSGALT00000000128
A3	ENSGALG00000041193	ENSGALG00000041193;A3:1:54636793:54637405:+	ENSGALT00000090973	ENSGALT00000065187,ENSGALT00000090973,ENSGALT00000054743,ENSGALT00000070018
A3	ENSGALG00000016937	ENSGALG00000016937;A3:1:163778596:163778634:+	ENSGALT00000079513	ENSGALT00000103303,ENSGALT00000079513
A3	ENSGALG00000016205	ENSGALG00000016205;A3:1:111402052:111402086:+	ENSGALT00000053468	ENSGALT00000095185,ENSGALT00000053468
A3	ENSGALG00000016205	ENSGALG00000016205;A3:1:111404143:111404144:+	ENSGALT00000053468	ENSGALT00000095185,ENSGALT00000053468
A3	ENSGALG00000014794	ENSGALG00000014794;A3:1:79927693:79928244:+	ENSGALT00000023883,ENSGALT00000091577	ENSGALT00000091577,ENSGALT00000094740,ENSGALT00000023883
A3	ENSGALG00000016691	ENSGALG00000016691;A3:1:130456342:130457915:+	ENSGALT00000036604	ENSGALT00000036604,ENSGALT00000059910
A3	ENSGALG00000041094	ENSGALG00000041094;A3:1:39460209:39460218:+	ENSGALT00000059750,ENSGALT00000106562	ENSGALT00000106562,ENSGALT00000059750,ENSGALT00000092003
A3	ENSGALG00000015252	ENSGALG00000015252;A3:1:85360572:85361950:+	ENSGALT00000090741	ENSGALT00000051623,ENSGALT00000024610,ENSGALT00000036915,ENSGALT00000090741,ENSGALT00000099319
A3	ENSGALG00000007931	ENSGALG00000007931;A3:1:15006768:15007410:+	ENSGALT00000068183	ENSGALT00000068183,ENSGALT00000012884
A3	ENSGALG00000016050	ENSGALG00000016050;A3:1:108399169:108399430:+	ENSGALT00000025859	ENSGALT00000025859,ENSGALT00000103367
A3	ENSGALG00000009795	ENSGALG00000009795;A3:1:33173738:33173965:+	ENSGALT00000038683	ENSGALT00000056422,ENSGALT00000038683
A3	ENSGALG00000019094	ENSGALG00000019094;A3:1:170552931:170553297:+	ENSGALT00000064512	ENSGALT00000064512,ENSGALT00000030139
A3	ENSGALG00000032768	ENSGALG00000032768;A3:1:66146965:66146992:+	ENSGALT00000080713	ENSGALT00000080713,ENSGALT00000105978
A3	ENSGALG00000009759	ENSGALG00000009759;A3:1:32213148:32213376:+	ENSGALT00000015878,ENSGALT00000092973	ENSGALT00000092973,ENSGALT00000107780,ENSGALT00000015878
A3	ENSGALG00000006409	ENSGALG00000006409;A3:1:3725276:3725279:+	ENSGALT00000040160	ENSGALT00000040160,ENSGALT00000093835
A3	ENSGALG00000016345	ENSGALG00000016345;A3:1:119735050:119735331:+	ENSGALT00000026366	ENSGALT00000026366,ENSGALT00000087393
A3	ENSGALG00000013999	ENSGALG00000013999;A3:1:77535532:77540298:+	ENSGALT00000090682	ENSGALT00000022680,ENSGALT00000090682,ENSGALT00000094341
A3	ENSGALG00000040393	ENSGALG00000040393;A3:1:71864209:71867888:+	ENSGALT00000068215	ENSGALT00000050822,ENSGALT00000068215
A3	ENSGALG00000000724	ENSGALG00000000724;A3:26:2311173:2310286:-	ENSGALT00000001027	ENSGALT00000001027,ENSGALT00000095453
A3	ENSGALG00000000724	ENSGALG00000000724;A3:26:2311173:2310143:-	ENSGALT00000001027	ENSGALT00000001027,ENSGALT00000095453
A3	ENSGALG00000052652	ENSGALG00000052652;A3:26:5511458:5510876:-	ENSGALT00000094693	ENSGALT00000094693,ENSGALT00000091189
A3	ENSGALG00000002588	ENSGALG00000002588;A3:26:4090639:4090636:-	ENSGALT00000101391	ENSGALT00000103267,ENSGALT00000101391
A3	ENSGALG00000002723	ENSGALG00000002723;A3:26:4207115:4207090:-	ENSGALT00000004295	ENSGALT00000055634,ENSGALT00000004295
A3	ENSGALG00000043513	ENSGALG00000043513;A3:26:50039:50028:-	ENSGALT00000048672	ENSGALT00000072611,ENSGALT00000048672
A3	ENSGALG00000002675	ENSGALG00000002675;A3:26:4144498:4144496:-	ENSGALT00000004215	ENSGALT00000093027,ENSGALT00000004215
A3	ENSGALG00000002675	ENSGALG00000002675;A3:26:4140691:4140608:-	ENSGALT00000093027	ENSGALT00000093027,ENSGALT00000004215
A3	ENSGALG00000026585	ENSGALG00000026585;A3:26:3575985:3576002:+	ENSGALT00000090722	ENSGALT00000090722,ENSGALT00000060925
A3	ENSGALG00000000816	ENSGALG00000000816;A3:26:2438411:2438414:+	ENSGALT00000001189,ENSGALT00000093418	ENSGALT00000093418,ENSGALT00000001189,ENSGALT00000093712,ENSGALT00000108265
A3	ENSGALG00000000816	ENSGALG00000000816;A3:26:2468273:2468679:+	ENSGALT00000093712,ENSGALT00000108265	ENSGALT00000093418,ENSGALT00000093712,ENSGALT00000108265
A3	ENSGALG00000000102	ENSGALG00000000102;A3:26:1099615:1099620:+	ENSGALT00000000141	ENSGALT00000063439,ENSGALT00000000141
A3	ENSGALG00000000584	ENSGALG00000000584;A3:26:389065:389274:+	ENSGALT00000000815	ENSGALT00000092611,ENSGALT00000000815
A3	ENSGALG00000037370	ENSGALG00000037370;A3:26:664901:665166:+	ENSGALT00000095619	ENSGALT00000095619,ENSGALT00000000491,ENSGALT00000091668,ENSGALT00000055438,ENSGALT00000099970
A3	ENSGALG00000037370	ENSGALG00000037370;A3:26:664901:665653:+	ENSGALT00000095619	ENSGALT00000095619,ENSGALT00000000491,ENSGALT00000091668,ENSGALT00000055438,ENSGALT00000099970
A3	ENSGALG00000034630	ENSGALG00000034630;A3:26:1190027:1190215:+	ENSGALT00000108142	ENSGALT00000053961,ENSGALT00000108142
A3	ENSGALG00000033497	ENSGALG00000033497;A3:26:4881615:4881894:+	ENSGALT00000058860	ENSGALT00000065044,ENSGALT00000058860,ENSGALT00000105005,ENSGALT00000098041
A3	ENSGALG00000033497	ENSGALG00000033497;A3:26:4881894:4882273:+	ENSGALT00000065044,ENSGALT00000105005	ENSGALT00000065044,ENSGALT00000105005,ENSGALT00000098041
A3	ENSGALG00000000692	ENSGALG00000000692;A3:26:2171341:2171673:+	ENSGALT00000100275	ENSGALT00000103410,ENSGALT00000000975,ENSGALT00000100275
A3	ENSGALG00000000692	ENSGALG00000000692;A3:26:2171341:2171412:+	ENSGALT00000000975,ENSGALT00000100275	ENSGALT00000103410,ENSGALT00000000975,ENSGALT00000100275
A3	ENSGALG00000000329	ENSGALG00000000329;A3:26:1315818:1316026:+	ENSGALT00000081143	ENSGALT00000072079,ENSGALT00000081143
A3	ENSGALG00000000329	ENSGALG00000000329;A3:26:1315696:1315818:+	ENSGALT00000072079	ENSGALT00000072079,ENSGALT00000081143
A3	ENSGALG00000041700	ENSGALG00000041700;A3:26:1252601:1252864:+	ENSGALT00000084405	ENSGALT00000084405,ENSGALT00000060455
A3	ENSGALG00000028858	ENSGALG00000028858;A3:26:3147216:3147960:+	ENSGALT00000103476	ENSGALT00000103476,ENSGALT00000045827
A3	ENSGALG00000000094	ENSGALG00000000094;A3:26:1111379:1111844:+	ENSGALT00000000132	ENSGALT00000093211,ENSGALT00000000132
A3	ENSGALG00000046915	ENSGALG00000046915;A3:KZ626836.1:64333:64033:-	ENSGALT00000100987	ENSGALT00000105206,ENSGALT00000100987
A3	ENSGALG00000053792	ENSGALG00000053792;A3:KZ626836.1:309058:309046:-	ENSGALT00000097063	ENSGALT00000104473,ENSGALT00000097063
A3	ENSGALG00000029203	ENSGALG00000029203;A3:KZ626836.1:70379:70203:-	ENSGALT00000056145	ENSGALT00000056145,ENSGALT00000079295
A3	ENSGALG00000029203	ENSGALG00000029203;A3:KZ626836.1:70379:69927:-	ENSGALT00000056145	ENSGALT00000056145,ENSGALT00000079295
A3	ENSGALG00000035841	ENSGALG00000035841;A3:8:5150863:5150725:-	ENSGALT00000056548,ENSGALT00000096966,ENSGALT00000097463,ENSGALT00000106025	ENSGALT00000097463,ENSGALT00000106025,ENSGALT00000096966,ENSGALT00000056548,ENSGALT00000087543
A3	ENSGALG00000035841	ENSGALG00000035841;A3:8:5153886:5153868:-	ENSGALT00000056548,ENSGALT00000096966,ENSGALT00000097463,ENSGALT00000106025	ENSGALT00000097463,ENSGALT00000106025,ENSGALT00000096966,ENSGALT00000056548,ENSGALT00000087543
A3	ENSGALG00000004323	ENSGALG00000004323;A3:8:6842368:6842347:-	ENSGALT00000006891,ENSGALT00000046658,ENSGALT00000061120,ENSGALT00000100699	ENSGALT00000100699,ENSGALT00000061120,ENSGALT00000046658,ENSGALT00000075902,ENSGALT00000006891
A3	ENSGALG00000010440	ENSGALG00000010440;A3:8:22173682:22173662:-	ENSGALT00000102228	ENSGALT00000103382,ENSGALT00000102228
A3	ENSGALG00000010967	ENSGALG00000010967;A3:8:27857847:27857838:-	ENSGALT00000092883	ENSGALT00000095917,ENSGALT00000108295,ENSGALT00000106473,ENSGALT00000055343,ENSGALT00000092883,ENSGALT00000017852
A3	ENSGALG00000010226	ENSGALG00000010226;A3:8:21386437:21386223:-	ENSGALT00000084589	ENSGALT00000084589,ENSGALT00000016624
A3	ENSGALG00000005552	ENSGALG00000005552;A3:8:13356707:13356692:-	ENSGALT00000008906,ENSGALT00000097018	ENSGALT00000098756,ENSGALT00000097018,ENSGALT00000008906,ENSGALT00000052336
A3	ENSGALG00000033328	ENSGALG00000033328;A3:8:4468720:4468578:-	ENSGALT00000050645,ENSGALT00000067193,ENSGALT00000105514	ENSGALT00000050645,ENSGALT00000070193,ENSGALT00000105514,ENSGALT00000067193
A3	ENSGALG00000033328	ENSGALG00000033328;A3:8:4492679:4492676:-	ENSGALT00000070193	ENSGALT00000050645,ENSGALT00000070193,ENSGALT00000105514,ENSGALT00000067193
A3	ENSGALG00000010098	ENSGALG00000010098;A3:8:20735052:20734691:-	ENSGALT00000082874	ENSGALT00000038518,ENSGALT00000082874
A3	ENSGALG00000005683	ENSGALG00000005683;A3:8:14035313:14035325:+	ENSGALT00000009113	ENSGALT00000009113,ENSGALT00000044091
A3	ENSGALG00000005683	ENSGALG00000005683;A3:8:14045408:14045411:+	ENSGALT00000009113	ENSGALT00000009113,ENSGALT00000044091
A3	ENSGALG00000004614	ENSGALG00000004614;A3:8:7818382:7819605:+	ENSGALT00000056837	ENSGALT00000007346,ENSGALT00000056837
A3	ENSGALG00000004614	ENSGALG00000004614;A3:8:7815282:7815342:+	ENSGALT00000007346	ENSGALT00000007346,ENSGALT00000056837
A3	ENSGALG00000006188	ENSGALG00000006188;A3:8:15542767:15544308:+	ENSGALT00000049417	ENSGALT00000103915,ENSGALT00000009984,ENSGALT00000049417,ENSGALT00000083429
A3	ENSGALG00000034253	ENSGALG00000034253;A3:8:15042951:15043348:+	ENSGALT00000053754,ENSGALT00000092802,ENSGALT00000093959,ENSGALT00000102242,ENSGALT00000104121	ENSGALT00000092802,ENSGALT00000069450,ENSGALT00000093959,ENSGALT00000102242,ENSGALT00000053754,ENSGALT00000104121
A3	ENSGALG00000010087	ENSGALG00000010087;A3:8:20714217:20714220:+	ENSGALT00000068844	ENSGALT00000056745,ENSGALT00000068844
A3	ENSGALG00000011388	ENSGALG00000011388;A3:8:30149491:30150504:+	ENSGALT00000018575	ENSGALT00000018575,ENSGALT00000086723
A3	ENSGALG00000004587	ENSGALG00000004587;A3:8:7746704:7746848:+	ENSGALT00000007298,ENSGALT00000050476,ENSGALT00000104159	ENSGALT00000048313,ENSGALT00000050476,ENSGALT00000007298,ENSGALT00000104159
A3	ENSGALG00000010104	ENSGALG00000010104;A3:8:20775294:20775355:+	ENSGALT00000087181	ENSGALT00000104598,ENSGALT00000087181
A3	ENSGALG00000010255	ENSGALG00000010255;A3:8:21537855:21538506:+	ENSGALT00000055820	ENSGALT00000098732,ENSGALT00000016679,ENSGALT00000055820
A3	ENSGALG00000010255	ENSGALG00000010255;A3:8:21536837:21536880:+	ENSGALT00000016679,ENSGALT00000098732	ENSGALT00000098732,ENSGALT00000016679,ENSGALT00000055820
A3	ENSGALG00000002922	ENSGALG00000002922;A3:8:4612156:4612532:+	ENSGALT00000039988	ENSGALT00000039988,ENSGALT00000102585
A3	ENSGALG00000005470	ENSGALG00000005470;A3:8:12750335:12750583:+	ENSGALT00000008788,ENSGALT00000095216	ENSGALT00000095216,ENSGALT00000008788,ENSGALT00000093540
A3	ENSGALG00000010053	ENSGALG00000010053;A3:8:20503249:20503504:+	ENSGALT00000068137	ENSGALT00000069062,ENSGALT00000068137,ENSGALT00000091047
A3	ENSGALG00000028561	ENSGALG00000028561;A3:8:20110979:20110982:+	ENSGALT00000095686,ENSGALT00000101069	ENSGALT00000101069,ENSGALT00000044617,ENSGALT00000095686
A3	ENSGALG00000028561	ENSGALG00000028561;A3:8:20119541:20119737:+	ENSGALT00000095686,ENSGALT00000101069	ENSGALT00000101069,ENSGALT00000044617,ENSGALT00000095686
A3	ENSGALG00000028561	ENSGALG00000028561;A3:8:20114090:20114093:+	ENSGALT00000095686,ENSGALT00000101069	ENSGALT00000101069,ENSGALT00000044617,ENSGALT00000095686
A3	ENSGALG00000028561	ENSGALG00000028561;A3:8:20120321:20120839:+	ENSGALT00000095686,ENSGALT00000101069	ENSGALT00000101069,ENSGALT00000044617,ENSGALT00000095686
A3	ENSGALG00000028561	ENSGALG00000028561;A3:8:20100349:20100352:+	ENSGALT00000101069	ENSGALT00000101069,ENSGALT00000044617,ENSGALT00000095686
A3	ENSGALG00000020590	ENSGALG00000020590;A3:8:30181532:30182076:+	ENSGALT00000037849	ENSGALT00000079423,ENSGALT00000037849
A3	ENSGALG00000032398	ENSGALG00000032398;A3:8:2998104:2999007:+	ENSGALT00000062608	ENSGALT00000062608,ENSGALT00000103738
A3	ENSGALG00000002164	ENSGALG00000002164;A3:8:1841362:1841651:+	ENSGALT00000093145,ENSGALT00000099489,ENSGALT00000104930	ENSGALT00000104930,ENSGALT00000093145,ENSGALT00000094881,ENSGALT00000099489
A3	ENSGALG00000012049	ENSGALG00000012049;A3:7:28042958:28042953:-	ENSGALT00000052847	ENSGALT00000052847,ENSGALT00000019681
A3	ENSGALG00000012049	ENSGALG00000012049;A3:7:28042516:28042042:-	ENSGALT00000019681	ENSGALT00000052847,ENSGALT00000019681
A3	ENSGALG00000003578	ENSGALG00000003578;A3:7:4395603:4395471:-	ENSGALT00000005664	ENSGALT00000005664,ENSGALT00000063728
A3	ENSGALG00000003578	ENSGALG00000003578;A3:7:4410378:4410234:-	ENSGALT00000005664	ENSGALT00000005664,ENSGALT00000063728
A3	ENSGALG00000009677	ENSGALG00000009677;A3:7:18577134:18576039:-	ENSGALT00000093425	ENSGALT00000093425,ENSGALT00000084239
A3	ENSGALG00000028438	ENSGALG00000028438;A3:7:11304522:11303156:-	ENSGALT00000095126	ENSGALT00000044904,ENSGALT00000095126
A3	ENSGALG00000028438	ENSGALG00000028438;A3:7:11304522:11302628:-	ENSGALT00000095126	ENSGALT00000044904,ENSGALT00000092299,ENSGALT00000105779,ENSGALT00000095126
A3	ENSGALG00000034007	ENSGALG00000034007;A3:7:17736483:17736117:-	ENSGALT00000057481	ENSGALT00000081430,ENSGALT00000057481
A3	ENSGALG00000004363	ENSGALG00000004363;A3:7:6854029:6853659:-	ENSGALT00000101115	ENSGALT00000101115,ENSGALT00000006957
A3	ENSGALG00000035584	ENSGALG00000035584;A3:7:626726:626581:-	ENSGALT00000051541,ENSGALT00000066110,ENSGALT00000072517	ENSGALT00000060919,ENSGALT00000051541,ENSGALT00000072517,ENSGALT00000066110
A3	ENSGALG00000035584	ENSGALG00000035584;A3:7:618207:618204:-	ENSGALT00000051541	ENSGALT00000051541,ENSGALT00000066110
A3	ENSGALG00000046150	ENSGALG00000046150;A3:7:6943461:6943417:-	ENSGALT00000088513	ENSGALT00000104972,ENSGALT00000088513
A3	ENSGALG00000046150	ENSGALG00000046150;A3:7:6941863:6941847:-	ENSGALT00000088513	ENSGALT00000104972,ENSGALT00000088513
A3	ENSGALG00000012448	ENSGALG00000012448;A3:7:34569684:34569680:-	ENSGALT00000020350	ENSGALT00000083398,ENSGALT00000020350
A3	ENSGALG00000012448	ENSGALG00000012448;A3:7:34556944:34556818:-	ENSGALT00000020350	ENSGALT00000083398,ENSGALT00000020350
A3	ENSGALG00000042645	ENSGALG00000042645;A3:7:12766642:12766401:-	ENSGALT00000094015,ENSGALT00000094712	ENSGALT00000094015,ENSGALT00000094712,ENSGALT00000071915
A3	ENSGALG00000009250	ENSGALG00000009250;A3:7:15828315:15827126:-	ENSGALT00000038715	ENSGALT00000038715,ENSGALT00000048883
A3	ENSGALG00000012574	ENSGALG00000012574;A3:7:36547696:36547668:-	ENSGALT00000074581	ENSGALT00000074581,ENSGALT00000020533,ENSGALT00000056337,ENSGALT00000084224
A3	ENSGALG00000012574	ENSGALG00000012574;A3:7:36549026:36548825:-	ENSGALT00000074581	ENSGALT00000074581,ENSGALT00000056337
A3	ENSGALG00000034011	ENSGALG00000034011;A3:7:308962:308950:-	ENSGALT00000061012	ENSGALT00000075877,ENSGALT00000061012
A3	ENSGALG00000033515	ENSGALG00000033515;A3:7:22046728:22047431:+	ENSGALT00000058421	ENSGALT00000060256,ENSGALT00000058421
A3	ENSGALG00000037944	ENSGALG00000037944;A3:7:16372267:16372270:+	ENSGALT00000106815	ENSGALT00000106815,ENSGALT00000063684
A3	ENSGALG00000002594	ENSGALG00000002594;A3:7:1116705:1117245:+	ENSGALT00000092807	ENSGALT00000034022,ENSGALT00000092807,ENSGALT00000105946,ENSGALT00000051168
A3	ENSGALG00000008373	ENSGALG00000008373;A3:7:11498231:11498891:+	ENSGALT00000091673	ENSGALT00000013642,ENSGALT00000091673
A3	ENSGALG00000009545	ENSGALG00000009545;A3:7:17914611:17914614:+	ENSGALT00000015535	ENSGALT00000053303,ENSGALT00000015535,ENSGALT00000073063
A3	ENSGALG00000012259	ENSGALG00000012259;A3:7:30639287:30639323:+	ENSGALT00000020021	ENSGALT00000020021,ENSGALT00000087229
A3	ENSGALG00000012259	ENSGALG00000012259;A3:7:30637494:30637495:+	ENSGALT00000087229	ENSGALT00000020021,ENSGALT00000087229
A3	ENSGALG00000054784	ENSGALG00000054784;A3:7:36203571:36204507:+	ENSGALT00000106666	ENSGALT00000106666,ENSGALT00000104544
A3	ENSGALG00000008803	ENSGALG00000008803;A3:7:13792005:13792179:+	ENSGALT00000108153	ENSGALT00000108153,ENSGALT00000014307
A3	ENSGALG00000012584	ENSGALG00000012584;A3:7:36699945:36700905:+	ENSGALT00000098452	ENSGALT00000052681,ENSGALT00000098452,ENSGALT00000020547
A3	ENSGALG00000031796	ENSGALG00000031796;A3:7:17092937:17093133:+	ENSGALT00000068500	ENSGALT00000068500,ENSGALT00000107547,ENSGALT00000060165
A3	ENSGALG00000011040	ENSGALG00000011040;A3:7:19937688:19937901:+	ENSGALT00000017981	ENSGALT00000017981,ENSGALT00000078139
A3	ENSGALG00000011040	ENSGALG00000011040;A3:7:19962219:19962223:+	ENSGALT00000017981	ENSGALT00000017981,ENSGALT00000078139
A3	ENSGALG00000002789	ENSGALG00000002789;A3:7:2555892:2555895:+	ENSGALT00000100563	ENSGALT00000100563,ENSGALT00000004407
A3	ENSGALG00000029672	ENSGALG00000029672;A3:7:22237661:22237804:+	ENSGALT00000051888	ENSGALT00000107470,ENSGALT00000051888
A3	ENSGALG00000012536	ENSGALG00000012536;A3:7:35681536:35681556:+	ENSGALT00000094955	ENSGALT00000094955,ENSGALT00000062359
A3	ENSGALG00000048325	ENSGALG00000048325;A3:12:2709229:2709029:-	ENSGALT00000045095	ENSGALT00000045095,ENSGALT00000102476
A3	ENSGALG00000048325	ENSGALG00000048325;A3:12:2707889:2707601:-	ENSGALT00000102476	ENSGALT00000045095,ENSGALT00000102476
A3	ENSGALG00000048325	ENSGALG00000048325;A3:12:2707889:2707219:-	ENSGALT00000102476	ENSGALT00000045095,ENSGALT00000102476
A3	ENSGALG00000007769	ENSGALG00000007769;A3:12:16324848:16324845:-	ENSGALT00000075651	ENSGALT00000075651,ENSGALT00000012606
A3	ENSGALG00000007315	ENSGALG00000007315;A3:12:14011078:14010310:-	ENSGALT00000011836	ENSGALT00000102442,ENSGALT00000011836
A3	ENSGALG00000005966	ENSGALG00000005966;A3:12:9939326:9937715:-	ENSGALT00000103727	ENSGALT00000103727,ENSGALT00000009591
A3	ENSGALG00000054244	ENSGALG00000054244;A3:12:12043606:12043438:-	ENSGALT00000106756	ENSGALT00000106394,ENSGALT00000106756
A3	ENSGALG00000002099	ENSGALG00000002099;A3:12:1799697:1799571:-	ENSGALT00000003276,ENSGALT00000048554,ENSGALT00000060362,ENSGALT00000098781,ENSGALT00000105481	ENSGALT00000060362,ENSGALT00000098781,ENSGALT00000048554,ENSGALT00000003276,ENSGALT00000106892,ENSGALT00000105481
A3	ENSGALG00000007431	ENSGALG00000007431;A3:12:14411083:14411047:-	ENSGALT00000094079	ENSGALT00000094079,ENSGALT00000098171,ENSGALT00000012029
A3	ENSGALG00000001459	ENSGALG00000001459;A3:12:977908:977798:-	ENSGALT00000002214,ENSGALT00000102795	ENSGALT00000002214,ENSGALT00000102795,ENSGALT00000096734
A3	ENSGALG00000003806	ENSGALG00000003806;A3:12:3245226:3244747:-	ENSGALT00000034226	ENSGALT00000034226,ENSGALT00000089943
A3	ENSGALG00000007052	ENSGALG00000007052;A3:12:12216701:12216704:+	ENSGALT00000011423,ENSGALT00000101401,ENSGALT00000103317	ENSGALT00000011423,ENSGALT00000103317,ENSGALT00000101401,ENSGALT00000091842
A3	ENSGALG00000007052	ENSGALG00000007052;A3:12:12219885:12220191:+	ENSGALT00000091842	ENSGALT00000103317,ENSGALT00000091842
A3	ENSGALG00000048013	ENSGALG00000048013;A3:12:12189225:12189646:+	ENSGALT00000099396	ENSGALT00000101766,ENSGALT00000099396,ENSGALT00000097878
A3	ENSGALG00000043672	ENSGALG00000043672;A3:12:1072664:1073351:+	ENSGALT00000079354	ENSGALT00000078208,ENSGALT00000079354
A3	ENSGALG00000043672	ENSGALG00000043672;A3:12:1072664:1073595:+	ENSGALT00000079354	ENSGALT00000078208,ENSGALT00000079354
A3	ENSGALG00000043672	ENSGALG00000043672;A3:12:1072664:1072959:+	ENSGALT00000079354	ENSGALT00000078208,ENSGALT00000079354
A3	ENSGALG00000043672	ENSGALG00000043672;A3:12:1072664:1073142:+	ENSGALT00000079354	ENSGALT00000078208,ENSGALT00000079354
A3	ENSGALG00000004676	ENSGALG00000004676;A3:12:3703631:3704078:+	ENSGALT00000007451	ENSGALT00000095672,ENSGALT00000007451
A3	ENSGALG00000004676	ENSGALG00000004676;A3:12:3703631:3704348:+	ENSGALT00000007451	ENSGALT00000095672,ENSGALT00000007451
A3	ENSGALG00000002362	ENSGALG00000002362;A3:12:2633554:2634478:+	ENSGALT00000103109	ENSGALT00000103109,ENSGALT00000003723
A3	ENSGALG00000006824	ENSGALG00000006824;A3:12:11984678:11986447:+	ENSGALT00000059261	ENSGALT00000059261,ENSGALT00000047599
A3	ENSGALG00000042387	ENSGALG00000042387;A3:12:11898956:11899126:+	ENSGALT00000102603	ENSGALT00000102603,ENSGALT00000082339
A3	ENSGALG00000042387	ENSGALG00000042387;A3:12:11899929:11900139:+	ENSGALT00000082339	ENSGALT00000102603,ENSGALT00000082339
A3	ENSGALG00000035578	ENSGALG00000035578;A3:12:3058694:3058697:+	ENSGALT00000048024,ENSGALT00000095298	ENSGALT00000048024,ENSGALT00000095298,ENSGALT00000098770
A3	ENSGALG00000036976	ENSGALG00000036976;A3:12:12050391:12050605:+	ENSGALT00000072433	ENSGALT00000098927,ENSGALT00000072433
A3	ENSGALG00000002016	ENSGALG00000002016;A3:12:1775229:1775232:+	ENSGALT00000036292,ENSGALT00000091006,ENSGALT00000092002	ENSGALT00000092002,ENSGALT00000003137,ENSGALT00000091006,ENSGALT00000036292
A3	ENSGALG00000006867	ENSGALG00000006867;A3:12:12014869:12015724:+	ENSGALT00000011121,ENSGALT00000071796	ENSGALT00000011121,ENSGALT00000071796,ENSGALT00000057807
A3	ENSGALG00000006047	ENSGALG00000006047;A3:12:10154423:10154427:+	ENSGALT00000071694	ENSGALT00000071694,ENSGALT00000009740
A3	ENSGALG00000029621	ENSGALG00000029621;A3:12:3596128:3596332:+	ENSGALT00000066283,ENSGALT00000072630	ENSGALT00000059131,ENSGALT00000066283,ENSGALT00000072630
A3	ENSGALG00000029621	ENSGALG00000029621;A3:12:3594983:3595208:+	ENSGALT00000059131	ENSGALT00000059131,ENSGALT00000066283,ENSGALT00000072630
A3	ENSGALG00000008407	ENSGALG00000008407;A3:12:19844567:19845357:+	ENSGALT00000036214	ENSGALT00000108052,ENSGALT00000036214
A3	ENSGALG00000001103	ENSGALG00000001103;A3:17:9686337:9686294:-	ENSGALT00000001657	ENSGALT00000038720,ENSGALT00000001657
A3	ENSGALG00000004088	ENSGALG00000004088;A3:17:6119874:6119657:-	ENSGALT00000104413	ENSGALT00000104413,ENSGALT00000101452,ENSGALT00000096245,ENSGALT00000104981
A3	ENSGALG00000004088	ENSGALG00000004088;A3:17:6054014:6053984:-	ENSGALT00000006504,ENSGALT00000096245,ENSGALT00000098709,ENSGALT00000101452,ENSGALT00000104413	ENSGALT00000096245,ENSGALT00000075666,ENSGALT00000101452,ENSGALT00000098709,ENSGALT00000104413,ENSGALT00000006504
A3	ENSGALG00000054650	ENSGALG00000054650;A3:17:7140897:7140894:-	ENSGALT00000104933	ENSGALT00000099741,ENSGALT00000104933
A3	ENSGALG00000004604	ENSGALG00000004604;A3:17:5661282:5660505:-	ENSGALT00000091308,ENSGALT00000102797	ENSGALT00000102797,ENSGALT00000007326,ENSGALT00000091308
A3	ENSGALG00000029927	ENSGALG00000029927;A3:17:9215982:9215979:-	ENSGALT00000049958,ENSGALT00000062874,ENSGALT00000071371	ENSGALT00000049958,ENSGALT00000071371,ENSGALT00000062874,ENSGALT00000083865
A3	ENSGALG00000029927	ENSGALG00000029927;A3:17:9205483:9205480:-	ENSGALT00000083865	ENSGALT00000049958,ENSGALT00000071371,ENSGALT00000062874,ENSGALT00000083865
A3	ENSGALG00000041514	ENSGALG00000041514;A3:17:604952:604612:-	ENSGALT00000079538	ENSGALT00000079538,ENSGALT00000096909,ENSGALT00000092983
A3	ENSGALG00000041514	ENSGALG00000041514;A3:17:607645:607643:-	ENSGALT00000096909	ENSGALT00000096909,ENSGALT00000092983
A3	ENSGALG00000041514	ENSGALG00000041514;A3:17:607324:607319:-	ENSGALT00000079538,ENSGALT00000092983,ENSGALT00000102591	ENSGALT00000079538,ENSGALT00000102591,ENSGALT00000096909,ENSGALT00000092983
A3	ENSGALG00000041514	ENSGALG00000041514;A3:17:605496:604952:-	ENSGALT00000102591	ENSGALT00000079538,ENSGALT00000102591
A3	ENSGALG00000041514	ENSGALG00000041514;A3:17:605496:604612:-	ENSGALT00000102591	ENSGALT00000102591,ENSGALT00000096909,ENSGALT00000092983
A3	ENSGALG00000041390	ENSGALG00000041390;A3:17:776437:776266:-	ENSGALT00000092687	ENSGALT00000061328,ENSGALT00000092687
A3	ENSGALG00000000847	ENSGALG00000000847;A3:17:10740690:10741234:+	ENSGALT00000038633	ENSGALT00000102676,ENSGALT00000038633,ENSGALT00000103884,ENSGALT00000094799,ENSGALT00000104302
A3	ENSGALG00000000847	ENSGALG00000000847;A3:17:10740684:10740690:+	ENSGALT00000094799,ENSGALT00000102676,ENSGALT00000104302	ENSGALT00000102676,ENSGALT00000038633,ENSGALT00000103884,ENSGALT00000094799,ENSGALT00000104302
A3	ENSGALG00000001333	ENSGALG00000001333;A3:17:9055710:9056118:+	ENSGALT00000002038	ENSGALT00000002038,ENSGALT00000082689
A3	ENSGALG00000008616	ENSGALG00000008616;A3:17:2219122:2219349:+	ENSGALT00000014039	ENSGALT00000014039,ENSGALT00000104443
A3	ENSGALG00000005298	ENSGALG00000005298;A3:17:5245729:5245758:+	ENSGALT00000096871	ENSGALT00000096871,ENSGALT00000102756
A3	ENSGALG00000042325	ENSGALG00000042325;A3:17:5471594:5471886:+	ENSGALT00000098117	ENSGALT00000097711,ENSGALT00000098117
A3	ENSGALG00000001758	ENSGALG00000001758;A3:17:8325034:8325037:+	ENSGALT00000072962	ENSGALT00000072962,ENSGALT00000034856
A3	ENSGALG00000001758	ENSGALG00000001758;A3:17:8338292:8338538:+	ENSGALT00000034856	ENSGALT00000072962,ENSGALT00000034856
A3	ENSGALG00000033597	ENSGALG00000033597;A3:17:7212522:7212586:+	ENSGALT00000095251	ENSGALT00000095251,ENSGALT00000080807
A3	ENSGALG00000000906	ENSGALG00000000906;A3:17:10587214:10588042:+	ENSGALT00000049922	ENSGALT00000092370,ENSGALT00000051891,ENSGALT00000001330,ENSGALT00000049922
A3	ENSGALG00000002375	ENSGALG00000002375;A3:17:8108747:8109231:+	ENSGALT00000003754	ENSGALT00000092788,ENSGALT00000003754
A3	ENSGALG00000041505	ENSGALG00000041505;A3:17:6514528:6514567:+	ENSGALT00000081616	ENSGALT00000096936,ENSGALT00000081616
A3	ENSGALG00000004767	ENSGALG00000004767;A3:17:5498036:5499098:+	ENSGALT00000073394	ENSGALT00000073394,ENSGALT00000007603
A3	ENSGALG00000004767	ENSGALG00000004767;A3:17:5498036:5498442:+	ENSGALT00000073394	ENSGALT00000073394,ENSGALT00000007603
A3	ENSGALG00000004719	ENSGALG00000004719;A3:17:5526998:5527083:+	ENSGALT00000039770,ENSGALT00000046833,ENSGALT00000071539,ENSGALT00000106541	ENSGALT00000106863,ENSGALT00000039770,ENSGALT00000106541,ENSGALT00000104303,ENSGALT00000046833,ENSGALT00000071539
A3	ENSGALG00000001419	ENSGALG00000001419;A3:17:8899004:8899070:+	ENSGALT00000002162,ENSGALT00000095548,ENSGALT00000099195	ENSGALT00000002162,ENSGALT00000095101,ENSGALT00000095548,ENSGALT00000099685,ENSGALT00000099195
A3	ENSGALG00000002955	ENSGALG00000002955;A3:17:7272460:7272582:+	ENSGALT00000060626	ENSGALT00000004669,ENSGALT00000060626
A3	ENSGALG00000004881	ENSGALG00000004881;A3:17:5384366:5384640:+	ENSGALT00000101223	ENSGALT00000104210,ENSGALT00000101223
A3	ENSGALG00000024298	ENSGALG00000024298;A3:28:3331974:3331803:-	ENSGALT00000092771	ENSGALT00000041053,ENSGALT00000071033,ENSGALT00000092771
A3	ENSGALG00000003130	ENSGALG00000003130;A3:28:3820635:3820159:-	ENSGALT00000004949	ENSGALT00000004949,ENSGALT00000060270
A3	ENSGALG00000053152	ENSGALG00000053152;A3:28:1481122:1480953:-	ENSGALT00000098347	ENSGALT00000098347,ENSGALT00000098192
A3	ENSGALG00000053152	ENSGALG00000053152;A3:28:1488553:1488111:-	ENSGALT00000098192	ENSGALT00000098347,ENSGALT00000098192
A3	ENSGALG00000021972	ENSGALG00000021972;A3:28:2642230:2642181:-	ENSGALT00000081211	ENSGALT00000089714,ENSGALT00000081211
A3	ENSGALG00000002621	ENSGALG00000002621;A3:28:3741507:3739469:-	ENSGALT00000097559	ENSGALT00000103021,ENSGALT00000097559
A3	ENSGALG00000000407	ENSGALG00000000407;A3:28:659215:659212:-	ENSGALT00000000555	ENSGALT00000000555,ENSGALT00000091215
A3	ENSGALG00000012860	ENSGALG00000012860;A3:28:1431769:1431524:-	ENSGALT00000105295	ENSGALT00000020974,ENSGALT00000105295,ENSGALT00000054883
A3	ENSGALG00000037716	ENSGALG00000037716;A3:28:3988280:3988103:-	ENSGALT00000083938	ENSGALT00000046741,ENSGALT00000083938
A3	ENSGALG00000025751	ENSGALG00000025751;A3:28:1569199:1569009:-	ENSGALT00000044647	ENSGALT00000044647,ENSGALT00000085217
A3	ENSGALG00000042080	ENSGALG00000042080;A3:28:4061840:4061829:-	ENSGALT00000081138	ENSGALT00000081138,ENSGALT00000097307
A3	ENSGALG00000001317	ENSGALG00000001317;A3:28:2752769:2752952:+	ENSGALT00000002009	ENSGALT00000090327,ENSGALT00000002009
A3	ENSGALG00000003047	ENSGALG00000003047;A3:28:3767401:3767801:+	ENSGALT00000102953	ENSGALT00000004817,ENSGALT00000102953
A3	ENSGALG00000026716	ENSGALG00000026716;A3:28:1426694:1427433:+	ENSGALT00000045397	ENSGALT00000045397,ENSGALT00000049322
A3	ENSGALG00000026716	ENSGALG00000026716;A3:28:1426694:1427122:+	ENSGALT00000045397	ENSGALT00000045397,ENSGALT00000049322
A3	ENSGALG00000026716	ENSGALG00000026716;A3:28:1428176:1428417:+	ENSGALT00000049322	ENSGALT00000045397,ENSGALT00000049322
A3	ENSGALG00000030344	ENSGALG00000030344;A3:28:4035668:4035899:+	ENSGALT00000107715	ENSGALT00000046828,ENSGALT00000107715,ENSGALT00000091722
A3	ENSGALG00000030918	ENSGALG00000030918;A3:28:3179158:3179640:+	ENSGALT00000047585	ENSGALT00000093839,ENSGALT00000047585
A3	ENSGALG00000002595	ENSGALG00000002595;A3:28:3035216:3035257:+	ENSGALT00000035078	ENSGALT00000101021,ENSGALT00000035078
A3	ENSGALG00000004200	ENSGALG00000004200;A3:28:5014198:5014394:+	ENSGALT00000047472,ENSGALT00000107440	ENSGALT00000006684,ENSGALT00000107440,ENSGALT00000047472
A3	ENSGALG00000021601	ENSGALG00000021601;A3:28:4474529:4475308:+	ENSGALT00000106654	ENSGALT00000055864,ENSGALT00000106654,ENSGALT00000006230
A3	ENSGALG00000001093	ENSGALG00000001093;A3:28:2514873:2514876:+	ENSGALT00000053250	ENSGALT00000053250,ENSGALT00000101515,ENSGALT00000094680,ENSGALT00000041183
A3	ENSGALG00000001093	ENSGALG00000001093;A3:28:2503392:2503395:+	ENSGALT00000001637	ENSGALT00000053250,ENSGALT00000094680,ENSGALT00000001637,ENSGALT00000101515,ENSGALT00000104712,ENSGALT00000100867,ENSGALT00000041183
A3	ENSGALG00000001093	ENSGALG00000001093;A3:28:2494965:2494968:+	ENSGALT00000001637,ENSGALT00000053250,ENSGALT00000100867,ENSGALT00000104712	ENSGALT00000053250,ENSGALT00000094680,ENSGALT00000001637,ENSGALT00000101515,ENSGALT00000104712,ENSGALT00000100867,ENSGALT00000041183
A3	ENSGALG00000014067	ENSGALG00000014067;A3:28:3352174:3352665:+	ENSGALT00000087118	ENSGALT00000087118,ENSGALT00000070398
A3	ENSGALG00000014067	ENSGALG00000014067;A3:28:3352174:3353602:+	ENSGALT00000087118	ENSGALT00000087118,ENSGALT00000070398
A3	ENSGALG00000039708	ENSGALG00000039708;A3:28:1007582:1008162:+	ENSGALT00000097707	ENSGALT00000097707,ENSGALT00000065962,ENSGALT00000078836
A3	ENSGALG00000039708	ENSGALG00000039708;A3:28:1007582:1007878:+	ENSGALT00000097707	ENSGALT00000097707,ENSGALT00000065962,ENSGALT00000078836
A3	ENSGALG00000020582	ENSGALG00000020582;A3:28:3359383:3360445:+	ENSGALT00000093531	ENSGALT00000032890,ENSGALT00000093531
A3	ENSGALG00000003283	ENSGALG00000003283;A3:28:3885671:3885809:+	ENSGALT00000093100	ENSGALT00000093100,ENSGALT00000005192
A3	ENSGALG00000026146	ENSGALG00000026146;A3:28:3984736:3985025:+	ENSGALT00000102878	ENSGALT00000102878,ENSGALT00000043136
A3	ENSGALG00000042275	ENSGALG00000042275;A3:28:1321120:1321322:+	ENSGALT00000075317	ENSGALT00000080375,ENSGALT00000075317
A3	ENSGALG00000042275	ENSGALG00000042275;A3:28:1323209:1323383:+	ENSGALT00000080375	ENSGALT00000080375,ENSGALT00000075317
A3	ENSGALG00000032469	ENSGALG00000032469;A3:28:3030320:3030675:+	ENSGALT00000077353	ENSGALT00000077353,ENSGALT00000074381
A3	ENSGALG00000032469	ENSGALG00000032469;A3:28:3026398:3026401:+	ENSGALT00000069437	ENSGALT00000077353,ENSGALT00000069437,ENSGALT00000074381
A3	ENSGALG00000032469	ENSGALG00000032469;A3:28:3026878:3026881:+	ENSGALT00000074381	ENSGALT00000077353,ENSGALT00000069437,ENSGALT00000074381
A3	ENSGALG00000000577	ENSGALG00000000577;A3:28:869088:869103:+	ENSGALT00000097326,ENSGALT00000100734	ENSGALT00000097326,ENSGALT00000100734,ENSGALT00000103263
A3	ENSGALG00000033150	ENSGALG00000033150;A3:28:3157182:3158585:+	ENSGALT00000091391	ENSGALT00000091391,ENSGALT00000092865
A3	ENSGALG00000003922	ENSGALG00000003922;A3:27:7238640:7238538:-	ENSGALT00000056361	ENSGALT00000056361,ENSGALT00000076167
A3	ENSGALG00000003162	ENSGALG00000003162;A3:27:7799247:7799213:-	ENSGALT00000005002	ENSGALT00000107559,ENSGALT00000005002
A3	ENSGALG00000019741	ENSGALG00000019741;A3:27:7791652:7791497:-	ENSGALT00000084345	ENSGALT00000046721,ENSGALT00000082948,ENSGALT00000084345
A3	ENSGALG00000019741	ENSGALG00000019741;A3:27:7792786:7792723:-	ENSGALT00000082948	ENSGALT00000046721,ENSGALT00000082948,ENSGALT00000084345
A3	ENSGALG00000001107	ENSGALG00000001107;A3:27:3466302:3463513:-	ENSGALT00000040859,ENSGALT00000094742	ENSGALT00000094742,ENSGALT00000096065,ENSGALT00000040859
A3	ENSGALG00000002818	ENSGALG00000002818;A3:27:7937528:7937522:-	ENSGALT00000101427,ENSGALT00000105195	ENSGALT00000101427,ENSGALT00000004453,ENSGALT00000105195
A3	ENSGALG00000029917	ENSGALG00000029917;A3:27:5559486:5559046:-	ENSGALT00000074998	ENSGALT00000070917,ENSGALT00000074998
A3	ENSGALG00000025788	ENSGALG00000025788;A3:27:6916860:6916624:-	ENSGALT00000103640	ENSGALT00000103640,ENSGALT00000092531
A3	ENSGALG00000025788	ENSGALG00000025788;A3:27:6920810:6920596:-	ENSGALT00000043800	ENSGALT00000103640,ENSGALT00000107018,ENSGALT00000043800,ENSGALT00000092531
A3	ENSGALG00000032702	ENSGALG00000032702;A3:27:5595643:5595171:-	ENSGALT00000102160	ENSGALT00000102160,ENSGALT00000053045
A3	ENSGALG00000038129	ENSGALG00000038129;A3:27:7913422:7912980:-	ENSGALT00000097881	ENSGALT00000097881,ENSGALT00000051455
A3	ENSGALG00000038129	ENSGALG00000038129;A3:27:7913921:7913906:-	ENSGALT00000051455	ENSGALT00000097881,ENSGALT00000051455
A3	ENSGALG00000000988	ENSGALG00000000988;A3:27:3689797:3689721:-	ENSGALT00000001458	ENSGALT00000089928,ENSGALT00000001458
A3	ENSGALG00000002837	ENSGALG00000002837;A3:27:7918771:7919094:+	ENSGALT00000039748	ENSGALT00000085821,ENSGALT00000039748
A3	ENSGALG00000030739	ENSGALG00000030739;A3:27:7180648:7181245:+	ENSGALT00000105780	ENSGALT00000053857,ENSGALT00000105780
A3	ENSGALG00000002937	ENSGALG00000002937;A3:27:7883912:7884124:+	ENSGALT00000087871	ENSGALT00000087871,ENSGALT00000039775
A3	ENSGALG00000002937	ENSGALG00000002937;A3:27:7883912:7884437:+	ENSGALT00000087871	ENSGALT00000087871,ENSGALT00000039775
A3	ENSGALG00000002937	ENSGALG00000002937;A3:27:7883912:7885051:+	ENSGALT00000087871	ENSGALT00000087871,ENSGALT00000039775
A3	ENSGALG00000032658	ENSGALG00000032658;A3:27:3788736:3789182:+	ENSGALT00000055152	ENSGALT00000077610,ENSGALT00000055152
A3	ENSGALG00000054718	ENSGALG00000054718;A3:27:289705:291268:+	ENSGALT00000098015	ENSGALT00000093973,ENSGALT00000098015
A3	ENSGALG00000000603	ENSGALG00000000603;A3:27:5357579:5357947:+	ENSGALT00000000842,ENSGALT00000043738,ENSGALT00000078334	ENSGALT00000043738,ENSGALT00000000842,ENSGALT00000078334,ENSGALT00000090932
A3	ENSGALG00000047976	ENSGALG00000047976;A3:27:5490760:5490968:+	ENSGALT00000093382	ENSGALT00000099372,ENSGALT00000093382
A3	ENSGALG00000040017	ENSGALG00000040017;A3:27:7156778:7156802:+	ENSGALT00000058539	ENSGALT00000052263,ENSGALT00000058539
A3	ENSGALG00000035853	ENSGALG00000035853;A3:27:6524493:6524496:+	ENSGALT00000058118	ENSGALT00000058118,ENSGALT00000072953,ENSGALT00000099586
A3	ENSGALG00000010636	ENSGALG00000010636;A3:4:39483165:39483005:-	ENSGALT00000038264	ENSGALT00000095844,ENSGALT00000038264
A3	ENSGALG00000054913	ENSGALG00000054913;A3:4:90974846:90974644:-	ENSGALT00000098749	ENSGALT00000102626,ENSGALT00000098749
A3	ENSGALG00000043935	ENSGALG00000043935;A3:4:45777421:45777014:-	ENSGALT00000087140	ENSGALT00000101529,ENSGALT00000087140
A3	ENSGALG00000005425	ENSGALG00000005425;A3:4:2215204:2215174:-	ENSGALT00000085185	ENSGALT00000085185,ENSGALT00000072606
A3	ENSGALG00000014217	ENSGALG00000014217;A3:4:67611640:67611443:-	ENSGALT00000091680,ENSGALT00000104794	ENSGALT00000091680,ENSGALT00000022989,ENSGALT00000104794
A3	ENSGALG00000010553	ENSGALG00000010553;A3:4:38408953:38408951:-	ENSGALT00000017172,ENSGALT00000078777,ENSGALT00000081029,ENSGALT00000099599	ENSGALT00000099643,ENSGALT00000081029,ENSGALT00000078777,ENSGALT00000099599,ENSGALT00000017172
A3	ENSGALG00000036589	ENSGALG00000036589;A3:4:89328784:89328561:-	ENSGALT00000093143	ENSGALT00000093143,ENSGALT00000066643
A3	ENSGALG00000012044	ENSGALG00000012044;A3:4:56780373:56780358:-	ENSGALT00000019661	ENSGALT00000019661,ENSGALT00000046421,ENSGALT00000081122,ENSGALT00000092393
A3	ENSGALG00000051068	ENSGALG00000051068;A3:4:91268314:91267856:-	ENSGALT00000095336	ENSGALT00000091454,ENSGALT00000095336
A3	ENSGALG00000008404	ENSGALG00000008404;A3:4:14217364:14217205:-	ENSGALT00000080428	ENSGALT00000083385,ENSGALT00000080428
A3	ENSGALG00000008404	ENSGALG00000008404;A3:4:14218015:14218012:-	ENSGALT00000080428	ENSGALT00000013690,ENSGALT00000083385,ENSGALT00000080428
A3	ENSGALG00000011642	ENSGALG00000011642;A3:4:50734806:50734640:-	ENSGALT00000054208,ENSGALT00000065760,ENSGALT00000092424	ENSGALT00000019023,ENSGALT00000065760,ENSGALT00000092424,ENSGALT00000054208
A3	ENSGALG00000012264	ENSGALG00000012264;A3:4:60015631:60015122:-	ENSGALT00000020032,ENSGALT00000096992	ENSGALT00000092214,ENSGALT00000020032,ENSGALT00000096992
A3	ENSGALG00000047979	ENSGALG00000047979;A3:4:91097211:91096854:-	ENSGALT00000103430	ENSGALT00000100202,ENSGALT00000103430
A3	ENSGALG00000047979	ENSGALG00000047979;A3:4:91101846:91101756:-	ENSGALT00000103430	ENSGALT00000100202,ENSGALT00000103430
A3	ENSGALG00000014992	ENSGALG00000014992;A3:4:78515646:78514490:-	ENSGALT00000071748	ENSGALT00000071748,ENSGALT00000032053
A3	ENSGALG00000053597	ENSGALG00000053597;A3:4:3506158:3506053:-	ENSGALT00000087532,ENSGALT00000106679	ENSGALT00000094472,ENSGALT00000087532,ENSGALT00000106679
A3	ENSGALG00000009855	ENSGALG00000009855;A3:4:29704040:29702626:-	ENSGALT00000016022	ENSGALT00000068107,ENSGALT00000016022
A3	ENSGALG00000033953	ENSGALG00000033953;A3:4:1856213:1855782:-	ENSGALT00000104029	ENSGALT00000052371,ENSGALT00000104029
A3	ENSGALG00000015709	ENSGALG00000015709;A3:4:83897190:83897187:-	ENSGALT00000025333	ENSGALT00000082071,ENSGALT00000025333
A3	ENSGALG00000012319	ENSGALG00000012319;A3:4:60956496:60955724:-	ENSGALT00000102010	ENSGALT00000102010,ENSGALT00000020128
A3	ENSGALG00000039380	ENSGALG00000039380;A3:4:69733858:69733822:-	ENSGALT00000051911,ENSGALT00000069912	ENSGALT00000069912,ENSGALT00000051911,ENSGALT00000079545
A3	ENSGALG00000013726	ENSGALG00000013726;A3:4:64735027:64734755:-	ENSGALT00000056515	ENSGALT00000022308,ENSGALT00000056515
A3	ENSGALG00000011974	ENSGALG00000011974;A3:4:54539727:54539556:-	ENSGALT00000019533	ENSGALT00000019533,ENSGALT00000087233
A3	ENSGALG00000044716	ENSGALG00000044716;A3:4:53755906:53755765:-	ENSGALT00000072258,ENSGALT00000103331,ENSGALT00000103953	ENSGALT00000072258,ENSGALT00000103953,ENSGALT00000103331,ENSGALT00000084288
A3	ENSGALG00000040746	ENSGALG00000040746;A3:4:1523542:1522955:-	ENSGALT00000095498	ENSGALT00000095498,ENSGALT00000061741
A3	ENSGALG00000010324	ENSGALG00000010324;A3:4:34945541:34945317:-	ENSGALT00000016805,ENSGALT00000085548	ENSGALT00000092541,ENSGALT00000085548,ENSGALT00000016805
A3	ENSGALG00000007028	ENSGALG00000007028;A3:4:8743981:8743978:-	ENSGALT00000104886	ENSGALT00000011371,ENSGALT00000104886,ENSGALT00000056854
A3	ENSGALG00000008141	ENSGALG00000008141;A3:4:13909233:13909215:-	ENSGALT00000100350	ENSGALT00000100350,ENSGALT00000013221
A3	ENSGALG00000024486	ENSGALG00000024486;A3:4:83120124:83117988:-	ENSGALT00000041399	ENSGALT00000041399,ENSGALT00000087322
A3	ENSGALG00000013602	ENSGALG00000013602;A3:4:62840030:62839931:-	ENSGALT00000096793,ENSGALT00000105177	ENSGALT00000096793,ENSGALT00000105177,ENSGALT00000022129
A3	ENSGALG00000004198	ENSGALG00000004198;A3:4:1268275:1267416:-	ENSGALT00000040650	ENSGALT00000072126,ENSGALT00000040650
A3	ENSGALG00000031570	ENSGALG00000031570;A3:4:90989331:90989285:-	ENSGALT00000057875	ENSGALT00000057875,ENSGALT00000108250
A3	ENSGALG00000031570	ENSGALG00000031570;A3:4:90986062:90985996:-	ENSGALT00000108250	ENSGALT00000057875,ENSGALT00000108250
A3	ENSGALG00000044620	ENSGALG00000044620;A3:4:89617636:89617633:-	ENSGALT00000089783	ENSGALT00000089783,ENSGALT00000101673
A3	ENSGALG00000039549	ENSGALG00000039549;A3:4:73389757:73389763:+	ENSGALT00000096944	ENSGALT00000106938,ENSGALT00000048416,ENSGALT00000096944
A3	ENSGALG00000039549	ENSGALG00000039549;A3:4:73392147:73392153:+	ENSGALT00000096944	ENSGALT00000106938,ENSGALT00000048416,ENSGALT00000096944
A3	ENSGALG00000039549	ENSGALG00000039549;A3:4:73391241:73391250:+	ENSGALT00000048416	ENSGALT00000048416,ENSGALT00000096944
A3	ENSGALG00000027093	ENSGALG00000027093;A3:4:69510665:69511251:+	ENSGALT00000045694,ENSGALT00000097350,ENSGALT00000102011	ENSGALT00000102011,ENSGALT00000097350,ENSGALT00000098668,ENSGALT00000045694
A3	ENSGALG00000009361	ENSGALG00000009361;A3:4:20833840:20833955:+	ENSGALT00000050222,ENSGALT00000051428,ENSGALT00000060462	ENSGALT00000051428,ENSGALT00000050222,ENSGALT00000060462,ENSGALT00000015246
A3	ENSGALG00000009361	ENSGALG00000009361;A3:4:20852925:20853334:+	ENSGALT00000051428	ENSGALT00000051428,ENSGALT00000060462
A3	ENSGALG00000035156	ENSGALG00000035156;A3:4:91041351:91041706:+	ENSGALT00000066579	ENSGALT00000069369,ENSGALT00000066579
A3	ENSGALG00000035156	ENSGALG00000035156;A3:4:91041513:91041706:+	ENSGALT00000054204,ENSGALT00000106947	ENSGALT00000106947,ENSGALT00000054204,ENSGALT00000069369
A3	ENSGALG00000035156	ENSGALG00000035156;A3:4:91041351:91041513:+	ENSGALT00000066579	ENSGALT00000106947,ENSGALT00000054204,ENSGALT00000069369,ENSGALT00000066579
A3	ENSGALG00000049949	ENSGALG00000049949;A3:4:90948385:90948432:+	ENSGALT00000092784	ENSGALT00000104119,ENSGALT00000092784,ENSGALT00000091264
A3	ENSGALG00000013793	ENSGALG00000013793;A3:4:65102254:65102266:+	ENSGALT00000037540,ENSGALT00000099728	ENSGALT00000037539,ENSGALT00000037540,ENSGALT00000099728
A3	ENSGALG00000007466	ENSGALG00000007466;A3:4:11167120:11167894:+	ENSGALT00000012072	ENSGALT00000012072,ENSGALT00000012073
A3	ENSGALG00000031859	ENSGALG00000031859;A3:4:77422059:77422099:+	ENSGALT00000089956	ENSGALT00000089956,ENSGALT00000073705
A3	ENSGALG00000031859	ENSGALG00000031859;A3:4:77422288:77422320:+	ENSGALT00000073705	ENSGALT00000089956,ENSGALT00000073705
A3	ENSGALG00000014485	ENSGALG00000014485;A3:4:76371537:76371540:+	ENSGALT00000023380,ENSGALT00000094637	ENSGALT00000094637,ENSGALT00000023380,ENSGALT00000084938
A3	ENSGALG00000013615	ENSGALG00000013615;A3:4:62997003:62997289:+	ENSGALT00000048865,ENSGALT00000094777	ENSGALT00000106052,ENSGALT00000094777,ENSGALT00000048865,ENSGALT00000022147
A3	ENSGALG00000012211	ENSGALG00000012211;A3:4:58258732:58259032:+	ENSGALT00000037662,ENSGALT00000094109	ENSGALT00000099544,ENSGALT00000037662,ENSGALT00000094109
A3	ENSGALG00000007476	ENSGALG00000007476;A3:4:11177798:11177875:+	ENSGALT00000032338	ENSGALT00000032338,ENSGALT00000087818
A3	ENSGALG00000007476	ENSGALG00000007476;A3:4:11192847:11193034:+	ENSGALT00000032338	ENSGALT00000032338,ENSGALT00000087818
A3	ENSGALG00000029510	ENSGALG00000029510;A3:4:79034541:79034543:+	ENSGALT00000106602	ENSGALT00000064759,ENSGALT00000106602
A3	ENSGALG00000027069	ENSGALG00000027069;A3:4:1793458:1793803:+	ENSGALT00000042857	ENSGALT00000042857,ENSGALT00000096496
A3	ENSGALG00000014103	ENSGALG00000014103;A3:4:66403282:66403285:+	ENSGALT00000095464,ENSGALT00000102294	ENSGALT00000095464,ENSGALT00000102777,ENSGALT00000102294
A3	ENSGALG00000023199	ENSGALG00000023199;A3:4:46404990:46405469:+	ENSGALT00000038016,ENSGALT00000068418	ENSGALT00000038016,ENSGALT00000047514,ENSGALT00000068418
A3	ENSGALG00000023199	ENSGALG00000023199;A3:4:46404990:46406249:+	ENSGALT00000068418	ENSGALT00000038016,ENSGALT00000047514,ENSGALT00000068418
A3	ENSGALG00000014391	ENSGALG00000014391;A3:4:73659966:73659969:+	ENSGALT00000028367	ENSGALT00000092777,ENSGALT00000028367
A3	ENSGALG00000041361	ENSGALG00000041361;A3:4:33902174:33904959:+	ENSGALT00000087579	ENSGALT00000087579,ENSGALT00000065974
A3	ENSGALG00000035973	ENSGALG00000035973;A3:4:549812:549825:+	ENSGALT00000099068	ENSGALT00000099068,ENSGALT00000062907
A3	ENSGALG00000034769	ENSGALG00000034769;A3:4:12267697:12269731:+	ENSGALT00000088462	ENSGALT00000088462,ENSGALT00000071680
A3	ENSGALG00000034769	ENSGALG00000034769;A3:4:12266046:12266051:+	ENSGALT00000071680	ENSGALT00000088462,ENSGALT00000071680
A3	ENSGALG00000040909	ENSGALG00000040909;A3:4:34710250:34710300:+	ENSGALT00000098386	ENSGALT00000067559,ENSGALT00000098386
A3	ENSGALG00000033002	ENSGALG00000033002;A3:4:2434277:2434512:+	ENSGALT00000061317	ENSGALT00000050287,ENSGALT00000061317,ENSGALT00000073381
A3	ENSGALG00000015960	ENSGALG00000015960;A3:4:86183958:86186625:+	ENSGALT00000101909	ENSGALT00000079062,ENSGALT00000101909
A3	ENSGALG00000040291	ENSGALG00000040291;A3:4:90983240:90983399:+	ENSGALT00000068825	ENSGALT00000067449,ENSGALT00000068825
A3	ENSGALG00000048496	ENSGALG00000048496;A3:4:77374679:77374685:+	ENSGALT00000097508	ENSGALT00000097508,ENSGALT00000092297
A3	ENSGALG00000048496	ENSGALG00000048496;A3:4:77377480:77377501:+	ENSGALT00000097508	ENSGALT00000097508,ENSGALT00000097008
A3	ENSGALG00000048496	ENSGALG00000048496;A3:4:77374666:77374679:+	ENSGALT00000097008	ENSGALT00000097508,ENSGALT00000092297,ENSGALT00000097008
A3	ENSGALG00000048496	ENSGALG00000048496;A3:4:77374666:77374685:+	ENSGALT00000097008	ENSGALT00000097508,ENSGALT00000092297,ENSGALT00000097008
A3	ENSGALG00000015009	ENSGALG00000015009;A3:4:78541861:78542161:+	ENSGALT00000096610	ENSGALT00000096610,ENSGALT00000024204
A3	ENSGALG00000047393	ENSGALG00000047393;A3:4:89754017:89756138:+	ENSGALT00000104400	ENSGALT00000104400,ENSGALT00000104695
A3	ENSGALG00000004958	ENSGALG00000004958;A3:4:2039097:2039339:+	ENSGALT00000060296	ENSGALT00000007950,ENSGALT00000060296
A3	ENSGALG00000004958	ENSGALG00000004958;A3:4:2030822:2030883:+	ENSGALT00000060296	ENSGALT00000007950,ENSGALT00000060296
A3	ENSGALG00000004958	ENSGALG00000004958;A3:4:2031466:2031469:+	ENSGALT00000007950	ENSGALT00000007950,ENSGALT00000060296
A3	ENSGALG00000033470	ENSGALG00000033470;A3:4:74479946:74480057:+	ENSGALT00000080039	ENSGALT00000094546,ENSGALT00000080039
A3	ENSGALG00000011834	ENSGALG00000011834;A3:4:53565779:53565780:+	ENSGALT00000099383	ENSGALT00000091067,ENSGALT00000099383
A3	ENSGALG00000037339	ENSGALG00000037339;A3:4:37163476:37163532:+	ENSGALT00000107082	ENSGALT00000107082,ENSGALT00000058367
A3	ENSGALG00000037332	ENSGALG00000037332;A3:4:49175972:49176951:+	ENSGALT00000101063	ENSGALT00000061018,ENSGALT00000101063
A3	ENSGALG00000037332	ENSGALG00000037332;A3:4:49175972:49178191:+	ENSGALT00000101063	ENSGALT00000061018,ENSGALT00000101063
A3	ENSGALG00000040484	ENSGALG00000040484;A3:4:46354727:46354736:+	ENSGALT00000058525,ENSGALT00000090135,ENSGALT00000097812,ENSGALT00000103016,ENSGALT00000103701	ENSGALT00000103701,ENSGALT00000090135,ENSGALT00000058525,ENSGALT00000103016,ENSGALT00000092922,ENSGALT00000097812
A3	ENSGALG00000051392	ENSGALG00000051392;A3:4:90946347:90946544:+	ENSGALT00000105581	ENSGALT00000105581,ENSGALT00000106758
A3	ENSGALG00000009870	ENSGALG00000009870;A3:4:29999567:29999571:+	ENSGALT00000038637	ENSGALT00000038637,ENSGALT00000094139
A3	ENSGALG00000032730	ENSGALG00000032730;A3:4:91045320:91045666:+	ENSGALT00000084003	ENSGALT00000082932,ENSGALT00000084003
A3	ENSGALG00000040784	ENSGALG00000040784;A3:4:14201198:14202311:+	ENSGALT00000091854	ENSGALT00000077085,ENSGALT00000091854
A3	ENSGALG00000005659	ENSGALG00000005659;A3:4:2422290:2423210:+	ENSGALT00000099409	ENSGALT00000099409,ENSGALT00000069650
A3	ENSGALG00000005659	ENSGALG00000005659;A3:4:2421847:2422039:+	ENSGALT00000069650	ENSGALT00000099409,ENSGALT00000069650
A3	ENSGALG00000005659	ENSGALG00000005659;A3:4:2422290:2422962:+	ENSGALT00000099409	ENSGALT00000099409,ENSGALT00000069650
A3	ENSGALG00000030118	ENSGALG00000030118;A3:4:90920661:90920866:+	ENSGALT00000098018	ENSGALT00000062190,ENSGALT00000098018
A3	ENSGALG00000030118	ENSGALG00000030118;A3:4:90919205:90920052:+	ENSGALT00000100481	ENSGALT00000100481,ENSGALT00000062190,ENSGALT00000098018
A3	ENSGALG00000030118	ENSGALG00000030118;A3:4:90919205:90919885:+	ENSGALT00000100481	ENSGALT00000100481,ENSGALT00000062190,ENSGALT00000098018
A3	ENSGALG00000006542	ENSGALG00000006542;A3:2:9572263:9570833:-	ENSGALT00000058106	ENSGALT00000069388,ENSGALT00000058106,ENSGALT00000097296,ENSGALT00000010570
A3	ENSGALG00000040266	ENSGALG00000040266;A3:2:50738245:50738242:-	ENSGALT00000056531	ENSGALT00000056531,ENSGALT00000096600
A3	ENSGALG00000029572	ENSGALG00000029572;A3:2:148409646:148409307:-	ENSGALT00000072065	ENSGALT00000072065,ENSGALT00000097731
A3	ENSGALG00000038926	ENSGALG00000038926;A3:2:450040:449872:-	ENSGALT00000105385	ENSGALT00000105385,ENSGALT00000068131
A3	ENSGALG00000047359	ENSGALG00000047359;A3:2:130667188:130667086:-	ENSGALT00000098810	ENSGALT00000098810,ENSGALT00000108046
A3	ENSGALG00000022875	ENSGALG00000022875;A3:2:98075762:98075502:-	ENSGALT00000089776	ENSGALT00000089776,ENSGALT00000083159
A3	ENSGALG00000022875	ENSGALG00000022875;A3:2:98076654:98076651:-	ENSGALT00000089776	ENSGALT00000089776,ENSGALT00000083159
A3	ENSGALG00000022875	ENSGALG00000022875;A3:2:98076654:98076025:-	ENSGALT00000089776	ENSGALT00000089776,ENSGALT00000083159
A3	ENSGALG00000022875	ENSGALG00000022875;A3:2:98074998:98074875:-	ENSGALT00000083159	ENSGALT00000089776,ENSGALT00000083159
A3	ENSGALG00000013102	ENSGALG00000013102;A3:2:81077295:81076186:-	ENSGALT00000021390,ENSGALT00000070475,ENSGALT00000076410	ENSGALT00000070475,ENSGALT00000076410,ENSGALT00000021390,ENSGALT00000102722
A3	ENSGALG00000051993	ENSGALG00000051993;A3:2:98587108:98587107:-	ENSGALT00000094197	ENSGALT00000094197,ENSGALT00000093901
A3	ENSGALG00000005694	ENSGALG00000005694;A3:2:4434659:4434656:-	ENSGALT00000009135	ENSGALT00000009135,ENSGALT00000086968
A3	ENSGALG00000038971	ENSGALG00000038971;A3:2:126386437:126385673:-	ENSGALT00000107262	ENSGALT00000107262,ENSGALT00000053626
A3	ENSGALG00000031390	ENSGALG00000031390;A3:2:117940452:117940449:-	ENSGALT00000077510	ENSGALT00000077510,ENSGALT00000077751
A3	ENSGALG00000031390	ENSGALG00000031390;A3:2:117939131:117939116:-	ENSGALT00000077510	ENSGALT00000077510,ENSGALT00000077751
A3	ENSGALG00000031978	ENSGALG00000031978;A3:2:49040147:49040146:-	ENSGALT00000080014	ENSGALT00000080014,ENSGALT00000088884
A3	ENSGALG00000040969	ENSGALG00000040969;A3:2:146251032:146250998:-	ENSGALT00000069402	ENSGALT00000102586,ENSGALT00000069402
A3	ENSGALG00000013605	ENSGALG00000013605;A3:2:89920460:89920394:-	ENSGALT00000077015	ENSGALT00000077015,ENSGALT00000022135
A3	ENSGALG00000033207	ENSGALG00000033207;A3:2:32838158:32837275:-	ENSGALT00000061433,ENSGALT00000066133	ENSGALT00000066133,ENSGALT00000064911,ENSGALT00000061433
A3	ENSGALG00000033207	ENSGALG00000033207;A3:2:32838158:32837943:-	ENSGALT00000061433,ENSGALT00000066133	ENSGALT00000066133,ENSGALT00000064911,ENSGALT00000061433
A3	ENSGALG00000032830	ENSGALG00000032830;A3:2:46903595:46903593:-	ENSGALT00000060837	ENSGALT00000052723,ENSGALT00000060837
A3	ENSGALG00000040084	ENSGALG00000040084;A3:2:57861077:57861003:-	ENSGALT00000107338	ENSGALT00000107338,ENSGALT00000059081
A3	ENSGALG00000039013	ENSGALG00000039013;A3:2:135900722:135900675:-	ENSGALT00000057025	ENSGALT00000057025,ENSGALT00000066923
A3	ENSGALG00000011036	ENSGALG00000011036;A3:2:32184887:32183717:-	ENSGALT00000098616	ENSGALT00000089553,ENSGALT00000098616
A3	ENSGALG00000011036	ENSGALG00000011036;A3:2:32186301:32186205:-	ENSGALT00000017975,ENSGALT00000089553,ENSGALT00000098616	ENSGALT00000017975,ENSGALT00000090968,ENSGALT00000089553,ENSGALT00000098616
A3	ENSGALG00000011036	ENSGALG00000011036;A3:2:32185944:32185850:-	ENSGALT00000089553,ENSGALT00000090968,ENSGALT00000098616	ENSGALT00000017975,ENSGALT00000090968,ENSGALT00000089553,ENSGALT00000098616
A3	ENSGALG00000012799	ENSGALG00000012799;A3:2:64648505:64647556:-	ENSGALT00000101729,ENSGALT00000104785	ENSGALT00000101729,ENSGALT00000104785,ENSGALT00000037239
A3	ENSGALG00000035031	ENSGALG00000035031;A3:2:120666637:120666484:-	ENSGALT00000092513	ENSGALT00000091726,ENSGALT00000083298,ENSGALT00000092513
A3	ENSGALG00000010961	ENSGALG00000010961;A3:2:31156990:31155691:-	ENSGALT00000017840	ENSGALT00000017840,ENSGALT00000050715
A3	ENSGALG00000038838	ENSGALG00000038838;A3:2:112076687:112076674:-	ENSGALT00000104583	ENSGALT00000104583,ENSGALT00000051460,ENSGALT00000104650
A3	ENSGALG00000038838	ENSGALG00000038838;A3:2:112093740:112093713:-	ENSGALT00000051460	ENSGALT00000051460,ENSGALT00000104650
A3	ENSGALG00000038838	ENSGALG00000038838;A3:2:112093740:112093728:-	ENSGALT00000051460	ENSGALT00000104583,ENSGALT00000051460
A3	ENSGALG00000038838	ENSGALG00000038838;A3:2:112066766:112066755:-	ENSGALT00000104583	ENSGALT00000104583,ENSGALT00000051460,ENSGALT00000104650
A3	ENSGALG00000038838	ENSGALG00000038838;A3:2:112071868:112071830:-	ENSGALT00000104583	ENSGALT00000104583,ENSGALT00000051460,ENSGALT00000104650
A3	ENSGALG00000038838	ENSGALG00000038838;A3:2:112093728:112093713:-	ENSGALT00000104583	ENSGALT00000104583,ENSGALT00000104650
A3	ENSGALG00000015259	ENSGALG00000015259;A3:2:109957568:109957498:-	ENSGALT00000024628	ENSGALT00000024628,ENSGALT00000059274
A3	ENSGALG00000014758	ENSGALG00000014758;A3:2:99632904:99632846:-	ENSGALT00000023805	ENSGALT00000023805,ENSGALT00000090158
A3	ENSGALG00000014758	ENSGALG00000014758;A3:2:99631348:99631337:-	ENSGALT00000090158	ENSGALT00000023805,ENSGALT00000090158
A3	ENSGALG00000019514	ENSGALG00000019514;A3:2:91858707:91858697:-	ENSGALT00000022274	ENSGALT00000089379,ENSGALT00000022274
A3	ENSGALG00000019514	ENSGALG00000019514;A3:2:91849127:91848391:-	ENSGALT00000089379	ENSGALT00000089379,ENSGALT00000022274
A3	ENSGALG00000011176	ENSGALG00000011176;A3:2:33869109:33868674:-	ENSGALT00000085165	ENSGALT00000037800,ENSGALT00000085165
A3	ENSGALG00000012795	ENSGALG00000012795;A3:2:64610313:64609160:-	ENSGALT00000104803	ENSGALT00000020877,ENSGALT00000104803
A3	ENSGALG00000007082	ENSGALG00000007082;A3:2:13014759:13014358:-	ENSGALT00000011472,ENSGALT00000045398,ENSGALT00000076104	ENSGALT00000092431,ENSGALT00000045398,ENSGALT00000076104,ENSGALT00000011472
A3	ENSGALG00000036477	ENSGALG00000036477;A3:2:158086:157803:-	ENSGALT00000085507	ENSGALT00000080640,ENSGALT00000085507
A3	ENSGALG00000005487	ENSGALG00000005487;A3:2:3897690:3897223:-	ENSGALT00000088587	ENSGALT00000008812,ENSGALT00000088587
A3	ENSGALG00000033950	ENSGALG00000033950;A3:2:137903748:137901455:-	ENSGALT00000068073	ENSGALT00000068073,ENSGALT00000087058
A3	ENSGALG00000025999	ENSGALG00000025999;A3:2:26015665:26015574:-	ENSGALT00000045941	ENSGALT00000085448,ENSGALT00000045941
A3	ENSGALG00000041353	ENSGALG00000041353;A3:2:126303695:126302953:-	ENSGALT00000074228	ENSGALT00000074228,ENSGALT00000055528
A3	ENSGALG00000042481	ENSGALG00000042481;A3:2:65202865:65202608:-	ENSGALT00000049798,ENSGALT00000067412,ENSGALT00000078693	ENSGALT00000067412,ENSGALT00000081144,ENSGALT00000049798,ENSGALT00000078693
A3	ENSGALG00000009512	ENSGALG00000009512;A3:2:23307150:23307148:-	ENSGALT00000102159	ENSGALT00000100485,ENSGALT00000102159
A3	ENSGALG00000029760	ENSGALG00000029760;A3:2:149470195:149469724:-	ENSGALT00000105120	ENSGALT00000067911,ENSGALT00000105120
A3	ENSGALG00000006672	ENSGALG00000006672;A3:2:10360008:10356807:-	ENSGALT00000106523	ENSGALT00000071641,ENSGALT00000106523
A3	ENSGALG00000038102	ENSGALG00000038102;A3:2:4081904:4082252:+	ENSGALT00000046982	ENSGALT00000046982,ENSGALT00000099827
A3	ENSGALG00000053689	ENSGALG00000053689;A3:2:55562037:55562097:+	ENSGALT00000090903	ENSGALT00000106775,ENSGALT00000090903
A3	ENSGALG00000008686	ENSGALG00000008686;A3:2:19832595:19834153:+	ENSGALT00000090282	ENSGALT00000073880,ENSGALT00000090282
A3	ENSGALG00000007095	ENSGALG00000007095;A3:2:13093079:13096049:+	ENSGALT00000038545	ENSGALT00000038545,ENSGALT00000011487
A3	ENSGALG00000013397	ENSGALG00000013397;A3:2:88909037:88909314:+	ENSGALT00000021849	ENSGALT00000021849,ENSGALT00000100066
A3	ENSGALG00000034591	ENSGALG00000034591;A3:2:62117706:62117989:+	ENSGALT00000053130,ENSGALT00000078626,ENSGALT00000084583	ENSGALT00000102178,ENSGALT00000084583,ENSGALT00000078626,ENSGALT00000053130
A3	ENSGALG00000013640	ENSGALG00000013640;A3:2:90574025:90574658:+	ENSGALT00000022187,ENSGALT00000098258,ENSGALT00000101982	ENSGALT00000098875,ENSGALT00000098258,ENSGALT00000101982,ENSGALT00000022187
A3	ENSGALG00000011239	ENSGALG00000011239;A3:2:34311919:34312061:+	ENSGALT00000069397,ENSGALT00000085398	ENSGALT00000069397,ENSGALT00000018329,ENSGALT00000085398
A3	ENSGALG00000013400	ENSGALG00000013400;A3:2:88926167:88926839:+	ENSGALT00000089475	ENSGALT00000089475,ENSGALT00000021854
A3	ENSGALG00000041791	ENSGALG00000041791;A3:2:7567030:7567033:+	ENSGALT00000070390	ENSGALT00000070390,ENSGALT00000056196
A3	ENSGALG00000043381	ENSGALG00000043381;A3:2:43934744:43934884:+	ENSGALT00000085410	ENSGALT00000080540,ENSGALT00000085410
A3	ENSGALG00000011272	ENSGALG00000011272;A3:2:35770987:35770991:+	ENSGALT00000018393	ENSGALT00000088079,ENSGALT00000018393
A3	ENSGALG00000036074	ENSGALG00000036074;A3:2:65557048:65557054:+	ENSGALT00000088903	ENSGALT00000076096,ENSGALT00000088903
A3	ENSGALG00000031397	ENSGALG00000031397;A3:2:47931157:47931162:+	ENSGALT00000094003	ENSGALT00000094003,ENSGALT00000056268,ENSGALT00000062778,ENSGALT00000078633
A3	ENSGALG00000029279	ENSGALG00000029279;A3:2:149285020:149285050:+	ENSGALT00000094760	ENSGALT00000047376,ENSGALT00000094760
A3	ENSGALG00000046093	ENSGALG00000046093;A3:2:127857797:127858427:+	ENSGALT00000108079	ENSGALT00000107655,ENSGALT00000108079
A3	ENSGALG00000013745	ENSGALG00000013745;A3:2:93596052:93596064:+	ENSGALT00000103070	ENSGALT00000103070,ENSGALT00000022336
A3	ENSGALG00000013745	ENSGALG00000013745;A3:2:93626600:93626615:+	ENSGALT00000103070	ENSGALT00000103070,ENSGALT00000022336
A3	ENSGALG00000034163	ENSGALG00000034163;A3:2:44425777:44425778:+	ENSGALT00000060717	ENSGALT00000059373,ENSGALT00000060717
A3	ENSGALG00000035239	ENSGALG00000035239;A3:2:24923480:24923483:+	ENSGALT00000061337	ENSGALT00000061337,ENSGALT00000073201
A3	ENSGALG00000009722	ENSGALG00000009722;A3:2:23962238:23962322:+	ENSGALT00000015824	ENSGALT00000056996,ENSGALT00000015824
A3	ENSGALG00000036293	ENSGALG00000036293;A3:2:132576791:132576802:+	ENSGALT00000051417,ENSGALT00000065975,ENSGALT00000086597	ENSGALT00000046450,ENSGALT00000065975,ENSGALT00000051417,ENSGALT00000086597
A3	ENSGALG00000036293	ENSGALG00000036293;A3:2:132574867:132574913:+	ENSGALT00000051417	ENSGALT00000046450,ENSGALT00000065975,ENSGALT00000051417,ENSGALT00000086597
A3	ENSGALG00000005710	ENSGALG00000005710;A3:2:4635848:4636040:+	ENSGALT00000009158,ENSGALT00000042703,ENSGALT00000089587	ENSGALT00000042703,ENSGALT00000086976,ENSGALT00000089587,ENSGALT00000009158
A3	ENSGALG00000009653	ENSGALG00000009653;A3:2:23636823:23638286:+	ENSGALT00000084512	ENSGALT00000084512,ENSGALT00000015719
A3	ENSGALG00000009653	ENSGALG00000009653;A3:2:23636823:23637652:+	ENSGALT00000084512	ENSGALT00000084512,ENSGALT00000015719
A3	ENSGALG00000031519	ENSGALG00000031519;A3:2:143158470:143158473:+	ENSGALT00000077478	ENSGALT00000077478,ENSGALT00000073058
A3	ENSGALG00000032845	ENSGALG00000032845;A3:2:191931:192208:+	ENSGALT00000077356	ENSGALT00000061542,ENSGALT00000077356
A3	ENSGALG00000013624	ENSGALG00000013624;A3:2:90189035:90190949:+	ENSGALT00000022165	ENSGALT00000022165,ENSGALT00000099120
A3	ENSGALG00000042182	ENSGALG00000042182;A3:2:131580042:131580877:+	ENSGALT00000097956	ENSGALT00000107971,ENSGALT00000097956
A3	ENSGALG00000042134	ENSGALG00000042134;A3:2:97943871:97943892:+	ENSGALT00000065142	ENSGALT00000083087,ENSGALT00000065142
A3	ENSGALG00000042134	ENSGALG00000042134;A3:2:97834990:97835040:+	ENSGALT00000083087	ENSGALT00000083087,ENSGALT00000065142
A3	ENSGALG00000042134	ENSGALG00000042134;A3:2:97932923:97932941:+	ENSGALT00000065142	ENSGALT00000083087,ENSGALT00000065142
A3	ENSGALG00000042134	ENSGALG00000042134;A3:2:97986206:97986220:+	ENSGALT00000083087	ENSGALT00000083087,ENSGALT00000065142
A3	ENSGALG00000042134	ENSGALG00000042134;A3:2:97951914:97951934:+	ENSGALT00000065142	ENSGALT00000083087,ENSGALT00000065142
A3	ENSGALG00000042134	ENSGALG00000042134;A3:2:97987251:97987266:+	ENSGALT00000065142	ENSGALT00000083087,ENSGALT00000065142
A3	ENSGALG00000042134	ENSGALG00000042134;A3:2:98021832:98021839:+	ENSGALT00000065142	ENSGALT00000083087,ENSGALT00000065142
A3	ENSGALG00000015450	ENSGALG00000015450;A3:2:112859322:112859407:+	ENSGALT00000102602	ENSGALT00000024914,ENSGALT00000102602
A3	ENSGALG00000036870	ENSGALG00000036870;A3:2:569017:569020:+	ENSGALT00000067678	ENSGALT00000067678,ENSGALT00000103692,ENSGALT00000101105
A3	ENSGALG00000036870	ENSGALG00000036870;A3:2:577512:577515:+	ENSGALT00000067678	ENSGALT00000067678,ENSGALT00000103692
A3	ENSGALG00000012695	ENSGALG00000012695;A3:2:60523065:60523258:+	ENSGALT00000031072	ENSGALT00000073973,ENSGALT00000031072
A3	ENSGALG00000012695	ENSGALG00000012695;A3:2:60521054:60521066:+	ENSGALT00000073973	ENSGALT00000073973,ENSGALT00000031072
A3	ENSGALG00000036085	ENSGALG00000036085;A3:2:148839170:148839341:+	ENSGALT00000064834	ENSGALT00000091395,ENSGALT00000064834
A3	ENSGALG00000007721	ENSGALG00000007721;A3:2:16929455:16930998:+	ENSGALT00000012520,ENSGALT00000092705,ENSGALT00000103676,ENSGALT00000103986	ENSGALT00000103986,ENSGALT00000093696,ENSGALT00000012520,ENSGALT00000103676,ENSGALT00000092705
A3	ENSGALG00000007721	ENSGALG00000007721;A3:2:16920610:16920622:+	ENSGALT00000092705,ENSGALT00000093696,ENSGALT00000103676,ENSGALT00000103986	ENSGALT00000103986,ENSGALT00000093696,ENSGALT00000012520,ENSGALT00000103676,ENSGALT00000092705
A3	ENSGALG00000035768	ENSGALG00000035768;A3:2:971643:971838:+	ENSGALT00000062774,ENSGALT00000104206	ENSGALT00000093336,ENSGALT00000062774,ENSGALT00000104206
A3	ENSGALG00000010938	ENSGALG00000010938;A3:2:30976209:30976666:+	ENSGALT00000017800	ENSGALT00000017800,ENSGALT00000056328
A3	ENSGALG00000038678	ENSGALG00000038678;A3:2:100190393:100190447:+	ENSGALT00000093930,ENSGALT00000096068	ENSGALT00000080153,ENSGALT00000055548,ENSGALT00000061982,ENSGALT00000056089,ENSGALT00000096068,ENSGALT00000093930,ENSGALT00000063506
A3	ENSGALG00000038678	ENSGALG00000038678;A3:2:100208529:100208811:+	ENSGALT00000055548,ENSGALT00000056089,ENSGALT00000061982,ENSGALT00000063506,ENSGALT00000080153	ENSGALT00000080153,ENSGALT00000055548,ENSGALT00000061982,ENSGALT00000056089,ENSGALT00000096068,ENSGALT00000093930,ENSGALT00000063506
A3	ENSGALG00000052737	ENSGALG00000052737;A3:2:1003953:1003956:+	ENSGALT00000087376	ENSGALT00000092208,ENSGALT00000087376
A3	ENSGALG00000008963	ENSGALG00000008963;A3:2:20831252:20831255:+	ENSGALT00000014574,ENSGALT00000093969	ENSGALT00000014574,ENSGALT00000099497,ENSGALT00000093969
A3	ENSGALG00000008963	ENSGALG00000008963;A3:2:20840847:20840850:+	ENSGALT00000093969	ENSGALT00000014574,ENSGALT00000099497,ENSGALT00000093969
A3	ENSGALG00000030626	ENSGALG00000030626;A3:2:129275476:129276246:+	ENSGALT00000093929	ENSGALT00000056190,ENSGALT00000093929
A3	ENSGALG00000011046	ENSGALG00000011046;A3:2:32229927:32229928:+	ENSGALT00000017994,ENSGALT00000063895	ENSGALT00000086002,ENSGALT00000063895,ENSGALT00000017994
A3	ENSGALG00000007125	ENSGALG00000007125;A3:2:13290496:13290499:+	ENSGALT00000011542,ENSGALT00000059013,ENSGALT00000067041,ENSGALT00000080314,ENSGALT00000094227	ENSGALT00000011542,ENSGALT00000038526,ENSGALT00000067041,ENSGALT00000059013,ENSGALT00000094227,ENSGALT00000080314
A3	ENSGALG00000039553	ENSGALG00000039553;A3:2:116342917:116343051:+	ENSGALT00000046842	ENSGALT00000046842,ENSGALT00000066678
A3	ENSGALG00000039553	ENSGALG00000039553;A3:2:116342917:116342995:+	ENSGALT00000046842	ENSGALT00000046842,ENSGALT00000066678
A3	ENSGALG00000039553	ENSGALG00000039553;A3:2:116343051:116343089:+	ENSGALT00000066678	ENSGALT00000046842,ENSGALT00000066678
A3	ENSGALG00000013001	ENSGALG00000013001;A3:2:77966794:77966801:+	ENSGALT00000037100	ENSGALT00000037100,ENSGALT00000023413
A3	ENSGALG00000002616	ENSGALG00000002616;A3:21:3581261:3581115:-	ENSGALT00000004118,ENSGALT00000069180	ENSGALT00000057519,ENSGALT00000004118,ENSGALT00000069180
A3	ENSGALG00000027363	ENSGALG00000027363;A3:21:2655738:2655735:-	ENSGALT00000090947	ENSGALT00000045321,ENSGALT00000090947
A3	ENSGALG00000034777	ENSGALG00000034777;A3:21:5429472:5429460:-	ENSGALT00000077922	ENSGALT00000077922,ENSGALT00000056771
A3	ENSGALG00000026558	ENSGALG00000026558;A3:21:6510417:6510034:-	ENSGALT00000045567	ENSGALT00000079484,ENSGALT00000045567
A3	ENSGALG00000037241	ENSGALG00000037241;A3:21:675220:675029:-	ENSGALT00000069291	ENSGALT00000069291,ENSGALT00000097279
A3	ENSGALG00000037241	ENSGALG00000037241;A3:21:675220:674800:-	ENSGALT00000069291	ENSGALT00000069291,ENSGALT00000097279
A3	ENSGALG00000002377	ENSGALG00000002377;A3:21:3222150:3221643:-	ENSGALT00000003745	ENSGALT00000083588,ENSGALT00000089190,ENSGALT00000049654,ENSGALT00000088161,ENSGALT00000003745
A3	ENSGALG00000034453	ENSGALG00000034453;A3:21:2922456:2922373:-	ENSGALT00000078957	ENSGALT00000078957,ENSGALT00000084513
A3	ENSGALG00000043128	ENSGALG00000043128;A3:21:151868:151706:-	ENSGALT00000080197	ENSGALT00000080197,ENSGALT00000069949
A3	ENSGALG00000035017	ENSGALG00000035017;A3:21:2685331:2684950:-	ENSGALT00000092686	ENSGALT00000049208,ENSGALT00000092686,ENSGALT00000084464
A3	ENSGALG00000004646	ENSGALG00000004646;A3:21:5664848:5664664:-	ENSGALT00000007401	ENSGALT00000007401,ENSGALT00000077374
A3	ENSGALG00000003439	ENSGALG00000003439;A3:21:4226153:4226395:+	ENSGALT00000005447	ENSGALT00000005447,ENSGALT00000097971
A3	ENSGALG00000033034	ENSGALG00000033034;A3:21:4229240:4229448:+	ENSGALT00000106318	ENSGALT00000095814,ENSGALT00000106318,ENSGALT00000057880
A3	ENSGALG00000033034	ENSGALG00000033034;A3:21:4229020:4229240:+	ENSGALT00000095814	ENSGALT00000095814,ENSGALT00000106318,ENSGALT00000057880
A3	ENSGALG00000000652	ENSGALG00000000652;A3:21:627198:628721:+	ENSGALT00000059477	ENSGALT00000059477,ENSGALT00000087758
A3	ENSGALG00000043204	ENSGALG00000043204;A3:21:4452838:4452841:+	ENSGALT00000048594	ENSGALT00000048594,ENSGALT00000077339
A3	ENSGALG00000035362	ENSGALG00000035362;A3:21:4413918:4414207:+	ENSGALT00000102439	ENSGALT00000102439,ENSGALT00000076072
A3	ENSGALG00000035362	ENSGALG00000035362;A3:21:4413909:4413918:+	ENSGALT00000076072	ENSGALT00000102439,ENSGALT00000076072
A3	ENSGALG00000002836	ENSGALG00000002836;A3:21:3810208:3810267:+	ENSGALT00000104212	ENSGALT00000104212,ENSGALT00000088530
A3	ENSGALG00000002836	ENSGALG00000002836;A3:21:3815631:3815944:+	ENSGALT00000088530	ENSGALT00000104212,ENSGALT00000088530
A3	ENSGALG00000004640	ENSGALG00000004640;A3:21:5662968:5663316:+	ENSGALT00000007392,ENSGALT00000086802,ENSGALT00000087268	ENSGALT00000086802,ENSGALT00000087268,ENSGALT00000007392,ENSGALT00000067924
A3	ENSGALG00000004657	ENSGALG00000004657;A3:21:5671355:5672204:+	ENSGALT00000055919	ENSGALT00000093264,ENSGALT00000055919
A3	ENSGALG00000035717	ENSGALG00000035717;A3:21:6566141:6566484:+	ENSGALT00000080452,ENSGALT00000105103,ENSGALT00000105179	ENSGALT00000080452,ENSGALT00000105103,ENSGALT00000088762,ENSGALT00000105179
A3	ENSGALG00000032060	ENSGALG00000032060;A3:21:632332:632592:+	ENSGALT00000103804	ENSGALT00000103804,ENSGALT00000061553
A3	ENSGALG00000023703	ENSGALG00000023703;A3:19:6215126:6214911:-	ENSGALT00000055497	ENSGALT00000039622,ENSGALT00000055497,ENSGALT00000068993
A3	ENSGALG00000003031	ENSGALG00000003031;A3:19:5564102:5564101:-	ENSGALT00000098433	ENSGALT00000004795,ENSGALT00000098433
A3	ENSGALG00000042533	ENSGALG00000042533;A3:19:641169:641166:-	ENSGALT00000108341	ENSGALT00000108341,ENSGALT00000049000
A3	ENSGALG00000026492	ENSGALG00000026492;A3:19:6788216:6787582:-	ENSGALT00000045127,ENSGALT00000084902	ENSGALT00000045127,ENSGALT00000084902,ENSGALT00000085128
A3	ENSGALG00000005439	ENSGALG00000005439;A3:19:8593830:8593536:-	ENSGALT00000034715	ENSGALT00000054036,ENSGALT00000034715,ENSGALT00000065243
A3	ENSGALG00000003108	ENSGALG00000003108;A3:19:5687460:5687457:-	ENSGALT00000004908	ENSGALT00000084999,ENSGALT00000004908
A3	ENSGALG00000021653	ENSGALG00000021653;A3:19:3659161:3658976:-	ENSGALT00000084461	ENSGALT00000035106,ENSGALT00000084461
A3	ENSGALG00000021665	ENSGALG00000021665;A3:19:2811199:2810465:-	ENSGALT00000001925	ENSGALT00000001925,ENSGALT00000061444
A3	ENSGALG00000023806	ENSGALG00000023806;A3:19:5433624:5433615:-	ENSGALT00000004394,ENSGALT00000094186,ENSGALT00000094397	ENSGALT00000004394,ENSGALT00000052226,ENSGALT00000094397,ENSGALT00000094186
A3	ENSGALG00000048190	ENSGALG00000048190;A3:19:10160984:10159646:-	ENSGALT00000098267	ENSGALT00000098267,ENSGALT00000103018
A3	ENSGALG00000002081	ENSGALG00000002081;A3:19:4520277:4520295:+	ENSGALT00000103380	ENSGALT00000003246,ENSGALT00000103380
A3	ENSGALG00000002081	ENSGALG00000002081;A3:19:4521849:4521853:+	ENSGALT00000103380	ENSGALT00000003246,ENSGALT00000103380
A3	ENSGALG00000017358	ENSGALG00000017358;A3:19:4397726:4398813:+	ENSGALT00000028042	ENSGALT00000028042,ENSGALT00000100834
A3	ENSGALG00000030401	ENSGALG00000030401;A3:19:9947344:9948097:+	ENSGALT00000101859	ENSGALT00000101859,ENSGALT00000077741
A3	ENSGALG00000002618	ENSGALG00000002618;A3:19:5175455:5178397:+	ENSGALT00000004120	ENSGALT00000074087,ENSGALT00000004120
A3	ENSGALG00000032220	ENSGALG00000032220;A3:19:958298:958496:+	ENSGALT00000067843,ENSGALT00000081183,ENSGALT00000097041,ENSGALT00000104788,ENSGALT00000105665	ENSGALT00000097041,ENSGALT00000067843,ENSGALT00000105665,ENSGALT00000096631,ENSGALT00000081183,ENSGALT00000104788
A3	ENSGALG00000032220	ENSGALG00000032220;A3:19:961861:962013:+	ENSGALT00000067843,ENSGALT00000096631,ENSGALT00000097041,ENSGALT00000104788,ENSGALT00000105665	ENSGALT00000097041,ENSGALT00000067843,ENSGALT00000105665,ENSGALT00000096631,ENSGALT00000081183,ENSGALT00000104788
A3	ENSGALG00000032220	ENSGALG00000032220;A3:19:959320:959431:+	ENSGALT00000067843,ENSGALT00000081183,ENSGALT00000097041,ENSGALT00000104788,ENSGALT00000105665	ENSGALT00000097041,ENSGALT00000067843,ENSGALT00000105665,ENSGALT00000096631,ENSGALT00000081183,ENSGALT00000104788
A3	ENSGALG00000006034	ENSGALG00000006034;A3:19:10012529:10012583:+	ENSGALT00000066448,ENSGALT00000106617	ENSGALT00000106617,ENSGALT00000090534,ENSGALT00000066448
A3	ENSGALG00000001363	ENSGALG00000001363;A3:19:3037861:3037922:+	ENSGALT00000106054	ENSGALT00000082376,ENSGALT00000106054
A3	ENSGALG00000001363	ENSGALG00000001363;A3:19:3034178:3034216:+	ENSGALT00000106054	ENSGALT00000082376,ENSGALT00000106054
A3	ENSGALG00000001546	ENSGALG00000001546;A3:19:3392105:3392108:+	ENSGALT00000002350	ENSGALT00000002350,ENSGALT00000096518
A3	ENSGALG00000001546	ENSGALG00000001546;A3:19:3406633:3406658:+	ENSGALT00000002350	ENSGALT00000002350,ENSGALT00000096518
A3	ENSGALG00000001546	ENSGALG00000001546;A3:19:3384697:3384721:+	ENSGALT00000002350	ENSGALT00000002350,ENSGALT00000096518
A3	ENSGALG00000001546	ENSGALG00000001546;A3:19:3380697:3380700:+	ENSGALT00000096518	ENSGALT00000002350,ENSGALT00000096518
A3	ENSGALG00000001546	ENSGALG00000001546;A3:19:3377148:3377162:+	ENSGALT00000002350	ENSGALT00000002350,ENSGALT00000096518
A3	ENSGALG00000001546	ENSGALG00000001546;A3:19:3380267:3380297:+	ENSGALT00000096518	ENSGALT00000002350,ENSGALT00000096518
A3	ENSGALG00000029408	ENSGALG00000029408;A3:19:455296:455828:+	ENSGALT00000074220,ENSGALT00000085426	ENSGALT00000074220,ENSGALT00000085426,ENSGALT00000082466
A3	ENSGALG00000029408	ENSGALG00000029408;A3:19:426584:426646:+	ENSGALT00000074220,ENSGALT00000077925,ENSGALT00000082466	ENSGALT00000074220,ENSGALT00000085426,ENSGALT00000082466,ENSGALT00000077925
A3	ENSGALG00000037051	ENSGALG00000037051;A3:19:252544:253191:+	ENSGALT00000080376	ENSGALT00000073669,ENSGALT00000080376,ENSGALT00000049551,ENSGALT00000047028,ENSGALT00000072094
A3	ENSGALG00000037051	ENSGALG00000037051;A3:19:255201:255894:+	ENSGALT00000080376	ENSGALT00000073669,ENSGALT00000049551,ENSGALT00000080376,ENSGALT00000072094,ENSGALT00000053956,ENSGALT00000047028
A3	ENSGALG00000037314	ENSGALG00000037314;A3:19:7149569:7149572:+	ENSGALT00000097092	ENSGALT00000097092,ENSGALT00000066208
A3	ENSGALG00000004519	ENSGALG00000004519;A3:19:6749582:6749627:+	ENSGALT00000099044	ENSGALT00000099044,ENSGALT00000007195
A3	ENSGALG00000010747	ENSGALG00000010747;A3:5:44705992:44705839:-	ENSGALT00000017485	ENSGALT00000017485,ENSGALT00000083123
A3	ENSGALG00000053398	ENSGALG00000053398;A3:5:765706:763844:-	ENSGALT00000103503	ENSGALT00000103503,ENSGALT00000102569
A3	ENSGALG00000012023	ENSGALG00000012023;A3:5:55295017:55294903:-	ENSGALT00000019620	ENSGALT00000103687,ENSGALT00000019620
A3	ENSGALG00000020417	ENSGALG00000020417;A3:5:38132511:38132304:-	ENSGALT00000100504	ENSGALT00000100504,ENSGALT00000032563
A3	ENSGALG00000006799	ENSGALG00000006799;A3:5:15323939:15323936:-	ENSGALT00000049968,ENSGALT00000090508,ENSGALT00000105175	ENSGALT00000090508,ENSGALT00000010998,ENSGALT00000105175,ENSGALT00000049968
A3	ENSGALG00000011511	ENSGALG00000011511;A3:5:50520309:50519651:-	ENSGALT00000087830	ENSGALT00000053131,ENSGALT00000018765,ENSGALT00000087830
A3	ENSGALG00000011511	ENSGALG00000011511;A3:5:50520919:50520917:-	ENSGALT00000053131	ENSGALT00000053131,ENSGALT00000018765
A3	ENSGALG00000038541	ENSGALG00000038541;A3:5:294964:294481:-	ENSGALT00000047600	ENSGALT00000047600,ENSGALT00000067837
A3	ENSGALG00000038541	ENSGALG00000038541;A3:5:294964:294252:-	ENSGALT00000047600	ENSGALT00000047600,ENSGALT00000067837
A3	ENSGALG00000038059	ENSGALG00000038059;A3:5:23353837:23352771:-	ENSGALT00000056175	ENSGALT00000104843,ENSGALT00000056175,ENSGALT00000092550
A3	ENSGALG00000034354	ENSGALG00000034354;A3:5:38537746:38537512:-	ENSGALT00000081527	ENSGALT00000081527,ENSGALT00000073284
A3	ENSGALG00000011695	ENSGALG00000011695;A3:5:7168835:7167099:-	ENSGALT00000019117	ENSGALT00000019117,ENSGALT00000099941
A3	ENSGALG00000009801	ENSGALG00000009801;A3:5:31711737:31711702:-	ENSGALT00000015942	ENSGALT00000079778,ENSGALT00000086000,ENSGALT00000015942
A3	ENSGALG00000038292	ENSGALG00000038292;A3:5:487175:486991:-	ENSGALT00000047175	ENSGALT00000047175,ENSGALT00000088715
A3	ENSGALG00000010025	ENSGALG00000010025;A3:5:36149856:36149853:-	ENSGALT00000016282	ENSGALT00000016282,ENSGALT00000068035
A3	ENSGALG00000010025	ENSGALG00000010025;A3:5:36141727:36141723:-	ENSGALT00000016282	ENSGALT00000016282,ENSGALT00000068035
A3	ENSGALG00000012468	ENSGALG00000012468;A3:5:58963401:58963219:-	ENSGALT00000093517	ENSGALT00000020376,ENSGALT00000093517
A3	ENSGALG00000036443	ENSGALG00000036443;A3:5:22871510:22871507:-	ENSGALT00000072841	ENSGALT00000065567,ENSGALT00000072841
A3	ENSGALG00000031862	ENSGALG00000031862;A3:5:48056303:48056300:-	ENSGALT00000055216	ENSGALT00000070051,ENSGALT00000105727,ENSGALT00000055216
A3	ENSGALG00000031862	ENSGALG00000031862;A3:5:48068720:48068374:-	ENSGALT00000105727	ENSGALT00000105727,ENSGALT00000055216
A3	ENSGALG00000030151	ENSGALG00000030151;A3:5:1329895:1329892:-	ENSGALT00000065748	ENSGALT00000099548,ENSGALT00000065748
A3	ENSGALG00000010372	ENSGALG00000010372;A3:5:39096475:39096427:-	ENSGALT00000099151,ENSGALT00000106183	ENSGALT00000099151,ENSGALT00000016899,ENSGALT00000106183
A3	ENSGALG00000007362	ENSGALG00000007362;A3:5:17237551:17237486:-	ENSGALT00000038763	ENSGALT00000011905,ENSGALT00000038763
A3	ENSGALG00000008347	ENSGALG00000008347;A3:5:23725259:23725232:-	ENSGALT00000096438,ENSGALT00000105597	ENSGALT00000093255,ENSGALT00000096438,ENSGALT00000105597
A3	ENSGALG00000011687	ENSGALG00000011687;A3:5:52012708:52007023:-	ENSGALT00000108049	ENSGALT00000019108,ENSGALT00000108049
A3	ENSGALG00000030732	ENSGALG00000030732;A3:5:24168776:24168774:-	ENSGALT00000054366,ENSGALT00000098545	ENSGALT00000098545,ENSGALT00000054366,ENSGALT00000052617
A3	ENSGALG00000033212	ENSGALG00000033212;A3:5:49682594:49682522:-	ENSGALT00000081765	ENSGALT00000088207,ENSGALT00000081765
A3	ENSGALG00000005787	ENSGALG00000005787;A3:5:9589364:9589014:-	ENSGALT00000107595	ENSGALT00000107595,ENSGALT00000009297
A3	ENSGALG00000011533	ENSGALG00000011533;A3:5:50674431:50674010:-	ENSGALT00000048564	ENSGALT00000083855,ENSGALT00000088092,ENSGALT00000048564
A3	ENSGALG00000032988	ENSGALG00000032988;A3:5:1135953:1136411:+	ENSGALT00000067723	ENSGALT00000052016,ENSGALT00000067723
A3	ENSGALG00000006608	ENSGALG00000006608;A3:5:14312743:14312754:+	ENSGALT00000092347	ENSGALT00000010667,ENSGALT00000092347
A3	ENSGALG00000010275	ENSGALG00000010275;A3:5:38241469:38241655:+	ENSGALT00000088482	ENSGALT00000016710,ENSGALT00000088482
A3	ENSGALG00000006300	ENSGALG00000006300;A3:5:12758911:12758914:+	ENSGALT00000075825	ENSGALT00000075825,ENSGALT00000039415
A3	ENSGALG00000006300	ENSGALG00000006300;A3:5:12758395:12758425:+	ENSGALT00000039415	ENSGALT00000075825,ENSGALT00000039415
A3	ENSGALG00000031238	ENSGALG00000031238;A3:5:39567067:39567509:+	ENSGALT00000055042	ENSGALT00000055042,ENSGALT00000061833
A3	ENSGALG00000010193	ENSGALG00000010193;A3:5:37897215:37898442:+	ENSGALT00000055125	ENSGALT00000055125,ENSGALT00000016570
A3	ENSGALG00000008053	ENSGALG00000008053;A3:5:22520358:22520587:+	ENSGALT00000068425	ENSGALT00000013067,ENSGALT00000068425
A3	ENSGALG00000009300	ENSGALG00000009300;A3:5:26520668:26521226:+	ENSGALT00000065678	ENSGALT00000065678,ENSGALT00000015137
A3	ENSGALG00000009633	ENSGALG00000009633;A3:5:30239886:30241547:+	ENSGALT00000015687	ENSGALT00000015687,ENSGALT00000086480
A3	ENSGALG00000009633	ENSGALG00000009633;A3:5:30238272:30239886:+	ENSGALT00000068659	ENSGALT00000015687,ENSGALT00000068659,ENSGALT00000086480
A3	ENSGALG00000009633	ENSGALG00000009633;A3:5:30238272:30241547:+	ENSGALT00000068659	ENSGALT00000068659,ENSGALT00000086480
A3	ENSGALG00000026445	ENSGALG00000026445;A3:5:44065328:44065330:+	ENSGALT00000103438	ENSGALT00000045488,ENSGALT00000103438
A3	ENSGALG00000011608	ENSGALG00000011608;A3:5:51696833:51697040:+	ENSGALT00000105512	ENSGALT00000096370,ENSGALT00000105512
A3	ENSGALG00000011608	ENSGALG00000011608;A3:5:51696833:51697319:+	ENSGALT00000105512	ENSGALT00000096370,ENSGALT00000105512
A3	ENSGALG00000011608	ENSGALG00000011608;A3:5:51697319:51697466:+	ENSGALT00000096370	ENSGALT00000096370,ENSGALT00000105512
A3	ENSGALG00000006446	ENSGALG00000006446;A3:5:13330546:13330557:+	ENSGALT00000010401,ENSGALT00000105345	ENSGALT00000102765,ENSGALT00000105345,ENSGALT00000010401
A3	ENSGALG00000012139	ENSGALG00000012139;A3:5:4808803:4809792:+	ENSGALT00000040146	ENSGALT00000019831,ENSGALT00000040146
A3	ENSGALG00000010118	ENSGALG00000010118;A3:5:37225499:37225502:+	ENSGALT00000016459	ENSGALT00000016459,ENSGALT00000057942,ENSGALT00000058228
A3	ENSGALG00000031629	ENSGALG00000031629;A3:5:215020:215371:+	ENSGALT00000080874	ENSGALT00000072495,ENSGALT00000080874
A3	ENSGALG00000031629	ENSGALG00000031629;A3:5:215020:215190:+	ENSGALT00000080874	ENSGALT00000072495,ENSGALT00000080874
A3	ENSGALG00000054033	ENSGALG00000054033;A3:5:56621:57356:+	ENSGALT00000098376	ENSGALT00000098376,ENSGALT00000090865
A3	ENSGALG00000008569	ENSGALG00000008569;A3:5:24771798:24773452:+	ENSGALT00000032642	ENSGALT00000032642,ENSGALT00000066791
A3	ENSGALG00000012408	ENSGALG00000012408;A3:5:58376171:58376172:+	ENSGALT00000088324	ENSGALT00000083206,ENSGALT00000088324
A3	ENSGALG00000012408	ENSGALG00000012408;A3:5:58375801:58376015:+	ENSGALT00000083206	ENSGALT00000083206,ENSGALT00000088324
A3	ENSGALG00000010340	ENSGALG00000010340;A3:5:38593743:38593976:+	ENSGALT00000089352	ENSGALT00000089352,ENSGALT00000037710
A3	ENSGALG00000007341	ENSGALG00000007341;A3:5:17230649:17230819:+	ENSGALT00000098519	ENSGALT00000011877,ENSGALT00000098519
A3	ENSGALG00000011464	ENSGALG00000011464;A3:5:50412453:50412592:+	ENSGALT00000018692,ENSGALT00000088393	ENSGALT00000018692,ENSGALT00000088393,ENSGALT00000084423
A3	ENSGALG00000010874	ENSGALG00000010874;A3:5:45350214:45350373:+	ENSGALT00000074362	ENSGALT00000017675,ENSGALT00000085494,ENSGALT00000074362
A3	ENSGALG00000005840	ENSGALG00000005840;A3:5:9696366:9696389:+	ENSGALT00000065916	ENSGALT00000087857,ENSGALT00000065916
A3	ENSGALG00000008653	ENSGALG00000008653;A3:5:25246062:25246065:+	ENSGALT00000014094,ENSGALT00000102155	ENSGALT00000092989,ENSGALT00000094861,ENSGALT00000102155,ENSGALT00000014094
A3	ENSGALG00000003748	ENSGALG00000003748;A3:5:2986636:2986647:+	ENSGALT00000076216	ENSGALT00000005949,ENSGALT00000076216
A3	ENSGALG00000017384	ENSGALG00000017384;A3:5:28235744:28237025:+	ENSGALT00000100984	ENSGALT00000028069,ENSGALT00000100984
A3	ENSGALG00000003999	ENSGALG00000003999;A3:5:2219374:2219516:+	ENSGALT00000068497,ENSGALT00000102032,ENSGALT00000107084,ENSGALT00000108309	ENSGALT00000108309,ENSGALT00000102032,ENSGALT00000068497,ENSGALT00000107084,ENSGALT00000103014
A3	ENSGALG00000010607	ENSGALG00000010607;A3:5:43269494:43269892:+	ENSGALT00000032543,ENSGALT00000106361	ENSGALT00000062176,ENSGALT00000106361,ENSGALT00000032543
A3	ENSGALG00000042297	ENSGALG00000042297;A3:5:172094:172295:+	ENSGALT00000049722	ENSGALT00000049722,ENSGALT00000099405,ENSGALT00000101626
A3	ENSGALG00000042297	ENSGALG00000042297;A3:5:172295:173254:+	ENSGALT00000101626	ENSGALT00000049722,ENSGALT00000099405,ENSGALT00000101626
A3	ENSGALG00000047559	ENSGALG00000047559;A3:5:9987922:9988301:+	ENSGALT00000104435	ENSGALT00000104435,ENSGALT00000009535,ENSGALT00000050891
A3	ENSGALG00000029260	ENSGALG00000029260;A3:5:16252112:16252260:+	ENSGALT00000053439,ENSGALT00000061350,ENSGALT00000079859	ENSGALT00000079859,ENSGALT00000097197,ENSGALT00000061350,ENSGALT00000053439
A3	ENSGALG00000020419	ENSGALG00000020419;A3:5:37993654:37995725:+	ENSGALT00000091614	ENSGALT00000051341,ENSGALT00000091614
A3	ENSGALG00000012006	ENSGALG00000012006;A3:5:54964267:54964397:+	ENSGALT00000049461	ENSGALT00000019593,ENSGALT00000049461
A3	ENSGALG00000029586	ENSGALG00000029586;A3:5:9162958:9162961:+	ENSGALT00000086590	ENSGALT00000048452,ENSGALT00000086590
A3	ENSGALG00000016481	ENSGALG00000016481;A3:3:101609537:101609534:-	ENSGALT00000047806,ENSGALT00000062855	ENSGALT00000062855,ENSGALT00000047806,ENSGALT00000026590
A3	ENSGALG00000042005	ENSGALG00000042005;A3:3:104525899:104525894:-	ENSGALT00000051444,ENSGALT00000056898	ENSGALT00000056898,ENSGALT00000060510,ENSGALT00000051444
A3	ENSGALG00000015573	ENSGALG00000015573;A3:3:72791179:72791093:-	ENSGALT00000099703	ENSGALT00000095897,ENSGALT00000099703,ENSGALT00000106263,ENSGALT00000025106
A3	ENSGALG00000016421	ENSGALG00000016421;A3:3:96188150:96188098:-	ENSGALT00000026489	ENSGALT00000082086,ENSGALT00000026489,ENSGALT00000078745,ENSGALT00000061757
A3	ENSGALG00000011180	ENSGALG00000011180;A3:3:40867506:40865880:-	ENSGALT00000101198	ENSGALT00000018228,ENSGALT00000101198
A3	ENSGALG00000042614	ENSGALG00000042614;A3:3:98925096:98924269:-	ENSGALT00000071540	ENSGALT00000106521,ENSGALT00000082965,ENSGALT00000071540
A3	ENSGALG00000031631	ENSGALG00000031631;A3:3:82669194:82668671:-	ENSGALT00000092936	ENSGALT00000061994,ENSGALT00000092936
A3	ENSGALG00000030587	ENSGALG00000030587;A3:3:30433188:30433007:-	ENSGALT00000098007	ENSGALT00000050761,ENSGALT00000080936,ENSGALT00000098007
A3	ENSGALG00000038420	ENSGALG00000038420;A3:3:61388769:61387916:-	ENSGALT00000051722	ENSGALT00000051722,ENSGALT00000103348
A3	ENSGALG00000016454	ENSGALG00000016454;A3:3:97286788:97286753:-	ENSGALT00000047526	ENSGALT00000031596,ENSGALT00000047526
A3	ENSGALG00000013990	ENSGALG00000013990;A3:3:56861825:56861750:-	ENSGALT00000071633	ENSGALT00000022666,ENSGALT00000059788,ENSGALT00000071633
A3	ENSGALG00000016359	ENSGALG00000016359;A3:3:91654866:91654635:-	ENSGALT00000096901,ENSGALT00000098121	ENSGALT00000098121,ENSGALT00000096901,ENSGALT00000090287
A3	ENSGALG00000015923	ENSGALG00000015923;A3:3:81523732:81523634:-	ENSGALT00000052653	ENSGALT00000037065,ENSGALT00000052653
A3	ENSGALG00000039720	ENSGALG00000039720;A3:3:16826488:16826446:-	ENSGALT00000050517	ENSGALT00000050517,ENSGALT00000050515
A3	ENSGALG00000016463	ENSGALG00000016463;A3:3:99589273:99588086:-	ENSGALT00000095007	ENSGALT00000095007,ENSGALT00000026562,ENSGALT00000071971
A3	ENSGALG00000009811	ENSGALG00000009811;A3:3:21899604:21899499:-	ENSGALT00000031933	ENSGALT00000089326,ENSGALT00000031933
A3	ENSGALG00000009811	ENSGALG00000009811;A3:3:21899308:21899300:-	ENSGALT00000031933	ENSGALT00000089326,ENSGALT00000031933
A3	ENSGALG00000009811	ENSGALG00000009811;A3:3:21894407:21894404:-	ENSGALT00000031933,ENSGALT00000089326	ENSGALT00000089326,ENSGALT00000107041,ENSGALT00000031933
A3	ENSGALG00000009056	ENSGALG00000009056;A3:3:8531429:8530918:-	ENSGALT00000014742	ENSGALT00000014742,ENSGALT00000083415
A3	ENSGALG00000014371	ENSGALG00000014371;A3:3:37822371:37821789:-	ENSGALT00000006738,ENSGALT00000023217,ENSGALT00000093867	ENSGALT00000023217,ENSGALT00000093867,ENSGALT00000006738,ENSGALT00000054374
A3	ENSGALG00000014953	ENSGALG00000014953;A3:3:63825957:63825596:-	ENSGALT00000031721	ENSGALT00000087121,ENSGALT00000031721
A3	ENSGALG00000010843	ENSGALG00000010843;A3:3:37895256:37894395:-	ENSGALT00000031860	ENSGALT00000017625,ENSGALT00000031860
A3	ENSGALG00000016499	ENSGALG00000016499;A3:3:104121272:104121253:-	ENSGALT00000091812	ENSGALT00000091812,ENSGALT00000026616
A3	ENSGALG00000016499	ENSGALG00000016499;A3:3:104129780:104129520:-	ENSGALT00000091812	ENSGALT00000091812,ENSGALT00000026616
A3	ENSGALG00000016499	ENSGALG00000016499;A3:3:104129780:104129453:-	ENSGALT00000091812	ENSGALT00000091812,ENSGALT00000026616
A3	ENSGALG00000016499	ENSGALG00000016499;A3:3:104117366:104117235:-	ENSGALT00000091812	ENSGALT00000091812,ENSGALT00000026616
A3	ENSGALG00000014463	ENSGALG00000014463;A3:3:37720767:37720671:-	ENSGALT00000023354,ENSGALT00000078959	ENSGALT00000078959,ENSGALT00000023354,ENSGALT00000084370
A3	ENSGALG00000009788	ENSGALG00000009788;A3:3:21270681:21270405:-	ENSGALT00000051983	ENSGALT00000015924,ENSGALT00000051983
A3	ENSGALG00000008753	ENSGALG00000008753;A3:3:11967419:11966888:-	ENSGALT00000031978	ENSGALT00000093478,ENSGALT00000031978
A3	ENSGALG00000042388	ENSGALG00000042388;A3:3:58311634:58311605:-	ENSGALT00000052602,ENSGALT00000101011,ENSGALT00000108285	ENSGALT00000108285,ENSGALT00000052602,ENSGALT00000101011,ENSGALT00000106330
A3	ENSGALG00000016320	ENSGALG00000016320;A3:3:88322204:88321851:-	ENSGALT00000026329	ENSGALT00000026329,ENSGALT00000056107
A3	ENSGALG00000010620	ENSGALG00000010620;A3:3:33754694:33754691:-	ENSGALT00000017279	ENSGALT00000085243,ENSGALT00000017279
A3	ENSGALG00000008713	ENSGALG00000008713;A3:3:15520260:15520013:-	ENSGALT00000039118,ENSGALT00000053383	ENSGALT00000039119,ENSGALT00000039118,ENSGALT00000053383
A3	ENSGALG00000014834	ENSGALG00000014834;A3:3:59839057:59839055:-	ENSGALT00000093498	ENSGALT00000093498,ENSGALT00000031745
A3	ENSGALG00000030929	ENSGALG00000030929;A3:3:105364538:105364791:+	ENSGALT00000081392	ENSGALT00000097177,ENSGALT00000081392
A3	ENSGALG00000038652	ENSGALG00000038652;A3:3:88415291:88415294:+	ENSGALT00000048896,ENSGALT00000088097	ENSGALT00000048896,ENSGALT00000088097,ENSGALT00000068422
A3	ENSGALG00000040348	ENSGALG00000040348;A3:3:9789631:9789924:+	ENSGALT00000081958,ENSGALT00000095219,ENSGALT00000102645	ENSGALT00000095219,ENSGALT00000081958,ENSGALT00000100032,ENSGALT00000102645
A3	ENSGALG00000016457	ENSGALG00000016457;A3:3:97877830:97878390:+	ENSGALT00000036892	ENSGALT00000099127,ENSGALT00000036892
A3	ENSGALG00000016457	ENSGALG00000016457;A3:3:97859745:97860070:+	ENSGALT00000036892	ENSGALT00000099127,ENSGALT00000036892
A3	ENSGALG00000036218	ENSGALG00000036218;A3:3:40060710:40061523:+	ENSGALT00000047065	ENSGALT00000096011,ENSGALT00000047065
A3	ENSGALG00000015483	ENSGALG00000015483;A3:3:71509747:71511095:+	ENSGALT00000024970	ENSGALT00000024970,ENSGALT00000081923
A3	ENSGALG00000009822	ENSGALG00000009822;A3:3:22034183:22034246:+	ENSGALT00000087739	ENSGALT00000087739,ENSGALT00000104778,ENSGALT00000078463
A3	ENSGALG00000022850	ENSGALG00000022850;A3:3:104445880:104445922:+	ENSGALT00000026658	ENSGALT00000105018,ENSGALT00000026658
A3	ENSGALG00000013935	ENSGALG00000013935;A3:3:55303060:55303585:+	ENSGALT00000022585,ENSGALT00000062456,ENSGALT00000062593,ENSGALT00000070838	ENSGALT00000107752,ENSGALT00000106218,ENSGALT00000062593,ENSGALT00000022585,ENSGALT00000062456,ENSGALT00000070838
A3	ENSGALG00000009303	ENSGALG00000009303;A3:3:17463407:17464097:+	ENSGALT00000015142	ENSGALT00000015142,ENSGALT00000015141
A3	ENSGALG00000032770	ENSGALG00000032770;A3:3:941074:941077:+	ENSGALT00000071359	ENSGALT00000066674,ENSGALT00000071359
A3	ENSGALG00000026239	ENSGALG00000026239;A3:3:104505658:104505729:+	ENSGALT00000095117	ENSGALT00000044728,ENSGALT00000095117
A3	ENSGALG00000026981	ENSGALG00000026981;A3:3:54449435:54449438:+	ENSGALT00000044269,ENSGALT00000068410	ENSGALT00000044269,ENSGALT00000047580,ENSGALT00000068410
A3	ENSGALG00000030384	ENSGALG00000030384;A3:3:4380263:4380296:+	ENSGALT00000091109	ENSGALT00000091109,ENSGALT00000077188
A3	ENSGALG00000029261	ENSGALG00000029261;A3:3:2514280:2514349:+	ENSGALT00000076385	ENSGALT00000076385,ENSGALT00000050460
A3	ENSGALG00000037504	ENSGALG00000037504;A3:3:206781:207227:+	ENSGALT00000057119	ENSGALT00000057119,ENSGALT00000094816
A3	ENSGALG00000015733	ENSGALG00000015733;A3:3:75514812:75514815:+	ENSGALT00000025373	ENSGALT00000087903,ENSGALT00000025373
A3	ENSGALG00000010671	ENSGALG00000010671;A3:3:34787088:34787214:+	ENSGALT00000017361	ENSGALT00000099326,ENSGALT00000017361
A3	ENSGALG00000010671	ENSGALG00000010671;A3:3:34787807:34787873:+	ENSGALT00000017361	ENSGALT00000099326,ENSGALT00000017361
A3	ENSGALG00000016586	ENSGALG00000016586;A3:3:105140035:105140078:+	ENSGALT00000100648	ENSGALT00000062073,ENSGALT00000026773,ENSGALT00000100648
A3	ENSGALG00000010630	ENSGALG00000010630;A3:3:33919617:33919636:+	ENSGALT00000103125	ENSGALT00000017299,ENSGALT00000103125
A3	ENSGALG00000010630	ENSGALG00000010630;A3:3:33927376:33927395:+	ENSGALT00000103125	ENSGALT00000017299,ENSGALT00000103125
A3	ENSGALG00000010630	ENSGALG00000010630;A3:3:33918609:33918638:+	ENSGALT00000017299	ENSGALT00000017299,ENSGALT00000103125
A3	ENSGALG00000011169	ENSGALG00000011169;A3:3:40787739:40788420:+	ENSGALT00000108203	ENSGALT00000018210,ENSGALT00000108203
A3	ENSGALG00000011169	ENSGALG00000011169;A3:3:40791720:40791951:+	ENSGALT00000018210	ENSGALT00000018210,ENSGALT00000018198
A3	ENSGALG00000015917	ENSGALG00000015917;A3:3:81507308:81507639:+	ENSGALT00000025653,ENSGALT00000049560,ENSGALT00000083789	ENSGALT00000087249,ENSGALT00000083789,ENSGALT00000025653,ENSGALT00000049560
A3	ENSGALG00000015917	ENSGALG00000015917;A3:3:81505098:81505265:+	ENSGALT00000049560,ENSGALT00000083789,ENSGALT00000087249	ENSGALT00000087249,ENSGALT00000083789,ENSGALT00000025653,ENSGALT00000049560
A3	ENSGALG00000015917	ENSGALG00000015917;A3:3:81503875:81504022:+	ENSGALT00000083789	ENSGALT00000083789,ENSGALT00000049560
A3	ENSGALG00000015917	ENSGALG00000015917;A3:3:81503875:81503878:+	ENSGALT00000083789	ENSGALT00000083789,ENSGALT00000049560
A3	ENSGALG00000053296	ENSGALG00000053296;A3:3:105078112:105078297:+	ENSGALT00000096878	ENSGALT00000106042,ENSGALT00000096878
A3	ENSGALG00000053296	ENSGALG00000053296;A3:3:105073591:105073597:+	ENSGALT00000106042	ENSGALT00000106042,ENSGALT00000096878
A3	ENSGALG00000053296	ENSGALG00000053296;A3:3:105072843:105072844:+	ENSGALT00000096878	ENSGALT00000106042,ENSGALT00000096878
A3	ENSGALG00000015051	ENSGALG00000015051;A3:3:66487225:66487375:+	ENSGALT00000024270	ENSGALT00000024270,ENSGALT00000048053
A3	ENSGALG00000015051	ENSGALG00000015051;A3:3:66487225:66487282:+	ENSGALT00000024270	ENSGALT00000024270,ENSGALT00000048053
A3	ENSGALG00000015490	ENSGALG00000015490;A3:3:71731032:71731121:+	ENSGALT00000024980,ENSGALT00000048539	ENSGALT00000048539,ENSGALT00000097570,ENSGALT00000024980
A3	ENSGALG00000043081	ENSGALG00000043081;A3:3:17630050:17630271:+	ENSGALT00000100645	ENSGALT00000100645,ENSGALT00000046598
A3	ENSGALG00000043081	ENSGALG00000043081;A3:3:17657148:17657150:+	ENSGALT00000100645	ENSGALT00000100645,ENSGALT00000046598
A3	ENSGALG00000043081	ENSGALG00000043081;A3:3:17638460:17638462:+	ENSGALT00000046598,ENSGALT00000100645	ENSGALT00000100645,ENSGALT00000046598,ENSGALT00000085612
A3	ENSGALG00000015478	ENSGALG00000015478;A3:3:71438850:71438865:+	ENSGALT00000024962	ENSGALT00000106592,ENSGALT00000024962,ENSGALT00000024961
A3	ENSGALG00000015478	ENSGALG00000015478;A3:3:71450524:71451795:+	ENSGALT00000024962	ENSGALT00000106592,ENSGALT00000024962,ENSGALT00000024961
A3	ENSGALG00000033618	ENSGALG00000033618;A3:10:1882467:1881620:-	ENSGALT00000070067	ENSGALT00000091651,ENSGALT00000067721,ENSGALT00000070067,ENSGALT00000046262
A3	ENSGALG00000001362	ENSGALG00000001362;A3:10:2936081:2935877:-	ENSGALT00000002079	ENSGALT00000087337,ENSGALT00000002079
A3	ENSGALG00000032546	ENSGALG00000032546;A3:10:10514315:10514314:-	ENSGALT00000099719	ENSGALT00000099719,ENSGALT00000047035
A3	ENSGALG00000008007	ENSGALG00000008007;A3:10:19596520:19596445:-	ENSGALT00000012997	ENSGALT00000012997,ENSGALT00000106676
A3	ENSGALG00000002000	ENSGALG00000002000;A3:10:2033437:2033293:-	ENSGALT00000003113	ENSGALT00000003113,ENSGALT00000106353,ENSGALT00000103012
A3	ENSGALG00000026448	ENSGALG00000026448;A3:10:20170711:20169140:-	ENSGALT00000013283	ENSGALT00000013283,ENSGALT00000048027
A3	ENSGALG00000026448	ENSGALG00000026448;A3:10:20170711:20167230:-	ENSGALT00000013283	ENSGALT00000013283,ENSGALT00000048027
A3	ENSGALG00000026448	ENSGALG00000026448;A3:10:20170711:20168027:-	ENSGALT00000013283	ENSGALT00000013283,ENSGALT00000048027
A3	ENSGALG00000003628	ENSGALG00000003628;A3:10:4752064:4751967:-	ENSGALT00000087198	ENSGALT00000087198,ENSGALT00000039556
A3	ENSGALG00000003628	ENSGALG00000003628;A3:10:4764393:4764385:-	ENSGALT00000087198	ENSGALT00000087198,ENSGALT00000039556
A3	ENSGALG00000031313	ENSGALG00000031313;A3:10:2067170:2067139:-	ENSGALT00000048878	ENSGALT00000048878,ENSGALT00000094170
A3	ENSGALG00000031313	ENSGALG00000031313;A3:10:2067155:2067139:-	ENSGALT00000099341	ENSGALT00000099341,ENSGALT00000094170
A3	ENSGALG00000031313	ENSGALG00000031313;A3:10:2065990:2065970:-	ENSGALT00000048878	ENSGALT00000048878,ENSGALT00000094170
A3	ENSGALG00000031313	ENSGALG00000031313;A3:10:2067170:2067155:-	ENSGALT00000048878	ENSGALT00000048878,ENSGALT00000099341
A3	ENSGALG00000031313	ENSGALG00000031313;A3:10:2074192:2074171:-	ENSGALT00000094170	ENSGALT00000048878,ENSGALT00000094170
A3	ENSGALG00000031313	ENSGALG00000031313;A3:10:2068177:2068157:-	ENSGALT00000094170	ENSGALT00000048878,ENSGALT00000094170
A3	ENSGALG00000031313	ENSGALG00000031313;A3:10:2066940:2066897:-	ENSGALT00000094170,ENSGALT00000099341	ENSGALT00000048878,ENSGALT00000099341,ENSGALT00000094170
A3	ENSGALG00000001741	ENSGALG00000001741;A3:10:2644536:2644413:-	ENSGALT00000002673	ENSGALT00000072653,ENSGALT00000002673
A3	ENSGALG00000033790	ENSGALG00000033790;A3:10:20531672:20531359:-	ENSGALT00000080356	ENSGALT00000055483,ENSGALT00000080356
A3	ENSGALG00000033790	ENSGALG00000033790;A3:10:20531084:20531000:-	ENSGALT00000055483	ENSGALT00000055483,ENSGALT00000080356
A3	ENSGALG00000008291	ENSGALG00000008291;A3:10:20445334:20444864:-	ENSGALT00000084676	ENSGALT00000065665,ENSGALT00000033574,ENSGALT00000084676
A3	ENSGALG00000008291	ENSGALG00000008291;A3:10:20447911:20447752:-	ENSGALT00000084676	ENSGALT00000065665,ENSGALT00000084676
A3	ENSGALG00000046862	ENSGALG00000046862;A3:10:3952850:3951450:-	ENSGALT00000097035	ENSGALT00000103536,ENSGALT00000097035
A3	ENSGALG00000008208	ENSGALG00000008208;A3:10:20258749:20258318:-	ENSGALT00000071691	ENSGALT00000071691,ENSGALT00000013365
A3	ENSGALG00000008208	ENSGALG00000008208;A3:10:20268715:20268691:-	ENSGALT00000071691	ENSGALT00000071691,ENSGALT00000013365
A3	ENSGALG00000008199	ENSGALG00000008199;A3:10:20232435:20232432:-	ENSGALT00000051084	ENSGALT00000051084,ENSGALT00000082078
A3	ENSGALG00000001572	ENSGALG00000001572;A3:10:3091658:3091825:+	ENSGALT00000097457	ENSGALT00000097457,ENSGALT00000002390,ENSGALT00000060136
A3	ENSGALG00000006611	ENSGALG00000006611;A3:10:13275793:13276171:+	ENSGALT00000105495	ENSGALT00000010674,ENSGALT00000105495
A3	ENSGALG00000006611	ENSGALG00000006611;A3:10:13273137:13273140:+	ENSGALT00000010674	ENSGALT00000010674,ENSGALT00000105495
A3	ENSGALG00000001394	ENSGALG00000001394;A3:10:2976645:2976974:+	ENSGALT00000002121	ENSGALT00000065006,ENSGALT00000002121
A3	ENSGALG00000004059	ENSGALG00000004059;A3:10:6709981:6710000:+	ENSGALT00000106443	ENSGALT00000106443,ENSGALT00000006457
A3	ENSGALG00000030858	ENSGALG00000030858;A3:10:20336955:20337472:+	ENSGALT00000046841	ENSGALT00000046841,ENSGALT00000065920
A3	ENSGALG00000047924	ENSGALG00000047924;A3:10:729287:729309:+	ENSGALT00000091123	ENSGALT00000091123,ENSGALT00000103620
A3	ENSGALG00000003705	ENSGALG00000003705;A3:10:4944486:4944496:+	ENSGALT00000005871,ENSGALT00000106568	ENSGALT00000106568,ENSGALT00000005871,ENSGALT00000102295
A3	ENSGALG00000003705	ENSGALG00000003705;A3:10:4951769:4951784:+	ENSGALT00000102295	ENSGALT00000005871,ENSGALT00000102295
A3	ENSGALG00000003705	ENSGALG00000003705;A3:10:4962229:4962282:+	ENSGALT00000005871,ENSGALT00000106568	ENSGALT00000106568,ENSGALT00000005871,ENSGALT00000102295
A3	ENSGALG00000003705	ENSGALG00000003705;A3:10:4984046:4984083:+	ENSGALT00000005871,ENSGALT00000106568	ENSGALT00000106568,ENSGALT00000005871,ENSGALT00000102295
A3	ENSGALG00000003705	ENSGALG00000003705;A3:10:4943212:4943237:+	ENSGALT00000005871,ENSGALT00000102295	ENSGALT00000106568,ENSGALT00000005871,ENSGALT00000102295
A3	ENSGALG00000003705	ENSGALG00000003705;A3:10:4951769:4951834:+	ENSGALT00000102295	ENSGALT00000106568,ENSGALT00000102295
A3	ENSGALG00000003705	ENSGALG00000003705;A3:10:4982226:4982258:+	ENSGALT00000102295	ENSGALT00000106568,ENSGALT00000005871,ENSGALT00000102295
A3	ENSGALG00000003705	ENSGALG00000003705;A3:10:4951784:4951834:+	ENSGALT00000005871	ENSGALT00000106568,ENSGALT00000005871
A3	ENSGALG00000004192	ENSGALG00000004192;A3:10:7345381:7345394:+	ENSGALT00000095019	ENSGALT00000006663,ENSGALT00000095019
A3	ENSGALG00000004192	ENSGALG00000004192;A3:10:7343733:7343801:+	ENSGALT00000006663	ENSGALT00000006663,ENSGALT00000095019
A3	ENSGALG00000004192	ENSGALG00000004192;A3:10:7345880:7345901:+	ENSGALT00000006663	ENSGALT00000006663,ENSGALT00000095019
A3	ENSGALG00000004192	ENSGALG00000004192;A3:10:7339691:7339699:+	ENSGALT00000006663	ENSGALT00000006663,ENSGALT00000095019
A3	ENSGALG00000012833	ENSGALG00000012833;A3:10:20507451:20507794:+	ENSGALT00000083579	ENSGALT00000001110,ENSGALT00000083579,ENSGALT00000080045
A3	ENSGALG00000012833	ENSGALG00000012833;A3:10:20507451:20507599:+	ENSGALT00000083579	ENSGALT00000001110,ENSGALT00000083579,ENSGALT00000080045
A3	ENSGALG00000007048	ENSGALG00000007048;A3:10:17316540:17321813:+	ENSGALT00000033905	ENSGALT00000033905,ENSGALT00000083565
A3	ENSGALG00000041896	ENSGALG00000041896;A3:10:8202947:8203664:+	ENSGALT00000052650	ENSGALT00000101360,ENSGALT00000052650
A3	ENSGALG00000038458	ENSGALG00000038458;A3:10:2792562:2792582:+	ENSGALT00000080565	ENSGALT00000080565,ENSGALT00000106503
A3	ENSGALG00000000220	ENSGALG00000000220;A3:Z:46118994:46118458:-	ENSGALT00000000296,ENSGALT00000056056	ENSGALT00000000296,ENSGALT00000079347,ENSGALT00000056056
A3	ENSGALG00000035912	ENSGALG00000035912;A3:Z:1303979:1303949:-	ENSGALT00000050520,ENSGALT00000068992,ENSGALT00000097554	ENSGALT00000068992,ENSGALT00000093009,ENSGALT00000050520,ENSGALT00000097554
A3	ENSGALG00000005426	ENSGALG00000005426;A3:Z:31774167:31773740:-	ENSGALT00000008716	ENSGALT00000008716,ENSGALT00000070266
A3	ENSGALG00000014863	ENSGALG00000014863;A3:Z:13707645:13707641:-	ENSGALT00000083787	ENSGALT00000083787,ENSGALT00000088603
A3	ENSGALG00000014978	ENSGALG00000014978;A3:Z:23502545:23502536:-	ENSGALT00000024162,ENSGALT00000092965	ENSGALT00000092965,ENSGALT00000024162,ENSGALT00000081192
A3	ENSGALG00000014978	ENSGALG00000014978;A3:Z:23463969:23463957:-	ENSGALT00000024162,ENSGALT00000049094,ENSGALT00000092965	ENSGALT00000092965,ENSGALT00000024162,ENSGALT00000049094,ENSGALT00000081192
A3	ENSGALG00000013809	ENSGALG00000013809;A3:Z:7439302:7439099:-	ENSGALT00000009290	ENSGALT00000009290,ENSGALT00000095477
A3	ENSGALG00000013809	ENSGALG00000013809;A3:Z:7432448:7432430:-	ENSGALT00000095477	ENSGALT00000009290,ENSGALT00000095477
A3	ENSGALG00000002854	ENSGALG00000002854;A3:Z:9475105:9475102:-	ENSGALT00000004498	ENSGALT00000004498,ENSGALT00000094909
A3	ENSGALG00000002854	ENSGALG00000002854;A3:Z:9469828:9467381:-	ENSGALT00000004498	ENSGALT00000004498,ENSGALT00000094909
A3	ENSGALG00000015333	ENSGALG00000015333;A3:Z:52715811:52715806:-	ENSGALT00000095158	ENSGALT00000098640,ENSGALT00000095510,ENSGALT00000095158,ENSGALT00000097227,ENSGALT00000024747
A3	ENSGALG00000014675	ENSGALG00000014675;A3:Z:57591637:57591632:-	ENSGALT00000023647	ENSGALT00000023647,ENSGALT00000100890
A3	ENSGALG00000012586	ENSGALG00000012586;A3:Z:40033388:40033370:-	ENSGALT00000099551,ENSGALT00000102187,ENSGALT00000106811,ENSGALT00000108209	ENSGALT00000106811,ENSGALT00000099551,ENSGALT00000108209,ENSGALT00000102187,ENSGALT00000079601
A3	ENSGALG00000015155	ENSGALG00000015155;A3:Z:36826447:36825152:-	ENSGALT00000083409	ENSGALT00000032817,ENSGALT00000083409
A3	ENSGALG00000015624	ENSGALG00000015624;A3:Z:62910577:62909278:-	ENSGALT00000025190	ENSGALT00000108083,ENSGALT00000025190
A3	ENSGALG00000015548	ENSGALG00000015548;A3:Z:65300273:65300269:-	ENSGALT00000100330	ENSGALT00000100330,ENSGALT00000025065
A3	ENSGALG00000012585	ENSGALG00000012585;A3:Z:39994874:39994871:-	ENSGALT00000020549,ENSGALT00000096769	ENSGALT00000096769,ENSGALT00000091898,ENSGALT00000020549
A3	ENSGALG00000012595	ENSGALG00000012595;A3:Z:40721384:40721372:-	ENSGALT00000020569,ENSGALT00000101373	ENSGALT00000020569,ENSGALT00000096118,ENSGALT00000101373
A3	ENSGALG00000015118	ENSGALG00000015118;A3:Z:35020065:35020580:+	ENSGALT00000024394	ENSGALT00000024394,ENSGALT00000087790
A3	ENSGALG00000014908	ENSGALG00000014908;A3:Z:16077817:16078060:+	ENSGALT00000024043	ENSGALT00000107118,ENSGALT00000024043
A3	ENSGALG00000014807	ENSGALG00000014807;A3:Z:22066846:22066872:+	ENSGALT00000023906	ENSGALT00000023905,ENSGALT00000023906
A3	ENSGALG00000037880	ENSGALG00000037880;A3:Z:2156224:2156289:+	ENSGALT00000052913	ENSGALT00000052913,ENSGALT00000083818
A3	ENSGALG00000014645	ENSGALG00000014645;A3:Z:60640359:60640455:+	ENSGALT00000023605,ENSGALT00000060803,ENSGALT00000079261	ENSGALT00000079261,ENSGALT00000060803,ENSGALT00000023605,ENSGALT00000060607,ENSGALT00000091009
A3	ENSGALG00000014743	ENSGALG00000014743;A3:Z:20125033:20125036:+	ENSGALT00000070363	ENSGALT00000070363,ENSGALT00000103250
A3	ENSGALG00000010164	ENSGALG00000010164;A3:Z:26434786:26435585:+	ENSGALT00000016528	ENSGALT00000057965,ENSGALT00000016528,ENSGALT00000055751
A3	ENSGALG00000037829	ENSGALG00000037829;A3:Z:1971335:1971338:+	ENSGALT00000102249	ENSGALT00000102249,ENSGALT00000053719
A3	ENSGALG00000028005	ENSGALG00000028005;A3:Z:43742576:43743038:+	ENSGALT00000094271	ENSGALT00000094271,ENSGALT00000045592
A3	ENSGALG00000015627	ENSGALG00000015627;A3:Z:62816776:62818053:+	ENSGALT00000098803	ENSGALT00000025196,ENSGALT00000098803
A3	ENSGALG00000005337	ENSGALG00000005337;A3:Z:81492904:81493746:+	ENSGALT00000049583	ENSGALT00000008561,ENSGALT00000049583
A3	ENSGALG00000025842	ENSGALG00000025842;A3:Z:9215200:9215550:+	ENSGALT00000080904	ENSGALT00000045378,ENSGALT00000080904
A3	ENSGALG00000025842	ENSGALG00000025842;A3:Z:9217916:9218007:+	ENSGALT00000091807,ENSGALT00000103185	ENSGALT00000091807,ENSGALT00000068263,ENSGALT00000103185
A3	ENSGALG00000025842	ENSGALG00000025842;A3:Z:9216894:9218007:+	ENSGALT00000089895	ENSGALT00000089895,ENSGALT00000068263
A3	ENSGALG00000025842	ENSGALG00000025842;A3:Z:9216894:9217916:+	ENSGALT00000089895	ENSGALT00000089895,ENSGALT00000068263,ENSGALT00000091807,ENSGALT00000103185
A3	ENSGALG00000025842	ENSGALG00000025842;A3:Z:9217916:9218146:+	ENSGALT00000091807,ENSGALT00000103185	ENSGALT00000091807,ENSGALT00000068263,ENSGALT00000103185
A3	ENSGALG00000025842	ENSGALG00000025842;A3:Z:9216894:9218146:+	ENSGALT00000089895	ENSGALT00000089895,ENSGALT00000068263
A3	ENSGALG00000014767	ENSGALG00000014767;A3:Z:20630611:20630614:+	ENSGALT00000089674,ENSGALT00000095324	ENSGALT00000023818,ENSGALT00000095324,ENSGALT00000089674
A3	ENSGALG00000027418	ENSGALG00000027418;A3:Z:9093005:9093334:+	ENSGALT00000046046	ENSGALT00000046046,ENSGALT00000095746,ENSGALT00000103047
A3	ENSGALG00000027418	ENSGALG00000027418;A3:Z:9093005:9093185:+	ENSGALT00000046046	ENSGALT00000046046,ENSGALT00000095746,ENSGALT00000103047
A3	ENSGALG00000012608	ENSGALG00000012608;A3:Z:41372829:41372832:+	ENSGALT00000103936	ENSGALT00000103936,ENSGALT00000064468
A3	ENSGALG00000027658	ENSGALG00000027658;A3:Z:9054372:9054655:+	ENSGALT00000075753	ENSGALT00000075753,ENSGALT00000044495
A3	ENSGALG00000027472	ENSGALG00000027472;A3:Z:55188331:55189267:+	ENSGALT00000074953	ENSGALT00000043787,ENSGALT00000074953
A3	ENSGALG00000025945	ENSGALG00000025945;A3:Z:9164862:9165498:+	ENSGALT00000094387	ENSGALT00000003855,ENSGALT00000094387
A3	ENSGALG00000025945	ENSGALG00000025945;A3:Z:9164862:9165706:+	ENSGALT00000094387	ENSGALT00000003855,ENSGALT00000094387
A3	ENSGALG00000015390	ENSGALG00000015390;A3:Z:53804299:53804304:+	ENSGALT00000024828,ENSGALT00000092049	ENSGALT00000024828,ENSGALT00000092049,ENSGALT00000100063
A3	ENSGALG00000012610	ENSGALG00000012610;A3:Z:41424166:41424241:+	ENSGALT00000020588	ENSGALT00000020588,ENSGALT00000088432
A3	ENSGALG00000014642	ENSGALG00000014642;A3:Z:51371989:51371992:+	ENSGALT00000023601	ENSGALT00000024661,ENSGALT00000023601
A3	ENSGALG00000032061	ENSGALG00000032061;A3:Z:1755000:1755491:+	ENSGALT00000092386	ENSGALT00000092386,ENSGALT00000062398
A3	ENSGALG00000002439	ENSGALG00000002439;A3:Z:73291276:73291387:+	ENSGALT00000003846	ENSGALT00000077811,ENSGALT00000003846
A3	ENSGALG00000014859	ENSGALG00000014859;A3:Z:13620317:13620783:+	ENSGALT00000023979	ENSGALT00000023979,ENSGALT00000096355
A3	ENSGALG00000003507	ENSGALG00000003507;A3:14:1527210:1527076:-	ENSGALT00000005546	ENSGALT00000103510,ENSGALT00000005546
A3	ENSGALG00000006307	ENSGALG00000006307;A3:14:7683108:7682015:-	ENSGALT00000010199	ENSGALT00000010199,ENSGALT00000087253
A3	ENSGALG00000007434	ENSGALG00000007434;A3:14:12403586:12403583:-	ENSGALT00000098367	ENSGALT00000012032,ENSGALT00000098367
A3	ENSGALG00000037492	ENSGALG00000037492;A3:14:12747474:12747024:-	ENSGALT00000059760	ENSGALT00000059760,ENSGALT00000047629
A3	ENSGALG00000037492	ENSGALG00000037492;A3:14:12748255:12747024:-	ENSGALT00000091917,ENSGALT00000104531	ENSGALT00000091917,ENSGALT00000104531,ENSGALT00000047629
A3	ENSGALG00000037492	ENSGALG00000037492;A3:14:12748255:12747474:-	ENSGALT00000091917,ENSGALT00000104531	ENSGALT00000059760,ENSGALT00000091917,ENSGALT00000104531,ENSGALT00000047629
A3	ENSGALG00000037983	ENSGALG00000037983;A3:14:12664859:12664806:-	ENSGALT00000079768	ENSGALT00000097826,ENSGALT00000051071,ENSGALT00000079768
A3	ENSGALG00000037983	ENSGALG00000037983;A3:14:12662712:12662239:-	ENSGALT00000097826	ENSGALT00000097826,ENSGALT00000051071
A3	ENSGALG00000009621	ENSGALG00000009621;A3:14:4576555:4576551:-	ENSGALT00000089197	ENSGALT00000015673,ENSGALT00000089197
A3	ENSGALG00000004398	ENSGALG00000004398;A3:14:3850811:3850691:-	ENSGALT00000007013	ENSGALT00000007013,ENSGALT00000083551
A3	ENSGALG00000004398	ENSGALG00000004398;A3:14:3850059:3850030:-	ENSGALT00000007013	ENSGALT00000007013,ENSGALT00000083551
A3	ENSGALG00000004310	ENSGALG00000004310;A3:14:3655187:3655147:-	ENSGALT00000006863,ENSGALT00000097534,ENSGALT00000102374,ENSGALT00000103742	ENSGALT00000102374,ENSGALT00000103742,ENSGALT00000106809,ENSGALT00000097534,ENSGALT00000006863
A3	ENSGALG00000004310	ENSGALG00000004310;A3:14:3669388:3669372:-	ENSGALT00000006863,ENSGALT00000102374,ENSGALT00000103742,ENSGALT00000106809	ENSGALT00000102374,ENSGALT00000103742,ENSGALT00000106809,ENSGALT00000097534,ENSGALT00000006863
A3	ENSGALG00000004310	ENSGALG00000004310;A3:14:3670247:3670110:-	ENSGALT00000102374	ENSGALT00000102374,ENSGALT00000097534
A3	ENSGALG00000004629	ENSGALG00000004629;A3:14:4650350:4650286:-	ENSGALT00000007374	ENSGALT00000007374,ENSGALT00000090996
A3	ENSGALG00000004629	ENSGALG00000004629;A3:14:4640650:4640560:-	ENSGALT00000007374	ENSGALT00000007374,ENSGALT00000090996
A3	ENSGALG00000004655	ENSGALG00000004655;A3:14:4681565:4681394:-	ENSGALT00000007417	ENSGALT00000096882,ENSGALT00000007417
A3	ENSGALG00000004655	ENSGALG00000004655;A3:14:4681580:4681565:-	ENSGALT00000096882	ENSGALT00000096882,ENSGALT00000007417
A3	ENSGALG00000004655	ENSGALG00000004655;A3:14:4678221:4678191:-	ENSGALT00000007417	ENSGALT00000096882,ENSGALT00000007417
A3	ENSGALG00000004655	ENSGALG00000004655;A3:14:4670662:4670653:-	ENSGALT00000007417	ENSGALT00000096882,ENSGALT00000007417
A3	ENSGALG00000041181	ENSGALG00000041181;A3:14:14234120:14233966:-	ENSGALT00000057288	ENSGALT00000057288,ENSGALT00000099759
A3	ENSGALG00000038325	ENSGALG00000038325;A3:14:13096619:13096459:-	ENSGALT00000080412	ENSGALT00000067660,ENSGALT00000080412
A3	ENSGALG00000007762	ENSGALG00000007762;A3:14:12961003:12960341:-	ENSGALT00000052317,ENSGALT00000097190	ENSGALT00000052317,ENSGALT00000097190,ENSGALT00000039566
A3	ENSGALG00000014408	ENSGALG00000014408;A3:14:5465764:5465978:+	ENSGALT00000023282	ENSGALT00000023282,ENSGALT00000097555
A3	ENSGALG00000038338	ENSGALG00000038338;A3:14:14759314:14759989:+	ENSGALT00000086311	ENSGALT00000086311,ENSGALT00000079277
A3	ENSGALG00000004693	ENSGALG00000004693;A3:14:4751759:4751790:+	ENSGALT00000040792	ENSGALT00000040792,ENSGALT00000086187
A3	ENSGALG00000027635	ENSGALG00000027635;A3:14:13627527:13627753:+	ENSGALT00000086038	ENSGALT00000086038,ENSGALT00000046040
A3	ENSGALG00000034737	ENSGALG00000034737;A3:14:13090839:13091452:+	ENSGALT00000101111	ENSGALT00000073528,ENSGALT00000101111
A3	ENSGALG00000034737	ENSGALG00000034737;A3:14:13090839:13091122:+	ENSGALT00000101111	ENSGALT00000073528,ENSGALT00000101111
A3	ENSGALG00000034737	ENSGALG00000034737;A3:14:13090839:13090949:+	ENSGALT00000101111	ENSGALT00000073528,ENSGALT00000101111
A3	ENSGALG00000034737	ENSGALG00000034737;A3:14:13090839:13091683:+	ENSGALT00000101111	ENSGALT00000073528,ENSGALT00000101111
A3	ENSGALG00000004705	ENSGALG00000004705;A3:14:4783266:4783288:+	ENSGALT00000086158	ENSGALT00000007493,ENSGALT00000086158
A3	ENSGALG00000002273	ENSGALG00000002273;A3:14:15269482:15269583:+	ENSGALT00000003565	ENSGALT00000003565,ENSGALT00000104055,ENSGALT00000106881,ENSGALT00000093515
A3	ENSGALG00000002273	ENSGALG00000002273;A3:14:15264116:15264294:+	ENSGALT00000093515	ENSGALT00000003565,ENSGALT00000093515
A3	ENSGALG00000034829	ENSGALG00000034829;A3:14:472138:472144:+	ENSGALT00000058313	ENSGALT00000064285,ENSGALT00000058313
A3	ENSGALG00000021364	ENSGALG00000021364;A3:14:13581950:13582298:+	ENSGALT00000062498	ENSGALT00000034473,ENSGALT00000062498,ENSGALT00000056480
A3	ENSGALG00000006441	ENSGALG00000006441;A3:14:7832247:7832471:+	ENSGALT00000010394,ENSGALT00000096336	ENSGALT00000096336,ENSGALT00000010394,ENSGALT00000105945
A3	ENSGALG00000031563	ENSGALG00000031563;A3:14:12707990:12708229:+	ENSGALT00000063423	ENSGALT00000063423,ENSGALT00000089805
A3	ENSGALG00000031563	ENSGALG00000031563;A3:14:12707990:12708290:+	ENSGALT00000063423	ENSGALT00000063423,ENSGALT00000048323
A3	ENSGALG00000053043	ENSGALG00000053043;A3:14:10451618:10452952:+	ENSGALT00000099989	ENSGALT00000095826,ENSGALT00000099989
A3	ENSGALG00000007387	ENSGALG00000007387;A3:14:12359132:12359173:+	ENSGALT00000100276	ENSGALT00000011945,ENSGALT00000100276
A3	ENSGALG00000053682	ENSGALG00000053682;A3:16:1914972:1914584:-	ENSGALT00000101769,ENSGALT00000107833	ENSGALT00000101769,ENSGALT00000107833,ENSGALT00000108221
A3	ENSGALG00000053682	ENSGALG00000053682;A3:16:1914972:1914775:-	ENSGALT00000101769,ENSGALT00000107833	ENSGALT00000101769,ENSGALT00000107833,ENSGALT00000108221
A3	ENSGALG00000053682	ENSGALG00000053682;A3:16:1914972:1914379:-	ENSGALT00000101769,ENSGALT00000107833	ENSGALT00000101769,ENSGALT00000107833,ENSGALT00000108221
A3	ENSGALG00000052240	ENSGALG00000052240;A3:16:2539242:2539252:+	ENSGALT00000100703	ENSGALT00000098539,ENSGALT00000100703
A3	ENSGALG00000052240	ENSGALG00000052240;A3:16:2537138:2537143:+	ENSGALT00000098539	ENSGALT00000098539,ENSGALT00000100703
A3	ENSGALG00000052240	ENSGALG00000052240;A3:16:2533161:2533175:+	ENSGALT00000100703	ENSGALT00000098539,ENSGALT00000100703
A3	ENSGALG00000046794	ENSGALG00000046794;A3:16:2434977:2435002:+	ENSGALT00000095967	ENSGALT00000097494,ENSGALT00000095967
A3	ENSGALG00000046794	ENSGALG00000046794;A3:16:2434478:2434485:+	ENSGALT00000095967	ENSGALT00000097494,ENSGALT00000095967
A3	ENSGALG00000046794	ENSGALG00000046794;A3:16:2436371:2436400:+	ENSGALT00000095967	ENSGALT00000097494,ENSGALT00000095967
A3	ENSGALG00000046794	ENSGALG00000046794;A3:16:2435748:2435751:+	ENSGALT00000095967	ENSGALT00000097494,ENSGALT00000095967
A3	ENSGALG00000046794	ENSGALG00000046794;A3:16:2436965:2437008:+	ENSGALT00000095967	ENSGALT00000097494,ENSGALT00000095967
A3	ENSGALG00000013101	ENSGALG00000013101;A3:16:2280561:2280570:+	ENSGALT00000031518	ENSGALT00000031518,ENSGALT00000094820
A3	ENSGALG00000047794	ENSGALG00000047794;A3:16:2026635:2026684:+	ENSGALT00000083575	ENSGALT00000069999,ENSGALT00000083575
A3	ENSGALG00000050091	ENSGALG00000050091;A3:16:2107357:2107360:+	ENSGALT00000097044	ENSGALT00000099220,ENSGALT00000097044
A3	ENSGALG00000050091	ENSGALG00000050091;A3:16:2107360:2107582:+	ENSGALT00000099220	ENSGALT00000097044,ENSGALT00000099220,ENSGALT00000092537
A3	ENSGALG00000033932	ENSGALG00000033932;A3:16:2593251:2593261:+	ENSGALT00000089467	ENSGALT00000073734,ENSGALT00000066783,ENSGALT00000089467
A3	ENSGALG00000032405	ENSGALG00000032405;A3:16:1743832:1743835:+	ENSGALT00000103613	ENSGALT00000070877,ENSGALT00000103613
A3	ENSGALG00000047380	ENSGALG00000047380;A3:16:2112638:2113166:+	ENSGALT00000091078,ENSGALT00000093088	ENSGALT00000091475,ENSGALT00000091078,ENSGALT00000093088
A3	ENSGALG00000047380	ENSGALG00000047380;A3:16:2112638:2113360:+	ENSGALT00000091078,ENSGALT00000093088	ENSGALT00000091475,ENSGALT00000091078,ENSGALT00000093088
A3	ENSGALG00000049461	ENSGALG00000049461;A3:16:2392077:2392083:+	ENSGALT00000088858	ENSGALT00000042868,ENSGALT00000088858
A3	ENSGALG00000032219	ENSGALG00000032219;A3:KZ626839.1:491278:490926:-	ENSGALT00000053073	ENSGALT00000062938,ENSGALT00000053073
A3	ENSGALG00000033064	ENSGALG00000033064;A3:24:5582617:5581348:-	ENSGALT00000058124	ENSGALT00000107898,ENSGALT00000058124
A3	ENSGALG00000025882	ENSGALG00000025882;A3:24:5127070:5126628:-	ENSGALT00000076174,ENSGALT00000089680,ENSGALT00000097892,ENSGALT00000100859	ENSGALT00000100859,ENSGALT00000076174,ENSGALT00000089680,ENSGALT00000097892,ENSGALT00000040723
A3	ENSGALG00000025882	ENSGALG00000025882;A3:24:5127070:5126328:-	ENSGALT00000076174,ENSGALT00000089680,ENSGALT00000097892,ENSGALT00000100859	ENSGALT00000100859,ENSGALT00000076174,ENSGALT00000089680,ENSGALT00000097892,ENSGALT00000040723
A3	ENSGALG00000042730	ENSGALG00000042730;A3:24:411383:411216:-	ENSGALT00000074940	ENSGALT00000094277,ENSGALT00000074940
A3	ENSGALG00000007101	ENSGALG00000007101;A3:24:5133181:5133155:-	ENSGALT00000023211	ENSGALT00000023211,ENSGALT00000089955
A3	ENSGALG00000001143	ENSGALG00000001143;A3:24:966833:966830:-	ENSGALT00000001717	ENSGALT00000001719,ENSGALT00000001717
A3	ENSGALG00000029220	ENSGALG00000029220;A3:24:5241144:5240710:-	ENSGALT00000050114	ENSGALT00000050114,ENSGALT00000104127
A3	ENSGALG00000030759	ENSGALG00000030759;A3:24:434422:434615:+	ENSGALT00000046807	ENSGALT00000103800,ENSGALT00000046807
A3	ENSGALG00000030759	ENSGALG00000030759;A3:24:434165:434315:+	ENSGALT00000046807	ENSGALT00000103800,ENSGALT00000046807
A3	ENSGALG00000033660	ENSGALG00000033660;A3:24:1564706:1565406:+	ENSGALT00000049194	ENSGALT00000099950,ENSGALT00000049194
A3	ENSGALG00000040224	ENSGALG00000040224;A3:24:447959:448678:+	ENSGALT00000046476	ENSGALT00000046476,ENSGALT00000078850
A3	ENSGALG00000006512	ENSGALG00000006512;A3:24:3107524:3107701:+	ENSGALT00000010524	ENSGALT00000053246,ENSGALT00000010524
A3	ENSGALG00000006512	ENSGALG00000006512;A3:24:3107524:3107913:+	ENSGALT00000010524	ENSGALT00000010524,ENSGALT00000089723
A3	ENSGALG00000038885	ENSGALG00000038885;A3:24:162264:162662:+	ENSGALT00000057209	ENSGALT00000083290,ENSGALT00000057209
A3	ENSGALG00000030139	ENSGALG00000030139;A3:24:5230748:5230901:+	ENSGALT00000054882	ENSGALT00000054882,ENSGALT00000065488,ENSGALT00000053577
A3	ENSGALG00000030139	ENSGALG00000030139;A3:24:5230748:5231173:+	ENSGALT00000054882	ENSGALT00000054882,ENSGALT00000065488
A3	ENSGALG00000043610	ENSGALG00000043610;A3:KZ626838.1:148640:148531:-	ENSGALT00000077764	ENSGALT00000077764,ENSGALT00000062132
A3	ENSGALG00000035960	ENSGALG00000035960;A3:KZ626838.1:237030:237268:+	ENSGALT00000054723	ENSGALT00000054723,ENSGALT00000078255
A3	ENSGALG00000035960	ENSGALG00000035960;A3:KZ626838.1:229965:230333:+	ENSGALT00000078255	ENSGALT00000054723,ENSGALT00000078255
A3	ENSGALG00000035960	ENSGALG00000035960;A3:KZ626838.1:229965:230129:+	ENSGALT00000078255	ENSGALT00000054723,ENSGALT00000078255
A3	ENSGALG00000047060	ENSGALG00000047060;A3:KZ626838.1:1063323:1063771:+	ENSGALT00000107461	ENSGALT00000107461,ENSGALT00000097699
A3	ENSGALG00000000751	ENSGALG00000000751;A3:25:175802:175799:-	ENSGALT00000046934,ENSGALT00000070053,ENSGALT00000091756,ENSGALT00000103520	ENSGALT00000103520,ENSGALT00000046934,ENSGALT00000070053,ENSGALT00000091756,ENSGALT00000029129
A3	ENSGALG00000013537	ENSGALG00000013537;A3:25:2870790:2868750:-	ENSGALT00000065290	ENSGALT00000059307,ENSGALT00000065290
A3	ENSGALG00000045163	ENSGALG00000045163;A3:25:3749671:3749577:-	ENSGALT00000085887	ENSGALT00000096325,ENSGALT00000085887
A3	ENSGALG00000041797	ENSGALG00000041797;A3:25:3530305:3530093:-	ENSGALT00000105885	ENSGALT00000064889,ENSGALT00000105885
A3	ENSGALG00000011570	ENSGALG00000011570;A3:25:3348451:3348273:-	ENSGALT00000086502	ENSGALT00000018872,ENSGALT00000086502
A3	ENSGALG00000000866	ENSGALG00000000866;A3:25:343034:342767:-	ENSGALT00000085513	ENSGALT00000001276,ENSGALT00000085513
A3	ENSGALG00000049193	ENSGALG00000049193;A3:25:1505310:1504951:-	ENSGALT00000104915	ENSGALT00000104915,ENSGALT00000097873
A3	ENSGALG00000014656	ENSGALG00000014656;A3:25:3715998:3715922:-	ENSGALT00000023620,ENSGALT00000054447,ENSGALT00000054577	ENSGALT00000023620,ENSGALT00000083668,ENSGALT00000054577,ENSGALT00000054447
A3	ENSGALG00000014656	ENSGALG00000014656;A3:25:3716717:3716714:-	ENSGALT00000023620,ENSGALT00000054447	ENSGALT00000023620,ENSGALT00000083668,ENSGALT00000054577,ENSGALT00000054447
A3	ENSGALG00000014656	ENSGALG00000014656;A3:25:3714892:3714711:-	ENSGALT00000054577,ENSGALT00000083668	ENSGALT00000023620,ENSGALT00000083668,ENSGALT00000054577,ENSGALT00000054447
A3	ENSGALG00000014656	ENSGALG00000014656;A3:25:3712784:3710140:-	ENSGALT00000023620,ENSGALT00000054447	ENSGALT00000023620,ENSGALT00000054577,ENSGALT00000054447
A3	ENSGALG00000052868	ENSGALG00000052868;A3:25:2571702:2571391:-	ENSGALT00000045144	ENSGALT00000045144,ENSGALT00000096540
A3	ENSGALG00000052868	ENSGALG00000052868;A3:25:2570761:2570496:-	ENSGALT00000096540	ENSGALT00000045144,ENSGALT00000096540
A3	ENSGALG00000030247	ENSGALG00000030247;A3:25:254373:254134:-	ENSGALT00000105067	ENSGALT00000059548,ENSGALT00000105067
A3	ENSGALG00000030247	ENSGALG00000030247;A3:25:254373:253906:-	ENSGALT00000105067	ENSGALT00000059548,ENSGALT00000105067
A3	ENSGALG00000030247	ENSGALG00000030247;A3:25:256484:256021:-	ENSGALT00000105067	ENSGALT00000059548,ENSGALT00000105067
A3	ENSGALG00000034501	ENSGALG00000034501;A3:25:2925342:2925577:+	ENSGALT00000050329	ENSGALT00000050329,ENSGALT00000062105
A3	ENSGALG00000027046	ENSGALG00000027046;A3:25:3393538:3394558:+	ENSGALT00000106823	ENSGALT00000058485,ENSGALT00000106823,ENSGALT00000044786
A3	ENSGALG00000027046	ENSGALG00000027046;A3:25:3393158:3393188:+	ENSGALT00000044786	ENSGALT00000058485,ENSGALT00000106823,ENSGALT00000044786
A3	ENSGALG00000052515	ENSGALG00000052515;A3:25:1451431:1451486:+	ENSGALT00000097317	ENSGALT00000098351,ENSGALT00000097317
A3	ENSGALG00000046607	ENSGALG00000046607;A3:25:252516:252618:+	ENSGALT00000096466	ENSGALT00000089274,ENSGALT00000096466
A3	ENSGALG00000046607	ENSGALG00000046607;A3:25:252437:252516:+	ENSGALT00000089274	ENSGALT00000089274,ENSGALT00000096466
A3	ENSGALG00000036925	ENSGALG00000036925;A3:25:3853339:3853739:+	ENSGALT00000106358	ENSGALT00000106358,ENSGALT00000053527
A3	ENSGALG00000048409	ENSGALG00000048409;A3:25:1953341:1953384:+	ENSGALT00000095286	ENSGALT00000097696,ENSGALT00000095286
A3	ENSGALG00000027700	ENSGALG00000027700;A3:25:3023646:3023829:+	ENSGALT00000043511	ENSGALT00000043511,ENSGALT00000086926
A3	ENSGALG00000027700	ENSGALG00000027700;A3:25:3023646:3024391:+	ENSGALT00000043511	ENSGALT00000043511,ENSGALT00000086926
A3	ENSGALG00000049966	ENSGALG00000049966;A3:25:3934096:3934288:+	ENSGALT00000092769	ENSGALT00000092769,ENSGALT00000105458
A3	ENSGALG00000044383	ENSGALG00000044383;A3:25:3692887:3693216:+	ENSGALT00000086530	ENSGALT00000086530,ENSGALT00000089951
A3	ENSGALG00000027372	ENSGALG00000027372;A3:25:274814:274817:+	ENSGALT00000101322	ENSGALT00000105365,ENSGALT00000101322
A3	ENSGALG00000035923	ENSGALG00000035923;A3:25:1840998:1841931:+	ENSGALT00000092961	ENSGALT00000079649,ENSGALT00000092961
A3	ENSGALG00000037869	ENSGALG00000037869;A3:25:3355996:3356159:+	ENSGALT00000052260	ENSGALT00000066380,ENSGALT00000052260
A3	ENSGALG00000039891	ENSGALG00000039891;A3:25:649724:649727:+	ENSGALT00000075671	ENSGALT00000075671,ENSGALT00000106825
A3	ENSGALG00000039163	ENSGALG00000039163;A3:25:2563295:2563747:+	ENSGALT00000066637	ENSGALT00000067188,ENSGALT00000066637
A3	ENSGALG00000039163	ENSGALG00000039163;A3:25:2561697:2561700:+	ENSGALT00000066637	ENSGALT00000067188,ENSGALT00000066637
A3	ENSGALG00000042129	ENSGALG00000042129;A3:25:3333997:3334000:+	ENSGALT00000077281	ENSGALT00000077281,ENSGALT00000057191
A3	ENSGALG00000002790	ENSGALG00000002790;A3:13:9265940:9265925:-	ENSGALT00000091437	ENSGALT00000004410,ENSGALT00000093113,ENSGALT00000091437
A3	ENSGALG00000002790	ENSGALG00000002790;A3:13:9264095:9263832:-	ENSGALT00000093113	ENSGALT00000004410,ENSGALT00000093113
A3	ENSGALG00000040109	ENSGALG00000040109;A3:13:12765818:12765677:-	ENSGALT00000059160,ENSGALT00000099434	ENSGALT00000059160,ENSGALT00000099434,ENSGALT00000108329
A3	ENSGALG00000040109	ENSGALG00000040109;A3:13:12770952:12770910:-	ENSGALT00000059160,ENSGALT00000099556,ENSGALT00000108329	ENSGALT00000099556,ENSGALT00000059160,ENSGALT00000099434,ENSGALT00000108329
A3	ENSGALG00000040109	ENSGALG00000040109;A3:13:12774880:12774877:-	ENSGALT00000059160	ENSGALT00000059160,ENSGALT00000108329
A3	ENSGALG00000040109	ENSGALG00000040109;A3:13:12774877:12774838:-	ENSGALT00000108329	ENSGALT00000099434,ENSGALT00000108329
A3	ENSGALG00000040109	ENSGALG00000040109;A3:13:12774880:12774838:-	ENSGALT00000059160	ENSGALT00000059160,ENSGALT00000099434
A3	ENSGALG00000003672	ENSGALG00000003672;A3:13:11328176:11328173:-	ENSGALT00000005818	ENSGALT00000005818,ENSGALT00000083495
A3	ENSGALG00000031255	ENSGALG00000031255;A3:13:17966267:17965708:-	ENSGALT00000107416	ENSGALT00000107416,ENSGALT00000092341
A3	ENSGALG00000005535	ENSGALG00000005535;A3:13:13856928:13856421:-	ENSGALT00000008880	ENSGALT00000089311,ENSGALT00000008880
A3	ENSGALG00000026159	ENSGALG00000026159;A3:13:10876371:10876367:-	ENSGALT00000043107,ENSGALT00000087278	ENSGALT00000043107,ENSGALT00000057383,ENSGALT00000087278
A3	ENSGALG00000007593	ENSGALG00000007593;A3:13:18774939:18774576:-	ENSGALT00000012278	ENSGALT00000012278,ENSGALT00000100495
A3	ENSGALG00000039652	ENSGALG00000039652;A3:13:9152063:9151158:-	ENSGALT00000068368	ENSGALT00000100986,ENSGALT00000068368
A3	ENSGALG00000039652	ENSGALG00000039652;A3:13:9150111:9149475:-	ENSGALT00000068368	ENSGALT00000100986,ENSGALT00000068368
A3	ENSGALG00000039628	ENSGALG00000039628;A3:13:9251178:9250945:-	ENSGALT00000070038	ENSGALT00000070038,ENSGALT00000054757
A3	ENSGALG00000039628	ENSGALG00000039628;A3:13:9251791:9251502:-	ENSGALT00000070038	ENSGALT00000070038,ENSGALT00000054757
A3	ENSGALG00000041754	ENSGALG00000041754;A3:13:10810563:10810087:-	ENSGALT00000079483	ENSGALT00000096535,ENSGALT00000079483
A3	ENSGALG00000017462	ENSGALG00000017462;A3:13:17305111:17305069:-	ENSGALT00000010610	ENSGALT00000010610,ENSGALT00000050844,ENSGALT00000073769,ENSGALT00000068857
A3	ENSGALG00000006677	ENSGALG00000006677;A3:13:17465423:17465422:-	ENSGALT00000091334	ENSGALT00000010797,ENSGALT00000091334
A3	ENSGALG00000034187	ENSGALG00000034187;A3:13:17706164:17706158:-	ENSGALT00000098510	ENSGALT00000098510,ENSGALT00000067946
A3	ENSGALG00000001506	ENSGALG00000001506;A3:13:8540973:8540900:-	ENSGALT00000049104	ENSGALT00000002291,ENSGALT00000049104
A3	ENSGALG00000006474	ENSGALG00000006474;A3:13:16617569:16617974:+	ENSGALT00000010461	ENSGALT00000072062,ENSGALT00000010461
A3	ENSGALG00000031120	ENSGALG00000031120;A3:13:14294315:14294342:+	ENSGALT00000064001,ENSGALT00000085228	ENSGALT00000085228,ENSGALT00000064001,ENSGALT00000080575
A3	ENSGALG00000031120	ENSGALG00000031120;A3:13:14294315:14294321:+	ENSGALT00000064001,ENSGALT00000085228	ENSGALT00000085228,ENSGALT00000064001,ENSGALT00000063933,ENSGALT00000082236,ENSGALT00000088178
A3	ENSGALG00000031120	ENSGALG00000031120;A3:13:14294321:14294342:+	ENSGALT00000063933,ENSGALT00000082236,ENSGALT00000088178	ENSGALT00000082236,ENSGALT00000063933,ENSGALT00000088178,ENSGALT00000080575
A3	ENSGALG00000001895	ENSGALG00000001895;A3:13:5433022:5433090:+	ENSGALT00000099687	ENSGALT00000099687,ENSGALT00000083695
A3	ENSGALG00000001895	ENSGALG00000001895;A3:13:5435369:5435457:+	ENSGALT00000083695	ENSGALT00000099687,ENSGALT00000065945,ENSGALT00000065330,ENSGALT00000064423,ENSGALT00000083695,ENSGALT00000002931
A3	ENSGALG00000040141	ENSGALG00000040141;A3:13:16124831:16124836:+	ENSGALT00000068097	ENSGALT00000081254,ENSGALT00000068097
A3	ENSGALG00000054937	ENSGALG00000054937;A3:13:5479160:5479999:+	ENSGALT00000104903	ENSGALT00000097910,ENSGALT00000104903
A3	ENSGALG00000001364	ENSGALG00000001364;A3:13:9169586:9169701:+	ENSGALT00000041028	ENSGALT00000097048,ENSGALT00000002082,ENSGALT00000041028
A3	ENSGALG00000001364	ENSGALG00000001364;A3:13:9194514:9194611:+	ENSGALT00000002082,ENSGALT00000041028	ENSGALT00000097048,ENSGALT00000002082,ENSGALT00000041028
A3	ENSGALG00000006794	ENSGALG00000006794;A3:13:17627621:17627624:+	ENSGALT00000039928	ENSGALT00000039928,ENSGALT00000076763
A3	ENSGALG00000039099	ENSGALG00000039099;A3:13:14664777:14664782:+	ENSGALT00000060485	ENSGALT00000097968,ENSGALT00000060485
A3	ENSGALG00000037646	ENSGALG00000037646;A3:13:10791104:10791429:+	ENSGALT00000063928	ENSGALT00000092628,ENSGALT00000058620,ENSGALT00000063928,ENSGALT00000076817
A3	ENSGALG00000003691	ENSGALG00000003691;A3:13:11367569:11369682:+	ENSGALT00000084508	ENSGALT00000005847,ENSGALT00000084508
A3	ENSGALG00000002229	ENSGALG00000002229;A3:13:3587743:3587750:+	ENSGALT00000096946	ENSGALT00000096946,ENSGALT00000079707
A3	ENSGALG00000003699	ENSGALG00000003699;A3:13:11581563:11581566:+	ENSGALT00000029074	ENSGALT00000063697,ENSGALT00000029074
A3	ENSGALG00000004588	ENSGALG00000004588;A3:13:13847343:13847674:+	ENSGALT00000007299	ENSGALT00000007299,ENSGALT00000077893
A3	ENSGALG00000007193	ENSGALG00000007193;A3:9:13305154:13304741:-	ENSGALT00000092026	ENSGALT00000092026,ENSGALT00000011646
A3	ENSGALG00000025759	ENSGALG00000025759;A3:9:10511868:10511865:-	ENSGALT00000048439,ENSGALT00000076898,ENSGALT00000104323,ENSGALT00000105033	ENSGALT00000104323,ENSGALT00000105033,ENSGALT00000048439,ENSGALT00000045629,ENSGALT00000076898
A3	ENSGALG00000002929	ENSGALG00000002929;A3:9:10243961:10243224:-	ENSGALT00000004623,ENSGALT00000058935,ENSGALT00000103427	ENSGALT00000004623,ENSGALT00000058935,ENSGALT00000075489,ENSGALT00000103427
A3	ENSGALG00000008864	ENSGALG00000008864;A3:9:17255370:17255231:-	ENSGALT00000014399	ENSGALT00000014399,ENSGALT00000084019,ENSGALT00000071833,ENSGALT00000065927
A3	ENSGALG00000008534	ENSGALG00000008534;A3:9:16104258:16103959:-	ENSGALT00000013907,ENSGALT00000053243,ENSGALT00000067063	ENSGALT00000067063,ENSGALT00000013907,ENSGALT00000101550,ENSGALT00000053243
A3	ENSGALG00000007557	ENSGALG00000007557;A3:9:15179125:15179086:-	ENSGALT00000012220	ENSGALT00000012220,ENSGALT00000064919
A3	ENSGALG00000007557	ENSGALG00000007557;A3:9:15179175:15179125:-	ENSGALT00000064919	ENSGALT00000012220,ENSGALT00000064919
A3	ENSGALG00000039468	ENSGALG00000039468;A3:9:22423405:22422983:-	ENSGALT00000064424,ENSGALT00000071022,ENSGALT00000092662,ENSGALT00000098328	ENSGALT00000064424,ENSGALT00000098328,ENSGALT00000102606,ENSGALT00000092662,ENSGALT00000071022
A3	ENSGALG00000008369	ENSGALG00000008369;A3:9:15908395:15908392:-	ENSGALT00000095365	ENSGALT00000013625,ENSGALT00000053178,ENSGALT00000095365
A3	ENSGALG00000005030	ENSGALG00000005030;A3:9:8719764:8719652:-	ENSGALT00000008057,ENSGALT00000094155,ENSGALT00000108033	ENSGALT00000094155,ENSGALT00000087258,ENSGALT00000008057,ENSGALT00000108033
A3	ENSGALG00000002193	ENSGALG00000002193;A3:9:2470468:2470460:-	ENSGALT00000003431,ENSGALT00000106273	ENSGALT00000003431,ENSGALT00000106273,ENSGALT00000096522
A3	ENSGALG00000002193	ENSGALG00000002193;A3:9:2459579:2459551:-	ENSGALT00000003431	ENSGALT00000003431,ENSGALT00000106273
A3	ENSGALG00000006298	ENSGALG00000006298;A3:9:4963274:4962220:-	ENSGALT00000085496	ENSGALT00000085496,ENSGALT00000105472
A3	ENSGALG00000006298	ENSGALG00000006298;A3:9:4963274:4962570:-	ENSGALT00000085496	ENSGALT00000085496,ENSGALT00000105472
A3	ENSGALG00000039182	ENSGALG00000039182;A3:9:18180046:18180050:+	ENSGALT00000056334,ENSGALT00000069629,ENSGALT00000093936	ENSGALT00000056334,ENSGALT00000069629,ENSGALT00000093552,ENSGALT00000093936
A3	ENSGALG00000007536	ENSGALG00000007536;A3:9:15160530:15160603:+	ENSGALT00000097340	ENSGALT00000097340,ENSGALT00000012188
A3	ENSGALG00000007536	ENSGALG00000007536;A3:9:15160530:15160535:+	ENSGALT00000097340	ENSGALT00000097340,ENSGALT00000105624
A3	ENSGALG00000007536	ENSGALG00000007536;A3:9:15160535:15160603:+	ENSGALT00000105624	ENSGALT00000105624,ENSGALT00000012188
A3	ENSGALG00000041744	ENSGALG00000041744;A3:9:5390451:5390453:+	ENSGALT00000065966	ENSGALT00000065966,ENSGALT00000090643
A3	ENSGALG00000005550	ENSGALG00000005550;A3:9:5433307:5433313:+	ENSGALT00000065456,ENSGALT00000096296,ENSGALT00000096628,ENSGALT00000099037,ENSGALT00000100005,ENSGALT00000100401,ENSGALT00000106461,ENSGALT00000107606	ENSGALT00000096296,ENSGALT00000096628,ENSGALT00000099037,ENSGALT00000100401,ENSGALT00000107606,ENSGALT00000096835,ENSGALT00000065456,ENSGALT00000100005,ENSGALT00000106461
A3	ENSGALG00000008520	ENSGALG00000008520;A3:9:16059883:16060560:+	ENSGALT00000053676,ENSGALT00000064756	ENSGALT00000053676,ENSGALT00000064756,ENSGALT00000097879
A3	ENSGALG00000032577	ENSGALG00000032577;A3:9:20408775:20408778:+	ENSGALT00000082933	ENSGALT00000105054,ENSGALT00000082933
A3	ENSGALG00000006305	ENSGALG00000006305;A3:9:4954077:4954102:+	ENSGALT00000089837	ENSGALT00000089837,ENSGALT00000057291
A3	ENSGALG00000028001	ENSGALG00000028001;A3:9:23942939:23943573:+	ENSGALT00000045065	ENSGALT00000067454,ENSGALT00000045065
A3	ENSGALG00000002141	ENSGALG00000002141;A3:9:1679706:1679734:+	ENSGALT00000041261	ENSGALT00000098410,ENSGALT00000041261,ENSGALT00000082595
A3	ENSGALG00000002141	ENSGALG00000002141;A3:9:1710907:1710925:+	ENSGALT00000041261,ENSGALT00000098410	ENSGALT00000098410,ENSGALT00000041261,ENSGALT00000082595
A3	ENSGALG00000028294	ENSGALG00000028294;A3:9:16016158:16016405:+	ENSGALT00000044542	ENSGALT00000044542,ENSGALT00000100944
A3	ENSGALG00000006488	ENSGALG00000006488;A3:9:4682113:4682122:+	ENSGALT00000010488	ENSGALT00000108139,ENSGALT00000010488
A3	ENSGALG00000002277	ENSGALG00000002277;A3:9:2766441:2768644:+	ENSGALT00000003570	ENSGALT00000003570,ENSGALT00000104822
A3	ENSGALG00000002277	ENSGALG00000002277;A3:9:2766441:2767538:+	ENSGALT00000003570	ENSGALT00000003570,ENSGALT00000104822
A3	ENSGALG00000001619	ENSGALG00000001619;A3:9:1356206:1356209:+	ENSGALT00000002475	ENSGALT00000002475,ENSGALT00000059856
A3	ENSGALG00000008684	ENSGALG00000008684;A3:9:16355970:16355972:+	ENSGALT00000072858	ENSGALT00000069706,ENSGALT00000072858
A3	ENSGALG00000006385	ENSGALG00000006385;A3:9:4910757:4911545:+	ENSGALT00000010312,ENSGALT00000106741	ENSGALT00000106741,ENSGALT00000010312,ENSGALT00000095704
A3	ENSGALG00000008432	ENSGALG00000008432;A3:9:15995604:15995794:+	ENSGALT00000087668	ENSGALT00000087668,ENSGALT00000013739
A3	ENSGALG00000006704	ENSGALG00000006704;A3:9:3632741:3633509:+	ENSGALT00000096010	ENSGALT00000095588,ENSGALT00000096010,ENSGALT00000010839
A3	ENSGALG00000033195	ENSGALG00000033195;A3:9:4605703:4606041:+	ENSGALT00000098453,ENSGALT00000103426	ENSGALT00000051196,ENSGALT00000098453,ENSGALT00000103426
A3	ENSGALG00000033195	ENSGALG00000033195;A3:9:4596969:4597174:+	ENSGALT00000051196,ENSGALT00000103426	ENSGALT00000051196,ENSGALT00000098453,ENSGALT00000103426
A3	ENSGALG00000042598	ENSGALG00000042598;A3:23:601426:601423:-	ENSGALT00000048377,ENSGALT00000050930	ENSGALT00000050930,ENSGALT00000102038,ENSGALT00000103445,ENSGALT00000048377,ENSGALT00000095352
A3	ENSGALG00000001463	ENSGALG00000001463;A3:23:3364549:3364521:-	ENSGALT00000002218	ENSGALT00000104172,ENSGALT00000002218
A3	ENSGALG00000026836	ENSGALG00000026836;A3:23:5119119:5118955:-	ENSGALT00000045237	ENSGALT00000095446,ENSGALT00000045237
A3	ENSGALG00000026836	ENSGALG00000026836;A3:23:5119287:5119251:-	ENSGALT00000095446	ENSGALT00000095446,ENSGALT00000045237
A3	ENSGALG00000003337	ENSGALG00000003337;A3:23:5301175:5300830:-	ENSGALT00000088511	ENSGALT00000088511,ENSGALT00000005281
A3	ENSGALG00000038488	ENSGALG00000038488;A3:23:2396245:2395631:-	ENSGALT00000070951	ENSGALT00000070951,ENSGALT00000103897
A3	ENSGALG00000038488	ENSGALG00000038488;A3:23:2396245:2395934:-	ENSGALT00000070951	ENSGALT00000070951,ENSGALT00000103897
A3	ENSGALG00000038488	ENSGALG00000038488;A3:23:2402811:2402781:-	ENSGALT00000070951	ENSGALT00000070951,ENSGALT00000103897
A3	ENSGALG00000038488	ENSGALG00000038488;A3:23:2396245:2395857:-	ENSGALT00000070951	ENSGALT00000070951,ENSGALT00000103897
A3	ENSGALG00000038488	ENSGALG00000038488;A3:23:2399284:2399255:-	ENSGALT00000070951	ENSGALT00000070951,ENSGALT00000103897
A3	ENSGALG00000034251	ENSGALG00000034251;A3:23:1976625:1976297:-	ENSGALT00000080871	ENSGALT00000080871,ENSGALT00000094600
A3	ENSGALG00000000998	ENSGALG00000000998;A3:23:2423331:2423121:-	ENSGALT00000001474,ENSGALT00000089082	ENSGALT00000089082,ENSGALT00000071466,ENSGALT00000001474
A3	ENSGALG00000038536	ENSGALG00000038536;A3:23:329592:329333:-	ENSGALT00000057012	ENSGALT00000084926,ENSGALT00000057012
A3	ENSGALG00000003265	ENSGALG00000003265;A3:23:5220327:5219720:-	ENSGALT00000005168,ENSGALT00000085964	ENSGALT00000085964,ENSGALT00000005168,ENSGALT00000061711
A3	ENSGALG00000038896	ENSGALG00000038896;A3:23:5369953:5370071:+	ENSGALT00000076105	ENSGALT00000053140,ENSGALT00000076105
A3	ENSGALG00000001946	ENSGALG00000001946;A3:23:3864791:3865001:+	ENSGALT00000096863	ENSGALT00000096863,ENSGALT00000083145
A3	ENSGALG00000040986	ENSGALG00000040986;A3:23:2244103:2244700:+	ENSGALT00000096132	ENSGALT00000057744,ENSGALT00000096132
A3	ENSGALG00000051199	ENSGALG00000051199;A3:23:6134876:6135079:+	ENSGALT00000103432	ENSGALT00000091469,ENSGALT00000103432
A3	ENSGALG00000034107	ENSGALG00000034107;A3:23:3370005:3370714:+	ENSGALT00000103552,ENSGALT00000104144	ENSGALT00000088589,ENSGALT00000104144,ENSGALT00000103552,ENSGALT00000072202
A3	ENSGALG00000034107	ENSGALG00000034107;A3:23:3370005:3370364:+	ENSGALT00000088589,ENSGALT00000103552,ENSGALT00000104144	ENSGALT00000088589,ENSGALT00000104144,ENSGALT00000103552,ENSGALT00000072202
A3	ENSGALG00000034107	ENSGALG00000034107;A3:23:3370005:3370501:+	ENSGALT00000088589,ENSGALT00000103552,ENSGALT00000104144	ENSGALT00000088589,ENSGALT00000104144,ENSGALT00000103552,ENSGALT00000072202
A3	ENSGALG00000042485	ENSGALG00000042485;A3:23:2300724:2300753:+	ENSGALT00000053390	ENSGALT00000104214,ENSGALT00000053390
A3	ENSGALG00000003189	ENSGALG00000003189;A3:23:5086359:5086906:+	ENSGALT00000070581	ENSGALT00000081077,ENSGALT00000053040,ENSGALT00000070581,ENSGALT00000035036
A3	ENSGALG00000017715	ENSGALG00000017715;A3:23:5111965:5112144:+	ENSGALT00000100581	ENSGALT00000100581,ENSGALT00000028420
A3	ENSGALG00000009680	ENSGALG00000009680;A3:23:3402036:3402269:+	ENSGALT00000015756,ENSGALT00000056504	ENSGALT00000015756,ENSGALT00000056504,ENSGALT00000100849
A3	ENSGALG00000047761	ENSGALG00000047761;A3:31:4805452:4805354:-	ENSGALT00000101790	ENSGALT00000101790,ENSGALT00000101609
A3	ENSGALG00000049026	ENSGALG00000049026;A3:31:2313296:2313059:-	ENSGALT00000102952	ENSGALT00000103876,ENSGALT00000102952
A3	ENSGALG00000049026	ENSGALG00000049026;A3:31:2310885:2310625:-	ENSGALT00000103876	ENSGALT00000103876,ENSGALT00000102952
A3	ENSGALG00000047283	ENSGALG00000047283;A3:31:4838955:4839199:+	ENSGALT00000099821	ENSGALT00000099821,ENSGALT00000102079
A3	ENSGALG00000049504	ENSGALG00000049504;A3:31:2243434:2243481:+	ENSGALT00000093891	ENSGALT00000106036,ENSGALT00000093891
A3	ENSGALG00000049504	ENSGALG00000049504;A3:31:2241864:2241890:+	ENSGALT00000093891	ENSGALT00000106036,ENSGALT00000093891
A3	ENSGALG00000049504	ENSGALG00000049504;A3:31:2247747:2247773:+	ENSGALT00000093891	ENSGALT00000106036,ENSGALT00000093891
A3	ENSGALG00000033989	ENSGALG00000033989;A3:22:1599959:1599633:-	ENSGALT00000054468	ENSGALT00000066129,ENSGALT00000054468
A3	ENSGALG00000032501	ENSGALG00000032501;A3:22:1614865:1614788:-	ENSGALT00000095667	ENSGALT00000095667,ENSGALT00000101439
A3	ENSGALG00000032501	ENSGALG00000032501;A3:22:1617977:1617850:-	ENSGALT00000095667	ENSGALT00000095667,ENSGALT00000101439
A3	ENSGALG00000030406	ENSGALG00000030406;A3:22:468112:468106:-	ENSGALT00000096754	ENSGALT00000070522,ENSGALT00000096754
A3	ENSGALG00000043405	ENSGALG00000043405;A3:22:673671:673572:-	ENSGALT00000090587	ENSGALT00000086627,ENSGALT00000090587
A3	ENSGALG00000043405	ENSGALG00000043405;A3:22:673671:673532:-	ENSGALT00000090587	ENSGALT00000086627,ENSGALT00000090587
A3	ENSGALG00000003709	ENSGALG00000003709;A3:22:3031318:3031290:-	ENSGALT00000094332	ENSGALT00000005886,ENSGALT00000094332
A3	ENSGALG00000003594	ENSGALG00000003594;A3:22:2931968:2931791:-	ENSGALT00000091547,ENSGALT00000100642	ENSGALT00000100642,ENSGALT00000091547,ENSGALT00000097780
A3	ENSGALG00000050870	ENSGALG00000050870;A3:22:1655373:1655168:-	ENSGALT00000091658	ENSGALT00000091658,ENSGALT00000090629
A3	ENSGALG00000029646	ENSGALG00000029646;A3:22:3733628:3733625:-	ENSGALT00000100759	ENSGALT00000100759,ENSGALT00000096433
A3	ENSGALG00000029646	ENSGALG00000029646;A3:22:3736644:3735879:-	ENSGALT00000096433	ENSGALT00000100759,ENSGALT00000096433
A3	ENSGALG00000029646	ENSGALG00000029646;A3:22:3731788:3731786:-	ENSGALT00000100759	ENSGALT00000100759,ENSGALT00000096433
A3	ENSGALG00000034855	ENSGALG00000034855;A3:22:4051062:4050278:-	ENSGALT00000094176	ENSGALT00000094176,ENSGALT00000107444
A3	ENSGALG00000034855	ENSGALG00000034855;A3:22:4052052:4051862:-	ENSGALT00000094176,ENSGALT00000098443,ENSGALT00000107444	ENSGALT00000060341,ENSGALT00000098443,ENSGALT00000094176,ENSGALT00000107444
A3	ENSGALG00000042181	ENSGALG00000042181;A3:22:2596337:2597460:+	ENSGALT00000053347	ENSGALT00000053347,ENSGALT00000053432
A3	ENSGALG00000036876	ENSGALG00000036876;A3:22:488211:489376:+	ENSGALT00000087311	ENSGALT00000087311,ENSGALT00000093446
A3	ENSGALG00000055081	ENSGALG00000055081;A3:22:3725628:3725831:+	ENSGALT00000099210	ENSGALT00000099210,ENSGALT00000100092
A3	ENSGALG00000055081	ENSGALG00000055081;A3:22:3718690:3719509:+	ENSGALT00000100092	ENSGALT00000099210,ENSGALT00000100092
A3	ENSGALG00000030200	ENSGALG00000030200;A3:22:250618:251190:+	ENSGALT00000090952	ENSGALT00000053285,ENSGALT00000090952
A3	ENSGALG00000051401	ENSGALG00000051401;A3:22:3621373:3622115:+	ENSGALT00000100801	ENSGALT00000091550,ENSGALT00000100801
A3	ENSGALG00000028600	ENSGALG00000028600;A3:22:5212409:5212632:+	ENSGALT00000044106	ENSGALT00000099785,ENSGALT00000044106
A3	ENSGALG00000038783	ENSGALG00000038783;A3:22:5146720:5147092:+	ENSGALT00000105380	ENSGALT00000060406,ENSGALT00000105380
A3	ENSGALG00000038783	ENSGALG00000038783;A3:22:5146720:5147853:+	ENSGALT00000105380	ENSGALT00000060406,ENSGALT00000105380
A3	ENSGALG00000033061	ENSGALG00000033061;A3:22:5239616:5240424:+	ENSGALT00000095683	ENSGALT00000095683,ENSGALT00000078801
A3	ENSGALG00000033061	ENSGALG00000033061;A3:22:5239616:5240608:+	ENSGALT00000095683	ENSGALT00000095683,ENSGALT00000078801
A3	ENSGALG00000033061	ENSGALG00000033061;A3:22:5243743:5243746:+	ENSGALT00000095683	ENSGALT00000095683,ENSGALT00000078801
A3	ENSGALG00000014155	ENSGALG00000014155;A3:22:5197858:5198004:+	ENSGALT00000029510	ENSGALT00000094484,ENSGALT00000029510,ENSGALT00000108318
A3	ENSGALG00000038219	ENSGALG00000038219;A3:33:6304465:6304240:-	ENSGALT00000062310	ENSGALT00000062310,ENSGALT00000081729
A3	ENSGALG00000053274	ENSGALG00000053274;A3:33:4852103:4851297:-	ENSGALT00000104566	ENSGALT00000104566,ENSGALT00000099543
A3	ENSGALG00000038229	ENSGALG00000038229;A3:33:6296089:6295595:-	ENSGALT00000107402	ENSGALT00000067358,ENSGALT00000107402
A3	ENSGALG00000038229	ENSGALG00000038229;A3:33:6297341:6297174:-	ENSGALT00000067358	ENSGALT00000067358,ENSGALT00000107402
A3	ENSGALG00000053299	ENSGALG00000053299;A3:33:6692093:6691192:-	ENSGALT00000101740	ENSGALT00000101740,ENSGALT00000099565
A3	ENSGALG00000033614	ENSGALG00000033614;A3:33:5635851:5635697:-	ENSGALT00000088534	ENSGALT00000088534,ENSGALT00000067077
A3	ENSGALG00000033877	ENSGALG00000033877;A3:33:3353198:3353064:-	ENSGALT00000055969	ENSGALT00000093595,ENSGALT00000055969
A3	ENSGALG00000030904	ENSGALG00000030904;A3:33:4685540:4684682:-	ENSGALT00000101018	ENSGALT00000101018,ENSGALT00000071861
A3	ENSGALG00000030904	ENSGALG00000030904;A3:33:4685540:4685342:-	ENSGALT00000101018	ENSGALT00000101018,ENSGALT00000071861
A3	ENSGALG00000030904	ENSGALG00000030904;A3:33:4685540:4685151:-	ENSGALT00000101018	ENSGALT00000101018,ENSGALT00000071861
A3	ENSGALG00000030998	ENSGALG00000030998;A3:33:6553604:6553521:-	ENSGALT00000063028	ENSGALT00000101694,ENSGALT00000063028
A3	ENSGALG00000030998	ENSGALG00000030998;A3:33:6556071:6556060:-	ENSGALT00000063028	ENSGALT00000101694,ENSGALT00000063028
A3	ENSGALG00000030998	ENSGALG00000030998;A3:33:6553281:6553278:-	ENSGALT00000063028	ENSGALT00000101694,ENSGALT00000063028
A3	ENSGALG00000030998	ENSGALG00000030998;A3:33:6553281:6553210:-	ENSGALT00000063028	ENSGALT00000101694,ENSGALT00000063028
A3	ENSGALG00000037946	ENSGALG00000037946;A3:33:6354882:6353702:-	ENSGALT00000095444	ENSGALT00000095444,ENSGALT00000080697
A3	ENSGALG00000050150	ENSGALG00000050150;A3:33:6521931:6521922:-	ENSGALT00000101096	ENSGALT00000107703,ENSGALT00000101096
A3	ENSGALG00000050150	ENSGALG00000050150;A3:33:6524192:6524180:-	ENSGALT00000107703	ENSGALT00000107703,ENSGALT00000101096
A3	ENSGALG00000031512	ENSGALG00000031512;A3:33:6952721:6952993:+	ENSGALT00000051091	ENSGALT00000051091,ENSGALT00000058110
A3	ENSGALG00000033609	ENSGALG00000033609;A3:33:6886065:6886297:+	ENSGALT00000051936	ENSGALT00000051936,ENSGALT00000083271,ENSGALT00000082640
A3	ENSGALG00000045424	ENSGALG00000045424;A3:33:6419874:6419924:+	ENSGALT00000100712	ENSGALT00000100712,ENSGALT00000105264
A3	ENSGALG00000045424	ENSGALG00000045424;A3:33:6419924:6419959:+	ENSGALT00000105264	ENSGALT00000105264,ENSGALT00000086703,ENSGALT00000101112
A3	ENSGALG00000045424	ENSGALG00000045424;A3:33:6419874:6419897:+	ENSGALT00000100712	ENSGALT00000086703,ENSGALT00000100712
A3	ENSGALG00000045424	ENSGALG00000045424;A3:33:6419874:6419959:+	ENSGALT00000100712	ENSGALT00000086703,ENSGALT00000100712,ENSGALT00000101112
A3	ENSGALG00000045424	ENSGALG00000045424;A3:33:6421812:6421901:+	ENSGALT00000100712	ENSGALT00000105264,ENSGALT00000086703,ENSGALT00000100712,ENSGALT00000101112
A3	ENSGALG00000045424	ENSGALG00000045424;A3:33:6421901:6421909:+	ENSGALT00000086703,ENSGALT00000101112	ENSGALT00000105264,ENSGALT00000086703,ENSGALT00000101112
A3	ENSGALG00000045424	ENSGALG00000045424;A3:33:6421812:6421909:+	ENSGALT00000100712	ENSGALT00000105264,ENSGALT00000086703,ENSGALT00000100712,ENSGALT00000101112
A3	ENSGALG00000052983	ENSGALG00000052983;A3:33:4664053:4664411:+	ENSGALT00000091710	ENSGALT00000091710,ENSGALT00000107852,ENSGALT00000102351
A3	ENSGALG00000052983	ENSGALG00000052983;A3:33:4664053:4664114:+	ENSGALT00000091710	ENSGALT00000091710,ENSGALT00000107852
A3	ENSGALG00000041030	ENSGALG00000041030;A3:33:7412330:7413023:+	ENSGALT00000059020	ENSGALT00000059020,ENSGALT00000075460
A3	ENSGALG00000034988	ENSGALG00000034988;A3:33:5489495:5490321:+	ENSGALT00000105515	ENSGALT00000105515,ENSGALT00000086105
A3	ENSGALG00000033404	ENSGALG00000033404;A3:33:7209159:7211055:+	ENSGALT00000096811	ENSGALT00000091539,ENSGALT00000095848,ENSGALT00000096811,ENSGALT00000103407,ENSGALT00000046707
A3	ENSGALG00000033404	ENSGALG00000033404;A3:33:7209159:7209908:+	ENSGALT00000096811	ENSGALT00000091539,ENSGALT00000095848,ENSGALT00000096811,ENSGALT00000103407,ENSGALT00000046707
A3	ENSGALG00000033404	ENSGALG00000033404;A3:33:7208226:7208247:+	ENSGALT00000091539	ENSGALT00000091539,ENSGALT00000095848,ENSGALT00000046707
A3	ENSGALG00000033404	ENSGALG00000033404;A3:33:7208119:7208226:+	ENSGALT00000103407	ENSGALT00000091539,ENSGALT00000103407
A3	ENSGALG00000033404	ENSGALG00000033404;A3:33:7209159:7210579:+	ENSGALT00000096811	ENSGALT00000091539,ENSGALT00000095848,ENSGALT00000096811,ENSGALT00000103407,ENSGALT00000046707
A3	ENSGALG00000033404	ENSGALG00000033404;A3:33:7209159:7210168:+	ENSGALT00000096811	ENSGALT00000091539,ENSGALT00000095848,ENSGALT00000096811,ENSGALT00000103407,ENSGALT00000046707
A3	ENSGALG00000033404	ENSGALG00000033404;A3:33:7208119:7208247:+	ENSGALT00000103407	ENSGALT00000095848,ENSGALT00000103407,ENSGALT00000046707
A3	ENSGALG00000030661	ENSGALG00000030661;A3:33:6939391:6940026:+	ENSGALT00000058779	ENSGALT00000080680,ENSGALT00000058779
A3	ENSGALG00000051500	ENSGALG00000051500;A3:33:4760339:4760488:+	ENSGALT00000092635	ENSGALT00000102738,ENSGALT00000092635
A3	ENSGALG00000051500	ENSGALG00000051500;A3:33:4760339:4760751:+	ENSGALT00000092635	ENSGALT00000102738,ENSGALT00000092635
A3	ENSGALG00000042011	ENSGALG00000042011;A3:33:7728739:7729267:+	ENSGALT00000050506	ENSGALT00000050506,ENSGALT00000058105
A3	ENSGALG00000042011	ENSGALG00000042011;A3:33:7728739:7729064:+	ENSGALT00000050506	ENSGALT00000050506,ENSGALT00000058105
A3	ENSGALG00000036837	ENSGALG00000036837;A3:33:6892814:6893346:+	ENSGALT00000092024	ENSGALT00000092024,ENSGALT00000051272,ENSGALT00000101099
A3	ENSGALG00000034688	ENSGALG00000034688;A3:33:6931368:6931536:+	ENSGALT00000103309	ENSGALT00000103309,ENSGALT00000057040
A3	ENSGALG00000034688	ENSGALG00000034688;A3:33:6931368:6932081:+	ENSGALT00000103309	ENSGALT00000103309,ENSGALT00000057040
A3	ENSGALG00000034688	ENSGALG00000034688;A3:33:6928217:6928407:+	ENSGALT00000057040	ENSGALT00000103309,ENSGALT00000057040
A3	ENSGALG00000033231	ENSGALG00000033231;A3:33:5834002:5834191:+	ENSGALT00000078946,ENSGALT00000089406	ENSGALT00000105725,ENSGALT00000089406,ENSGALT00000078946
A3	ENSGALG00000041924	ENSGALG00000041924;A3:33:7247160:7247778:+	ENSGALT00000066856	ENSGALT00000058907,ENSGALT00000066856
A3	ENSGALG00000041924	ENSGALG00000041924;A3:33:7247160:7247528:+	ENSGALT00000066856	ENSGALT00000058907,ENSGALT00000066856,ENSGALT00000082593
A3	ENSGALG00000041924	ENSGALG00000041924;A3:33:7247528:7247778:+	ENSGALT00000082593	ENSGALT00000058907,ENSGALT00000082593
A3	ENSGALG00000048002	ENSGALG00000048002;A3:33:6343882:6344038:+	ENSGALT00000095627	ENSGALT00000095627,ENSGALT00000098707
A3	ENSGALG00000039315	ENSGALG00000039315;A3:33:4131919:4132441:+	ENSGALT00000082408	ENSGALT00000082408,ENSGALT00000047125
A3	ENSGALG00000039315	ENSGALG00000039315;A3:33:4131919:4132251:+	ENSGALT00000082408	ENSGALT00000082408,ENSGALT00000047125
A3	ENSGALG00000039315	ENSGALG00000039315;A3:33:4131650:4131733:+	ENSGALT00000082408	ENSGALT00000082408,ENSGALT00000047125
A3	ENSGALG00000035635	ENSGALG00000035635;A3:33:3277318:3278453:+	ENSGALT00000091369	ENSGALT00000046796,ENSGALT00000091369
A3	ENSGALG00000035635	ENSGALG00000035635;A3:33:3273338:3273489:+	ENSGALT00000091369	ENSGALT00000046796,ENSGALT00000091369
A3	ENSGALG00000052546	ENSGALG00000052546;A3:32:565027:563850:-	ENSGALT00000098096	ENSGALT00000100999,ENSGALT00000098096
A3	ENSGALG00000043929	ENSGALG00000043929;A3:32:93957:93953:-	ENSGALT00000085556	ENSGALT00000085556,ENSGALT00000099562
A3	ENSGALG00000043929	ENSGALG00000043929;A3:32:96665:96663:-	ENSGALT00000085757	ENSGALT00000099562,ENSGALT00000085757
A3	ENSGALG00000052202	ENSGALG00000052202;A3:32:274411:275312:+	ENSGALT00000094281	ENSGALT00000094281,ENSGALT00000099769
A3	ENSGALG00000041384	ENSGALG00000041384;A3:32:698548:698558:+	ENSGALT00000064309	ENSGALT00000064309,ENSGALT00000046446
A3	ENSGALG00000041384	ENSGALG00000041384;A3:32:693725:693792:+	ENSGALT00000064309	ENSGALT00000064309,ENSGALT00000046446
A3	ENSGALG00000041384	ENSGALG00000041384;A3:32:691833:691836:+	ENSGALT00000064309	ENSGALT00000064309,ENSGALT00000046446
A3	ENSGALG00000041384	ENSGALG00000041384;A3:32:691022:691573:+	ENSGALT00000064309	ENSGALT00000064309,ENSGALT00000046446
A3	ENSGALG00000054458	ENSGALG00000054458;A3:32:329313:329553:+	ENSGALT00000094375	ENSGALT00000094375,ENSGALT00000107754
A3	ENSGALG00000054458	ENSGALG00000054458;A3:32:337409:337631:+	ENSGALT00000107754	ENSGALT00000094375,ENSGALT00000107754
A3	ENSGALG00000020775	ENSGALG00000020775;A3:6:21966151:21966082:-	ENSGALT00000033294,ENSGALT00000061366	ENSGALT00000033294,ENSGALT00000092766,ENSGALT00000061366,ENSGALT00000104483
A3	ENSGALG00000002967	ENSGALG00000002967;A3:6:8891269:8890284:-	ENSGALT00000004693	ENSGALT00000099431,ENSGALT00000004693
A3	ENSGALG00000004871	ENSGALG00000004871;A3:6:14003914:14002974:-	ENSGALT00000062091	ENSGALT00000062091,ENSGALT00000098941
A3	ENSGALG00000004871	ENSGALG00000004871;A3:6:14003914:14001275:-	ENSGALT00000062091	ENSGALT00000062091,ENSGALT00000098941,ENSGALT00000084442
A3	ENSGALG00000004871	ENSGALG00000004871;A3:6:14003914:14003731:-	ENSGALT00000062091	ENSGALT00000062091,ENSGALT00000072914
A3	ENSGALG00000006763	ENSGALG00000006763;A3:6:21539428:21539036:-	ENSGALT00000074905	ENSGALT00000074905,ENSGALT00000078605
A3	ENSGALG00000006763	ENSGALG00000006763;A3:6:21539428:21538594:-	ENSGALT00000074905	ENSGALT00000074905,ENSGALT00000081337,ENSGALT00000078605
A3	ENSGALG00000005969	ENSGALG00000005969;A3:6:18761240:18761213:-	ENSGALT00000009598	ENSGALT00000009598,ENSGALT00000099569
A3	ENSGALG00000021213	ENSGALG00000021213;A3:6:5944006:5943848:-	ENSGALT00000078751	ENSGALT00000080626,ENSGALT00000078751,ENSGALT00000034167
A3	ENSGALG00000005687	ENSGALG00000005687;A3:6:17815532:17815408:-	ENSGALT00000056465,ENSGALT00000085071	ENSGALT00000085071,ENSGALT00000077378,ENSGALT00000056465
A3	ENSGALG00000002089	ENSGALG00000002089;A3:6:3491992:3491439:-	ENSGALT00000003257	ENSGALT00000078947,ENSGALT00000003257
A3	ENSGALG00000001907	ENSGALG00000001907;A3:6:3003926:3003923:-	ENSGALT00000082930	ENSGALT00000066476,ENSGALT00000002948,ENSGALT00000082930,ENSGALT00000101872
A3	ENSGALG00000009738	ENSGALG00000009738;A3:6:33203379:33203355:-	ENSGALT00000093999	ENSGALT00000015848,ENSGALT00000093999
A3	ENSGALG00000004319	ENSGALG00000004319;A3:6:11902402:11902399:-	ENSGALT00000006875	ENSGALT00000006875,ENSGALT00000104955
A3	ENSGALG00000009048	ENSGALG00000009048;A3:6:28807118:28807100:-	ENSGALT00000014731	ENSGALT00000092584,ENSGALT00000014731,ENSGALT00000098976
A3	ENSGALG00000050205	ENSGALG00000050205;A3:6:988760:988562:-	ENSGALT00000102927,ENSGALT00000103618,ENSGALT00000104254	ENSGALT00000102927,ENSGALT00000103618,ENSGALT00000106546,ENSGALT00000104254
A3	ENSGALG00000050205	ENSGALG00000050205;A3:6:988115:988112:-	ENSGALT00000102927,ENSGALT00000103618,ENSGALT00000104254	ENSGALT00000102927,ENSGALT00000103618,ENSGALT00000106546,ENSGALT00000104254
A3	ENSGALG00000040055	ENSGALG00000040055;A3:6:787499:787746:+	ENSGALT00000052751	ENSGALT00000052751,ENSGALT00000064061
A3	ENSGALG00000008771	ENSGALG00000008771;A3:6:27176162:27177643:+	ENSGALT00000014266	ENSGALT00000014266,ENSGALT00000014267
A3	ENSGALG00000034548	ENSGALG00000034548;A3:6:32226845:32226980:+	ENSGALT00000094028,ENSGALT00000105777	ENSGALT00000105777,ENSGALT00000064226,ENSGALT00000094028
A3	ENSGALG00000008318	ENSGALG00000008318;A3:6:25068661:25069738:+	ENSGALT00000013539,ENSGALT00000096717,ENSGALT00000097759	ENSGALT00000090421,ENSGALT00000097759,ENSGALT00000013539,ENSGALT00000096717
A3	ENSGALG00000008318	ENSGALG00000008318;A3:6:25059133:25059209:+	ENSGALT00000013539,ENSGALT00000096717,ENSGALT00000097759	ENSGALT00000090421,ENSGALT00000097759,ENSGALT00000013539,ENSGALT00000096717
A3	ENSGALG00000020754	ENSGALG00000020754;A3:6:23062488:23062733:+	ENSGALT00000054688	ENSGALT00000033256,ENSGALT00000054688
A3	ENSGALG00000042254	ENSGALG00000042254;A3:6:11500704:11500750:+	ENSGALT00000066088	ENSGALT00000099432,ENSGALT00000066088,ENSGALT00000092768
A3	ENSGALG00000042254	ENSGALG00000042254;A3:6:11500173:11500176:+	ENSGALT00000099432	ENSGALT00000099432,ENSGALT00000092768
A3	ENSGALG00000005722	ENSGALG00000005722;A3:6:18270441:18270446:+	ENSGALT00000040134	ENSGALT00000095301,ENSGALT00000040134,ENSGALT00000093714
A3	ENSGALG00000005722	ENSGALG00000005722;A3:6:18266437:18266439:+	ENSGALT00000093714,ENSGALT00000095301	ENSGALT00000095301,ENSGALT00000040134,ENSGALT00000093714
A3	ENSGALG00000042259	ENSGALG00000042259;A3:6:33891859:33891922:+	ENSGALT00000071036	ENSGALT00000071036,ENSGALT00000108109
A3	ENSGALG00000006109	ENSGALG00000006109;A3:6:19109513:19109518:+	ENSGALT00000009862	ENSGALT00000091236,ENSGALT00000009862
A3	ENSGALG00000002525	ENSGALG00000002525;A3:6:5472511:5473478:+	ENSGALT00000099919	ENSGALT00000099919,ENSGALT00000088743
A3	ENSGALG00000002980	ENSGALG00000002980;A3:6:8924022:8924030:+	ENSGALT00000004715,ENSGALT00000055868,ENSGALT00000082674,ENSGALT00000099574,ENSGALT00000101718	ENSGALT00000099574,ENSGALT00000082674,ENSGALT00000101718,ENSGALT00000055868,ENSGALT00000075752,ENSGALT00000004715
A3	ENSGALG00000002942	ENSGALG00000002942;A3:6:8633005:8634573:+	ENSGALT00000004648	ENSGALT00000004648,ENSGALT00000054471,ENSGALT00000068336
A3	ENSGALG00000007508	ENSGALG00000007508;A3:6:23179428:23179432:+	ENSGALT00000012137	ENSGALT00000106390,ENSGALT00000012137
A3	ENSGALG00000009336	ENSGALG00000009336;A3:6:30957376:30957420:+	ENSGALT00000015203,ENSGALT00000084800	ENSGALT00000090251,ENSGALT00000084800,ENSGALT00000015203
A3	ENSGALG00000009336	ENSGALG00000009336;A3:6:30959876:30961792:+	ENSGALT00000015203	ENSGALT00000084800,ENSGALT00000015203
A3	ENSGALG00000003249	ENSGALG00000003249;A3:6:9980190:9980514:+	ENSGALT00000105146	ENSGALT00000105146,ENSGALT00000092603,ENSGALT00000005138
A3	ENSGALG00000008124	ENSGALG00000008124;A3:6:24344814:24344964:+	ENSGALT00000084837	ENSGALT00000084837,ENSGALT00000013188
A3	ENSGALG00000003135	ENSGALG00000003135;A3:6:9746796:9747381:+	ENSGALT00000041033,ENSGALT00000047491,ENSGALT00000053257,ENSGALT00000078885,ENSGALT00000090845,ENSGALT00000091150,ENSGALT00000096009	ENSGALT00000090845,ENSGALT00000047491,ENSGALT00000078885,ENSGALT00000081697,ENSGALT00000091150,ENSGALT00000041033,ENSGALT00000053257,ENSGALT00000096009
A3	ENSGALG00000003135	ENSGALG00000003135;A3:6:9694912:9694927:+	ENSGALT00000041033,ENSGALT00000047491,ENSGALT00000053257,ENSGALT00000078885,ENSGALT00000081697,ENSGALT00000090845,ENSGALT00000091150	ENSGALT00000090845,ENSGALT00000047491,ENSGALT00000078885,ENSGALT00000081697,ENSGALT00000091150,ENSGALT00000041033,ENSGALT00000053257,ENSGALT00000096009
A3	ENSGALG00000003284	ENSGALG00000003284;A3:18:6620021:6619960:-	ENSGALT00000005193	ENSGALT00000005193,ENSGALT00000088655
A3	ENSGALG00000007251	ENSGALG00000007251;A3:18:9953849:9953374:-	ENSGALT00000088867	ENSGALT00000011734,ENSGALT00000088867
A3	ENSGALG00000023364	ENSGALG00000023364;A3:18:9003172:9002756:-	ENSGALT00000038499	ENSGALT00000088942,ENSGALT00000038499
A3	ENSGALG00000023364	ENSGALG00000023364;A3:18:9003175:9003172:-	ENSGALT00000088942	ENSGALT00000088942,ENSGALT00000038499
A3	ENSGALG00000003566	ENSGALG00000003566;A3:18:6924803:6924773:-	ENSGALT00000060268	ENSGALT00000060268,ENSGALT00000005647
A3	ENSGALG00000003566	ENSGALG00000003566;A3:18:6920485:6920445:-	ENSGALT00000005647	ENSGALT00000060268,ENSGALT00000005647
A3	ENSGALG00000003566	ENSGALG00000003566;A3:18:6926665:6926639:-	ENSGALT00000060268	ENSGALT00000060268,ENSGALT00000005647
A3	ENSGALG00000001021	ENSGALG00000001021;A3:18:812617:812469:-	ENSGALT00000001507	ENSGALT00000092606,ENSGALT00000001507
A3	ENSGALG00000003584	ENSGALG00000003584;A3:18:6983670:6983461:-	ENSGALT00000005672	ENSGALT00000005672,ENSGALT00000083642
A3	ENSGALG00000042814	ENSGALG00000042814;A3:18:9912894:9912842:-	ENSGALT00000100767	ENSGALT00000074826,ENSGALT00000080751,ENSGALT00000100767
A3	ENSGALG00000001183	ENSGALG00000001183;A3:18:1736158:1736032:-	ENSGALT00000023397,ENSGALT00000049815	ENSGALT00000023397,ENSGALT00000046692,ENSGALT00000049815
A3	ENSGALG00000001183	ENSGALG00000001183;A3:18:1745716:1745563:-	ENSGALT00000023397,ENSGALT00000049815	ENSGALT00000023397,ENSGALT00000046692,ENSGALT00000049815
A3	ENSGALG00000049618	ENSGALG00000049618;A3:18:11329655:11329460:-	ENSGALT00000094543	ENSGALT00000100128,ENSGALT00000094543
A3	ENSGALG00000007661	ENSGALG00000007661;A3:18:10335982:10335863:-	ENSGALT00000012410	ENSGALT00000091621,ENSGALT00000012410
A3	ENSGALG00000007661	ENSGALG00000007661;A3:18:10336346:10336201:-	ENSGALT00000012410	ENSGALT00000091621,ENSGALT00000012410
A3	ENSGALG00000002993	ENSGALG00000002993;A3:18:5312210:5312207:-	ENSGALT00000105469	ENSGALT00000105469,ENSGALT00000004742
A3	ENSGALG00000023279	ENSGALG00000023279;A3:18:10314876:10314568:-	ENSGALT00000071041	ENSGALT00000071041,ENSGALT00000038280
A3	ENSGALG00000031895	ENSGALG00000031895;A3:18:9020625:9020346:-	ENSGALT00000066540	ENSGALT00000066540,ENSGALT00000058734
A3	ENSGALG00000007386	ENSGALG00000007386;A3:18:10118923:10117251:-	ENSGALT00000038316	ENSGALT00000038316,ENSGALT00000092106
A3	ENSGALG00000007386	ENSGALG00000007386;A3:18:10118923:10118677:-	ENSGALT00000038316	ENSGALT00000038316,ENSGALT00000067593
A3	ENSGALG00000007386	ENSGALG00000007386;A3:18:10118923:10118154:-	ENSGALT00000038316	ENSGALT00000038316,ENSGALT00000067593
A3	ENSGALG00000040896	ENSGALG00000040896;A3:18:4929869:4930015:+	ENSGALT00000053340	ENSGALT00000086182,ENSGALT00000053340
A3	ENSGALG00000017418	ENSGALG00000017418;A3:18:9473200:9473837:+	ENSGALT00000104606	ENSGALT00000104606,ENSGALT00000028106
A3	ENSGALG00000017418	ENSGALG00000017418;A3:18:9473200:9473583:+	ENSGALT00000104606	ENSGALT00000104606,ENSGALT00000028106
A3	ENSGALG00000004237	ENSGALG00000004237;A3:18:7866813:7867687:+	ENSGALT00000034558	ENSGALT00000034558,ENSGALT00000092372
A3	ENSGALG00000032336	ENSGALG00000032336;A3:18:9896207:9896743:+	ENSGALT00000048814	ENSGALT00000048814,ENSGALT00000094238
A3	ENSGALG00000006901	ENSGALG00000006901;A3:18:9295519:9295772:+	ENSGALT00000048653	ENSGALT00000011176,ENSGALT00000098238,ENSGALT00000050928,ENSGALT00000048653
A3	ENSGALG00000006901	ENSGALG00000006901;A3:18:9289458:9289723:+	ENSGALT00000011176	ENSGALT00000011176,ENSGALT00000098238,ENSGALT00000050928,ENSGALT00000048653
A3	ENSGALG00000042215	ENSGALG00000042215;A3:18:9180557:9180731:+	ENSGALT00000069065	ENSGALT00000069065,ENSGALT00000105670
A3	ENSGALG00000042215	ENSGALG00000042215;A3:18:9176075:9176382:+	ENSGALT00000105670	ENSGALT00000069065,ENSGALT00000105670
A3	ENSGALG00000017357	ENSGALG00000017357;A3:18:4243716:4244337:+	ENSGALT00000028041,ENSGALT00000073781	ENSGALT00000073781,ENSGALT00000107499,ENSGALT00000028041
A3	ENSGALG00000006895	ENSGALG00000006895;A3:18:9272163:9272295:+	ENSGALT00000048408	ENSGALT00000011168,ENSGALT00000048408
A3	ENSGALG00000046212	ENSGALG00000046212;A3:18:6878433:6878834:+	ENSGALT00000095937,ENSGALT00000101403	ENSGALT00000086598,ENSGALT00000095937,ENSGALT00000101403
A3	ENSGALG00000043607	ENSGALG00000043607;A3:18:5004179:5004911:+	ENSGALT00000100993	ENSGALT00000081903,ENSGALT00000100993
A3	ENSGALG00000043607	ENSGALG00000043607;A3:18:5004376:5004745:+	ENSGALT00000081903,ENSGALT00000105612	ENSGALT00000105612,ENSGALT00000081903,ENSGALT00000097549
A3	ENSGALG00000043607	ENSGALG00000043607;A3:18:5004179:5004745:+	ENSGALT00000100993	ENSGALT00000097549,ENSGALT00000100993
A3	ENSGALG00000043607	ENSGALG00000043607;A3:18:5004179:5004376:+	ENSGALT00000100993	ENSGALT00000105612,ENSGALT00000081903,ENSGALT00000097549,ENSGALT00000100993
A3	ENSGALG00000007191	ENSGALG00000007191;A3:18:9861624:9861832:+	ENSGALT00000011644,ENSGALT00000082171	ENSGALT00000056937,ENSGALT00000082171,ENSGALT00000011644
A3	ENSGALG00000007191	ENSGALG00000007191;A3:18:9861624:9862714:+	ENSGALT00000082171	ENSGALT00000056937,ENSGALT00000082171,ENSGALT00000011644
A3	ENSGALG00000007747	ENSGALG00000007747;A3:18:10462192:10462195:+	ENSGALT00000084734	ENSGALT00000084734,ENSGALT00000012560
A3	ENSGALG00000003454	ENSGALG00000003454;A3:18:6743235:6743654:+	ENSGALT00000005471,ENSGALT00000046245,ENSGALT00000060193	ENSGALT00000066237,ENSGALT00000005471,ENSGALT00000060193,ENSGALT00000046245
A3	ENSGALG00000054713	ENSGALG00000054713;A3:30:291230:291015:-	ENSGALT00000094307	ENSGALT00000090579,ENSGALT00000094307
A3	ENSGALG00000051597	ENSGALG00000051597;A3:30:1028049:1028047:-	ENSGALT00000098105	ENSGALT00000090659,ENSGALT00000098105
A3	ENSGALG00000049399	ENSGALG00000049399;A3:30:1354644:1354591:-	ENSGALT00000093074	ENSGALT00000093074,ENSGALT00000095743
A3	ENSGALG00000049399	ENSGALG00000049399;A3:30:1356408:1356334:-	ENSGALT00000093074,ENSGALT00000095743,ENSGALT00000106856	ENSGALT00000093074,ENSGALT00000093757,ENSGALT00000106856,ENSGALT00000095743
A3	ENSGALG00000049399	ENSGALG00000049399;A3:30:1357312:1357305:-	ENSGALT00000093074,ENSGALT00000095743	ENSGALT00000093074,ENSGALT00000093757,ENSGALT00000095743
A3	ENSGALG00000049399	ENSGALG00000049399;A3:30:1354660:1354644:-	ENSGALT00000093757	ENSGALT00000093074,ENSGALT00000093757
A3	ENSGALG00000049399	ENSGALG00000049399;A3:30:1354762:1354591:-	ENSGALT00000106856	ENSGALT00000106856,ENSGALT00000095743
A3	ENSGALG00000049399	ENSGALG00000049399;A3:30:1354762:1354660:-	ENSGALT00000093074,ENSGALT00000095743,ENSGALT00000106856	ENSGALT00000093074,ENSGALT00000093757,ENSGALT00000106856,ENSGALT00000095743
A3	ENSGALG00000049399	ENSGALG00000049399;A3:30:1354762:1354644:-	ENSGALT00000095743,ENSGALT00000106856	ENSGALT00000093074,ENSGALT00000106856,ENSGALT00000095743
A3	ENSGALG00000049399	ENSGALG00000049399;A3:30:1354762:1354396:-	ENSGALT00000106856	ENSGALT00000093074,ENSGALT00000106856,ENSGALT00000095743
A3	ENSGALG00000049399	ENSGALG00000049399;A3:30:1354660:1354591:-	ENSGALT00000093757	ENSGALT00000093757,ENSGALT00000095743
A3	ENSGALG00000049399	ENSGALG00000049399;A3:30:1356334:1356218:-	ENSGALT00000093757	ENSGALT00000093074,ENSGALT00000093757,ENSGALT00000106856,ENSGALT00000095743
A3	ENSGALG00000049399	ENSGALG00000049399;A3:30:1354660:1354396:-	ENSGALT00000093757	ENSGALT00000093074,ENSGALT00000093757,ENSGALT00000095743
A3	ENSGALG00000041630	ENSGALG00000041630;A3:30:405439:405112:-	ENSGALT00000060182	ENSGALT00000059667,ENSGALT00000060182
A3	ENSGALG00000041630	ENSGALG00000041630;A3:30:405439:405094:-	ENSGALT00000060182	ENSGALT00000060182,ENSGALT00000082375
A3	ENSGALG00000041630	ENSGALG00000041630;A3:30:405112:405094:-	ENSGALT00000059667	ENSGALT00000059667,ENSGALT00000082375
A3	ENSGALG00000040741	ENSGALG00000040741;A3:30:99354:99632:+	ENSGALT00000056811	ENSGALT00000056811,ENSGALT00000079581
A3	ENSGALG00000030038	ENSGALG00000030038;A3:30:668471:668877:+	ENSGALT00000070812	ENSGALT00000070812,ENSGALT00000055337,ENSGALT00000057228
A3	ENSGALG00000039088	ENSGALG00000039088;A3:30:246354:246601:+	ENSGALT00000051371	ENSGALT00000099593,ENSGALT00000051371
A3	ENSGALG00000050799	ENSGALG00000050799;A3:30:1192506:1192964:+	ENSGALT00000097788	ENSGALT00000097788,ENSGALT00000105644
A3	ENSGALG00000047515	ENSGALG00000047515;A3:30:302043:302166:+	ENSGALT00000094239	ENSGALT00000094239,ENSGALT00000094949
A3	ENSGALG00000051159	ENSGALG00000051159;A3:30:1209194:1210389:+	ENSGALT00000090571	ENSGALT00000090571,ENSGALT00000106188,ENSGALT00000108114
A3	ENSGALG00000051159	ENSGALG00000051159;A3:30:1209194:1210154:+	ENSGALT00000090571	ENSGALT00000090571,ENSGALT00000106188,ENSGALT00000108114
A3	ENSGALG00000051159	ENSGALG00000051159;A3:30:1208282:1208526:+	ENSGALT00000090571	ENSGALT00000090571,ENSGALT00000106188,ENSGALT00000108114
A3	ENSGALG00000051159	ENSGALG00000051159;A3:30:1209194:1209577:+	ENSGALT00000090571	ENSGALT00000090571,ENSGALT00000106188,ENSGALT00000108114
A3	ENSGALG00000051159	ENSGALG00000051159;A3:30:1210389:1210537:+	ENSGALT00000106188	ENSGALT00000106188,ENSGALT00000108114
A3	ENSGALG00000051159	ENSGALG00000051159;A3:30:1209194:1209958:+	ENSGALT00000090571	ENSGALT00000090571,ENSGALT00000106188,ENSGALT00000108114
A3	ENSGALG00000051159	ENSGALG00000051159;A3:30:1209194:1209403:+	ENSGALT00000090571	ENSGALT00000090571,ENSGALT00000106188,ENSGALT00000108114
A3	ENSGALG00000005006	ENSGALG00000005006;A3:11:11124331:11124330:-	ENSGALT00000065789	ENSGALT00000008017,ENSGALT00000065789
A3	ENSGALG00000005006	ENSGALG00000005006;A3:11:11124330:11124260:-	ENSGALT00000008017	ENSGALT00000008017,ENSGALT00000065789
A3	ENSGALG00000003323	ENSGALG00000003323;A3:11:2533228:2532946:-	ENSGALT00000097802	ENSGALT00000097802,ENSGALT00000005243
A3	ENSGALG00000000528	ENSGALG00000000528;A3:11:18850596:18850333:-	ENSGALT00000000728,ENSGALT00000076178	ENSGALT00000101009,ENSGALT00000000728,ENSGALT00000076178
A3	ENSGALG00000000632	ENSGALG00000000632;A3:11:18914252:18914128:-	ENSGALT00000058298	ENSGALT00000000898,ENSGALT00000058298
A3	ENSGALG00000004489	ENSGALG00000004489;A3:11:8423721:8423717:-	ENSGALT00000007149	ENSGALT00000107188,ENSGALT00000007149
A3	ENSGALG00000035604	ENSGALG00000035604;A3:11:450433:450328:-	ENSGALT00000057024	ENSGALT00000083195,ENSGALT00000057024
A3	ENSGALG00000004342	ENSGALG00000004342;A3:11:7822090:7821483:-	ENSGALT00000063938	ENSGALT00000063938,ENSGALT00000006929
A3	ENSGALG00000006144	ENSGALG00000006144;A3:11:18764064:18764187:+	ENSGALT00000104684	ENSGALT00000009926,ENSGALT00000104684
A3	ENSGALG00000001220	ENSGALG00000001220;A3:11:620389:620568:+	ENSGALT00000107185	ENSGALT00000001852,ENSGALT00000107185
A3	ENSGALG00000001220	ENSGALG00000001220;A3:11:620386:620389:+	ENSGALT00000001852	ENSGALT00000001852,ENSGALT00000107185
A3	ENSGALG00000004494	ENSGALG00000004494;A3:11:8457766:8458727:+	ENSGALT00000098156	ENSGALT00000098156,ENSGALT00000007159
A3	ENSGALG00000049492	ENSGALG00000049492;A3:11:756501:758683:+	ENSGALT00000102793	ENSGALT00000061751,ENSGALT00000102793
A3	ENSGALG00000034216	ENSGALG00000034216;A3:11:11445960:11446032:+	ENSGALT00000101340	ENSGALT00000065815,ENSGALT00000101340
A3	ENSGALG00000004935	ENSGALG00000004935;A3:11:10881492:10881495:+	ENSGALT00000104129	ENSGALT00000104129,ENSGALT00000099441
A3	ENSGALG00000025712	ENSGALG00000025712;A3:11:18848786:18849016:+	ENSGALT00000073016	ENSGALT00000073016,ENSGALT00000044355
A3	ENSGALG00000030040	ENSGALG00000030040;A3:11:18601006:18601282:+	ENSGALT00000079145	ENSGALT00000070489,ENSGALT00000079145
A3	ENSGALG00000032634	ENSGALG00000032634;A3:11:436393:437167:+	ENSGALT00000088951	ENSGALT00000063870,ENSGALT00000079070,ENSGALT00000088951
A3	ENSGALG00000032634	ENSGALG00000032634;A3:11:437167:437314:+	ENSGALT00000079070	ENSGALT00000063870,ENSGALT00000079070
A3	ENSGALG00000032634	ENSGALG00000032634;A3:11:436393:437314:+	ENSGALT00000088951	ENSGALT00000063870,ENSGALT00000088951
A3	ENSGALG00000005473	ENSGALG00000005473;A3:11:15784582:15784888:+	ENSGALT00000096418	ENSGALT00000008793,ENSGALT00000096418
A3	ENSGALG00000029268	ENSGALG00000029268;A3:11:575770:575789:+	ENSGALT00000063704	ENSGALT00000074111,ENSGALT00000065165,ENSGALT00000063704
A3	ENSGALG00000001602	ENSGALG00000001602;A3:11:900060:900085:+	ENSGALT00000068158,ENSGALT00000076906,ENSGALT00000082115	ENSGALT00000076906,ENSGALT00000068158,ENSGALT00000082115,ENSGALT00000088431
A3	ENSGALG00000000650	ENSGALG00000000650;A3:11:18933682:18933858:+	ENSGALT00000049870	ENSGALT00000049870,ENSGALT00000000923
A3	ENSGALG00000013494	ENSGALG00000013494;A3:11:15376543:15377096:+	ENSGALT00000067512	ENSGALT00000039139,ENSGALT00000067512
A3	ENSGALG00000004853	ENSGALG00000004853;A3:11:10076157:10076674:+	ENSGALT00000094647	ENSGALT00000056913,ENSGALT00000094647
SE	ENSGALG00000001420	ENSGALG00000001420;SE:20:803636-805465:805500-810659:-	ENSGALT00000044485	ENSGALT00000044485,ENSGALT00000002165
SE	ENSGALG00000006792	ENSGALG00000006792;SE:20:10416258-10417269:10417295-10417656:-	ENSGALT00000100983	ENSGALT00000100983,ENSGALT00000010983
SE	ENSGALG00000007246	ENSGALG00000007246;SE:20:10737009-10739638:10739673-10740312:-	ENSGALT00000011725	ENSGALT00000011725,ENSGALT00000104309
SE	ENSGALG00000004098	ENSGALG00000004098;SE:20:5215136-5216864:5216917-5217351:-	ENSGALT00000072864	ENSGALT00000006521,ENSGALT00000072864
SE	ENSGALG00000007786	ENSGALG00000007786;SE:20:12256960-12257183:12257245-12262155:-	ENSGALT00000094697	ENSGALT00000094697,ENSGALT00000012627
SE	ENSGALG00000027834	ENSGALG00000027834;SE:20:1197340-1200920:1200934-1207371:-	ENSGALT00000046141	ENSGALT00000046141,ENSGALT00000055269
SE	ENSGALG00000007744	ENSGALG00000007744;SE:20:11992475-11993210:11993269-11994074:-	ENSGALT00000012554,ENSGALT00000062852	ENSGALT00000062852,ENSGALT00000096709,ENSGALT00000071291,ENSGALT00000012554
SE	ENSGALG00000003523	ENSGALG00000003523;SE:20:3636421-3637246:3637401-3638270:-	ENSGALT00000078493	ENSGALT00000071704,ENSGALT00000005576,ENSGALT00000078493
SE	ENSGALG00000005976	ENSGALG00000005976;SE:20:9365170-9366463:9366609-9367574:-	ENSGALT00000009608	ENSGALT00000086677,ENSGALT00000009608
SE	ENSGALG00000005976	ENSGALG00000005976;SE:20:9365170-9366179:9366387-9366463:-	ENSGALT00000085256	ENSGALT00000085256,ENSGALT00000009608
SE	ENSGALG00000033696	ENSGALG00000033696;SE:20:1690820-1690969:1691017-1694944:-	ENSGALT00000054391,ENSGALT00000094326	ENSGALT00000054391,ENSGALT00000094326,ENSGALT00000100864
SE	ENSGALG00000033696	ENSGALG00000033696;SE:20:1709353-1763169:1763258-1801891:-	ENSGALT00000094326	ENSGALT00000054391,ENSGALT00000094326,ENSGALT00000100864
SE	ENSGALG00000001522	ENSGALG00000001522;SE:20:926933-929827:930009-936694:-	ENSGALT00000002314,ENSGALT00000063219	ENSGALT00000074378,ENSGALT00000002314,ENSGALT00000063219
SE	ENSGALG00000001522	ENSGALG00000001522;SE:20:958019-961036:961164-962852:-	ENSGALT00000063219	ENSGALT00000002314,ENSGALT00000063219
SE	ENSGALG00000001522	ENSGALG00000001522;SE:20:930009-936694:936972-945010:-	ENSGALT00000002314,ENSGALT00000063219	ENSGALT00000068241,ENSGALT00000002314,ENSGALT00000063219
SE	ENSGALG00000002968	ENSGALG00000002968;SE:20:2149711-2150691:2150795-2151237:-	ENSGALT00000056181	ENSGALT00000004694,ENSGALT00000056181
SE	ENSGALG00000004683	ENSGALG00000004683;SE:20:9543935-9547786:9547845-9549344:-	ENSGALT00000059422,ENSGALT00000080399	ENSGALT00000029895,ENSGALT00000059422,ENSGALT00000080399,ENSGALT00000085519
SE	ENSGALG00000004683	ENSGALG00000004683;SE:20:9547845-9549344:9549403-9550277:-	ENSGALT00000059422,ENSGALT00000080399	ENSGALT00000059422,ENSGALT00000080399,ENSGALT00000089343
SE	ENSGALG00000003362	ENSGALG00000003362;SE:20:2641130-2643817:2643855-2645460:-	ENSGALT00000005318	ENSGALT00000062050,ENSGALT00000005318
SE	ENSGALG00000008045	ENSGALG00000008045;SE:20:13828507-13829079:13829114-13830012:-	ENSGALT00000013056	ENSGALT00000013056,ENSGALT00000080026
SE	ENSGALG00000003855	ENSGALG00000003855;SE:20:5075837-5076197:5076214-5078290:+	ENSGALT00000006127	ENSGALT00000061823,ENSGALT00000006127,ENSGALT00000093274
SE	ENSGALG00000005781	ENSGALG00000005781;SE:20:8792349-8795045:8795101-8796788:+	ENSGALT00000009286	ENSGALT00000057823,ENSGALT00000009286
SE	ENSGALG00000006267	ENSGALG00000006267;SE:20:10039579-10040199:10040321-10040744:+	ENSGALT00000010129,ENSGALT00000088315	ENSGALT00000088315,ENSGALT00000084713,ENSGALT00000010129
SE	ENSGALG00000003815	ENSGALG00000003815;SE:20:5036363-5038249:5038334-5040249:+	ENSGALT00000006048	ENSGALT00000006049,ENSGALT00000006048
SE	ENSGALG00000001550	ENSGALG00000001550;SE:20:1038334-1043347:1043412-1043519:+	ENSGALT00000002354	ENSGALT00000002354,ENSGALT00000093898
SE	ENSGALG00000006013	ENSGALG00000006013;SE:20:9466101-9466839:9466967-9467280:+	ENSGALT00000075925,ENSGALT00000076756	ENSGALT00000009675,ENSGALT00000075925,ENSGALT00000076756
SE	ENSGALG00000006197	ENSGALG00000006197;SE:20:9935381-9940749:9941121-9948195:+	ENSGALT00000043417	ENSGALT00000043417,ENSGALT00000009999
SE	ENSGALG00000007989	ENSGALG00000007989;SE:20:13410268-13412794:13413100-13420020:+	ENSGALT00000061205	ENSGALT00000061205,ENSGALT00000048258
SE	ENSGALG00000007989	ENSGALG00000007989;SE:20:13410268-13411606:13411651-13412794:+	ENSGALT00000012969	ENSGALT00000012969,ENSGALT00000061205
SE	ENSGALG00000033677	ENSGALG00000033677;SE:20:1544820-1545207:1545239-1550933:+	ENSGALT00000049576	ENSGALT00000049576,ENSGALT00000051087,ENSGALT00000074779
SE	ENSGALG00000005125	ENSGALG00000005125;SE:20:7726841-7727297:7727413-7729218:+	ENSGALT00000008232	ENSGALT00000008232,ENSGALT00000050147
SE	ENSGALG00000005200	ENSGALG00000005200;SE:20:7825300-7825727:7825813-7828047:+	ENSGALT00000062454	ENSGALT00000050988,ENSGALT00000062454
SE	ENSGALG00000007796	ENSGALG00000007796;SE:20:12407500-12413297:12413566-12418452:+	ENSGALT00000012644	ENSGALT00000093460,ENSGALT00000012644
SE	ENSGALG00000006207	ENSGALG00000006207;SE:20:9999749-10001715:10001908-10002325:+	ENSGALT00000048828	ENSGALT00000048828,ENSGALT00000077998
SE	ENSGALG00000001046	ENSGALG00000001046;SE:20:464719-465747:465838-466280:+	ENSGALT00000066837,ENSGALT00000071499,ENSGALT00000080514,ENSGALT00000086936	ENSGALT00000071499,ENSGALT00000080514,ENSGALT00000086936,ENSGALT00000083311,ENSGALT00000066837
SE	ENSGALG00000005195	ENSGALG00000005195;SE:20:7809299-7810542:7810676-7811351:+	ENSGALT00000008344,ENSGALT00000091413,ENSGALT00000102992	ENSGALT00000091413,ENSGALT00000102992,ENSGALT00000099438,ENSGALT00000008344
SE	ENSGALG00000037889	ENSGALG00000037889;SE:20:3187959-3192595:3192651-3200641:+	ENSGALT00000090899,ENSGALT00000096838,ENSGALT00000104850	ENSGALT00000090899,ENSGALT00000096838,ENSGALT00000103268,ENSGALT00000104850,ENSGALT00000094586,ENSGALT00000068172
SE	ENSGALG00000037889	ENSGALG00000037889;SE:20:3206449-3213775:3213822-3215979:+	ENSGALT00000068172,ENSGALT00000090899,ENSGALT00000096838,ENSGALT00000103268,ENSGALT00000104850	ENSGALT00000090899,ENSGALT00000096838,ENSGALT00000103268,ENSGALT00000104850,ENSGALT00000094586,ENSGALT00000068172
SE	ENSGALG00000037889	ENSGALG00000037889;SE:20:3216127-3222177:3222254-3222454:+	ENSGALT00000068172,ENSGALT00000090899,ENSGALT00000094586	ENSGALT00000096838,ENSGALT00000103268,ENSGALT00000094586,ENSGALT00000068172,ENSGALT00000090899
SE	ENSGALG00000037889	ENSGALG00000037889;SE:20:3216127-3222454:3222489-3231137:+	ENSGALT00000096838,ENSGALT00000103268	ENSGALT00000103268,ENSGALT00000104850,ENSGALT00000096838
SE	ENSGALG00000004736	ENSGALG00000004736;SE:20:6456726-6456819:6456866-6457369:+	ENSGALT00000007541	ENSGALT00000007541,ENSGALT00000007543
SE	ENSGALG00000034171	ENSGALG00000034171;SE:20:233854-234578:234613-236686:+	ENSGALT00000049435,ENSGALT00000067757	ENSGALT00000049435,ENSGALT00000094241,ENSGALT00000067757,ENSGALT00000066463
SE	ENSGALG00000034171	ENSGALG00000034171;SE:20:236877-246338:246445-247583:+	ENSGALT00000066463	ENSGALT00000067757,ENSGALT00000066463
SE	ENSGALG00000034171	ENSGALG00000034171;SE:20:236877-247583:247981-249385:+	ENSGALT00000067757	ENSGALT00000049435,ENSGALT00000067757
SE	ENSGALG00000003128	ENSGALG00000003128;SE:20:2544468-2544555:2544665-2544746:+	ENSGALT00000051337	ENSGALT00000051337,ENSGALT00000048294
SE	ENSGALG00000005609	ENSGALG00000005609;SE:20:8328894-8330723:8330776-8333094:+	ENSGALT00000039706	ENSGALT00000092445,ENSGALT00000039706
SE	ENSGALG00000001492	ENSGALG00000001492;SE:20:893889-895548:895586-896104:+	ENSGALT00000082704	ENSGALT00000002265,ENSGALT00000082704
SE	ENSGALG00000043373	ENSGALG00000043373;SE:15:1354756-1356153:1356266-1358785:-	ENSGALT00000050747,ENSGALT00000099298	ENSGALT00000099913,ENSGALT00000095657,ENSGALT00000099298,ENSGALT00000050747
SE	ENSGALG00000043373	ENSGALG00000043373;SE:15:1426017-1433464:1433502-1478052:-	ENSGALT00000099298	ENSGALT00000099298,ENSGALT00000050747
SE	ENSGALG00000043373	ENSGALG00000043373;SE:15:1426017-1433464:1433502-1491799:-	ENSGALT00000099913	ENSGALT00000105237,ENSGALT00000099913
SE	ENSGALG00000043373	ENSGALG00000043373;SE:15:1386849-1390616:1390633-1392660:-	ENSGALT00000099298	ENSGALT00000095657,ENSGALT00000099298,ENSGALT00000100195,ENSGALT00000050747,ENSGALT00000105237,ENSGALT00000099913
SE	ENSGALG00000008319	ENSGALG00000008319;SE:15:12868385-12868479:12868550-12868789:-	ENSGALT00000013542,ENSGALT00000092893	ENSGALT00000013542,ENSGALT00000092893,ENSGALT00000102688
SE	ENSGALG00000002679	ENSGALG00000002679;SE:15:4043796-4044486:4044722-4050024:-	ENSGALT00000034720	ENSGALT00000106075,ENSGALT00000034720
SE	ENSGALG00000035152	ENSGALG00000035152;SE:15:6945376-6945640:6945695-6946193:-	ENSGALT00000090104	ENSGALT00000090104,ENSGALT00000047301
SE	ENSGALG00000008051	ENSGALG00000008051;SE:15:11252194-11254369:11254553-11256488:-	ENSGALT00000013063,ENSGALT00000067113	ENSGALT00000013063,ENSGALT00000082958,ENSGALT00000067113,ENSGALT00000055305
SE	ENSGALG00000008051	ENSGALG00000008051;SE:15:11256565-11277623:11277717-11283489:-	ENSGALT00000055305	ENSGALT00000013063,ENSGALT00000082958,ENSGALT00000067113,ENSGALT00000055305
SE	ENSGALG00000008051	ENSGALG00000008051;SE:15:11243571-11247511:11247543-11250290:-	ENSGALT00000082958	ENSGALT00000013063,ENSGALT00000082958,ENSGALT00000067113,ENSGALT00000055305
SE	ENSGALG00000008051	ENSGALG00000008051;SE:15:11215168-11215639:11215749-11217462:-	ENSGALT00000013063,ENSGALT00000055305,ENSGALT00000082958	ENSGALT00000013063,ENSGALT00000082958,ENSGALT00000067113,ENSGALT00000055305
SE	ENSGALG00000008051	ENSGALG00000008051;SE:15:11211931-11213785:11213811-11215080:-	ENSGALT00000013063,ENSGALT00000067113,ENSGALT00000082958	ENSGALT00000013063,ENSGALT00000082958,ENSGALT00000067113,ENSGALT00000055305
SE	ENSGALG00000003307	ENSGALG00000003307;SE:15:5253391-5255278:5255298-5255722:-	ENSGALT00000094042	ENSGALT00000094042,ENSGALT00000005240
SE	ENSGALG00000033416	ENSGALG00000033416;SE:15:537462-543186:543368-543510:-	ENSGALT00000104229	ENSGALT00000090516,ENSGALT00000097111,ENSGALT00000104229
SE	ENSGALG00000033416	ENSGALG00000033416;SE:15:537462-543510:543648-604114:-	ENSGALT00000090516	ENSGALT00000090516,ENSGALT00000050853
SE	ENSGALG00000033416	ENSGALG00000033416;SE:15:543648-547021:547198-604114:-	ENSGALT00000097111	ENSGALT00000090516,ENSGALT00000097111,ENSGALT00000104229
SE	ENSGALG00000041760	ENSGALG00000041760;SE:15:337803-341717:341737-342456:-	ENSGALT00000053378	ENSGALT00000053378,ENSGALT00000069072
SE	ENSGALG00000041760	ENSGALG00000041760;SE:15:337803-338812:338887-341717:-	ENSGALT00000082764	ENSGALT00000082764,ENSGALT00000053378
SE	ENSGALG00000041760	ENSGALG00000041760;SE:15:337803-338324:338423-338812:-	ENSGALT00000075230	ENSGALT00000075230,ENSGALT00000082764
SE	ENSGALG00000008149	ENSGALG00000008149;SE:15:11447553-11452186:11452203-11452637:-	ENSGALT00000038026	ENSGALT00000038026,ENSGALT00000060761
SE	ENSGALG00000002487	ENSGALG00000002487;SE:15:3086361-3087623:3087778-3092140:-	ENSGALT00000077182	ENSGALT00000077182,ENSGALT00000003918
SE	ENSGALG00000002557	ENSGALG00000002557;SE:15:3462375-3464891:3464986-3468408:-	ENSGALT00000004041	ENSGALT00000050491,ENSGALT00000004041
SE	ENSGALG00000040844	ENSGALG00000040844;SE:15:7159331-7162325:7162414-7163589:-	ENSGALT00000074464,ENSGALT00000106035	ENSGALT00000091094,ENSGALT00000106035,ENSGALT00000074464
SE	ENSGALG00000040844	ENSGALG00000040844;SE:15:7159331-7163589:7163837-7166460:-	ENSGALT00000091094	ENSGALT00000102427,ENSGALT00000091094
SE	ENSGALG00000002403	ENSGALG00000002403;SE:15:2935374-2937896:2938039-2938626:-	ENSGALT00000003784	ENSGALT00000003784,ENSGALT00000050738
SE	ENSGALG00000002205	ENSGALG00000002205;SE:15:1863474-1866773:1866868-1867790:-	ENSGALT00000003452,ENSGALT00000090607,ENSGALT00000091227	ENSGALT00000100512,ENSGALT00000003452,ENSGALT00000090607,ENSGALT00000091227
SE	ENSGALG00000002205	ENSGALG00000002205;SE:15:1854374-1855405:1855488-1857143:-	ENSGALT00000003452,ENSGALT00000090607,ENSGALT00000100512	ENSGALT00000100512,ENSGALT00000003452,ENSGALT00000090607,ENSGALT00000091227
SE	ENSGALG00000001988	ENSGALG00000001988;SE:15:1323592-1324417:1324491-1324789:-	ENSGALT00000107088	ENSGALT00000107088,ENSGALT00000003095
SE	ENSGALG00000004467	ENSGALG00000004467;SE:15:6138367-6145502:6145534-6146643:-	ENSGALT00000106281	ENSGALT00000052776,ENSGALT00000106281
SE	ENSGALG00000004467	ENSGALG00000004467;SE:15:6141400-6145502:6145534-6146643:-	ENSGALT00000091243	ENSGALT00000007113,ENSGALT00000091243
SE	ENSGALG00000004467	ENSGALG00000004467;SE:15:6138367-6141296:6141400-6145502:-	ENSGALT00000091243	ENSGALT00000106281,ENSGALT00000091243
SE	ENSGALG00000004467	ENSGALG00000004467;SE:15:6138367-6141296:6141400-6146643:-	ENSGALT00000007113	ENSGALT00000052776,ENSGALT00000007113
SE	ENSGALG00000002336	ENSGALG00000002336;SE:15:2907837-2908550:2908657-2909065:-	ENSGALT00000107963	ENSGALT00000003682,ENSGALT00000107963,ENSGALT00000095730
SE	ENSGALG00000002336	ENSGALG00000002336;SE:15:2892118-2892780:2892944-2894735:-	ENSGALT00000095730,ENSGALT00000107963	ENSGALT00000003682,ENSGALT00000107963,ENSGALT00000095730
SE	ENSGALG00000002336	ENSGALG00000002336;SE:15:2909152-2912908:2913018-2914996:-	ENSGALT00000095730	ENSGALT00000003682,ENSGALT00000107963,ENSGALT00000095730
SE	ENSGALG00000002336	ENSGALG00000002336;SE:15:2881933-2882947:2882994-2883233:-	ENSGALT00000107963	ENSGALT00000003682,ENSGALT00000107963,ENSGALT00000095730
SE	ENSGALG00000006766	ENSGALG00000006766;SE:15:9146378-9147921:9147983-9150824:-	ENSGALT00000010946	ENSGALT00000010946,ENSGALT00000047943
SE	ENSGALG00000008289	ENSGALG00000008289;SE:15:12746680-12746775:12746840-12747339:+	ENSGALT00000088203	ENSGALT00000088203,ENSGALT00000013489
SE	ENSGALG00000040925	ENSGALG00000040925;SE:15:11101203-11101305:11101376-11101458:+	ENSGALT00000064617,ENSGALT00000108188	ENSGALT00000103635,ENSGALT00000064617,ENSGALT00000108188
SE	ENSGALG00000002536	ENSGALG00000002536;SE:15:3501285-3501897:3502024-3503436:+	ENSGALT00000034743,ENSGALT00000078399	ENSGALT00000046496,ENSGALT00000078399,ENSGALT00000034743,ENSGALT00000099122
SE	ENSGALG00000006934	ENSGALG00000006934;SE:15:9304901-9308249:9308320-9310673:+	ENSGALT00000082485	ENSGALT00000082485,ENSGALT00000011231
SE	ENSGALG00000034919	ENSGALG00000034919;SE:15:5338459-5339658:5339789-5349001:+	ENSGALT00000065200	ENSGALT00000065200,ENSGALT00000063356
SE	ENSGALG00000001616	ENSGALG00000001616;SE:15:973354-974077:974196-974583:+	ENSGALT00000002464	ENSGALT00000092869,ENSGALT00000002464
SE	ENSGALG00000007354	ENSGALG00000007354;SE:15:9893651-9895860:9895913-9903632:+	ENSGALT00000011895	ENSGALT00000011895,ENSGALT00000101772
SE	ENSGALG00000007124	ENSGALG00000007124;SE:15:9541669-9541738:9541887-9542071:+	ENSGALT00000087082	ENSGALT00000011539,ENSGALT00000087082
SE	ENSGALG00000006363	ENSGALG00000006363;SE:15:8491165-8501190:8501354-8503239:+	ENSGALT00000010286	ENSGALT00000081335,ENSGALT00000010286
SE	ENSGALG00000035049	ENSGALG00000035049;SE:15:7145384-7145464:7145520-7146410:+	ENSGALT00000077116	ENSGALT00000077116,ENSGALT00000103716
SE	ENSGALG00000003120	ENSGALG00000003120;SE:15:5017062-5018999:5019226-5020551:+	ENSGALT00000100564	ENSGALT00000100564,ENSGALT00000004933
SE	ENSGALG00000006344	ENSGALG00000006344;SE:15:8396096-8396180:8396236-8400680:+	ENSGALT00000010254	ENSGALT00000080710,ENSGALT00000010254
SE	ENSGALG00000042213	ENSGALG00000042213;SE:15:11414517-11414780:11414885-11415498:+	ENSGALT00000074692	ENSGALT00000065498,ENSGALT00000074692
SE	ENSGALG00000004254	ENSGALG00000004254;SE:15:5906854-5907937:5908037-5909377:+	ENSGALT00000039230	ENSGALT00000097649,ENSGALT00000039230
SE	ENSGALG00000002579	ENSGALG00000002579;SE:15:3606027-3608711:3609442-3611135:+	ENSGALT00000004065,ENSGALT00000067389,ENSGALT00000098143	ENSGALT00000067389,ENSGALT00000076408,ENSGALT00000098143,ENSGALT00000004065
SE	ENSGALG00000002579	ENSGALG00000002579;SE:15:3611252-3614055:3614207-3616921:+	ENSGALT00000076408,ENSGALT00000098143	ENSGALT00000067389,ENSGALT00000076408,ENSGALT00000098143,ENSGALT00000004065
SE	ENSGALG00000002579	ENSGALG00000002579;SE:15:3585848-3587603:3587623-3590735:+	ENSGALT00000076408	ENSGALT00000067389,ENSGALT00000076408,ENSGALT00000098143,ENSGALT00000004065
SE	ENSGALG00000006607	ENSGALG00000006607;SE:15:8723476-8724922:8725163-8725646:+	ENSGALT00000010666	ENSGALT00000098784,ENSGALT00000010666
SE	ENSGALG00000011865	ENSGALG00000011865;SE:15:10266284-10268218:10268325-10269383:+	ENSGALT00000084719	ENSGALT00000084719,ENSGALT00000038226
SE	ENSGALG00000011865	ENSGALG00000011865;SE:15:10271704-10273019:10273188-10275623:+	ENSGALT00000038226	ENSGALT00000084719,ENSGALT00000038226
SE	ENSGALG00000002124	ENSGALG00000002124;SE:15:1689937-1691169:1691213-1691536:+	ENSGALT00000003320	ENSGALT00000003320,ENSGALT00000098076
SE	ENSGALG00000007227	ENSGALG00000007227;SE:15:9644746-9646041:9646097-9648872:+	ENSGALT00000101007,ENSGALT00000106182	ENSGALT00000101007,ENSGALT00000106182,ENSGALT00000008924
SE	ENSGALG00000007227	ENSGALG00000007227;SE:15:9625148-9625263:9625347-9629769:+	ENSGALT00000008924,ENSGALT00000106182	ENSGALT00000101007,ENSGALT00000106182,ENSGALT00000008924
SE	ENSGALG00000016716	ENSGALG00000016716;SE:1:131354212-131354782:131354989-131358819:-	ENSGALT00000092560	ENSGALT00000026974,ENSGALT00000092560
SE	ENSGALG00000016801	ENSGALG00000016801;SE:1:136766528-136769313:136769340-136782230:-	ENSGALT00000027123	ENSGALT00000090982,ENSGALT00000027123
SE	ENSGALG00000032599	ENSGALG00000032599;SE:1:77761156-77761967:77762149-77762803:-	ENSGALT00000072734	ENSGALT00000075996,ENSGALT00000072734
SE	ENSGALG00000014140	ENSGALG00000014140;SE:1:68394137-68395386:68395531-68398807:-	ENSGALT00000095191	ENSGALT00000057685,ENSGALT00000095191
SE	ENSGALG00000043393	ENSGALG00000043393;SE:1:94734987-94779265:94779384-94798310:-	ENSGALT00000068429	ENSGALT00000068429,ENSGALT00000098042
SE	ENSGALG00000014071	ENSGALG00000014071;SE:1:67844995-67856792:67856836-67873290:-	ENSGALT00000022784	ENSGALT00000022784,ENSGALT00000066797
SE	ENSGALG00000009895	ENSGALG00000009895;SE:1:34560388-34562978:34563022-34563169:-	ENSGALT00000064143	ENSGALT00000016088,ENSGALT00000064143
SE	ENSGALG00000016391	ENSGALG00000016391;SE:1:120684898-120694627:120694773-120713978:-	ENSGALT00000061072	ENSGALT00000061072,ENSGALT00000075424
SE	ENSGALG00000016391	ENSGALG00000016391;SE:1:120684898-120694627:120694773-120709248:-	ENSGALT00000026441	ENSGALT00000026441,ENSGALT00000095562
SE	ENSGALG00000016391	ENSGALG00000016391;SE:1:120694773-120709248:120709316-120713978:-	ENSGALT00000026441	ENSGALT00000061072,ENSGALT00000026441
SE	ENSGALG00000016391	ENSGALG00000016391;SE:1:120684898-120713978:120714037-120720572:-	ENSGALT00000075424	ENSGALT00000080683,ENSGALT00000075424
SE	ENSGALG00000016391	ENSGALG00000016391;SE:1:120684898-120709248:120709316-120713978:-	ENSGALT00000095562	ENSGALT00000075424,ENSGALT00000095562
SE	ENSGALG00000051466	ENSGALG00000051466;SE:1:154414327-154417416:154417475-154421301:-	ENSGALT00000107873	ENSGALT00000107873,ENSGALT00000091400
SE	ENSGALG00000051466	ENSGALG00000051466;SE:1:154422960-154436869:154436992-154442703:-	ENSGALT00000091400	ENSGALT00000107873,ENSGALT00000091400
SE	ENSGALG00000008222	ENSGALG00000008222;SE:1:13164126-13175860:13175910-13176866:-	ENSGALT00000013382	ENSGALT00000013382,ENSGALT00000093387
SE	ENSGALG00000015485	ENSGALG00000015485;SE:1:93815661-93816485:93816564-93817110:-	ENSGALT00000024972	ENSGALT00000024972,ENSGALT00000056574
SE	ENSGALG00000029709	ENSGALG00000029709;SE:1:133517860-133520409:133520426-133522568:-	ENSGALT00000067219	ENSGALT00000064499,ENSGALT00000067219
SE	ENSGALG00000012552	ENSGALG00000012552;SE:1:52118487-52120084:52120146-52120590:-	ENSGALT00000020498	ENSGALT00000088480,ENSGALT00000020498,ENSGALT00000100438
SE	ENSGALG00000014342	ENSGALG00000014342;SE:1:75238528-75239289:75239423-75243064:-	ENSGALT00000054088,ENSGALT00000067789,ENSGALT00000087584	ENSGALT00000054088,ENSGALT00000087584,ENSGALT00000023170,ENSGALT00000067789
SE	ENSGALG00000014342	ENSGALG00000014342;SE:1:75265951-75285855:75285933-75286266:-	ENSGALT00000054088	ENSGALT00000054088,ENSGALT00000023170,ENSGALT00000023169,ENSGALT00000067789
SE	ENSGALG00000014342	ENSGALG00000014342;SE:1:75239423-75240783:75240821-75243064:-	ENSGALT00000023169	ENSGALT00000054088,ENSGALT00000087584,ENSGALT00000023169,ENSGALT00000067789
SE	ENSGALG00000014342	ENSGALG00000014342;SE:1:75222242-75234190:75234363-75235581:-	ENSGALT00000023169,ENSGALT00000023170,ENSGALT00000054088,ENSGALT00000087584	ENSGALT00000054088,ENSGALT00000087584,ENSGALT00000023170,ENSGALT00000023169,ENSGALT00000067789
SE	ENSGALG00000014342	ENSGALG00000014342;SE:1:75244059-75265700:75265951-75286266:-	ENSGALT00000023169,ENSGALT00000023170,ENSGALT00000067789	ENSGALT00000087584,ENSGALT00000023170,ENSGALT00000023169,ENSGALT00000067789
SE	ENSGALG00000016327	ENSGALG00000016327;SE:1:119622649-119622848:119622997-119630547:-	ENSGALT00000026338	ENSGALT00000093548,ENSGALT00000026338
SE	ENSGALG00000012050	ENSGALG00000012050;SE:1:50133847-50134882:50135007-50138661:-	ENSGALT00000019682	ENSGALT00000019682,ENSGALT00000092395
SE	ENSGALG00000015519	ENSGALG00000015519;SE:1:98302476-98307071:98307253-98315720:-	ENSGALT00000095463	ENSGALT00000095463,ENSGALT00000025020
SE	ENSGALG00000016967	ENSGALG00000016967;SE:1:168118156-168133228:168133284-168137835:-	ENSGALT00000027419	ENSGALT00000027419,ENSGALT00000061002
SE	ENSGALG00000012769	ENSGALG00000012769;SE:1:55571625-55574539:55574649-55575030:-	ENSGALT00000080620	ENSGALT00000090916,ENSGALT00000080620
SE	ENSGALG00000012769	ENSGALG00000012769;SE:1:55575155-55575814:55575972-55576405:-	ENSGALT00000020835,ENSGALT00000059484,ENSGALT00000080620,ENSGALT00000090916	ENSGALT00000090916,ENSGALT00000044124,ENSGALT00000080620,ENSGALT00000020835,ENSGALT00000059484
SE	ENSGALG00000008539	ENSGALG00000008539;SE:1:19039111-19043746:19043869-19044556:-	ENSGALT00000013914	ENSGALT00000013914,ENSGALT00000061619,ENSGALT00000081928
SE	ENSGALG00000017122	ENSGALG00000017122;SE:1:179030192-179034021:179034212-179049362:-	ENSGALT00000073045	ENSGALT00000074040,ENSGALT00000027661,ENSGALT00000073045
SE	ENSGALG00000034834	ENSGALG00000034834;SE:1:126262443-126263579:126263668-126267032:-	ENSGALT00000075289	ENSGALT00000075289,ENSGALT00000074297
SE	ENSGALG00000016779	ENSGALG00000016779;SE:1:134766824-134768896:134768925-134769445:-	ENSGALT00000056863	ENSGALT00000027090,ENSGALT00000056863
SE	ENSGALG00000029670	ENSGALG00000029670;SE:1:106786758-106787775:106787798-106791026:-	ENSGALT00000052507,ENSGALT00000063681,ENSGALT00000087824	ENSGALT00000052507,ENSGALT00000087824,ENSGALT00000066382,ENSGALT00000063681
SE	ENSGALG00000010325	ENSGALG00000010325;SE:1:39676828-39679117:39679239-39681953:-	ENSGALT00000016808,ENSGALT00000065339,ENSGALT00000067856,ENSGALT00000082690	ENSGALT00000090229,ENSGALT00000016808,ENSGALT00000082690,ENSGALT00000067856,ENSGALT00000065339
SE	ENSGALG00000010325	ENSGALG00000010325;SE:1:39652320-39653353:39653383-39656716:-	ENSGALT00000065339,ENSGALT00000090229	ENSGALT00000090229,ENSGALT00000016808,ENSGALT00000082690,ENSGALT00000067856,ENSGALT00000065339
SE	ENSGALG00000010325	ENSGALG00000010325;SE:1:39673298-39676037:39676213-39676667:-	ENSGALT00000016808,ENSGALT00000065339,ENSGALT00000082690,ENSGALT00000090229	ENSGALT00000090229,ENSGALT00000016808,ENSGALT00000082690,ENSGALT00000067856,ENSGALT00000065339
SE	ENSGALG00000010325	ENSGALG00000010325;SE:1:39683037-39683399:39683515-39686866:-	ENSGALT00000016808	ENSGALT00000090229,ENSGALT00000016808,ENSGALT00000082690,ENSGALT00000067856,ENSGALT00000065339
SE	ENSGALG00000016890	ENSGALG00000016890;SE:1:146787784-146788852:146789052-146792693:-	ENSGALT00000045837,ENSGALT00000046080,ENSGALT00000099248	ENSGALT00000046080,ENSGALT00000045837,ENSGALT00000067720,ENSGALT00000099248
SE	ENSGALG00000016890	ENSGALG00000016890;SE:1:146764672-146777882:146777976-146782512:-	ENSGALT00000045837,ENSGALT00000099248	ENSGALT00000046080,ENSGALT00000045837,ENSGALT00000067720,ENSGALT00000099248
SE	ENSGALG00000016890	ENSGALG00000016890;SE:1:146782665-146783316:146783369-146787521:-	ENSGALT00000067720,ENSGALT00000099248	ENSGALT00000046080,ENSGALT00000045837,ENSGALT00000067720,ENSGALT00000099248
SE	ENSGALG00000016054	ENSGALG00000016054;SE:1:108594147-108664119:108664167-108714451:-	ENSGALT00000092839	ENSGALT00000025867,ENSGALT00000092839
SE	ENSGALG00000016054	ENSGALG00000016054;SE:1:108664167-108705658:108705749-108714451:-	ENSGALT00000104495	ENSGALT00000092839,ENSGALT00000104495
SE	ENSGALG00000016430	ENSGALG00000016430;SE:1:121700249-121701681:121701695-121703774:-	ENSGALT00000075508	ENSGALT00000026507,ENSGALT00000075508
SE	ENSGALG00000012783	ENSGALG00000012783;SE:1:55598024-55599953:55599992-55605737:-	ENSGALT00000104577	ENSGALT00000104577,ENSGALT00000079307
SE	ENSGALG00000012783	ENSGALG00000012783;SE:1:55612125-55613009:55613050-55613218:-	ENSGALT00000079307,ENSGALT00000104577	ENSGALT00000104577,ENSGALT00000105718,ENSGALT00000079307
SE	ENSGALG00000012783	ENSGALG00000012783;SE:1:55612125-55613218:55613286-55616854:-	ENSGALT00000105718	ENSGALT00000105718,ENSGALT00000064114
SE	ENSGALG00000012783	ENSGALG00000012783;SE:1:55641311-55641671:55641703-55646343:-	ENSGALT00000105718	ENSGALT00000105718,ENSGALT00000064114
SE	ENSGALG00000012783	ENSGALG00000012783;SE:1:55629425-55633036:55633092-55634732:-	ENSGALT00000064114,ENSGALT00000104577,ENSGALT00000105718	ENSGALT00000104577,ENSGALT00000105718,ENSGALT00000064114,ENSGALT00000079307
SE	ENSGALG00000012265	ENSGALG00000012265;SE:1:51080952-51082038:51082101-51082601:-	ENSGALT00000090438	ENSGALT00000020035,ENSGALT00000090438
SE	ENSGALG00000012265	ENSGALG00000012265;SE:1:51080952-51081789:51081843-51082038:-	ENSGALT00000020033	ENSGALT00000020033,ENSGALT00000090438
SE	ENSGALG00000039595	ENSGALG00000039595;SE:1:53387630-53392618:53392689-53398713:-	ENSGALT00000060692,ENSGALT00000082819	ENSGALT00000107997,ENSGALT00000082819,ENSGALT00000060692
SE	ENSGALG00000039595	ENSGALG00000039595;SE:1:53402791-53403914:53404015-53407230:-	ENSGALT00000082819,ENSGALT00000107997	ENSGALT00000107997,ENSGALT00000082819,ENSGALT00000060692
SE	ENSGALG00000039595	ENSGALG00000039595;SE:1:53400805-53401878:53401901-53402453:-	ENSGALT00000107997	ENSGALT00000107997,ENSGALT00000082819,ENSGALT00000060692
SE	ENSGALG00000012929	ENSGALG00000012929;SE:1:58921321-58923526:58923603-58924713:-	ENSGALT00000096652	ENSGALT00000021086,ENSGALT00000096652
SE	ENSGALG00000012929	ENSGALG00000012929;SE:1:58933801-58934988:58935026-58939395:-	ENSGALT00000096652	ENSGALT00000021086,ENSGALT00000096652
SE	ENSGALG00000011327	ENSGALG00000011327;SE:1:45381004-45386678:45386753-45388980:-	ENSGALT00000072056,ENSGALT00000093877	ENSGALT00000099541,ENSGALT00000072056,ENSGALT00000093877
SE	ENSGALG00000011327	ENSGALG00000011327;SE:1:45371794-45375057:45375287-45380897:-	ENSGALT00000018481,ENSGALT00000072056	ENSGALT00000093877,ENSGALT00000099541,ENSGALT00000072056,ENSGALT00000018481
SE	ENSGALG00000016931	ENSGALG00000016931;SE:1:157623133-157624782:157624959-157626329:-	ENSGALT00000027371	ENSGALT00000027371,ENSGALT00000104000
SE	ENSGALG00000015355	ENSGALG00000015355;SE:1:88707794-88710887:88710934-88712190:-	ENSGALT00000030436	ENSGALT00000089747,ENSGALT00000030436
SE	ENSGALG00000016865	ENSGALG00000016865;SE:1:144286735-144288528:144288618-144295109:-	ENSGALT00000095833	ENSGALT00000095833,ENSGALT00000075894,ENSGALT00000027245
SE	ENSGALG00000016865	ENSGALG00000016865;SE:1:144297954-144304209:144304247-144306162:-	ENSGALT00000075894,ENSGALT00000095833	ENSGALT00000095833,ENSGALT00000075894,ENSGALT00000027245
SE	ENSGALG00000017008	ENSGALG00000017008;SE:1:170582355-170583482:170583660-170585865:-	ENSGALT00000027473	ENSGALT00000090921,ENSGALT00000027473
SE	ENSGALG00000026896	ENSGALG00000026896;SE:1:72029140-72030038:72030180-72032583:-	ENSGALT00000097804	ENSGALT00000097804,ENSGALT00000043173
SE	ENSGALG00000014178	ENSGALG00000014178;SE:1:68631475-68647302:68647391-68650279:-	ENSGALT00000059111	ENSGALT00000082893,ENSGALT00000059111
SE	ENSGALG00000014178	ENSGALG00000014178;SE:1:68611420-68631359:68631475-68647302:-	ENSGALT00000059111	ENSGALT00000059111,ENSGALT00000022933
SE	ENSGALG00000017139	ENSGALG00000017139;SE:1:180361080-180364480:180364631-180365559:-	ENSGALT00000027684	ENSGALT00000027684,ENSGALT00000043420
SE	ENSGALG00000016655	ENSGALG00000016655;SE:1:129826987-129827099:129827152-129833244:-	ENSGALT00000107658	ENSGALT00000107658,ENSGALT00000026884
SE	ENSGALG00000016285	ENSGALG00000016285;SE:1:116060009-116063038:116063124-116064627:-	ENSGALT00000073916	ENSGALT00000026256,ENSGALT00000073916
SE	ENSGALG00000016285	ENSGALG00000016285;SE:1:116078283-116079871:116079888-116080708:-	ENSGALT00000073916	ENSGALT00000026256,ENSGALT00000061288,ENSGALT00000090889,ENSGALT00000073916
SE	ENSGALG00000016357	ENSGALG00000016357;SE:1:119778787-119780399:119780445-119781485:-	ENSGALT00000085019	ENSGALT00000026387,ENSGALT00000085019
SE	ENSGALG00000017070	ENSGALG00000017070;SE:1:175735611-175737999:175738100-175738194:-	ENSGALT00000079258	ENSGALT00000027571,ENSGALT00000079258
SE	ENSGALG00000010049	ENSGALG00000010049;SE:1:35986744-35987709:35987972-35989267:-	ENSGALT00000016330,ENSGALT00000071400	ENSGALT00000071400,ENSGALT00000067809,ENSGALT00000016330
SE	ENSGALG00000015307	ENSGALG00000015307;SE:1:86180584-86181822:86181896-86182368:-	ENSGALT00000104796	ENSGALT00000104796,ENSGALT00000104837
SE	ENSGALG00000015307	ENSGALG00000015307;SE:1:86185025-86186292:86186369-86191649:-	ENSGALT00000100266	ENSGALT00000100266,ENSGALT00000104837
SE	ENSGALG00000015307	ENSGALG00000015307;SE:1:86182433-86184951:86185025-86191649:-	ENSGALT00000104837	ENSGALT00000104796,ENSGALT00000104837
SE	ENSGALG00000041949	ENSGALG00000041949;SE:1:194373550-194373640:194373864-194374636:-	ENSGALT00000066015	ENSGALT00000066015,ENSGALT00000060312
SE	ENSGALG00000041949	ENSGALG00000041949;SE:1:194372219-194373486:194373550-194374636:-	ENSGALT00000060312	ENSGALT00000083130,ENSGALT00000060312
SE	ENSGALG00000008439	ENSGALG00000008439;SE:1:11357889-11369475:11369556-11371235:-	ENSGALT00000095048	ENSGALT00000039749,ENSGALT00000095048
SE	ENSGALG00000017229	ENSGALG00000017229;SE:1:187672832-187673227:187673302-187675180:-	ENSGALT00000046975	ENSGALT00000027850,ENSGALT00000046975
SE	ENSGALG00000017229	ENSGALG00000017229;SE:1:187672832-187675180:187675239-187678563:-	ENSGALT00000027850	ENSGALT00000027850,ENSGALT00000027846
SE	ENSGALG00000017229	ENSGALG00000017229;SE:1:187764086-187773143:187773211-187773634:-	ENSGALT00000046975	ENSGALT00000027850,ENSGALT00000027846,ENSGALT00000046975
SE	ENSGALG00000053194	ENSGALG00000053194;SE:1:92844754-92851644:92851685-92856397:-	ENSGALT00000103913	ENSGALT00000024895,ENSGALT00000103913,ENSGALT00000091168
SE	ENSGALG00000008328	ENSGALG00000008328;SE:1:12674350-12687032:12687145-12697697:-	ENSGALT00000047843,ENSGALT00000083648	ENSGALT00000083648,ENSGALT00000047843,ENSGALT00000091434
SE	ENSGALG00000030550	ENSGALG00000030550;SE:1:43446597-43446964:43447002-43449747:-	ENSGALT00000055271,ENSGALT00000066504,ENSGALT00000067100	ENSGALT00000080355,ENSGALT00000055271,ENSGALT00000067100,ENSGALT00000066504
SE	ENSGALG00000030550	ENSGALG00000030550;SE:1:43427209-43431430:43431516-43431841:-	ENSGALT00000055271	ENSGALT00000080355,ENSGALT00000055271,ENSGALT00000067100,ENSGALT00000066504
SE	ENSGALG00000030550	ENSGALG00000030550;SE:1:43456371-43478156:43478279-43482791:-	ENSGALT00000055271	ENSGALT00000055271,ENSGALT00000066504
SE	ENSGALG00000040114	ENSGALG00000040114;SE:1:23059628-23059794:23059814-23062012:-	ENSGALT00000051426	ENSGALT00000051426,ENSGALT00000071557
SE	ENSGALG00000016196	ENSGALG00000016196;SE:1:111013080-111015259:111015288-111016028:-	ENSGALT00000094639	ENSGALT00000026110,ENSGALT00000094639
SE	ENSGALG00000043178	ENSGALG00000043178;SE:1:1222621-1223064:1223141-1223431:-	ENSGALT00000049401,ENSGALT00000064156	ENSGALT00000049401,ENSGALT00000064156,ENSGALT00000066854
SE	ENSGALG00000043178	ENSGALG00000043178;SE:1:1225960-1227832:1227909-1228393:-	ENSGALT00000064156	ENSGALT00000049401,ENSGALT00000064156,ENSGALT00000066854
SE	ENSGALG00000014413	ENSGALG00000014413;SE:1:77454627-77458026:77458085-77461940:-	ENSGALT00000084532	ENSGALT00000084532,ENSGALT00000089462
SE	ENSGALG00000016217	ENSGALG00000016217;SE:1:112190723-112191358:112191513-112191953:-	ENSGALT00000071792,ENSGALT00000105870	ENSGALT00000071792,ENSGALT00000094823,ENSGALT00000105870
SE	ENSGALG00000016217	ENSGALG00000016217;SE:1:112264499-112275770:112275936-112296223:-	ENSGALT00000105870	ENSGALT00000105870,ENSGALT00000071792,ENSGALT00000060820,ENSGALT00000094823
SE	ENSGALG00000016217	ENSGALG00000016217;SE:1:112201452-112202729:112202794-112204940:-	ENSGALT00000060820,ENSGALT00000071792	ENSGALT00000105870,ENSGALT00000071792,ENSGALT00000060820,ENSGALT00000094823
SE	ENSGALG00000016217	ENSGALG00000016217;SE:1:112191513-112191953:112192087-112192645:-	ENSGALT00000071792,ENSGALT00000105870	ENSGALT00000071792,ENSGALT00000060820,ENSGALT00000105870
SE	ENSGALG00000014159	ENSGALG00000014159;SE:1:68414038-68415162:68415167-68416068:-	ENSGALT00000030521	ENSGALT00000030521,ENSGALT00000022902
SE	ENSGALG00000014159	ENSGALG00000014159;SE:1:68412286-68413200:68413316-68413914:-	ENSGALT00000022902	ENSGALT00000030521,ENSGALT00000022902
SE	ENSGALG00000011280	ENSGALG00000011280;SE:1:44701887-44711614:44711736-44714510:-	ENSGALT00000076937,ENSGALT00000092765	ENSGALT00000076937,ENSGALT00000092765,ENSGALT00000018404
SE	ENSGALG00000012865	ENSGALG00000012865;SE:1:56943936-56946594:56946713-56948128:-	ENSGALT00000020980	ENSGALT00000103955,ENSGALT00000020980,ENSGALT00000059810
SE	ENSGALG00000016058	ENSGALG00000016058;SE:1:108923553-108925528:108925608-108926597:-	ENSGALT00000051538,ENSGALT00000053128	ENSGALT00000051538,ENSGALT00000025872,ENSGALT00000053128
SE	ENSGALG00000011270	ENSGALG00000011270;SE:1:44007486-44008775:44008864-44008982:-	ENSGALT00000085113	ENSGALT00000018391,ENSGALT00000085113
SE	ENSGALG00000040006	ENSGALG00000040006;SE:1:126602100-126634121:126634228-126685052:-	ENSGALT00000101597	ENSGALT00000101597,ENSGALT00000057245,ENSGALT00000106689
SE	ENSGALG00000000845	ENSGALG00000000845;SE:1:195552921-195563445:195563507-195565702:-	ENSGALT00000082338	ENSGALT00000082338,ENSGALT00000036390
SE	ENSGALG00000008154	ENSGALG00000008154;SE:1:13959119-13962438:13962530-13962969:-	ENSGALT00000013245	ENSGALT00000053364,ENSGALT00000013245
SE	ENSGALG00000008335	ENSGALG00000008335;SE:1:12610222-12613704:12613715-12614130:-	ENSGALT00000104869	ENSGALT00000013567,ENSGALT00000105387,ENSGALT00000104869
SE	ENSGALG00000008335	ENSGALG00000008335;SE:1:12601700-12604882:12605046-12605683:-	ENSGALT00000013567,ENSGALT00000104869	ENSGALT00000013567,ENSGALT00000105387,ENSGALT00000104869
SE	ENSGALG00000008335	ENSGALG00000008335;SE:1:12614186-12627926:12628002-12642377:-	ENSGALT00000013567	ENSGALT00000013567,ENSGALT00000105387,ENSGALT00000104869
SE	ENSGALG00000017000	ENSGALG00000017000;SE:1:170172716-170173701:170174053-170174404:-	ENSGALT00000060608	ENSGALT00000027462,ENSGALT00000060608
SE	ENSGALG00000031527	ENSGALG00000031527;SE:1:22204458-22207455:22207525-22209397:-	ENSGALT00000071534	ENSGALT00000054219,ENSGALT00000071534
SE	ENSGALG00000017111	ENSGALG00000017111;SE:1:178390926-178393719:178393817-178399743:-	ENSGALT00000027647	ENSGALT00000027647,ENSGALT00000067696
SE	ENSGALG00000024488	ENSGALG00000024488;SE:1:129871041-129875082:129875114-129887170:-	ENSGALT00000041401	ENSGALT00000106333,ENSGALT00000041401
SE	ENSGALG00000016198	ENSGALG00000016198;SE:1:111053485-111055873:111055929-111056146:-	ENSGALT00000085018	ENSGALT00000085018,ENSGALT00000055015
SE	ENSGALG00000016198	ENSGALG00000016198;SE:1:111049258-111052560:111052626-111053419:-	ENSGALT00000085018	ENSGALT00000085018,ENSGALT00000055015
SE	ENSGALG00000012857	ENSGALG00000012857;SE:1:56862307-56862900:56862935-56865502:-	ENSGALT00000020969	ENSGALT00000079220,ENSGALT00000020969
SE	ENSGALG00000017005	ENSGALG00000017005;SE:1:170501794-170508524:170508614-170510238:-	ENSGALT00000104523	ENSGALT00000104523,ENSGALT00000091576,ENSGALT00000027469
SE	ENSGALG00000019178	ENSGALG00000019178;SE:1:110394687-110395350:110395469-110396088:-	ENSGALT00000026017,ENSGALT00000090664	ENSGALT00000090664,ENSGALT00000026017,ENSGALT00000070953
SE	ENSGALG00000015770	ENSGALG00000015770;SE:1:103982884-103997308:103997475-104007365:-	ENSGALT00000036803	ENSGALT00000036803,ENSGALT00000001896
SE	ENSGALG00000038154	ENSGALG00000038154;SE:1:183981978-183990163:183990204-183991706:-	ENSGALT00000058242	ENSGALT00000102313,ENSGALT00000067239,ENSGALT00000058242
SE	ENSGALG00000038154	ENSGALG00000038154;SE:1:183991887-184004613:184004726-184012850:-	ENSGALT00000058242,ENSGALT00000102313	ENSGALT00000102313,ENSGALT00000067239,ENSGALT00000058242
SE	ENSGALG00000030515	ENSGALG00000030515;SE:1:44876087-44876675:44876815-44876990:-	ENSGALT00000065860,ENSGALT00000084309	ENSGALT00000099817,ENSGALT00000065860,ENSGALT00000084309
SE	ENSGALG00000016622	ENSGALG00000016622;SE:1:127813308-127814211:127814254-127814353:-	ENSGALT00000046457	ENSGALT00000049303,ENSGALT00000046457,ENSGALT00000026830
SE	ENSGALG00000016622	ENSGALG00000016622;SE:1:127753759-127761380:127761517-127785717:-	ENSGALT00000026830,ENSGALT00000046457,ENSGALT00000105755	ENSGALT00000049303,ENSGALT00000046457,ENSGALT00000026830,ENSGALT00000105755
SE	ENSGALG00000016622	ENSGALG00000016622;SE:1:127803720-127807176:127807344-127813050:-	ENSGALT00000105755	ENSGALT00000049303,ENSGALT00000046457,ENSGALT00000026830,ENSGALT00000105755
SE	ENSGALG00000016853	ENSGALG00000016853;SE:1:141649892-141653637:141653672-141655158:-	ENSGALT00000027229	ENSGALT00000027229,ENSGALT00000084711
SE	ENSGALG00000037839	ENSGALG00000037839;SE:1:197435763-197436548:197436658-197437864:-	ENSGALT00000107019	ENSGALT00000071933,ENSGALT00000107019
SE	ENSGALG00000010246	ENSGALG00000010246;SE:1:38161879-38166585:38166621-38171676:-	ENSGALT00000055735	ENSGALT00000016660,ENSGALT00000055735
SE	ENSGALG00000016022	ENSGALG00000016022;SE:1:107362090-107387651:107387842-107403316:-	ENSGALT00000095981	ENSGALT00000025809,ENSGALT00000095981
SE	ENSGALG00000016529	ENSGALG00000016529;SE:1:121996454-122021074:122021151-122022846:-	ENSGALT00000096313,ENSGALT00000105548	ENSGALT00000071127,ENSGALT00000026675,ENSGALT00000105548,ENSGALT00000096313
SE	ENSGALG00000016529	ENSGALG00000016529;SE:1:121925228-121926315:121926437-121930598:-	ENSGALT00000071127,ENSGALT00000096313,ENSGALT00000097670,ENSGALT00000105548	ENSGALT00000071127,ENSGALT00000026675,ENSGALT00000105548,ENSGALT00000096313,ENSGALT00000097670
SE	ENSGALG00000016529	ENSGALG00000016529;SE:1:121940687-121940950:121941051-121944056:-	ENSGALT00000071127,ENSGALT00000096313,ENSGALT00000097670	ENSGALT00000071127,ENSGALT00000026675,ENSGALT00000105548,ENSGALT00000096313,ENSGALT00000097670
SE	ENSGALG00000035629	ENSGALG00000035629;SE:1:83847561-83863735:83863863-83865239:-	ENSGALT00000072222	ENSGALT00000107271,ENSGALT00000072222
SE	ENSGALG00000036598	ENSGALG00000036598;SE:1:69317858-69350984:69351055-69354243:-	ENSGALT00000090723	ENSGALT00000090723,ENSGALT00000053427
SE	ENSGALG00000016281	ENSGALG00000016281;SE:1:116910457-116925151:116925273-116926170:-	ENSGALT00000026250,ENSGALT00000097501,ENSGALT00000104157,ENSGALT00000105278	ENSGALT00000105278,ENSGALT00000092549,ENSGALT00000026250,ENSGALT00000099674,ENSGALT00000091819,ENSGALT00000075829,ENSGALT00000100349,ENSGALT00000097501,ENSGALT00000104157
SE	ENSGALG00000016281	ENSGALG00000016281;SE:1:116223952-116224989:116225054-116230298:-	ENSGALT00000104157	ENSGALT00000104157,ENSGALT00000100349
SE	ENSGALG00000016281	ENSGALG00000016281;SE:1:116194990-116202186:116202217-116207968:-	ENSGALT00000026250,ENSGALT00000075829,ENSGALT00000092549,ENSGALT00000097501,ENSGALT00000099674,ENSGALT00000104157	ENSGALT00000105278,ENSGALT00000092549,ENSGALT00000026250,ENSGALT00000099674,ENSGALT00000091819,ENSGALT00000075829,ENSGALT00000100349,ENSGALT00000097501,ENSGALT00000104157
SE	ENSGALG00000016281	ENSGALG00000016281;SE:1:116225054-116229503:116229541-116230298:-	ENSGALT00000075829,ENSGALT00000091819,ENSGALT00000092549,ENSGALT00000097501,ENSGALT00000099674,ENSGALT00000105278	ENSGALT00000105278,ENSGALT00000092549,ENSGALT00000099674,ENSGALT00000091819,ENSGALT00000075829,ENSGALT00000097501,ENSGALT00000104157
SE	ENSGALG00000016281	ENSGALG00000016281;SE:1:116781054-116793524:116793706-116794632:-	ENSGALT00000026250,ENSGALT00000075829,ENSGALT00000092549,ENSGALT00000097501,ENSGALT00000099674,ENSGALT00000100349,ENSGALT00000104157,ENSGALT00000105278	ENSGALT00000105278,ENSGALT00000092549,ENSGALT00000026250,ENSGALT00000099674,ENSGALT00000091819,ENSGALT00000075829,ENSGALT00000100349,ENSGALT00000097501,ENSGALT00000104157
SE	ENSGALG00000016281	ENSGALG00000016281;SE:1:116223952-116224989:116225054-116229503:-	ENSGALT00000075829,ENSGALT00000091819,ENSGALT00000092549,ENSGALT00000097501,ENSGALT00000099674,ENSGALT00000105278	ENSGALT00000105278,ENSGALT00000092549,ENSGALT00000026250,ENSGALT00000099674,ENSGALT00000091819,ENSGALT00000075829,ENSGALT00000097501
SE	ENSGALG00000016281	ENSGALG00000016281;SE:1:116803757-116805479:116805607-116807399:-	ENSGALT00000026250,ENSGALT00000091819,ENSGALT00000092549,ENSGALT00000097501,ENSGALT00000099674,ENSGALT00000100349,ENSGALT00000104157,ENSGALT00000105278	ENSGALT00000105278,ENSGALT00000092549,ENSGALT00000026250,ENSGALT00000099674,ENSGALT00000091819,ENSGALT00000075829,ENSGALT00000100349,ENSGALT00000097501,ENSGALT00000104157
SE	ENSGALG00000016281	ENSGALG00000016281;SE:1:116223952-116229503:116229541-116230298:-	ENSGALT00000026250	ENSGALT00000026250,ENSGALT00000100349
SE	ENSGALG00000011456	ENSGALG00000011456;SE:1:45859941-45868548:45868586-45872841:-	ENSGALT00000018679	ENSGALT00000107911,ENSGALT00000090894,ENSGALT00000018679
SE	ENSGALG00000017062	ENSGALG00000017062;SE:1:174663945-174676168:174676263-174677639:-	ENSGALT00000027556,ENSGALT00000107478	ENSGALT00000027556,ENSGALT00000096210,ENSGALT00000107478
SE	ENSGALG00000017062	ENSGALG00000017062;SE:1:174524342-174535177:174535215-174538225:-	ENSGALT00000027556	ENSGALT00000027556,ENSGALT00000096210,ENSGALT00000107478
SE	ENSGALG00000017062	ENSGALG00000017062;SE:1:174682327-174684647:174684670-174692957:-	ENSGALT00000096210,ENSGALT00000107478	ENSGALT00000027556,ENSGALT00000096210,ENSGALT00000107478
SE	ENSGALG00000017062	ENSGALG00000017062;SE:1:174400289-174400611:174400673-174420054:-	ENSGALT00000096210,ENSGALT00000107478	ENSGALT00000027556,ENSGALT00000096210,ENSGALT00000107478
SE	ENSGALG00000016886	ENSGALG00000016886;SE:1:146498254-146519335:146519427-146535535:-	ENSGALT00000027285	ENSGALT00000027285,ENSGALT00000107519,ENSGALT00000107128
SE	ENSGALG00000011976	ENSGALG00000011976;SE:1:49760144-49761080:49761145-49761928:-	ENSGALT00000019537	ENSGALT00000098551,ENSGALT00000019537
SE	ENSGALG00000030783	ENSGALG00000030783;SE:1:50819116-50819538:50819579-50820664:-	ENSGALT00000059122	ENSGALT00000054185,ENSGALT00000059122
SE	ENSGALG00000025881	ENSGALG00000025881;SE:1:51550005-51551793:51552384-51552515:-	ENSGALT00000044611	ENSGALT00000020448,ENSGALT00000044611
SE	ENSGALG00000033965	ENSGALG00000033965;SE:1:106026265-106027376:106027423-106027912:-	ENSGALT00000074844	ENSGALT00000074844,ENSGALT00000068388
SE	ENSGALG00000016920	ENSGALG00000016920;SE:1:156258026-156259725:156259766-156260949:-	ENSGALT00000067771	ENSGALT00000067771,ENSGALT00000027355
SE	ENSGALG00000016920	ENSGALG00000016920;SE:1:156283814-156284299:156284412-156284810:-	ENSGALT00000049862,ENSGALT00000105784	ENSGALT00000105784,ENSGALT00000049862,ENSGALT00000049796
SE	ENSGALG00000016920	ENSGALG00000016920;SE:1:156281070-156281397:156281696-156282171:-	ENSGALT00000027355,ENSGALT00000049796,ENSGALT00000061914,ENSGALT00000067771	ENSGALT00000061914,ENSGALT00000067771,ENSGALT00000107917,ENSGALT00000027355,ENSGALT00000049796
SE	ENSGALG00000016920	ENSGALG00000016920;SE:1:156258026-156259920:156259976-156260949:-	ENSGALT00000049796,ENSGALT00000049862,ENSGALT00000061914,ENSGALT00000105784,ENSGALT00000107917	ENSGALT00000061914,ENSGALT00000105784,ENSGALT00000027355,ENSGALT00000107917,ENSGALT00000049862,ENSGALT00000049796
SE	ENSGALG00000016920	ENSGALG00000016920;SE:1:156274987-156277674:156277703-156282171:-	ENSGALT00000049862	ENSGALT00000105784,ENSGALT00000049862
SE	ENSGALG00000013042	ENSGALG00000013042;SE:1:61896473-61899419:61899481-61905929:-	ENSGALT00000094385,ENSGALT00000094418	ENSGALT00000053203,ENSGALT00000094385,ENSGALT00000094418
SE	ENSGALG00000013042	ENSGALG00000013042;SE:1:61935008-61950016:61950108-61951218:-	ENSGALT00000053203,ENSGALT00000094385,ENSGALT00000098476	ENSGALT00000053203,ENSGALT00000098476,ENSGALT00000094385,ENSGALT00000094418
SE	ENSGALG00000013042	ENSGALG00000013042;SE:1:61885195-61887001:61887051-61890688:-	ENSGALT00000053203,ENSGALT00000094385,ENSGALT00000094418	ENSGALT00000092362,ENSGALT00000103100,ENSGALT00000053203,ENSGALT00000094832,ENSGALT00000094385,ENSGALT00000098476,ENSGALT00000094418
SE	ENSGALG00000013042	ENSGALG00000013042;SE:1:61869007-61871275:61871340-61884278:-	ENSGALT00000098476,ENSGALT00000103100	ENSGALT00000103100,ENSGALT00000098476,ENSGALT00000092362,ENSGALT00000094385,ENSGALT00000094418
SE	ENSGALG00000013042	ENSGALG00000013042;SE:1:61869007-61879983:61880033-61884278:-	ENSGALT00000053203,ENSGALT00000094832	ENSGALT00000053203,ENSGALT00000092362,ENSGALT00000094832,ENSGALT00000094385,ENSGALT00000094418
SE	ENSGALG00000014477	ENSGALG00000014477;SE:1:77881898-77881985:77882128-77882367:+	ENSGALT00000037104,ENSGALT00000093987	ENSGALT00000037104,ENSGALT00000073906,ENSGALT00000093987
SE	ENSGALG00000009873	ENSGALG00000009873;SE:1:34059419-34076236:34076289-34077773:+	ENSGALT00000016052	ENSGALT00000016052,ENSGALT00000106923
SE	ENSGALG00000015258	ENSGALG00000015258;SE:1:85673593-85677619:85677756-85678994:+	ENSGALT00000102657,ENSGALT00000103718	ENSGALT00000102657,ENSGALT00000024624,ENSGALT00000103718
SE	ENSGALG00000015720	ENSGALG00000015720;SE:1:100936766-100939261:100939339-100941009:+	ENSGALT00000074939	ENSGALT00000074939,ENSGALT00000025349
SE	ENSGALG00000015720	ENSGALG00000015720;SE:1:100936766-100939058:100939130-100941009:+	ENSGALT00000060427	ENSGALT00000060427,ENSGALT00000025349
SE	ENSGALG00000016915	ENSGALG00000016915;SE:1:155737975-155749178:155749279-155751979:+	ENSGALT00000063571	ENSGALT00000107232,ENSGALT00000063571
SE	ENSGALG00000016915	ENSGALG00000016915;SE:1:155726179-155732156:155732230-155734761:+	ENSGALT00000027346	ENSGALT00000027346,ENSGALT00000063571,ENSGALT00000051187
SE	ENSGALG00000016915	ENSGALG00000016915;SE:1:155655943-155666291:155666398-155673011:+	ENSGALT00000051187,ENSGALT00000063571,ENSGALT00000070907,ENSGALT00000104491,ENSGALT00000107232	ENSGALT00000104491,ENSGALT00000070907,ENSGALT00000027346,ENSGALT00000051187,ENSGALT00000107232,ENSGALT00000063571
SE	ENSGALG00000016915	ENSGALG00000016915;SE:1:155737975-155742679:155742840-155751979:+	ENSGALT00000027346,ENSGALT00000051187,ENSGALT00000070907,ENSGALT00000104491	ENSGALT00000104491,ENSGALT00000107232,ENSGALT00000027346,ENSGALT00000051187,ENSGALT00000070907
SE	ENSGALG00000016915	ENSGALG00000016915;SE:1:155726179-155734761:155734985-155735894:+	ENSGALT00000051187,ENSGALT00000063571	ENSGALT00000104491,ENSGALT00000063571,ENSGALT00000051187
SE	ENSGALG00000016915	ENSGALG00000016915;SE:1:155720462-155732156:155732230-155734761:+	ENSGALT00000107232	ENSGALT00000107232,ENSGALT00000070907
SE	ENSGALG00000052354	ENSGALG00000052354;SE:1:106759543-106766118:106766197-106766918:+	ENSGALT00000091495	ENSGALT00000098755,ENSGALT00000060456,ENSGALT00000091495
SE	ENSGALG00000041263	ENSGALG00000041263;SE:1:174296141-174301784:174301857-174311064:+	ENSGALT00000095393	ENSGALT00000108313,ENSGALT00000095393
SE	ENSGALG00000040369	ENSGALG00000040369;SE:1:4172569-4174345:4174395-4175319:+	ENSGALT00000068310	ENSGALT00000049952,ENSGALT00000068310
SE	ENSGALG00000040369	ENSGALG00000040369;SE:1:4171110-4172547:4172569-4175319:+	ENSGALT00000049952	ENSGALT00000075327,ENSGALT00000083042,ENSGALT00000049952
SE	ENSGALG00000015458	ENSGALG00000015458;SE:1:93286850-93287715:93288396-93288862:+	ENSGALT00000098377,ENSGALT00000106576	ENSGALT00000098377,ENSGALT00000106576,ENSGALT00000100316
SE	ENSGALG00000015458	ENSGALG00000015458;SE:1:93265047-93274302:93274358-93278736:+	ENSGALT00000098377,ENSGALT00000100316	ENSGALT00000098377,ENSGALT00000106576,ENSGALT00000100316
SE	ENSGALG00000016868	ENSGALG00000016868;SE:1:145125584-145127281:145127337-145127690:+	ENSGALT00000027248	ENSGALT00000027248,ENSGALT00000095218
SE	ENSGALG00000014234	ENSGALG00000014234;SE:1:70600004-70610720:70610800-70619178:+	ENSGALT00000048126	ENSGALT00000048126,ENSGALT00000023016
SE	ENSGALG00000015746	ENSGALG00000015746;SE:1:103847946-103849154:103849306-103851243:+	ENSGALT00000068147	ENSGALT00000025394,ENSGALT00000068147
SE	ENSGALG00000006753	ENSGALG00000006753;SE:1:4821061-4821911:4821948-4822472:+	ENSGALT00000085346	ENSGALT00000059202,ENSGALT00000085346
SE	ENSGALG00000017204	ENSGALG00000017204;SE:1:186737725-186738119:186738355-186739908:+	ENSGALT00000027810,ENSGALT00000104610	ENSGALT00000104610,ENSGALT00000067294,ENSGALT00000027810
SE	ENSGALG00000017204	ENSGALG00000017204;SE:1:186709676-186733363:186733428-186737031:+	ENSGALT00000067294,ENSGALT00000104610	ENSGALT00000104610,ENSGALT00000067294,ENSGALT00000027810
SE	ENSGALG00000011504	ENSGALG00000011504;SE:1:46686795-46687605:46687694-46688002:+	ENSGALT00000088107	ENSGALT00000088107,ENSGALT00000038256
SE	ENSGALG00000041470	ENSGALG00000041470;SE:1:71240665-71242290:71242356-71259965:+	ENSGALT00000105303	ENSGALT00000105303,ENSGALT00000101861
SE	ENSGALG00000041470	ENSGALG00000041470;SE:1:71240665-71242290:71242341-71259965:+	ENSGALT00000081212	ENSGALT00000081212,ENSGALT00000101861
SE	ENSGALG00000010311	ENSGALG00000010311;SE:1:38953066-38959513:38959554-38961852:+	ENSGALT00000016778,ENSGALT00000091198,ENSGALT00000094699,ENSGALT00000104030	ENSGALT00000094699,ENSGALT00000102821,ENSGALT00000104030,ENSGALT00000016778,ENSGALT00000091198
SE	ENSGALG00000010311	ENSGALG00000010311;SE:1:38951052-38952578:38953066-38959513:+	ENSGALT00000016778,ENSGALT00000091198,ENSGALT00000094699,ENSGALT00000104030	ENSGALT00000094699,ENSGALT00000104030,ENSGALT00000091169,ENSGALT00000016778,ENSGALT00000091198
SE	ENSGALG00000010311	ENSGALG00000010311;SE:1:38909677-38915629:38915649-38944919:+	ENSGALT00000094699,ENSGALT00000102821	ENSGALT00000091198,ENSGALT00000091169,ENSGALT00000016778,ENSGALT00000104500,ENSGALT00000104030,ENSGALT00000094699,ENSGALT00000102821
SE	ENSGALG00000010311	ENSGALG00000010311;SE:1:38951052-38952578:38953066-38961852:+	ENSGALT00000102821	ENSGALT00000104500,ENSGALT00000102821
SE	ENSGALG00000010311	ENSGALG00000010311;SE:1:38951052-38959513:38959554-38961852:+	ENSGALT00000091169	ENSGALT00000104500,ENSGALT00000091169
SE	ENSGALG00000010311	ENSGALG00000010311;SE:1:38982596-38983204:38983224-38984387:+	ENSGALT00000091169,ENSGALT00000102821,ENSGALT00000104030,ENSGALT00000104500	ENSGALT00000091198,ENSGALT00000091169,ENSGALT00000016778,ENSGALT00000104500,ENSGALT00000104030,ENSGALT00000094699,ENSGALT00000102821
SE	ENSGALG00000010311	ENSGALG00000010311;SE:1:38859721-38873188:38873256-38875911:+	ENSGALT00000016778,ENSGALT00000091169,ENSGALT00000091198,ENSGALT00000094699,ENSGALT00000102821,ENSGALT00000104500	ENSGALT00000091198,ENSGALT00000091169,ENSGALT00000016778,ENSGALT00000104500,ENSGALT00000104030,ENSGALT00000094699,ENSGALT00000102821
SE	ENSGALG00000016351	ENSGALG00000016351;SE:1:119755569-119757091:119757117-119760006:+	ENSGALT00000101385	ENSGALT00000063683,ENSGALT00000101385
SE	ENSGALG00000017125	ENSGALG00000017125;SE:1:179741731-179816467:179816614-179840480:+	ENSGALT00000027664	ENSGALT00000108009,ENSGALT00000027664
SE	ENSGALG00000033887	ENSGALG00000033887;SE:1:61608001-61610438:61610508-61614171:+	ENSGALT00000095392	ENSGALT00000095392,ENSGALT00000053635
SE	ENSGALG00000043100	ENSGALG00000043100;SE:1:114303086-114325678:114325737-114331764:+	ENSGALT00000065472	ENSGALT00000065472,ENSGALT00000107799
SE	ENSGALG00000008312	ENSGALG00000008312;SE:1:12849773-12851331:12851426-12855439:+	ENSGALT00000013530,ENSGALT00000091345	ENSGALT00000092554,ENSGALT00000013530,ENSGALT00000091345
SE	ENSGALG00000008312	ENSGALG00000008312;SE:1:12856125-12857224:12857313-12857386:+	ENSGALT00000013530	ENSGALT00000092554,ENSGALT00000013530,ENSGALT00000091345
SE	ENSGALG00000016735	ENSGALG00000016735;SE:1:131658225-131658778:131658888-131659443:+	ENSGALT00000027007	ENSGALT00000083019,ENSGALT00000027007
SE	ENSGALG00000016785	ENSGALG00000016785;SE:1:135186032-135193202:135193342-135193995:+	ENSGALT00000030235	ENSGALT00000027102,ENSGALT00000030235
SE	ENSGALG00000004897	ENSGALG00000004897;SE:1:15846696-15847141:15847181-15847604:+	ENSGALT00000107453	ENSGALT00000107453,ENSGALT00000007817
SE	ENSGALG00000031666	ENSGALG00000031666;SE:1:72889684-72892354:72892364-72894020:+	ENSGALT00000106922	ENSGALT00000094503,ENSGALT00000106922,ENSGALT00000050393
SE	ENSGALG00000016142	ENSGALG00000016142;SE:1:110239798-110242107:110242232-110244441:+	ENSGALT00000095591	ENSGALT00000095591,ENSGALT00000025999
SE	ENSGALG00000016518	ENSGALG00000016518;SE:1:121852415-121854143:121854190-121856114:+	ENSGALT00000026654	ENSGALT00000026654,ENSGALT00000077755
SE	ENSGALG00000017220	ENSGALG00000017220;SE:1:187122346-187123051:187123108-187123975:+	ENSGALT00000101883	ENSGALT00000101883,ENSGALT00000027834
SE	ENSGALG00000012763	ENSGALG00000012763;SE:1:55557868-55558424:55558481-55558970:+	ENSGALT00000051924	ENSGALT00000020826,ENSGALT00000051924
SE	ENSGALG00000016895	ENSGALG00000016895;SE:1:147429737-147436198:147436257-147439356:+	ENSGALT00000095778	ENSGALT00000027302,ENSGALT00000095778
SE	ENSGALG00000012994	ENSGALG00000012994;SE:1:60703094-60719796:60719927-60734580:+	ENSGALT00000021213,ENSGALT00000094825,ENSGALT00000100596	ENSGALT00000094825,ENSGALT00000100596,ENSGALT00000021213,ENSGALT00000073002
SE	ENSGALG00000012994	ENSGALG00000012994;SE:1:60804319-60805880:60805946-60819744:+	ENSGALT00000100596	ENSGALT00000094825,ENSGALT00000100596,ENSGALT00000021213,ENSGALT00000073002
SE	ENSGALG00000012994	ENSGALG00000012994;SE:1:60674874-60686300:60686311-60702959:+	ENSGALT00000100596	ENSGALT00000094825,ENSGALT00000100596,ENSGALT00000021213,ENSGALT00000073002
SE	ENSGALG00000012994	ENSGALG00000012994;SE:1:60629496-60631255:60631338-60633323:+	ENSGALT00000021213,ENSGALT00000073002,ENSGALT00000100596	ENSGALT00000094825,ENSGALT00000100596,ENSGALT00000021213,ENSGALT00000073002
SE	ENSGALG00000017120	ENSGALG00000017120;SE:1:178967060-178969482:178969508-178970503:+	ENSGALT00000027658,ENSGALT00000092028	ENSGALT00000027658,ENSGALT00000092028,ENSGALT00000099414
SE	ENSGALG00000016584	ENSGALG00000016584;SE:1:124856470-124857528:124857768-124860149:+	ENSGALT00000075997	ENSGALT00000075997,ENSGALT00000026770
SE	ENSGALG00000014186	ENSGALG00000014186;SE:1:68818169-68832066:68832188-68832325:+	ENSGALT00000054022	ENSGALT00000022942,ENSGALT00000054022
SE	ENSGALG00000016959	ENSGALG00000016959;SE:1:167690633-167692046:167692176-167697837:+	ENSGALT00000096736,ENSGALT00000104726	ENSGALT00000036496,ENSGALT00000096736,ENSGALT00000104726
SE	ENSGALG00000017046	ENSGALG00000017046;SE:1:173399293-173399603:173399683-173401711:+	ENSGALT00000027540,ENSGALT00000036466,ENSGALT00000092543,ENSGALT00000102579	ENSGALT00000036466,ENSGALT00000027540,ENSGALT00000092543,ENSGALT00000099831,ENSGALT00000102579
SE	ENSGALG00000017046	ENSGALG00000017046;SE:1:173399293-173401711:173401797-173403766:+	ENSGALT00000099831	ENSGALT00000097484,ENSGALT00000099831
SE	ENSGALG00000017046	ENSGALG00000017046;SE:1:173394435-173396923:173397018-173397618:+	ENSGALT00000097484,ENSGALT00000097835,ENSGALT00000099831,ENSGALT00000102579	ENSGALT00000036466,ENSGALT00000097835,ENSGALT00000102579,ENSGALT00000097484,ENSGALT00000099831
SE	ENSGALG00000017046	ENSGALG00000017046;SE:1:173399293-173399603:173399683-173403766:+	ENSGALT00000097835	ENSGALT00000097835,ENSGALT00000097484
SE	ENSGALG00000017046	ENSGALG00000017046;SE:1:173399683-173401711:173401797-173403766:+	ENSGALT00000027540,ENSGALT00000036466,ENSGALT00000092543,ENSGALT00000102579	ENSGALT00000036466,ENSGALT00000027540,ENSGALT00000097835,ENSGALT00000092543,ENSGALT00000102579
SE	ENSGALG00000017046	ENSGALG00000017046;SE:1:173392578-173394388:173394435-173397618:+	ENSGALT00000036466	ENSGALT00000036466,ENSGALT00000027540
SE	ENSGALG00000017046	ENSGALG00000017046;SE:1:173392578-173394388:173394435-173396923:+	ENSGALT00000097484,ENSGALT00000097835,ENSGALT00000099831,ENSGALT00000102579	ENSGALT00000102579,ENSGALT00000097835,ENSGALT00000092543,ENSGALT00000097484,ENSGALT00000099831
SE	ENSGALG00000017046	ENSGALG00000017046;SE:1:173392578-173396923:173397018-173397618:+	ENSGALT00000092543	ENSGALT00000027540,ENSGALT00000092543
SE	ENSGALG00000009885	ENSGALG00000009885;SE:1:34544764-34545681:34545740-34546287:+	ENSGALT00000060782	ENSGALT00000060782,ENSGALT00000016069
SE	ENSGALG00000036677	ENSGALG00000036677;SE:1:106880621-106881465:106881670-106882360:+	ENSGALT00000052516,ENSGALT00000075068	ENSGALT00000075068,ENSGALT00000052516,ENSGALT00000066795
SE	ENSGALG00000016036	ENSGALG00000016036;SE:1:107939838-107940290:107940409-107941012:+	ENSGALT00000102244	ENSGALT00000025834,ENSGALT00000102244
SE	ENSGALG00000013244	ENSGALG00000013244;SE:1:66874088-66878103:66878172-66879705:+	ENSGALT00000021626,ENSGALT00000047243,ENSGALT00000091338	ENSGALT00000021626,ENSGALT00000063001,ENSGALT00000091338,ENSGALT00000047243
SE	ENSGALG00000013244	ENSGALG00000013244;SE:1:66907222-66912561:66912599-66914263:+	ENSGALT00000063001,ENSGALT00000091338	ENSGALT00000021626,ENSGALT00000063001,ENSGALT00000091338,ENSGALT00000047243
SE	ENSGALG00000015511	ENSGALG00000015511;SE:1:97969764-97973601:97973936-97976383:+	ENSGALT00000025009,ENSGALT00000096332,ENSGALT00000100959	ENSGALT00000100959,ENSGALT00000096332,ENSGALT00000072564,ENSGALT00000025009
SE	ENSGALG00000015511	ENSGALG00000015511;SE:1:97960249-97963559:97963585-97966259:+	ENSGALT00000025009,ENSGALT00000072564,ENSGALT00000096332	ENSGALT00000100959,ENSGALT00000096332,ENSGALT00000072564,ENSGALT00000025009
SE	ENSGALG00000017053	ENSGALG00000017053;SE:1:174003024-174004001:174004105-174005765:+	ENSGALT00000101471	ENSGALT00000027550,ENSGALT00000101471
SE	ENSGALG00000016590	ENSGALG00000016590;SE:1:124490377-124492123:124492229-124493670:+	ENSGALT00000026777	ENSGALT00000026777,ENSGALT00000102083
SE	ENSGALG00000014701	ENSGALG00000014701;SE:1:78410602-78412144:78412290-78413514:+	ENSGALT00000037058	ENSGALT00000037058,ENSGALT00000094125
SE	ENSGALG00000016245	ENSGALG00000016245;SE:1:113712817-113713225:113713578-113716671:+	ENSGALT00000036653,ENSGALT00000082179	ENSGALT00000047006,ENSGALT00000082179,ENSGALT00000036653
SE	ENSGALG00000016245	ENSGALG00000016245;SE:1:113705905-113706601:113706654-113707094:+	ENSGALT00000036653,ENSGALT00000047006	ENSGALT00000047006,ENSGALT00000082179,ENSGALT00000036653
SE	ENSGALG00000014031	ENSGALG00000014031;SE:1:67181962-67182199:67182209-67182416:+	ENSGALT00000092738	ENSGALT00000070978,ENSGALT00000092738
SE	ENSGALG00000013022	ENSGALG00000013022;SE:1:61550194-61570325:61570357-61573481:+	ENSGALT00000101955,ENSGALT00000107872	ENSGALT00000101955,ENSGALT00000093926,ENSGALT00000107872
SE	ENSGALG00000013022	ENSGALG00000013022;SE:1:61460519-61481673:61481747-61483715:+	ENSGALT00000107872	ENSGALT00000101955,ENSGALT00000093926,ENSGALT00000107872
SE	ENSGALG00000041762	ENSGALG00000041762;SE:1:197137404-197137519:197137716-197143184:+	ENSGALT00000049946	ENSGALT00000046802,ENSGALT00000049946
SE	ENSGALG00000013210	ENSGALG00000013210;SE:1:66517221-66519999:66520193-66522671:+	ENSGALT00000021580	ENSGALT00000021580,ENSGALT00000098946
SE	ENSGALG00000019355	ENSGALG00000019355;SE:1:35516198-35517436:35517528-35518495:+	ENSGALT00000081509	ENSGALT00000016192,ENSGALT00000081509
SE	ENSGALG00000022871	ENSGALG00000022871;SE:1:88749242-88750743:88750812-88751380:+	ENSGALT00000094520	ENSGALT00000036897,ENSGALT00000094520
SE	ENSGALG00000017323	ENSGALG00000017323;SE:1:196275838-196297081:196297175-196306286:+	ENSGALT00000027995	ENSGALT00000027995,ENSGALT00000095300
SE	ENSGALG00000008823	ENSGALG00000008823;SE:1:22469278-22470689:22470865-22471512:+	ENSGALT00000094791	ENSGALT00000014340,ENSGALT00000094791
SE	ENSGALG00000013420	ENSGALG00000013420;SE:1:75336633-75337184:75337225-75338135:+	ENSGALT00000021889	ENSGALT00000021889,ENSGALT00000088517
SE	ENSGALG00000015377	ENSGALG00000015377;SE:1:89786258-89787050:89787223-89787891:+	ENSGALT00000093328,ENSGALT00000095556	ENSGALT00000095556,ENSGALT00000098407,ENSGALT00000094753,ENSGALT00000093328
SE	ENSGALG00000015377	ENSGALG00000015377;SE:1:89766499-89776421:89776549-89780872:+	ENSGALT00000024811,ENSGALT00000093328,ENSGALT00000094753,ENSGALT00000095556	ENSGALT00000095556,ENSGALT00000024811,ENSGALT00000094753,ENSGALT00000093328,ENSGALT00000098407
SE	ENSGALG00000015377	ENSGALG00000015377;SE:1:89782736-89786115:89786258-89787891:+	ENSGALT00000094753,ENSGALT00000098407	ENSGALT00000024811,ENSGALT00000094753,ENSGALT00000098407
SE	ENSGALG00000033074	ENSGALG00000033074;SE:1:30935986-30940348:30940515-30944016:+	ENSGALT00000048984	ENSGALT00000098991,ENSGALT00000048984,ENSGALT00000068017
SE	ENSGALG00000017179	ENSGALG00000017179;SE:1:183318810-183319453:183319494-183342036:+	ENSGALT00000098056	ENSGALT00000098056,ENSGALT00000030073
SE	ENSGALG00000008167	ENSGALG00000008167;SE:1:13903331-13910835:13910894-13919882:+	ENSGALT00000013259	ENSGALT00000055084,ENSGALT00000013259
SE	ENSGALG00000016222	ENSGALG00000016222;SE:1:112500676-112501601:112501737-112511710:+	ENSGALT00000101901	ENSGALT00000026153,ENSGALT00000101901
SE	ENSGALG00000016990	ENSGALG00000016990;SE:1:169600349-169601378:169601464-169603487:+	ENSGALT00000027449,ENSGALT00000095929	ENSGALT00000095929,ENSGALT00000099525,ENSGALT00000027449
SE	ENSGALG00000016990	ENSGALG00000016990;SE:1:169601464-169603487:169603576-169603680:+	ENSGALT00000027449,ENSGALT00000095929	ENSGALT00000095929,ENSGALT00000027449,ENSGALT00000097381
SE	ENSGALG00000016990	ENSGALG00000016990;SE:1:169608772-169613838:169613942-169620451:+	ENSGALT00000099525	ENSGALT00000055673,ENSGALT00000095929,ENSGALT00000099525,ENSGALT00000027449,ENSGALT00000097381
SE	ENSGALG00000016990	ENSGALG00000016990;SE:1:169600349-169601378:169601464-169603680:+	ENSGALT00000097381	ENSGALT00000055673,ENSGALT00000097381
SE	ENSGALG00000016990	ENSGALG00000016990;SE:1:169600349-169603487:169603576-169603680:+	ENSGALT00000099525	ENSGALT00000055673,ENSGALT00000099525
SE	ENSGALG00000008486	ENSGALG00000008486;SE:1:10686378-10689904:10689960-10693938:+	ENSGALT00000106063	ENSGALT00000013830,ENSGALT00000106063
SE	ENSGALG00000016781	ENSGALG00000016781;SE:1:135001420-135003410:135003640-135004553:+	ENSGALT00000008104	ENSGALT00000008104,ENSGALT00000073690
SE	ENSGALG00000016781	ENSGALG00000016781;SE:1:135008666-135009830:135010021-135012406:+	ENSGALT00000073690	ENSGALT00000008104,ENSGALT00000073690
SE	ENSGALG00000031009	ENSGALG00000031009;SE:1:140734845-140738079:140738255-140746334:+	ENSGALT00000092416	ENSGALT00000092416,ENSGALT00000093353
SE	ENSGALG00000016551	ENSGALG00000016551;SE:1:123231878-123241059:123241153-123252557:+	ENSGALT00000098009	ENSGALT00000098009,ENSGALT00000026710
SE	ENSGALG00000008013	ENSGALG00000008013;SE:1:1544500-1550565:1550612-1551831:+	ENSGALT00000013005	ENSGALT00000093249,ENSGALT00000013005
SE	ENSGALG00000014106	ENSGALG00000014106;SE:1:68261855-68262375:68262467-68264125:+	ENSGALT00000090874	ENSGALT00000090874,ENSGALT00000091325,ENSGALT00000022837
SE	ENSGALG00000014106	ENSGALG00000014106;SE:1:68264239-68265680:68265712-68267058:+	ENSGALT00000090874,ENSGALT00000091325	ENSGALT00000097443,ENSGALT00000090874,ENSGALT00000091325,ENSGALT00000022837
SE	ENSGALG00000014106	ENSGALG00000014106;SE:1:68275383-68276850:68276882-68279087:+	ENSGALT00000090874,ENSGALT00000091325	ENSGALT00000097443,ENSGALT00000090874,ENSGALT00000091325,ENSGALT00000022837
SE	ENSGALG00000014106	ENSGALG00000014106;SE:1:68257894-68261763:68261855-68264125:+	ENSGALT00000022837,ENSGALT00000091325	ENSGALT00000097443,ENSGALT00000091325,ENSGALT00000022837
SE	ENSGALG00000019215	ENSGALG00000019215;SE:1:92636643-92638050:92638083-92638521:+	ENSGALT00000083503	ENSGALT00000088454,ENSGALT00000083503
SE	ENSGALG00000019215	ENSGALG00000019215;SE:1:92651954-92652070:92652082-92654508:+	ENSGALT00000088454	ENSGALT00000088454,ENSGALT00000081763,ENSGALT00000083503
SE	ENSGALG00000019215	ENSGALG00000019215;SE:1:92644161-92647014:92647108-92650571:+	ENSGALT00000081763,ENSGALT00000088454	ENSGALT00000088454,ENSGALT00000081763,ENSGALT00000083503
SE	ENSGALG00000041193	ENSGALG00000041193;SE:1:54635470-54636793:54637516-54638931:+	ENSGALT00000090973	ENSGALT00000076295,ENSGALT00000090973
SE	ENSGALG00000041193	ENSGALG00000041193;SE:1:54632021-54635380:54635470-54638931:+	ENSGALT00000076295	ENSGALT00000076295,ENSGALT00000067128
SE	ENSGALG00000041193	ENSGALG00000041193;SE:1:54635470-54637405:54637516-54638931:+	ENSGALT00000054743	ENSGALT00000076295,ENSGALT00000054743
SE	ENSGALG00000041193	ENSGALG00000041193;SE:1:54632021-54637405:54637516-54638931:+	ENSGALT00000065187	ENSGALT00000065187,ENSGALT00000067128
SE	ENSGALG00000041193	ENSGALG00000041193;SE:1:54635470-54636793:54636942-54637405:+	ENSGALT00000070018	ENSGALT00000054743,ENSGALT00000070018
SE	ENSGALG00000016910	ENSGALG00000016910;SE:1:154510905-154513821:154513949-154515979:+	ENSGALT00000061543	ENSGALT00000027331,ENSGALT00000061543
SE	ENSGALG00000009480	ENSGALG00000009480;SE:1:27395336-27396405:27396572-27398628:+	ENSGALT00000038867,ENSGALT00000097283	ENSGALT00000097283,ENSGALT00000038867,ENSGALT00000094335
SE	ENSGALG00000009480	ENSGALG00000009480;SE:1:27366544-27372021:27372047-27372211:+	ENSGALT00000094335	ENSGALT00000097283,ENSGALT00000038867,ENSGALT00000100036,ENSGALT00000094335
SE	ENSGALG00000016575	ENSGALG00000016575;SE:1:124201221-124284789:124284908-124294481:+	ENSGALT00000026753	ENSGALT00000051041,ENSGALT00000026753
SE	ENSGALG00000016575	ENSGALG00000016575;SE:1:124277341-124284789:124284908-124294481:+	ENSGALT00000046627	ENSGALT00000046627,ENSGALT00000062943
SE	ENSGALG00000016926	ENSGALG00000016926;SE:1:157153932-157166737:157166796-157208197:+	ENSGALT00000061770,ENSGALT00000099284,ENSGALT00000099648	ENSGALT00000099284,ENSGALT00000036508,ENSGALT00000097928,ENSGALT00000061770,ENSGALT00000099648
SE	ENSGALG00000014794	ENSGALG00000014794;SE:1:79918165-79919818:79919968-79920847:+	ENSGALT00000091577,ENSGALT00000094740	ENSGALT00000091577,ENSGALT00000094740,ENSGALT00000023883
SE	ENSGALG00000037989	ENSGALG00000037989;SE:1:106598626-106600026:106600098-106600437:+	ENSGALT00000046620	ENSGALT00000073701,ENSGALT00000046620
SE	ENSGALG00000016537	ENSGALG00000016537;SE:1:122078351-122083105:122083173-122088362:+	ENSGALT00000099131	ENSGALT00000099131,ENSGALT00000026687
SE	ENSGALG00000015252	ENSGALG00000015252;SE:1:85372830-85376324:85376476-85378148:+	ENSGALT00000024610,ENSGALT00000036915,ENSGALT00000051623,ENSGALT00000099319	ENSGALT00000051623,ENSGALT00000024610,ENSGALT00000036915,ENSGALT00000090741,ENSGALT00000099319
SE	ENSGALG00000015252	ENSGALG00000015252;SE:1:85354822-85355645:85355713-85357097:+	ENSGALT00000024610,ENSGALT00000051623,ENSGALT00000090741	ENSGALT00000051623,ENSGALT00000024610,ENSGALT00000036915,ENSGALT00000090741,ENSGALT00000099319
SE	ENSGALG00000042771	ENSGALG00000042771;SE:1:96670314-96672042:96672104-96681399:+	ENSGALT00000091071	ENSGALT00000091071,ENSGALT00000053350
SE	ENSGALG00000013134	ENSGALG00000013134;SE:1:64480665-64483305:64483424-64496378:+	ENSGALT00000091277,ENSGALT00000092170	ENSGALT00000091277,ENSGALT00000092170,ENSGALT00000021439
SE	ENSGALG00000022813	ENSGALG00000022813;SE:1:110902539-110904381:110905259-110908923:+	ENSGALT00000036704	ENSGALT00000068933,ENSGALT00000036704
SE	ENSGALG00000015353	ENSGALG00000015353;SE:1:88416914-88421951:88422031-88424881:+	ENSGALT00000024777,ENSGALT00000091873,ENSGALT00000099865,ENSGALT00000100423	ENSGALT00000091873,ENSGALT00000024777,ENSGALT00000100423,ENSGALT00000099865,ENSGALT00000091360
SE	ENSGALG00000015353	ENSGALG00000015353;SE:1:88327495-88397054:88397224-88398779:+	ENSGALT00000094879,ENSGALT00000095179,ENSGALT00000100423	ENSGALT00000094879,ENSGALT00000100423,ENSGALT00000095179,ENSGALT00000099865
SE	ENSGALG00000015353	ENSGALG00000015353;SE:1:88414590-88416834:88416914-88424881:+	ENSGALT00000091360	ENSGALT00000094879,ENSGALT00000091360
SE	ENSGALG00000015353	ENSGALG00000015353;SE:1:88414590-88421951:88422031-88424881:+	ENSGALT00000095179	ENSGALT00000094879,ENSGALT00000095179
SE	ENSGALG00000015353	ENSGALG00000015353;SE:1:88414590-88416834:88416914-88421951:+	ENSGALT00000024777,ENSGALT00000091873,ENSGALT00000099865,ENSGALT00000100423	ENSGALT00000091873,ENSGALT00000024777,ENSGALT00000100423,ENSGALT00000095179,ENSGALT00000099865
SE	ENSGALG00000009795	ENSGALG00000009795;SE:1:33159088-33159638:33159655-33159921:+	ENSGALT00000038683	ENSGALT00000064261,ENSGALT00000078499,ENSGALT00000056422,ENSGALT00000038683
SE	ENSGALG00000034967	ENSGALG00000034967;SE:1:196832235-196834760:196834842-196841471:+	ENSGALT00000062021,ENSGALT00000083727	ENSGALT00000083727,ENSGALT00000057377,ENSGALT00000062021
SE	ENSGALG00000014066	ENSGALG00000014066;SE:1:191535009-191535244:191535312-191536533:+	ENSGALT00000095236	ENSGALT00000095236,ENSGALT00000063018
SE	ENSGALG00000043593	ENSGALG00000043593;SE:1:7385779-7385905:7385931-7388541:+	ENSGALT00000060233	ENSGALT00000092510,ENSGALT00000060233
SE	ENSGALG00000003213	ENSGALG00000003213;SE:1:51211343-51211541:51212313-51213811:+	ENSGALT00000093316	ENSGALT00000093316,ENSGALT00000094442
SE	ENSGALG00000012992	ENSGALG00000012992;SE:1:60501340-60501473:60501526-60502014:+	ENSGALT00000021209	ENSGALT00000092466,ENSGALT00000103756,ENSGALT00000094814,ENSGALT00000107160,ENSGALT00000105411,ENSGALT00000021209
SE	ENSGALG00000012992	ENSGALG00000012992;SE:1:60488796-60491851:60492108-60493869:+	ENSGALT00000105411	ENSGALT00000107160,ENSGALT00000105411
SE	ENSGALG00000012992	ENSGALG00000012992;SE:1:60498371-60499421:60499894-60501059:+	ENSGALT00000021209,ENSGALT00000094814,ENSGALT00000103756,ENSGALT00000105411,ENSGALT00000107160	ENSGALT00000092466,ENSGALT00000103756,ENSGALT00000094814,ENSGALT00000107160,ENSGALT00000105411,ENSGALT00000021209
SE	ENSGALG00000012992	ENSGALG00000012992;SE:1:60508424-60511486:60511569-60514930:+	ENSGALT00000021209,ENSGALT00000092466,ENSGALT00000094814,ENSGALT00000105411,ENSGALT00000107160	ENSGALT00000092466,ENSGALT00000103756,ENSGALT00000094814,ENSGALT00000107160,ENSGALT00000105411,ENSGALT00000021209
SE	ENSGALG00000012992	ENSGALG00000012992;SE:1:60488796-60493869:60494297-60497518:+	ENSGALT00000107160	ENSGALT00000107160,ENSGALT00000092466,ENSGALT00000103756,ENSGALT00000094814,ENSGALT00000021209
SE	ENSGALG00000016191	ENSGALG00000016191;SE:1:110936425-110939085:110939132-110942439:+	ENSGALT00000050498	ENSGALT00000026100,ENSGALT00000095047,ENSGALT00000050498
SE	ENSGALG00000013034	ENSGALG00000013034;SE:1:61755272-61755996:61756073-61760866:+	ENSGALT00000021278	ENSGALT00000092087,ENSGALT00000021278
SE	ENSGALG00000008330	ENSGALG00000008330;SE:1:12642887-12643660:12643742-12646368:+	ENSGALT00000091042	ENSGALT00000091042,ENSGALT00000013557
SE	ENSGALG00000033855	ENSGALG00000033855;SE:1:65346008-65347006:65347039-65347388:+	ENSGALT00000056463	ENSGALT00000060053,ENSGALT00000056463
SE	ENSGALG00000009104	ENSGALG00000009104;SE:1:24455697-24457081:24458055-24458832:+	ENSGALT00000014827	ENSGALT00000066040,ENSGALT00000014827
SE	ENSGALG00000040620	ENSGALG00000040620;SE:1:82982873-82989079:82989114-83001688:+	ENSGALT00000085465	ENSGALT00000085465,ENSGALT00000050651,ENSGALT00000070123
SE	ENSGALG00000008926	ENSGALG00000008926;SE:1:22920099-22920228:22920335-22927937:+	ENSGALT00000014508	ENSGALT00000014508,ENSGALT00000051038
SE	ENSGALG00000008926	ENSGALG00000008926;SE:1:22930347-22931341:22931355-22936313:+	ENSGALT00000014508,ENSGALT00000082219	ENSGALT00000014508,ENSGALT00000051038,ENSGALT00000082219
SE	ENSGALG00000008926	ENSGALG00000008926;SE:1:22906301-22907869:22907877-22909849:+	ENSGALT00000014508,ENSGALT00000051038	ENSGALT00000014508,ENSGALT00000051038,ENSGALT00000082219
SE	ENSGALG00000008926	ENSGALG00000008926;SE:1:22920099-22920228:22920347-22927937:+	ENSGALT00000082219	ENSGALT00000051038,ENSGALT00000082219
SE	ENSGALG00000008926	ENSGALG00000008926;SE:1:22892560-22894736:22894756-22906198:+	ENSGALT00000051038	ENSGALT00000014508,ENSGALT00000051038,ENSGALT00000082219
SE	ENSGALG00000016592	ENSGALG00000016592;SE:1:124470057-124472823:124472843-124476421:+	ENSGALT00000026780	ENSGALT00000052147,ENSGALT00000026780
SE	ENSGALG00000012281	ENSGALG00000012281;SE:1:50989632-50990177:50990326-50991962:+	ENSGALT00000020069	ENSGALT00000108327,ENSGALT00000020069
SE	ENSGALG00000007098	ENSGALG00000007098;SE:1:15546630-15548958:15548996-15550968:+	ENSGALT00000011493	ENSGALT00000011493,ENSGALT00000082706
SE	ENSGALG00000007098	ENSGALG00000007098;SE:1:15546630-15547233:15547361-15550968:+	ENSGALT00000070590	ENSGALT00000070590,ENSGALT00000082706
SE	ENSGALG00000007098	ENSGALG00000007098;SE:1:15546630-15547233:15547361-15548958:+	ENSGALT00000093609	ENSGALT00000093609,ENSGALT00000011493
SE	ENSGALG00000007098	ENSGALG00000007098;SE:1:15536174-15536690:15536710-15540237:+	ENSGALT00000011493,ENSGALT00000070590,ENSGALT00000082706	ENSGALT00000093609,ENSGALT00000011493,ENSGALT00000070590,ENSGALT00000082706
SE	ENSGALG00000007098	ENSGALG00000007098;SE:1:15522607-15525886:15525924-15528276:+	ENSGALT00000011493,ENSGALT00000093609	ENSGALT00000093609,ENSGALT00000011493,ENSGALT00000070590,ENSGALT00000082706
SE	ENSGALG00000007098	ENSGALG00000007098;SE:1:15547361-15548958:15548996-15550968:+	ENSGALT00000093609	ENSGALT00000093609,ENSGALT00000070590
SE	ENSGALG00000050315	ENSGALG00000050315;SE:1:219183-219273:219518-241280:+	ENSGALT00000090989	ENSGALT00000090989,ENSGALT00000105029
SE	ENSGALG00000017302	ENSGALG00000017302;SE:1:195701898-195705964:195706019-195710200:+	ENSGALT00000027961	ENSGALT00000092878,ENSGALT00000027961
SE	ENSGALG00000029970	ENSGALG00000029970;SE:1:137514798-137541318:137541424-137563654:+	ENSGALT00000091197	ENSGALT00000093228,ENSGALT00000091197
SE	ENSGALG00000026661	ENSGALG00000026661;SE:1:34124876-34128894:34128965-34137727:+	ENSGALT00000101486	ENSGALT00000046186,ENSGALT00000101486
SE	ENSGALG00000030024	ENSGALG00000030024;SE:1:33055078-33063912:33063995-33069084:+	ENSGALT00000054787	ENSGALT00000061318,ENSGALT00000054787
SE	ENSGALG00000016345	ENSGALG00000016345;SE:1:119704547-119706778:119706841-119708647:+	ENSGALT00000026366	ENSGALT00000026366,ENSGALT00000087393
SE	ENSGALG00000042400	ENSGALG00000042400;SE:1:113223787-113228716:113228733-113236572:+	ENSGALT00000053149	ENSGALT00000053149,ENSGALT00000054938,ENSGALT00000104408,ENSGALT00000091460
SE	ENSGALG00000042400	ENSGALG00000042400;SE:1:113259771-113265697:113265765-113270048:+	ENSGALT00000053149	ENSGALT00000053149,ENSGALT00000054938
SE	ENSGALG00000042400	ENSGALG00000042400;SE:1:113259771-113265697:113265765-113267104:+	ENSGALT00000104408	ENSGALT00000104408,ENSGALT00000091460
SE	ENSGALG00000042400	ENSGALG00000042400;SE:1:113265765-113267104:113267139-113270048:+	ENSGALT00000104408	ENSGALT00000053149,ENSGALT00000104408
SE	ENSGALG00000042400	ENSGALG00000042400;SE:1:113259771-113267104:113267139-113270048:+	ENSGALT00000091460	ENSGALT00000054938,ENSGALT00000091460
SE	ENSGALG00000009959	ENSGALG00000009959;SE:1:35689625-35696772:35696867-35699390:+	ENSGALT00000016187	ENSGALT00000049799,ENSGALT00000016187
SE	ENSGALG00000013999	ENSGALG00000013999;SE:1:77529301-77530298:77530415-77535532:+	ENSGALT00000022680	ENSGALT00000022680,ENSGALT00000090682
SE	ENSGALG00000011682	ENSGALG00000011682;SE:1:47830023-47844567:47844779-47845524:+	ENSGALT00000108336	ENSGALT00000108336,ENSGALT00000090791
SE	ENSGALG00000000336	ENSGALG00000000336;SE:26:721927-732711:732896-738615:-	ENSGALT00000070223	ENSGALT00000070223,ENSGALT00000078929
SE	ENSGALG00000000336	ENSGALG00000000336;SE:26:732896-733414:733599-738615:-	ENSGALT00000097466,ENSGALT00000106913	ENSGALT00000097466,ENSGALT00000106913,ENSGALT00000070223
SE	ENSGALG00000033572	ENSGALG00000033572;SE:26:1209208-1209306:1209365-1210377:-	ENSGALT00000108255	ENSGALT00000108255,ENSGALT00000048558
SE	ENSGALG00000003461	ENSGALG00000003461;SE:26:5004160-5005105:5005150-5011073:-	ENSGALT00000005483	ENSGALT00000103983,ENSGALT00000005483
SE	ENSGALG00000000374	ENSGALG00000000374;SE:26:618888-619019:619132-619431:-	ENSGALT00000101570,ENSGALT00000107742	ENSGALT00000107742,ENSGALT00000101570,ENSGALT00000000507
SE	ENSGALG00000002588	ENSGALG00000002588;SE:26:4093474-4102027:4102128-4102583:-	ENSGALT00000103267	ENSGALT00000103267,ENSGALT00000101391
SE	ENSGALG00000042148	ENSGALG00000042148;SE:26:87753-92313:92471-94166:-	ENSGALT00000090967	ENSGALT00000074022,ENSGALT00000090967
SE	ENSGALG00000002556	ENSGALG00000002556;SE:26:4028447-4031580:4031719-4047495:-	ENSGALT00000055126	ENSGALT00000055126,ENSGALT00000107560
SE	ENSGALG00000002723	ENSGALG00000002723;SE:26:4192125-4192781:4192879-4193293:-	ENSGALT00000055634	ENSGALT00000055634,ENSGALT00000004295
SE	ENSGALG00000039878	ENSGALG00000039878;SE:26:4929194-4929905:4929985-4930058:-	ENSGALT00000068468,ENSGALT00000075702	ENSGALT00000068468,ENSGALT00000099967,ENSGALT00000075702
SE	ENSGALG00000002675	ENSGALG00000002675;SE:26:4139591-4139824:4139985-4140087:-	ENSGALT00000004215	ENSGALT00000093027,ENSGALT00000004215
SE	ENSGALG00000000223	ENSGALG00000000223;SE:26:925181-926560:926716-928413:-	ENSGALT00000040724	ENSGALT00000040724,ENSGALT00000071580
SE	ENSGALG00000000186	ENSGALG00000000186;SE:26:1671943-1672372:1672447-1673167:-	ENSGALT00000094313	ENSGALT00000000243,ENSGALT00000094313
SE	ENSGALG00000001816	ENSGALG00000001816;SE:26:3714142-3715286:3715375-3715857:+	ENSGALT00000002807	ENSGALT00000002807,ENSGALT00000101775
SE	ENSGALG00000034347	ENSGALG00000034347;SE:26:309038-309700:309738-311451:+	ENSGALT00000106930	ENSGALT00000094386,ENSGALT00000106930
SE	ENSGALG00000000816	ENSGALG00000000816;SE:26:2390307-2390659:2390939-2413072:+	ENSGALT00000093712	ENSGALT00000093418,ENSGALT00000093712,ENSGALT00000108265
SE	ENSGALG00000030007	ENSGALG00000030007;SE:26:2685048-2685488:2685517-2685672:+	ENSGALT00000106363	ENSGALT00000084050,ENSGALT00000106363
SE	ENSGALG00000000518	ENSGALG00000000518;SE:26:518882-519290:519448-519690:+	ENSGALT00000000712	ENSGALT00000000712,ENSGALT00000063878
SE	ENSGALG00000000518	ENSGALG00000000518;SE:26:516851-517332:517465-517691:+	ENSGALT00000100454	ENSGALT00000000712,ENSGALT00000100454,ENSGALT00000063878
SE	ENSGALG00000000584	ENSGALG00000000584;SE:26:397001-397302:397397-397629:+	ENSGALT00000000815	ENSGALT00000092611,ENSGALT00000000815
SE	ENSGALG00000031776	ENSGALG00000031776;SE:26:1967084-1969987:1969998-1972430:+	ENSGALT00000046955	ENSGALT00000046955,ENSGALT00000055364,ENSGALT00000051817
SE	ENSGALG00000031776	ENSGALG00000031776;SE:26:1953011-1958709:1958933-1966419:+	ENSGALT00000046955	ENSGALT00000046955,ENSGALT00000055364
SE	ENSGALG00000031776	ENSGALG00000031776;SE:26:1929719-1931502:1931519-1931812:+	ENSGALT00000055364	ENSGALT00000046955,ENSGALT00000055364,ENSGALT00000051817
SE	ENSGALG00000031776	ENSGALG00000031776;SE:26:1933566-1935212:1935262-1938869:+	ENSGALT00000046955,ENSGALT00000051817	ENSGALT00000046955,ENSGALT00000055364,ENSGALT00000051817
SE	ENSGALG00000031776	ENSGALG00000031776;SE:26:1942579-1943429:1943464-1944191:+	ENSGALT00000046955,ENSGALT00000055364	ENSGALT00000046955,ENSGALT00000055364,ENSGALT00000051817
SE	ENSGALG00000031776	ENSGALG00000031776;SE:26:1951080-1952997:1953011-1966419:+	ENSGALT00000055364	ENSGALT00000055364,ENSGALT00000051817
SE	ENSGALG00000037370	ENSGALG00000037370;SE:26:657490-657684:657725-657850:+	ENSGALT00000000491,ENSGALT00000091668,ENSGALT00000095619,ENSGALT00000099970	ENSGALT00000095619,ENSGALT00000000491,ENSGALT00000091668,ENSGALT00000055438,ENSGALT00000099970
SE	ENSGALG00000037370	ENSGALG00000037370;SE:26:659308-659502:659525-659616:+	ENSGALT00000091668	ENSGALT00000095619,ENSGALT00000000491,ENSGALT00000091668,ENSGALT00000055438,ENSGALT00000099970
SE	ENSGALG00000033497	ENSGALG00000033497;SE:26:4857292-4864087:4864176-4869380:+	ENSGALT00000065044,ENSGALT00000105005	ENSGALT00000065044,ENSGALT00000058860,ENSGALT00000105005
SE	ENSGALG00000003601	ENSGALG00000003601;SE:26:5227154-5228615:5228650-5230109:+	ENSGALT00000052542,ENSGALT00000053804,ENSGALT00000107116	ENSGALT00000048228,ENSGALT00000107116,ENSGALT00000052542,ENSGALT00000053804
SE	ENSGALG00000003601	ENSGALG00000003601;SE:26:5236586-5238802:5238891-5243650:+	ENSGALT00000107116	ENSGALT00000107116,ENSGALT00000053804
SE	ENSGALG00000003601	ENSGALG00000003601;SE:26:5236586-5238802:5238991-5243650:+	ENSGALT00000048228	ENSGALT00000048228,ENSGALT00000053804
SE	ENSGALG00000037744	ENSGALG00000037744;SE:26:278445-280562:280618-281022:+	ENSGALT00000048794	ENSGALT00000062988,ENSGALT00000048794
SE	ENSGALG00000003247	ENSGALG00000003247;SE:26:4725471-4727009:4727095-4729308:+	ENSGALT00000103411,ENSGALT00000105095	ENSGALT00000103411,ENSGALT00000097948,ENSGALT00000105095
SE	ENSGALG00000003247	ENSGALG00000003247;SE:26:4729454-4730647:4730778-4731385:+	ENSGALT00000005134,ENSGALT00000097948,ENSGALT00000103411	ENSGALT00000005134,ENSGALT00000103411,ENSGALT00000097948,ENSGALT00000105095
SE	ENSGALG00000000302	ENSGALG00000000302;SE:26:812731-813249:813254-813842:+	ENSGALT00000070446	ENSGALT00000000401,ENSGALT00000070446
SE	ENSGALG00000000511	ENSGALG00000000511;SE:26:1544564-1546763:1546821-1556387:+	ENSGALT00000085126	ENSGALT00000063478,ENSGALT00000085126
SE	ENSGALG00000005208	ENSGALG00000005208;SE:8:12069894-12070099:12070288-12070869:-	ENSGALT00000105438	ENSGALT00000105438,ENSGALT00000008363
SE	ENSGALG00000035841	ENSGALG00000035841;SE:8:5114913-5117121:5117357-5118118:-	ENSGALT00000096966,ENSGALT00000097463	ENSGALT00000106025,ENSGALT00000096966,ENSGALT00000056548,ENSGALT00000097463
SE	ENSGALG00000035841	ENSGALG00000035841;SE:8:5145089-5145453:5145542-5146272:-	ENSGALT00000056548,ENSGALT00000106025	ENSGALT00000106025,ENSGALT00000096966,ENSGALT00000056548,ENSGALT00000097463
SE	ENSGALG00000035841	ENSGALG00000035841;SE:8:5132681-5134368:5134454-5139501:-	ENSGALT00000097463,ENSGALT00000106025	ENSGALT00000106025,ENSGALT00000056548,ENSGALT00000097463
SE	ENSGALG00000035841	ENSGALG00000035841;SE:8:5128560-5132580:5132681-5134368:-	ENSGALT00000097463,ENSGALT00000106025	ENSGALT00000106025,ENSGALT00000096966,ENSGALT00000097463
SE	ENSGALG00000002803	ENSGALG00000002803;SE:8:4401488-4404341:4404372-4414466:-	ENSGALT00000078962	ENSGALT00000004434,ENSGALT00000078962
SE	ENSGALG00000002803	ENSGALG00000002803;SE:8:4404372-4408718:4408729-4414466:-	ENSGALT00000054376	ENSGALT00000078962,ENSGALT00000054376
SE	ENSGALG00000036909	ENSGALG00000036909;SE:8:23842353-23870484:23870606-23885497:-	ENSGALT00000093812	ENSGALT00000093812,ENSGALT00000017109
SE	ENSGALG00000010805	ENSGALG00000010805;SE:8:25671269-25671819:25671863-25673093:-	ENSGALT00000059062	ENSGALT00000059062,ENSGALT00000017568
SE	ENSGALG00000040910	ENSGALG00000040910;SE:8:24856635-24857162:24857302-24857372:-	ENSGALT00000049002,ENSGALT00000061228	ENSGALT00000061228,ENSGALT00000055182,ENSGALT00000049002
SE	ENSGALG00000037852	ENSGALG00000037852;SE:8:4191966-4192518:4192610-4192697:-	ENSGALT00000050521	ENSGALT00000071156,ENSGALT00000050521
SE	ENSGALG00000003955	ENSGALG00000003955;SE:8:6403155-6405920:6406042-6409182:-	ENSGALT00000100477	ENSGALT00000006306,ENSGALT00000100477
SE	ENSGALG00000010967	ENSGALG00000010967;SE:8:27879607-27880628:27880717-27886180:-	ENSGALT00000106473	ENSGALT00000055343,ENSGALT00000106473
SE	ENSGALG00000010967	ENSGALG00000010967;SE:8:27868213-27869883:27869900-27870349:-	ENSGALT00000017852,ENSGALT00000055343,ENSGALT00000095917,ENSGALT00000106473	ENSGALT00000095917,ENSGALT00000108295,ENSGALT00000106473,ENSGALT00000055343,ENSGALT00000092883,ENSGALT00000017852
SE	ENSGALG00000010967	ENSGALG00000010967;SE:8:27880717-27881905:27881997-27886180:-	ENSGALT00000092883,ENSGALT00000095917,ENSGALT00000108295	ENSGALT00000095917,ENSGALT00000092883,ENSGALT00000108295,ENSGALT00000106473
SE	ENSGALG00000010967	ENSGALG00000010967;SE:8:27879384-27879512:27879607-27886180:-	ENSGALT00000055343	ENSGALT00000055343,ENSGALT00000017852
SE	ENSGALG00000010774	ENSGALG00000010774;SE:8:25531137-25532867:25532926-25533614:-	ENSGALT00000070782	ENSGALT00000017523,ENSGALT00000070782
SE	ENSGALG00000010774	ENSGALG00000010774;SE:8:25532926-25533614:25533694-25540779:-	ENSGALT00000070782	ENSGALT00000060908,ENSGALT00000070782
SE	ENSGALG00000002431	ENSGALG00000002431;SE:8:3053255-3054484:3054666-3055725:-	ENSGALT00000103586	ENSGALT00000103586,ENSGALT00000095294
SE	ENSGALG00000002431	ENSGALG00000002431;SE:8:3047523-3048783:3048956-3050177:-	ENSGALT00000103586	ENSGALT00000103586,ENSGALT00000095294
SE	ENSGALG00000002145	ENSGALG00000002145;SE:8:1788035-1792357:1792389-1796862:-	ENSGALT00000003364	ENSGALT00000003364,ENSGALT00000069811,ENSGALT00000053716
SE	ENSGALG00000008945	ENSGALG00000008945;SE:8:19281416-19282538:19282579-19284096:-	ENSGALT00000014545	ENSGALT00000014545,ENSGALT00000069616
SE	ENSGALG00000010502	ENSGALG00000010502;SE:8:23009240-23010605:23010643-23010781:-	ENSGALT00000038301	ENSGALT00000038301,ENSGALT00000088781
SE	ENSGALG00000049588	ENSGALG00000049588;SE:8:6062668-6064622:6064765-6065991:-	ENSGALT00000094438	ENSGALT00000094438,ENSGALT00000105987
SE	ENSGALG00000005552	ENSGALG00000005552;SE:8:13362295-13368691:13368801-13368874:-	ENSGALT00000008906,ENSGALT00000052336,ENSGALT00000098756	ENSGALT00000098756,ENSGALT00000097018,ENSGALT00000008906,ENSGALT00000052336
SE	ENSGALG00000005552	ENSGALG00000005552;SE:8:13371960-13383610:13383685-13396160:-	ENSGALT00000052336,ENSGALT00000097018,ENSGALT00000098756	ENSGALT00000098756,ENSGALT00000097018,ENSGALT00000008906,ENSGALT00000052336
SE	ENSGALG00000031129	ENSGALG00000031129;SE:8:10944386-10944934:10945104-10946387:-	ENSGALT00000053712	ENSGALT00000053712,ENSGALT00000056072
SE	ENSGALG00000009988	ENSGALG00000009988;SE:8:20040871-20047088:20047173-20049456:-	ENSGALT00000016231	ENSGALT00000063873,ENSGALT00000016231
SE	ENSGALG00000011379	ENSGALG00000011379;SE:8:30114596-30117648:30117721-30118208:-	ENSGALT00000066408,ENSGALT00000108051	ENSGALT00000108051,ENSGALT00000066408,ENSGALT00000018563
SE	ENSGALG00000036789	ENSGALG00000036789;SE:8:17832056-17832995:17833009-17837639:-	ENSGALT00000048322,ENSGALT00000057656,ENSGALT00000072762	ENSGALT00000054251,ENSGALT00000057656,ENSGALT00000052797,ENSGALT00000072762,ENSGALT00000048322
SE	ENSGALG00000036789	ENSGALG00000036789;SE:8:17911906-17916166:17916247-17932744:-	ENSGALT00000052797	ENSGALT00000057656,ENSGALT00000052797
SE	ENSGALG00000036789	ENSGALG00000036789;SE:8:17817353-17820251:17820289-17821349:-	ENSGALT00000048322,ENSGALT00000052797,ENSGALT00000054251,ENSGALT00000057656	ENSGALT00000054251,ENSGALT00000057656,ENSGALT00000052797,ENSGALT00000072762,ENSGALT00000048322
SE	ENSGALG00000036789	ENSGALG00000036789;SE:8:17911906-17932744:17932967-17962916:-	ENSGALT00000057656	ENSGALT00000057656,ENSGALT00000048322
SE	ENSGALG00000036789	ENSGALG00000036789;SE:8:17789391-17792715:17792843-17795534:-	ENSGALT00000048322,ENSGALT00000054251,ENSGALT00000057656,ENSGALT00000072762	ENSGALT00000054251,ENSGALT00000057656,ENSGALT00000052797,ENSGALT00000072762,ENSGALT00000048322
SE	ENSGALG00000002192	ENSGALG00000002192;SE:8:2446334-2446700:2446795-2476805:-	ENSGALT00000065151,ENSGALT00000078997	ENSGALT00000065151,ENSGALT00000085261,ENSGALT00000078997
SE	ENSGALG00000002192	ENSGALG00000002192;SE:8:2444304-2445151:2445237-2446314:-	ENSGALT00000065151	ENSGALT00000065151,ENSGALT00000078997
SE	ENSGALG00000002192	ENSGALG00000002192;SE:8:2445237-2445763:2445900-2446314:-	ENSGALT00000085261	ENSGALT00000065151,ENSGALT00000085261
SE	ENSGALG00000005953	ENSGALG00000005953;SE:8:14566457-14582606:14582674-14589093:-	ENSGALT00000009572,ENSGALT00000093295,ENSGALT00000106994	ENSGALT00000009572,ENSGALT00000093295,ENSGALT00000094448,ENSGALT00000106994
SE	ENSGALG00000005953	ENSGALG00000005953;SE:8:14593207-14594027:14594062-14596201:-	ENSGALT00000093295,ENSGALT00000094448,ENSGALT00000106994	ENSGALT00000009572,ENSGALT00000093295,ENSGALT00000094448,ENSGALT00000106994
SE	ENSGALG00000005953	ENSGALG00000005953;SE:8:14596289-14596750:14596815-14597407:-	ENSGALT00000009572,ENSGALT00000093295,ENSGALT00000094448	ENSGALT00000009572,ENSGALT00000093295,ENSGALT00000094448,ENSGALT00000106994
SE	ENSGALG00000033328	ENSGALG00000033328;SE:8:4476032-4480400:4480432-4482000:-	ENSGALT00000067193	ENSGALT00000050645,ENSGALT00000070193,ENSGALT00000105514,ENSGALT00000067193
SE	ENSGALG00000033328	ENSGALG00000033328;SE:8:4482108-4484192:4484302-4487648:-	ENSGALT00000050645,ENSGALT00000067193,ENSGALT00000070193	ENSGALT00000050645,ENSGALT00000070193,ENSGALT00000105514,ENSGALT00000067193
SE	ENSGALG00000010857	ENSGALG00000010857;SE:8:26216127-26218608:26218664-26225376:-	ENSGALT00000073871	ENSGALT00000032993,ENSGALT00000073871
SE	ENSGALG00000003081	ENSGALG00000003081;SE:8:4863055-4864795:4864899-4866804:-	ENSGALT00000057992,ENSGALT00000103565	ENSGALT00000057992,ENSGALT00000103565,ENSGALT00000000626
SE	ENSGALG00000003081	ENSGALG00000003081;SE:8:4873845-4874055:4874075-4876281:-	ENSGALT00000000626,ENSGALT00000098043,ENSGALT00000103565	ENSGALT00000057992,ENSGALT00000098043,ENSGALT00000103565,ENSGALT00000000626
SE	ENSGALG00000010098	ENSGALG00000010098;SE:8:20745165-20747175:20747308-20748433:-	ENSGALT00000082874	ENSGALT00000038518,ENSGALT00000082874
SE	ENSGALG00000011121	ENSGALG00000011121;SE:8:28974225-28974663:28974734-28974841:-	ENSGALT00000018125	ENSGALT00000018125,ENSGALT00000103196
SE	ENSGALG00000010543	ENSGALG00000010543;SE:8:24413467-24414718:24414754-24415331:-	ENSGALT00000063191	ENSGALT00000063191,ENSGALT00000017160
SE	ENSGALG00000004273	ENSGALG00000004273;SE:8:6694882-6696442:6696519-6699942:-	ENSGALT00000006794	ENSGALT00000006794,ENSGALT00000064580
SE	ENSGALG00000011229	ENSGALG00000011229;SE:8:29022568-29024936:29024983-29028047:-	ENSGALT00000082425	ENSGALT00000018317,ENSGALT00000082425
SE	ENSGALG00000011275	ENSGALG00000011275;SE:8:29137601-29138219:29139082-29139556:-	ENSGALT00000104240	ENSGALT00000018398,ENSGALT00000104240
SE	ENSGALG00000003429	ENSGALG00000003429;SE:8:5595535-5596973:5597085-5603679:-	ENSGALT00000021887	ENSGALT00000021887,ENSGALT00000005426
SE	ENSGALG00000008890	ENSGALG00000008890;SE:8:18880593-18881066:18881126-18882665:+	ENSGALT00000097783,ENSGALT00000101725	ENSGALT00000014453,ENSGALT00000097783,ENSGALT00000101725
SE	ENSGALG00000008890	ENSGALG00000008890;SE:8:18919753-18925975:18926130-18926675:+	ENSGALT00000014453,ENSGALT00000097783	ENSGALT00000014453,ENSGALT00000097783,ENSGALT00000101725
SE	ENSGALG00000008939	ENSGALG00000008939;SE:8:19244277-19245238:19245300-19246122:+	ENSGALT00000086462	ENSGALT00000048995,ENSGALT00000014525,ENSGALT00000086462,ENSGALT00000088064
SE	ENSGALG00000011255	ENSGALG00000011255;SE:8:29116632-29117098:29117178-29117596:+	ENSGALT00000018364	ENSGALT00000018364,ENSGALT00000085301
SE	ENSGALG00000011392	ENSGALG00000011392;SE:8:30163059-30166003:30166077-30166437:+	ENSGALT00000018582	ENSGALT00000018582,ENSGALT00000077558
SE	ENSGALG00000006205	ENSGALG00000006205;SE:8:15547349-15548040:15548179-15549198:+	ENSGALT00000080159	ENSGALT00000080159,ENSGALT00000010015
SE	ENSGALG00000006188	ENSGALG00000006188;SE:8:15526227-15526380:15526455-15527885:+	ENSGALT00000083429	ENSGALT00000049417,ENSGALT00000083429
SE	ENSGALG00000034253	ENSGALG00000034253;SE:8:15044309-15046843:15046965-15054159:+	ENSGALT00000069450,ENSGALT00000092802	ENSGALT00000092802,ENSGALT00000102242,ENSGALT00000069450,ENSGALT00000093959,ENSGALT00000104121
SE	ENSGALG00000034253	ENSGALG00000034253;SE:8:15043506-15043704:15044309-15054159:+	ENSGALT00000093959,ENSGALT00000102242,ENSGALT00000104121	ENSGALT00000102242,ENSGALT00000053754,ENSGALT00000093959,ENSGALT00000104121
SE	ENSGALG00000034253	ENSGALG00000034253;SE:8:15007088-15027708:15027764-15039099:+	ENSGALT00000053754	ENSGALT00000053754,ENSGALT00000104121
SE	ENSGALG00000010087	ENSGALG00000010087;SE:8:20704901-20705118:20705198-20705865:+	ENSGALT00000056745	ENSGALT00000056745,ENSGALT00000068844
SE	ENSGALG00000010985	ENSGALG00000010985;SE:8:27965770-27966233:27966307-27968246:+	ENSGALT00000050694	ENSGALT00000073602,ENSGALT00000050694
SE	ENSGALG00000010313	ENSGALG00000010313;SE:8:21723317-21725800:21725820-21728110:+	ENSGALT00000061190,ENSGALT00000075579	ENSGALT00000075579,ENSGALT00000061190,ENSGALT00000058009
SE	ENSGALG00000010313	ENSGALG00000010313;SE:8:21689013-21691594:21691800-21716914:+	ENSGALT00000058009,ENSGALT00000061190	ENSGALT00000075579,ENSGALT00000061190,ENSGALT00000058009
SE	ENSGALG00000004587	ENSGALG00000004587;SE:8:7750985-7753006:7753149-7753753:+	ENSGALT00000007298,ENSGALT00000104159	ENSGALT00000048313,ENSGALT00000050476,ENSGALT00000007298,ENSGALT00000104159
SE	ENSGALG00000041680	ENSGALG00000041680;SE:8:3166889-3169013:3169084-3172234:+	ENSGALT00000048677	ENSGALT00000091339,ENSGALT00000048677
SE	ENSGALG00000010255	ENSGALG00000010255;SE:8:21528580-21529173:21529223-21529338:+	ENSGALT00000016679	ENSGALT00000098732,ENSGALT00000016679
SE	ENSGALG00000010785	ENSGALG00000010785;SE:8:25582371-25585150:25585225-25586222:+	ENSGALT00000073928	ENSGALT00000073928,ENSGALT00000017540
SE	ENSGALG00000010555	ENSGALG00000010555;SE:8:24509429-24513460:24513498-24516395:+	ENSGALT00000017177	ENSGALT00000017177,ENSGALT00000100536
SE	ENSGALG00000037219	ENSGALG00000037219;SE:8:8413605-8421424:8421545-8422601:+	ENSGALT00000104221	ENSGALT00000062457,ENSGALT00000104221
SE	ENSGALG00000010053	ENSGALG00000010053;SE:8:20411507-20418829:20418846-20427376:+	ENSGALT00000069062	ENSGALT00000069062,ENSGALT00000068137,ENSGALT00000091047
SE	ENSGALG00000010053	ENSGALG00000010053;SE:8:20477769-20478595:20478606-20480911:+	ENSGALT00000069062	ENSGALT00000069062,ENSGALT00000068137,ENSGALT00000091047
SE	ENSGALG00000010053	ENSGALG00000010053;SE:8:20481026-20483311:20483343-20485617:+	ENSGALT00000069062	ENSGALT00000069062,ENSGALT00000068137,ENSGALT00000091047
SE	ENSGALG00000010053	ENSGALG00000010053;SE:8:20454448-20460296:20460322-20462444:+	ENSGALT00000091047	ENSGALT00000069062,ENSGALT00000068137,ENSGALT00000091047
SE	ENSGALG00000028561	ENSGALG00000028561;SE:8:20108405-20109263:20109313-20109906:+	ENSGALT00000095686	ENSGALT00000101069,ENSGALT00000044617,ENSGALT00000095686
SE	ENSGALG00000028561	ENSGALG00000028561;SE:8:20092745-20093284:20093448-20093688:+	ENSGALT00000095686,ENSGALT00000101069	ENSGALT00000101069,ENSGALT00000044617,ENSGALT00000095686
SE	ENSGALG00000010533	ENSGALG00000010533;SE:8:23967405-23968741:23968779-23973018:+	ENSGALT00000017146,ENSGALT00000096071	ENSGALT00000096071,ENSGALT00000067361,ENSGALT00000017146
SE	ENSGALG00000010924	ENSGALG00000010924;SE:8:27558873-27574914:27575000-27576028:+	ENSGALT00000017773,ENSGALT00000049728,ENSGALT00000087296	ENSGALT00000049728,ENSGALT00000089894,ENSGALT00000087296,ENSGALT00000017773
SE	ENSGALG00000010924	ENSGALG00000010924;SE:8:27558873-27576028:27576066-27584258:+	ENSGALT00000089894	ENSGALT00000089894,ENSGALT00000038017,ENSGALT00000089720
SE	ENSGALG00000010924	ENSGALG00000010924;SE:8:27596524-27599052:27599217-27606276:+	ENSGALT00000017773,ENSGALT00000049728,ENSGALT00000087296,ENSGALT00000089894	ENSGALT00000049728,ENSGALT00000089894,ENSGALT00000087296,ENSGALT00000017773,ENSGALT00000089276
SE	ENSGALG00000010924	ENSGALG00000010924;SE:8:27599217-27606276:27606367-27628304:+	ENSGALT00000017773,ENSGALT00000038017,ENSGALT00000089894,ENSGALT00000089933	ENSGALT00000089894,ENSGALT00000038017,ENSGALT00000089720,ENSGALT00000017773,ENSGALT00000089933
SE	ENSGALG00000010924	ENSGALG00000010924;SE:8:27402343-27523306:27523371-27547525:+	ENSGALT00000017773,ENSGALT00000038017,ENSGALT00000087296,ENSGALT00000089276,ENSGALT00000089720,ENSGALT00000089894,ENSGALT00000089933	ENSGALT00000049728,ENSGALT00000089276,ENSGALT00000089894,ENSGALT00000038017,ENSGALT00000087296,ENSGALT00000089720,ENSGALT00000017773,ENSGALT00000089933
SE	ENSGALG00000010924	ENSGALG00000010924;SE:8:27576066-27584258:27584386-27596346:+	ENSGALT00000017773,ENSGALT00000049728,ENSGALT00000089894	ENSGALT00000049728,ENSGALT00000089894,ENSGALT00000087296,ENSGALT00000017773
SE	ENSGALG00000010924	ENSGALG00000010924;SE:8:27558873-27584258:27584386-27596346:+	ENSGALT00000038017,ENSGALT00000089720	ENSGALT00000038017,ENSGALT00000089720,ENSGALT00000089276,ENSGALT00000089933
SE	ENSGALG00000010879	ENSGALG00000010879;SE:8:26692627-26720998:26721143-26729249:+	ENSGALT00000053156	ENSGALT00000055523,ENSGALT00000053156
SE	ENSGALG00000032398	ENSGALG00000032398;SE:8:2989078-2993044:2993943-2997028:+	ENSGALT00000103738	ENSGALT00000062608,ENSGALT00000103738
SE	ENSGALG00000002164	ENSGALG00000002164;SE:8:1846767-1847216:1847344-1848394:+	ENSGALT00000093145,ENSGALT00000094881,ENSGALT00000099489	ENSGALT00000104930,ENSGALT00000093145,ENSGALT00000094881,ENSGALT00000099489
SE	ENSGALG00000010083	ENSGALG00000010083;SE:8:20566455-20568379:20568513-20576209:+	ENSGALT00000056453,ENSGALT00000062624,ENSGALT00000068023	ENSGALT00000056453,ENSGALT00000062624,ENSGALT00000038548,ENSGALT00000068023
SE	ENSGALG00000010083	ENSGALG00000010083;SE:8:20538979-20566408:20566455-20576209:+	ENSGALT00000038548	ENSGALT00000038548,ENSGALT00000065729
SE	ENSGALG00000053184	ENSGALG00000053184;SE:8:21623213-21624295:21624463-21628179:+	ENSGALT00000099717	ENSGALT00000107332,ENSGALT00000099717
SE	ENSGALG00000010957	ENSGALG00000010957;SE:8:27839942-27840139:27840346-27841078:+	ENSGALT00000017833	ENSGALT00000017833,ENSGALT00000061165
SE	ENSGALG00000005229	ENSGALG00000005229;SE:8:12132702-12134549:12134588-12135632:+	ENSGALT00000008401	ENSGALT00000008401,ENSGALT00000084693
SE	ENSGALG00000010934	ENSGALG00000010934;SE:8:27804691-27806270:27806393-27807901:+	ENSGALT00000057809	ENSGALT00000017789,ENSGALT00000057809
SE	ENSGALG00000031122	ENSGALG00000031122;SE:8:1314850-1337976:1338113-1359204:+	ENSGALT00000070081	ENSGALT00000052062,ENSGALT00000070081
[truncated: 6,678 more rows]
