# Supplementary material for: Comparative analyses of dynamic transcriptome profiles highlight key response genes and dominant isoforms for muscle development and growth in chicken
Source: Genet Sel Evol. 2023 Oct 23;55:73. doi: 10.1186/s12711-023-00849-4 (PMC10591418; doi:10.1186/s12711-023-00849-4)
Supplement: Supplementary file 17 — Additional file 17: Table S11. Differentiated dominant transcripts between the two breeds. The multi-isoform genes exhibited switched dominant transcripts between AA broiler and LS chicken during muscle development. [file 12711_2023_849_MOESM17_ESM.xls]

## Sheet: Group2
Ensem-geneId	gene_name	LS	AA	Switch stage	Group
ENSGALG00000020417	ISCA2	ENSGALT00000100504	ENSGALT00000032563	E10	Class I
ENSGALG00000010486	JAKMIP3	ENSGALT00000106160	ENSGALT00000093513	E10	Class I
ENSGALG00000005694	GARS	ENSGALT00000009135	ENSGALT00000086968	E10	Class I
ENSGALG00000005553	NLGN3	ENSGALT00000008909	ENSGALT00000044677	E10	Class I
ENSGALG00000001618	OGFOD3	ENSGALT00000093480	ENSGALT00000002469	E10	Class I
ENSGALG00000033138	ZMYND12	ENSGALT00000048931	ENSGALT00000104559	E14	Class I
ENSGALG00000031650	BBS9	ENSGALT00000099922	ENSGALT00000103759	E14	Class I
ENSGALG00000011405	SLC4A7	ENSGALT00000095666	ENSGALT00000096470	E14	Class I
ENSGALG00000001895	PANK3	ENSGALT00000099687	ENSGALT00000083695	E14	Class I
ENSGALG00000027440	COX20	ENSGALT00000049008	ENSGALT00000052312	E18	Class I
ENSGALG00000017005	CAB39L	ENSGALT00000091576	ENSGALT00000027469	E18	Class I
ENSGALG00000015167	PRUNE2	ENSGALT00000091794	ENSGALT00000099942	E18	Class I
ENSGALG00000009477	PDCD10	ENSGALT00000091486	ENSGALT00000015429	E18	Class I
ENSGALG00000006505	ZFAND6	ENSGALT00000010512	ENSGALT00000088313	E18	Class I
ENSGALG00000029514	MAPK8IP3	ENSGALT00000074480	ENSGALT00000066517	D1	Class I
ENSGALG00000051796	-	ENSGALT00000096617	ENSGALT00000103283	W1	Class I
ENSGALG00000006106	TNFRSF6B	ENSGALT00000107132	ENSGALT00000009858	W1	Class I
ENSGALG00000002579	RIMBP2	ENSGALT00000091698	ENSGALT00000076408	W1	Class I
ENSGALG00000048343	-	ENSGALT00000072399	ENSGALT00000080142	W3	Class I
ENSGALG00000033207	HIBADH	ENSGALT00000064911	ENSGALT00000061433	W3	Class I
ENSGALG00000031786	BLVRA	ENSGALT00000104657	ENSGALT00000056614	W3	Class I
ENSGALG00000029918	-	ENSGALT00000106059	ENSGALT00000059759	W3	Class I
ENSGALG00000005979	OXSR1	ENSGALT00000009616	ENSGALT00000102526	W3	Class I
ENSGALG00000004286	COL13A1	ENSGALT00000068687	ENSGALT00000094156	W3	Class I
ENSGALG00000003602	RPGRIP1L	ENSGALT00000096986	ENSGALT00000098565	W3	Class I
ENSGALG00000001362	CLK3	ENSGALT00000057467	ENSGALT00000002079	W3	Class I
ENSGALG00000029536	VPS11	ENSGALT00000102330	ENSGALT00000048630	W5	Class I
ENSGALG00000029536	VPS11	ENSGALT00000102003	ENSGALT00000048630	W5	Class I
ENSGALG00000015156	NMRK1	ENSGALT00000032816	ENSGALT00000103203	W5	Class I
ENSGALG00000011405	SLC4A7	ENSGALT00000095666	ENSGALT00000094235	W5	Class I
ENSGALG00000006505	ZFAND6	ENSGALT00000010512	ENSGALT00000075541	W5	Class I
ENSGALG00000002205	FBRSL1	ENSGALT00000100512	ENSGALT00000003452	D1	Class I
ENSGALG00000002205	FBRSL1	ENSGALT00000090607	ENSGALT00000003452	W3	Class I
ENSGALG00000002594	TFPI	ENSGALT00000034022	ENSGALT00000092807	W3、W5	Class I
ENSGALG00000005079	VCL	ENSGALT00000008145	ENSGALT00000061988	W1	Class I
ENSGALG00000006766	-	ENSGALT00000010946	ENSGALT00000047943	W3、W5	Class I
ENSGALG00000012287	ATP5S	ENSGALT00000020080	ENSGALT00000074859	D1	Class I
ENSGALG00000012833	VPS33B	ENSGALT00000080045	ENSGALT00000001110	E14、E18、W3	Class I
ENSGALG00000019094	PHF11	ENSGALT00000001110	ENSGALT00000080045	W1	Class I
ENSGALG00000031182	FANCM	ENSGALT00000103422	ENSGALT00000057113	E14、E18、D1	Class I
ENSGALG00000033515	STK11IP	ENSGALT00000058421	ENSGALT00000060256	E10	Class I
ENSGALG00000033515	STK11IP	ENSGALT00000060256	ENSGALT00000058421	W5	Class I
ENSGALG00000038850	WNK2	ENSGALT00000055521	ENSGALT00000062181	E10	Class I
ENSGALG00000038850	WNK2	ENSGALT00000096762	ENSGALT00000081539	E18	Class I
ENSGALG00000041225	-	ENSGALT00000080561	ENSGALT00000077007	E10	Class I
ENSGALG00000006034	PITPNM3	ENSGALT00000106617	ENSGALT00000090534	W1、W3	Class I
ENSGALG00000016622	STS	ENSGALT00000049303	ENSGALT00000046457	D1	Class I
ENSGALG00000016622	STS	ENSGALT00000046457	ENSGALT00000105755	W5	Class I
ENSGALG00000006749	WDR37	ENSGALT00000096681	ENSGALT00000063596	E14、E18、D1	Class I
ENSGALG00000008582	ADAM23	ENSGALT00000091998	ENSGALT00000013975	E10、E14	Class I
ENSGALG00000014794	GDAP2	ENSGALT00000094740	ENSGALT00000091577	E10	Class I
ENSGALG00000014794	GDAP2	ENSGALT00000091577	ENSGALT00000023883	E14、E18	Class I
ENSGALG00000014862	HMGCS1	ENSGALT00000023982	ENSGALT00000083486	W5	Class I
ENSGALG00000016578	TRAPPC2	ENSGALT00000107403	ENSGALT00000026761	W3	Class I
ENSGALG00000039756	NKAIN2	ENSGALT00000102834	ENSGALT00000049132	E10	Class I
ENSGALG00000040783	MAP4	ENSGALT00000080017	ENSGALT00000050740	W3、W5	Class I
ENSGALG00000042534	NFATC1	ENSGALT00000053589	ENSGALT00000092654	W5	Class I
ENSGALG00000052650	C8orf59	ENSGALT00000095935	ENSGALT00000095935	E18	Class I
ENSGALG00000050619	SOCS2	ENSGALT00000098204	ENSGALT00000106690	E10	Class II
ENSGALG00000008039	MFSD13A	ENSGALT00000098030	ENSGALT00000013045	E18、D1	Class II
ENSGALG00000005694	GARS	ENSGALT00000009135	ENSGALT00000086968	E10	Class II
ENSGALG00000032746	ENPP2	ENSGALT00000103919	ENSGALT00000080987	W1	Class II
ENSGALG00000009907	G2E3	ENSGALT00000088800	ENSGALT00000016113	W3	Class II
ENSGALG00000035152	ALKBH2	ENSGALT00000063986	ENSGALT00000090104	E10、E18、W5	Class II
ENSGALG00000033705	-	ENSGALT00000061989	ENSGALT00000076294	W5	Class II
ENSGALG00000045092	CCDC112	ENSGALT00000093952	ENSGALT00000096319	E14、E18	Class II
ENSGALG00000009477	PDCD10	ENSGALT00000091486	ENSGALT00000015429	E18、D1、W5	Class II
ENSGALG00000008439	CD36	ENSGALT00000039749	ENSGALT00000095048	E10	Class II
ENSGALG00000008439	CD36	ENSGALT00000095048	ENSGALT00000102851	D1	Class II
ENSGALG00000008439	CD36	ENSGALT00000102851	ENSGALT00000095048	W5	Class II
ENSGALG00000039990	TNC	ENSGALT00000060375	ENSGALT00000060375	W1	Class II
ENSGALG00000015511	ROBO1	ENSGALT00000096332	ENSGALT00000100959	E18	Class II
ENSGALG00000015511	ROBO1	ENSGALT00000025009	ENSGALT00000104097	D1	Class II
ENSGALG00000015511	ROBO1	ENSGALT00000097083	ENSGALT00000025009	W1	Class II
ENSGALG00000001093	TCF3	ENSGALT00000053250	ENSGALT00000104712	E10	Class II
ENSGALG00000001093	TCF3	ENSGALT00000001637	ENSGALT00000104712	E18	Class II
ENSGALG00000001093	TCF3	ENSGALT00000053250	ENSGALT00000001637	W1	Class II
ENSGALG00000001093	TCF3	ENSGALT00000053250	ENSGALT00000001637	W3	Class II
ENSGALG00000002790	ABLIM3	ENSGALT00000105933	ENSGALT00000101920	D1	Class II
ENSGALG00000008095	KIF23	ENSGALT00000013141	ENSGALT00000087441	E14	Class II
ENSGALG00000008095	KIF23	ENSGALT00000048183	ENSGALT00000087441	E18、D1、W1、W3、W5	Class II
ENSGALG00000008231	PACSIN3	ENSGALT00000013396	ENSGALT00000047779	W3	Class II
ENSGALG00000042598	PUM1	ENSGALT00000050930	ENSGALT00000048377	E14	Class II
ENSGALG00000004310	TTYH3	ENSGALT00000102374	ENSGALT00000106809	D1	Class II
ENSGALG00000008293	SH3PXD2A	ENSGALT00000108346	ENSGALT00000013503	D1	Class II
ENSGALG00000009915	EML4	ENSGALT00000053920	ENSGALT00000016124	W5	Class II
ENSGALG00000016890	MBNL2	ENSGALT00000045837	ENSGALT00000046080	W5	Class II
ENSGALG00000029514	MAPK8IP3	ENSGALT00000074480	ENSGALT00000066517	E10、W3	Class II
ENSGALG00000029514	MAPK8IP3	ENSGALT00000066517	ENSGALT00000074480	D1	Class II
ENSGALG00000029536	VPS11	ENSGALT00000048630	ENSGALT00000102330	E14	Class II
ENSGALG00000029536	VPS11	ENSGALT00000102003	ENSGALT00000048630	E18	Class II
ENSGALG00000029536	VPS11	ENSGALT00000102330	ENSGALT00000048630	D1	Class II
ENSGALG00000029536	VPS11	ENSGALT00000048630	ENSGALT00000102330	W5	Class II
ENSGALG00000002980	RTKN2	ENSGALT00000055868	ENSGALT00000099574	D1	Class II
ENSGALG00000003550	ARHGAP40	ENSGALT00000106950	ENSGALT00000069973	W3、W5	Class II
ENSGALG00000003602	RPGRIP1L	ENSGALT00000096986	ENSGALT00000098565	W3	Class II
ENSGALG00000009670	SGCE	ENSGALT00000091278	ENSGALT00000015740	E18	Class II
ENSGALG00000009670	SGCE	ENSGALT00000091278	ENSGALT00000104064	D1	Class II
ENSGALG00000009670	SGCE	ENSGALT00000096360	ENSGALT00000091278	W3	Class II
ENSGALG00000011405	SLC4A7	ENSGALT00000096470	ENSGALT00000095666	E14	Class II
ENSGALG00000014582	CADM1	ENSGALT00000066785	ENSGALT00000063063	W5	Class II
ENSGALG00000025842	BRT-1	ENSGALT00000045378	ENSGALT00000089895	E10	Class II
ENSGALG00000025842	BRT-1	ENSGALT00000089895	ENSGALT00000045378	E14	Class II
ENSGALG00000029266	ZDHHC3	ENSGALT00000092646	ENSGALT00000090914	E18	Class II
ENSGALG00000033780	-	ENSGALT00000091589	ENSGALT00000051937	E14	Class II
ENSGALG00000033780	-	ENSGALT00000091589	ENSGALT00000097973	W1、W3	Class II
ENSGALG00000033780	-	ENSGALT00000097973	ENSGALT00000091589	W5	Class II
ENSGALG00000040086	HNRNPKL	ENSGALT00000059545	ENSGALT00000083989	E10	Class II
ENSGALG00000045507	-	ENSGALT00000105526	ENSGALT00000100446	E14	Class II
ENSGALG00000045507	-	ENSGALT00000089600	ENSGALT00000100446	E18、W3	Class II
ENSGALG00000045507	-	ENSGALT00000089600	ENSGALT00000100446	W1	Class II
ENSGALG00000006539	C9H21orf2	ENSGALT00000057717	ENSGALT00000055425	W1	Class II
ENSGALG00000017120	SACS	ENSGALT00000092028	ENSGALT00000099414	W3	Class II
ENSGALG00000031035	PCMTD1	ENSGALT00000079752	ENSGALT00000102538	E10、W3	Class II
ENSGALG00000031035	PCMTD1	ENSGALT00000102538	ENSGALT00000079752	D1	Class II
ENSGALG00000031650	BBS9	ENSGALT00000108146	ENSGALT00000103759	E10	Class II
ENSGALG00000031650	BBS9	ENSGALT00000103759	ENSGALT00000099922	E14	Class II
ENSGALG00000001838	XPO7	ENSGALT00000070374	ENSGALT00000106289	E14、D1	Class II
ENSGALG00000001838	XPO7	ENSGALT00000106289	ENSGALT00000070374	W5	Class II
ENSGALG00000002579	RIMBP2	ENSGALT00000067389	ENSGALT00000076408	W1	Class II
ENSGALG00000002579	RIMBP2	ENSGALT00000076408	ENSGALT00000067389	W5	Class II
ENSGALG00000004286	COL13A1	ENSGALT00000094156	ENSGALT00000105570	E18	Class II
ENSGALG00000006106	TNFRSF6B	ENSGALT00000107132	ENSGALT00000009858	W1	Class II
ENSGALG00000028203	SPRED1	ENSGALT00000102477	ENSGALT00000093711	E14、E18、W1	Class II
ENSGALG00000028203	SPRED1	ENSGALT00000093711	ENSGALT00000102477	W5	Class II
ENSGALG00000035912	-	ENSGALT00000050520	ENSGALT00000068992	W5	Class II
ENSGALG00000054713	-	ENSGALT00000094307	ENSGALT00000090579	E14、D1	Class II
ENSGALG00000054713	-	ENSGALT00000090579	ENSGALT00000094307	E18、W1	Class II
